# Supplementary material for: Morphological changes and functional circRNAs screening of rabbit skeletal muscle development
Source: BMC Genomics. 2021 Jun 24;22:469. doi: 10.1186/s12864-021-07706-y (PMC8223307; doi:10.1186/s12864-021-07706-y)
Supplement: Supplementary file 4 — Additional file 4: Data overview of all libraries. [file 12864_2021_7706_MOESM4_ESM.xlsx]

## Sheet: Sheet1
Overview of RNA-seq data
Sample_name	Raw_reads	Clean_reads	Clean reads/Raw reads	Total mapped	Total mapped/Clean reads	Error rate(%)	Q20(%)	Q30(%)	GC_content(%)
Adult_1	102160272	100047330	0.979317	86236240	0.862	0.02	98.62	95.9	56.57
Adult_2	85444100	84558074	0.98963	72327763	0.8554	0.02	98.19	94.61	57.1
Adult_3	81030026	80165564	0.989332	70515874	0.8796	0.02	98.17	94.48	54.81
Child_1	86384856	85490630	0.989648	73598332	0.8609	0.02	98.11	94.35	54.41
Child_2	88525940	87849758	0.992362	79189962	0.9014	0.02	98.2	94.54	52.72
Child_3	92774808	92162046	0.993395	82035540	0.8901	0.03	97.95	93.92	52.73
Fetus_1	107010976	106276860	0.99314	96620087	0.9091	0.02	98.2	94.63	51.88
Fetus_2	84751920	84098200	0.992287	76193468	0.906	0.02	98.25	94.69	52.1
Fetus_3	105164864	104480546	0.993493	94575760	0.9052	0.02	98.26	94.69	52.78
Average	9.25831e+07	9.1681e+07	0.990289	8.12548e+07	0.885522
