# Supplementary material for: Morphological changes and functional circRNAs screening of rabbit skeletal muscle development
Source: BMC Genomics. 2021 Jun 24;22:469. doi: 10.1186/s12864-021-07706-y (PMC8223307; doi:10.1186/s12864-021-07706-y)
Supplement: Supplementary file 5 — Additional file 5: Details of all candidate circRNAs and protein coding genes. [file 12864_2021_7706_MOESM5_ESM.xlsx]

## Sheet: circRNA
Explanation of each column heading chr: Chromosome number start: start site of circRNA full length end: end site of circRNA full length
circRNA_ID	Chr	start	end	strand	full_length	spliced_length	feature	source_gene_name
novel_circ_0000001	10	11513231	11514736	-	1505	322	exon:11513232-11513366,exon:11513671-11513734,exon:11514612-11514736	SKAP2
novel_circ_0000002	10	11513231	11530506	-	17275	419	exon:11513232-11513366,exon:11514612-11514736,exon:11529348-11529431	SKAP2
novel_circ_0000004	10	12205885	12213925	-	8040	233	exon:12205886-12206042,exon:12213849-12213925	HIBADH
novel_circ_0000005	10	12205885	12216247	-	10362	366	exon:12205886-12206042,exon:12213849-12213925,exon:12216114-12216247	HIBADH
novel_circ_0000006	10	12296152	12322412	-	26260	358	intron:12296153-12296241,intron:12311188-12311297,intron:12322252-12322412	HIBADH
novel_circ_0000007	10	12299261	12322412	-	23151	564	intron:12299262-12299488,intron:12311188-12311297,intron:12315985-12316053,intron:12322252-12322412	HIBADH
novel_circ_0000008	10	12308654	12311297	-	2643	231	exon:12308655-12308776,exon:12311188-12311297	HIBADH
novel_circ_0000009	10	12308654	12322402	-	13748	352	exon:12308655-12308747,exon:12311188-12311297,exon:12322252-12322402	HIBADH
novel_circ_0000010	10	12308654	12322412	-	13758	459	exon:12308655-12308776,exon:12311188-12311297,exon:12315985-12316053,exon:12322252-12322412	HIBADH
novel_circ_0000011	10	12452503	12452820	+	317	317	exon:12452504-12452820	TAX1BP1
novel_circ_0000012	10	12452503	12455380	+	2877	424	exon:12452504-12452652,exon:12452730-12452820,exon:12455195-12455380	TAX1BP1
novel_circ_0000013	10	12452503	12459634	+	7131	272	exon:12452504-12452652	TAX1BP1
novel_circ_0000014	10	12452503	12466041	+	13538	672	exon:12452504-12452652,exon:12452730-12452820,exon:12455195-12455380,exon:12459511-12459634	TAX1BP1
novel_circ_0000016	10	12461233	12480701	+	19468	445	exon:12461234-12461334,exon:12465916-12466041,exon:12469914-12469985,exon:12480553-12480701	TAX1BP1
novel_circ_0000017	10	12480016	12480701	+	685	332	exon:12480017-12480200,exon:12480553-12480701	TAX1BP1
novel_circ_0000018	10	13143439	13160640	+	17201	286	exon:13143440-13143511,exon:13148524-13148617,exon:13160519-13160640	CREB5
novel_circ_0000019	10	13143439	13226630	+	83191	458	exon:13143440-13143511,exon:13148524-13148617,exon:13160519-13160640,exon:13226458-13226630	CREB5
novel_circ_0000022	10	14433589	14437652	-	4063	374	intergenic_region:14433590-14433836,intergenic_region:14437525-14437652	--
novel_circ_0000023	10	14433589	14441383	-	7794	398	intergenic_region:14433590-14433836	--
novel_circ_0000024	10	14470422	14471611	-	1189	298	intron:14470423-14470508,intron:14471399-14471611	PLEKHA8
novel_circ_0000025	10	14471508	14475418	+	3910	241	exon:14471509-14471625	PLEKHA8
novel_circ_0000026	10	14478702	14484275	+	5573	318	exon:14478703-14478861	PLEKHA8
novel_circ_0000027	10	14478702	14486839	+	8137	257	exon:14478703-14478861,exon:14479770-14479810	PLEKHA8
novel_circ_0000028	10	14478702	14488535	+	9833	329	exon:14478703-14478861,exon:14479770-14479810	PLEKHA8
novel_circ_0000030	10	14724328	14734159	+	9831	198	intergenic_region:14724329-14724431,intergenic_region:14734064-14734159	--
novel_circ_0000033	10	14945201	14950823	+	5622	509	exon:14945202-14945303,exon:14946298-14946400,exon:14948486-14948627,exon:14949843-14949931,exon:14950747-14950823	GARS
novel_circ_0000034	10	14945201	14957332	+	12131	353	exon:14945202-14945303,exon:14946298-14946400,exon:14957183-14957332	GARS
novel_circ_0000035	10	14948485	14950823	+	2338	306	exon:14948486-14948627,exon:14949843-14949931,exon:14950747-14950823	GARS
novel_circ_0000036	10	14960372	14961716	+	1344	327	exon:14960373-14960535,exon:14961552-14961716	GARS
novel_circ_0000038	10	16651112	16660320	+	9208	276	exon:16651113-16651233,exon:16659413-16659502,exon:16660254-16660320	AVL9
novel_circ_0000039	10	16651112	16670623	+	19511	744	exon:16651113-16651233,exon:16651694-16651779	AVL9
novel_circ_0000040	10	16657023	16670623	+	13600	777	exon:16657024-16657095,exon:16659413-16659502,exon:16666836-16666876,exon:16667958-16667996	AVL9
novel_circ_0000041	10	16666835	16670623	+	3788	579	exon:16666836-16666876	AVL9
novel_circ_0000044	10	16682573	16686347	+	3774	252	exon:16682574-16682708,exon:16686230-16686347	AVL9
novel_circ_0000045	10	16722449	16739804	-	17355	657	exon:16722450-16722598	KBTBD2
novel_circ_0000046	10	16730811	16739804	-	8993	674	exon:16730812-16730977,exon:16739296-16739804	KBTBD2
novel_circ_0000047	10	16739295	16739804	-	509	509	exon:16739296-16739804	KBTBD2
novel_circ_0000048	10	16805262	16806759	+	1497	480	exon:16805263-16805408,exon:16805798-16805987,exon:16806614-16806759	FKBP9
novel_circ_0000049	10	16805262	16812099	+	6837	335	exon:16805263-16805408,exon:16811910-16812099	FKBP9
novel_circ_0000050	10	16805262	16813890	+	8628	480	exon:16805263-16805408,exon:16805798-16805987,exon:16813745-16813890	FKBP9
novel_circ_0000051	10	16811909	16813890	+	1981	446	exon:16811910-16812099,exon:16812100-16812211,exon:16813745-16813890	FKBP9
novel_circ_0000052	10	16822294	16828776	+	6482	332	exon:16822295-16822481,exon:16828631-16828776	FKBP9
novel_circ_0000053	10	16909080	16916952	-	7872	191	intergenic_region:16916861-16916952	--
novel_circ_0000054	10	16909080	16924177	-	15097	259	intergenic_region:16922739-16922868,intergenic_region:16924147-16924177	--
novel_circ_0000056	10	16949867	16969768	+	19901	450	exon:16949868-16949990,exon:16958171-16958321,exon:16961809-16961873,exon:16969655-16969768	BBS9
novel_circ_0000060	10	17116697	17135060	+	18363	523	exon:17116698-17116883,exon:17121993-17122071,exon:17124757-17124810,exon:17132652-17132754,exon:17134956-17135060	BBS9
novel_circ_0000063	10	17132651	17144826	+	12175	347	exon:17132652-17132754,exon:17134956-17135060,exon:17144686-17144826	BBS9
novel_circ_0000066	10	17144685	17175019	+	30334	388	exon:17144686-17144826,exon:17156748-17156843,exon:17174867-17175019	BBS9
novel_circ_0000069	10	17156747	17175019	+	18272	248	exon:17156748-17156843	BBS9
novel_circ_0000070	10	17169505	17175019	+	5514	325	exon:17169506-17169678,exon:17174867-17175019	BBS9
novel_circ_0000072	10	17913947	17930789	+	16842	389	exon:17913948-17914047,exon:17923641-17923781,exon:17925844-17925948,exon:17930744-17930789	BMPER
novel_circ_0000084	10	18768476	18775132	-	6656	438	exon:18768477-18768570,exon:18769287-18769407,exon:18772994-18773131,exon:18775045-18775132	DPY19L1
novel_circ_0000086	10	18772993	18775132	-	2139	225	exon:18772994-18773131,exon:18775045-18775132	DPY19L1
novel_circ_0000095	10	18891986	18906191	-	14205	317	exon:18891987-18892092,exon:18895107-18895198	DPY19L2
novel_circ_0000098	10	19350608	19356409	-	5801	240	exon:19350609-19350726,exon:19356287-19356409	HERPUD2
novel_circ_0000105	10	19570237	19596790	+	26553	512	exon:19570238-19570372,exon:19576515-19576632,exon:19591018-19591143,exon:19596655-19596790	-
novel_circ_0000107	10	19580401	19591143	+	10742	269	exon:19580402-19580494,exon:19583541-19583592,exon:19591018-19591143	-
novel_circ_0000109	10	19810096	19814693	+	4597	383	exon:19810097-19810207,exon:19812316-19812450,exon:19814555-19814693	EEPD1
novel_circ_0000110	10	19812315	19814693	+	2378	273	exon:19812316-19812450,exon:19814555-19814693	EEPD1
novel_circ_0000111	10	19895643	19908269	+	12626	619	exon:19895644-19896029,exon:19902669-19902776,exon:19908143-19908269	ANLN
novel_circ_0000112	10	19901887	19908269	+	6382	226	exon:19908143-19908269	ANLN
novel_circ_0000114	10	19916070	19920462	+	4392	272	exon:19916071-19916216,exon:19920336-19920462	ANLN
novel_circ_0000118	10	20665042	20671183	-	6141	304	exon:20665043-20665174,exon:20667449-20667571,exon:20671133-20671183	ELMO1
novel_circ_0000121	10	21451197	21455737	+	4540	420	exon:21451198-21451275,exon:21451969-21452046,exon:21453473-21453526,exon:21453640-21453757,exon:21455642-21455737	STARD3NL
novel_circ_0000127	10	21977318	21984796	-	7478	340	exon:21977319-21977396,exon:21982732-21982887,exon:21984689-21984796	VPS41
novel_circ_0000128	10	22955774	22966768	+	10994	239	exon:22966629-22966768	CDK13
novel_circ_0000129	10	22955774	22969159	+	13385	270	exon:22968989-22969159	CDK13
novel_circ_0000131	10	22964044	22966768	+	2724	402	intron:22964045-22964137,intron:22965198-22965368,intron:22966629-22966768	CDK13
novel_circ_0000132	10	22965197	22966768	+	1571	310	exon:22965198-22965368,exon:22966629-22966768	CDK13
novel_circ_0000133	10	22965197	22969159	+	3962	480	exon:22965198-22965368,exon:22966629-22966768,exon:22968989-22969159	CDK13
novel_circ_0000139	10	24963514	24965024	-	1510	314	exon:24963515-24963679,exon:24964875-24965024	GLI3
novel_circ_0000140	10	25011178	25013384	-	2206	254	exon:25011179-25011319,exon:25013271-25013384	GLI3
novel_circ_0000142	10	25138094	25214099	-	76005	408	exon:25138095-25138337,exon:25213934-25214099	GLI3
novel_circ_0000143	10	26401664	26403943	-	2279	313	intergenic_region:26401665-26401727,intergenic_region:26403693-26403943	--
novel_circ_0000144	10	26409202	26411618	-	2416	391	intergenic_region:26409203-26409349,intergenic_region:26411205-26411352,intergenic_region:26411521-26411618	--
novel_circ_0000145	10	26409202	26420451	-	11249	345	intergenic_region:26411521-26411618,intergenic_region:26420303-26420451	--
novel_circ_0000146	10	27478014	27479761	+	1747	368	exon:27478015-27478170,exon:27479549-27479761	THSD7A
novel_circ_0000147	10	27908888	27988097	-	79209	412	intergenic_region:27908889-27909006,intergenic_region:27913274-27913298,intergenic_region:27987827-27988097	--
novel_circ_0000149	10	27950894	27998141	-	47247	370	intergenic_region:27950895-27951016,intergenic_region:27992045-27992182,intergenic_region:27998030-27998141	--
novel_circ_0000152	10	27987826	27998141	-	10315	211	exon:27998030-27998141	PHF14
novel_circ_0000153	10	28022698	28040865	-	18167	433	exon:28022699-28022843	PHF14
novel_circ_0000154	10	3030732	3048466	-	17734	330	exon:3030733-3030845,exon:3046426-3046536,exon:3048359-3048466	SNX13
novel_circ_0000155	10	30328574	30334070	-	5496	170	intergenic_region:30334000-30334070	--
novel_circ_0000156	10	3040988	3048466	-	7478	450	exon:3040989-3041060,exon:3042382-3042543,exon:3046426-3046536,exon:3048359-3048466	SNX13
novel_circ_0000158	10	30418459	30438344	+	19885	460	exon:30421198-30421360,exon:30438146-30438344	ICA1
novel_circ_0000159	10	3046425	3048466	-	2041	218	exon:3046426-3046536,exon:3048359-3048466	SNX13
novel_circ_0000160	10	3046425	3053913	-	7488	357	exon:3046426-3046536,exon:3048359-3048466,exon:3053774-3053913	SNX13
novel_circ_0000161	10	3053773	3064720	-	10947	482	exon:3053774-3053913,exon:3060576-3060645,exon:3062328-3062365,exon:3063781-3063913,exon:3064616-3064720	SNX13
novel_circ_0000163	10	30586930	30635526	-	48596	627	exon:30586931-30587141,exon:30591757-30591909,exon:30596478-30596591,exon:30635375-30635526	GLCCI1
novel_circ_0000165	10	30623565	30635526	-	11961	238	exon:30623566-30623652,exon:30635375-30635526	GLCCI1
novel_circ_0000167	10	3074259	3074453	-	194	194	exon:3074260-3074453	SNX13
novel_circ_0000168	10	3074259	3079482	-	5223	519	exon:3074260-3074453,exon:3076814-3076913,exon:3078890-3078978,exon:3079344-3079482	SNX13
novel_circ_0000169	10	3074259	3091218	-	16959	409	exon:3079344-3079482,exon:3086889-3086972,exon:3091130-3091218	SNX13
novel_circ_0000173	10	3086888	3093050	-	6162	306	exon:3086889-3086972,exon:3092736-3092837,exon:3092929-3093050	SNX13
novel_circ_0000174	10	3091129	3093050	-	1921	406	exon:3091130-3091218,exon:3092641-3092837,exon:3092929-3093050	SNX13
novel_circ_0000176	10	3091129	3113458	-	22329	302	exon:3091130-3091218,exon:3092736-3092837,exon:3113346-3113458	SNX13
novel_circ_0000177	10	30983785	30992559	-	8774	313	intergenic_region:30983786-30983897,intergenic_region:30992358-30992559	--
novel_circ_0000178	10	31038749	31041765	-	3016	235	exon:31038750-31038815,exon:31041596-31041765	MIOS
novel_circ_0000179	10	31041278	31041765	-	487	209	intron:31041279-31041318	MIOS
novel_circ_0000180	10	31041595	31044225	-	2630	424	exon:31041596-31041765,exon:31043971-31044225	MIOS
novel_circ_0000181	10	31043970	31054100	-	10130	1585	exon:31043971-31044225	MIOS
novel_circ_0000182	10	3104929	3113458	-	8529	234	exon:3104930-3105051,exon:3113346-3113458	SNX13
novel_circ_0000183	10	3104929	3127256	-	22327	367	intron:3104930-3105051,intron:3113346-3113458,intron:3127123-3127256	SNX13
novel_circ_0000184	10	3108625	3127256	-	18631	348	intron:3108626-3108728,intron:3113346-3113458,intron:3127123-3127256	SNX13
novel_circ_0000185	10	3113345	3127256	-	13911	213	intron:3113346-3113458	SNX13
novel_circ_0000188	10	33108459	33112148	-	3689	266	exon:33108460-33108585,exon:33112008-33112148	DYNC1I1
novel_circ_0000190	10	33159030	33170620	-	11590	537	exon:33159031-33159175,exon:33162653-33162786,exon:33165808-33165921,exon:33170474-33170620	DYNC1I1
novel_circ_0000191	10	33210510	33226605	-	16095	377	exon:33210511-33210636,exon:33218734-33218896,exon:33226516-33226605	DYNC1I1
novel_circ_0000193	10	33341139	33387884	-	46745	320	exon:33341140-33341255,exon:33384692-33384782,exon:33387770-33387884	DYNC1I1
novel_circ_0000195	10	33384691	33396982	-	12291	321	exon:33384692-33384782,exon:33387770-33387884,exon:33396866-33396982	DYNC1I1
novel_circ_0000198	10	33653844	33654336	-	492	492	exon:33653845-33654336	ASB4
novel_circ_0000199	10	33847392	33851573	-	4181	242	intergenic_region:33850671-33850694,intergenic_region:33851454-33851573	--
novel_circ_0000201	10	33872392	33914045	-	41653	484	exon:33872393-33872550,exon:33896986-33897157,exon:33913890-33914045	PPP1R9A
novel_circ_0000202	10	33896985	33899062	-	2077	401	exon:33896986-33897157,exon:33898833-33899062	PPP1R9A
novel_circ_0000203	10	33896985	33902006	-	5021	321	exon:33896986-33897157,exon:33897260-33897356	PPP1R9A
novel_circ_0000204	10	33896985	33914045	-	17060	327	exon:33896986-33897157,exon:33913890-33914045	PPP1R9A
novel_circ_0000205	10	33896985	33935674	-	38689	300	exon:33930610-33930675,exon:33935539-33935674	PPP1R9A
novel_circ_0000207	10	33935538	33957438	-	21900	360	exon:33935539-33935674,exon:33947409-33947513,exon:33957318-33957438	PPP1R9A
novel_circ_0000208	10	33935538	33964279	-	28741	372	exon:33935539-33935674,exon:33947409-33947513	PPP1R9A
novel_circ_0000210	10	34161411	34163022	-	1611	415	exon:34161412-34161677,exon:34162873-34163022	PPP1R9A
novel_circ_0000214	10	34312254	34325174	+	12920	638	exon:34312255-34312377,exon:34315637-34315794,exon:34319592-34319680,exon:34320434-34320506,exon:34324976-34325174	SGCE
novel_circ_0000215	10	34312254	34344132	+	31878	337	exon:34312255-34312377,exon:34343179-34343205,exon:34343944-34344132	SGCE
novel_circ_0000216	10	34315636	34325174	+	9538	516	exon:34315637-34315794,exon:34319592-34319680,exon:34320434-34320506,exon:34324976-34325174	SGCE
novel_circ_0000220	10	34405103	34406636	-	1533	512	exon:34405104-34405193,exon:34406214-34406636	CASD1
novel_circ_0000221	10	34405103	34410364	-	5261	437	exon:34408668-34408882,exon:34410241-34410364	CASD1
novel_circ_0000224	10	34428724	34429445	-	721	217	exon:34428725-34428845,exon:34429349-34429445	CASD1
novel_circ_0000225	10	34502552	34503274	+	722	214	exon:34502553-34502658,exon:34503006-34503059,exon:34503219-34503274	COL1A2
novel_circ_0000229	10	34890450	34903628	-	13178	432	intergenic_region:34890451-34890523,intergenic_region:34893625-34893734,intergenic_region:34895278-34895392,intergenic_region:34903492-34903628	--
novel_circ_0000230	10	35498913	35513881	-	14968	180	exon:35513801-35513881	VPS50
novel_circ_0000231	10	35533358	35538640	-	5282	401	exon:35533359-35533465,exon:35535673-35535791,exon:35538464-35538640	VPS50
novel_circ_0000234	10	35581580	35588108	-	6528	485	exon:35582882-35582969,exon:35584309-35584361,exon:35585199-35585252,exon:35586393-35586464	VPS50
novel_circ_0000240	10	36246592	36258637	+	12045	271	intergenic_region:36246593-36246671,intergenic_region:36248767-36248859	--
novel_circ_0000242	10	36300449	36302437	+	1988	261	intron:36300450-36300594,intron:36302321-36302437	-
novel_circ_0000243	10	36321717	36325432	+	3715	389	exon:36321718-36321777,exon:36325103-36325432	-
novel_circ_0000244	10	36340696	36341226	-	530	328	exon:36340697-36340827,exon:36341029-36341226	PEX1
novel_circ_0000245	10	36356047	36358677	-	2630	510	exon:36356048-36356214,exon:36356402-36356591,exon:36358523-36358677	PEX1
novel_circ_0000246	10	36368617	36371607	-	2990	275	exon:36368618-36368750,exon:36371465-36371607	PEX1
novel_circ_0000247	10	36372123	36377459	-	5336	243	exon:36372124-36372247,exon:36377340-36377459	PEX1
novel_circ_0000249	10	36421814	36423481	-	1667	234	exon:36423347-36423481	ANKIB1
novel_circ_0000250	10	36421814	36426846	-	5032	331	exon:36421815-36421881,exon:36423347-36423481,exon:36426716-36426846	ANKIB1
novel_circ_0000253	10	36432498	36444220	-	11722	399	exon:36432499-36432587,exon:36442295-36442461,exon:36444076-36444220	ANKIB1
novel_circ_0000255	10	36442294	36444220	-	1926	311	exon:36442295-36442461,exon:36444076-36444220	ANKIB1
novel_circ_0000256	10	36442294	36480683	-	38389	399	exon:36470675-36470792,exon:36480501-36480683	ANKIB1
novel_circ_0000258	10	36470674	36480683	-	10009	300	exon:36470675-36470792,exon:36480501-36480683	ANKIB1
novel_circ_0000260	10	36470674	36506658	-	35984	576	exon:36470675-36470792,exon:36480501-36480683,exon:36506382-36506658	ANKIB1
novel_circ_0000261	10	36470674	36514617	-	43943	396	exon:36470675-36470792,exon:36480501-36480683,exon:36514521-36514617	ANKIB1
novel_circ_0000265	10	36492446	36506658	-	14212	376	exon:36506382-36506658	ANKIB1
novel_circ_0000266	10	36492446	36514617	-	22171	196	exon:36514521-36514617	ANKIB1
novel_circ_0000268	10	36551656	36556575	+	4919	355	exon:36551657-36551760,exon:36552621-36552780,exon:36556483-36556575	-
novel_circ_0000269	10	36551656	36560925	+	9269	378	exon:36551657-36551760,exon:36552621-36552780	-
novel_circ_0000271	10	36560377	36561933	+	1556	243	exon:36561790-36561933	-
novel_circ_0000273	10	36560377	36568427	+	8050	543	exon:36560378-36560621,exon:36561790-36561933,exon:36568271-36568427	-
novel_circ_0000274	10	36560377	36569772	+	9395	351	exon:36560378-36560621,exon:36569665-36569772	-
novel_circ_0000275	10	36560377	36573899	+	13522	526	exon:36560378-36560621,exon:36560810-36560925,exon:36573732-36573899	-
novel_circ_0000277	10	36560377	36587701	+	27324	400	exon:36560378-36560621	-
novel_circ_0000278	10	36561789	36568427	+	6638	300	exon:36561790-36561933,exon:36568271-36568427	-
novel_circ_0000279	10	36561789	36573899	+	12110	295	exon:36561790-36561933	-
novel_circ_0000280	10	36561789	36579527	+	17738	437	exon:36561790-36561933,exon:36578771-36578858,exon:36579321-36579527	-
novel_circ_0000281	10	36578009	36587701	+	9692	256	exon:36587545-36587701	-
novel_circ_0000282	10	36644695	36646418	+	1723	301	exon:36644696-36644822,exon:36646244-36646418	CYP51A1
novel_circ_0000283	10	36670626	36671732	-	1106	370	exon:36670627-36670777,exon:36671513-36671732	AKAP9
novel_circ_0000284	10	36670626	36675624	-	4998	295	exon:36670627-36670777,exon:36675480-36675624	AKAP9
novel_circ_0000285	10	36675479	36680379	-	4900	524	exon:36675480-36675624,exon:36679789-36679977,exon:36680188-36680379	AKAP9
novel_circ_0000286	10	36679788	36680379	-	591	380	exon:36679789-36679977,exon:36680188-36680379	AKAP9
novel_circ_0000287	10	36682467	36684281	-	1814	225	exon:36684156-36684281	AKAP9
novel_circ_0000288	10	36694882	36695736	-	854	281	exon:36694883-36694987,exon:36695560-36695736	AKAP9
novel_circ_0000289	10	36702557	36703822	-	1265	352	exon:36702558-36702677,exon:36703590-36703822	AKAP9
novel_circ_0000291	10	36702557	36708199	-	5642	282	exon:36702558-36702677,exon:36708037-36708199	AKAP9
novel_circ_0000292	10	36705565	36706657	-	1092	251	exon:36705566-36705604,exon:36706445-36706657	AKAP9
novel_circ_0000293	10	36705565	36708199	-	2634	413	exon:36705566-36705604,exon:36706445-36706657,exon:36708037-36708199	AKAP9
novel_circ_0000294	10	36723982	36733662	-	9680	464	exon:36732270-36732410,exon:36733438-36733662	AKAP9
novel_circ_0000295	10	36745861	36753109	-	7248	412	exon:36745862-36745954,exon:36746649-36746745,exon:36751808-36751893,exon:36752971-36753109	AKAP9
novel_circ_0000296	10	36747949	36760914	-	12965	520	exon:36747950-36748148,exon:36748605-36748713	AKAP9
novel_circ_0000299	10	37090195	37099117	+	8922	407	intergenic_region:37090196-37090313,intergenic_region:37095692-37095881	--
novel_circ_0000300	10	37090200	37099117	+	8917	213	intergenic_region:37090201-37090313	--
novel_circ_0000301	10	37095691	37099117	+	3426	359	intergenic_region:37095692-37095881,intergenic_region:37098948-37099117	--
novel_circ_0000302	10	37547734	37554617	-	6883	283	exon:37547735-37547878,exon:37554478-37554617	CDK14
novel_circ_0000306	10	38278092	38288155	-	10063	390	exon:38278093-38278145,exon:38284135-38284279	GTPBP10
novel_circ_0000308	10	3863226	3872173	+	8947	513	exon:3863227-3863468,exon:3867652-3867802,exon:3872052-3872173	HDAC9
novel_circ_0000309	10	3867651	3872173	+	4522	398	exon:3867652-3867802,exon:3868752-3868878,exon:3872052-3872173	HDAC9
novel_circ_0000310	10	3934304	3959321	+	25017	248	exon:3934305-3934427	HDAC9
novel_circ_0000312	10	4045679	4067223	+	21544	183	exon:4045680-4045813	HDAC9
novel_circ_0000313	10	40513028	40516449	-	3421	367	exon:40513029-40513153,exon:40515453-40515567,exon:40516321-40516449	DBF4
novel_circ_0000317	10	40557095	40572058	+	14963	315	exon:40557096-40557220,exon:40568549-40568658,exon:40571977-40572058	SLC25A40
novel_circ_0000318	10	40824482	40825356	+	874	363	exon:40824483-40824674,exon:40825185-40825356	ABCB1
novel_circ_0000320	10	40985503	40986312	+	809	320	exon:40985504-40985650	ABCB4
novel_circ_0000322	10	41014394	41024306	-	9912	233	exon:41014395-41014503,exon:41024182-41024306	CROT
novel_circ_0000323	10	41020984	41027551	-	6567	466	exon:41021267-41021500,exon:41027418-41027551	CROT
novel_circ_0000324	10	41125242	41127540	+	2298	350	intergenic_region:41125243-41125293,intergenic_region:41126286-41126390,intergenic_region:41127345-41127540	--
novel_circ_0000325	10	41125242	41137900	+	12658	255	intergenic_region:41125243-41125293,intergenic_region:41126286-41126390	--
novel_circ_0000327	10	41133131	41137698	-	4567	237	exon:41133132-41133217,exon:41137547-41137698	DMTF1
novel_circ_0000328	10	41135950	41137698	-	1748	361	exon:41135951-41136160,exon:41137547-41137698	DMTF1
novel_circ_0000329	10	41137546	41151183	-	13637	266	exon:41137547-41137698,exon:41151069-41151183	DMTF1
novel_circ_0000330	10	41139492	41151183	-	11691	343	exon:41139493-41139721,exon:41151069-41151183	DMTF1
novel_circ_0000333	10	41149178	41160610	-	11432	407	exon:41149179-41149255,exon:41151069-41151183,exon:41155181-41155275,exon:41160488-41160610	DMTF1
novel_circ_0000334	10	41149178	41163937	-	14759	522	exon:41149179-41149255,exon:41151069-41151183,exon:41155181-41155275,exon:41162629-41162745,exon:41163816-41163937	DMTF1
novel_circ_0000335	10	41155180	41163937	-	8757	454	exon:41155181-41155275,exon:41160488-41160610,exon:41162629-41162745,exon:41163816-41163937	DMTF1
novel_circ_0000336	10	41160487	41163937	-	3450	360	exon:41160488-41160610,exon:41162629-41162745,exon:41163816-41163937	DMTF1
novel_circ_0000337	10	41406249	41415408	+	9159	335	exon:41406250-41406387,exon:41414548-41414644,exon:41415307-41415408	KIAA1324L
novel_circ_0000348	10	44632327	44636926	+	4599	296	exon:44632328-44632383,exon:44633713-44633825,exon:44636530-44636565,exon:44636833-44636926	DBNL
novel_circ_0000349	10	44641171	44641402	+	231	231	exon:44641172-44641402	PGAM2
novel_circ_0000352	10	44861530	44874253	-	12723	332	exon:44861531-44861719,exon:44874110-44874253	NUDCD3
novel_circ_0000353	10	44949488	44949814	-	326	326	exon:44949489-44949814	NUDCD3
novel_circ_0000354	10	45044533	45058588	+	14055	202	exon:45058486-45058588	OGDH
novel_circ_0000355	10	45056743	45058588	+	1845	276	exon:45056744-45056917,exon:45058486-45058588	OGDH
novel_circ_0000356	10	45056743	45059501	+	2758	274	intron:45056744-45056917	OGDH
novel_circ_0000357	10	45056743	45065509	+	8766	320	exon:45056744-45056917,exon:45058486-45058588	OGDH
novel_circ_0000358	10	45056743	45072736	+	15993	391	exon:45056744-45056917,exon:45058486-45058588,exon:45072621-45072736	OGDH
novel_circ_0000359	10	45077047	45077573	+	526	301	exon:45077048-45077202,exon:45077427-45077573	OGDH
novel_circ_0000360	10	45077047	45082207	+	5160	228	exon:45082079-45082207	OGDH
novel_circ_0000361	10	45078648	45082207	+	3559	398	exon:45078649-45078739,exon:45078901-45079080,exon:45082079-45082207	OGDH
novel_circ_0000362	10	45090436	45091077	+	641	294	intergenic_region:45090437-45090600,intergenic_region:45090947-45091077	--
novel_circ_0000363	10	45475834	45491077	+	15243	379	exon:45475835-45475984,exon:45488113-45488231	-
novel_circ_0000364	10	45576856	45585884	-	9028	431	exon:45576857-45576929,exon:45579300-45579476	LANCL2
novel_circ_0000365	10	45585701	45594308	-	8607	300	exon:45585702-45585884	LANCL2
novel_circ_0000366	10	45590733	45594308	-	3575	411	exon:45590734-45590880,exon:45591705-45591852,exon:45594191-45594308	LANCL2
novel_circ_0000368	10	45687602	45690224	-	2622	422	exon:45687603-45687693,exon:45689198-45689330,exon:45690025-45690224	EGFR
novel_circ_0000369	10	45708291	45711207	-	2916	469	exon:45708292-45708426,exon:45710056-45710239,exon:45711056-45711207	EGFR
novel_circ_0000370	10	45710055	45711207	-	1152	335	exon:45710056-45710239,exon:45711056-45711207	EGFR
novel_circ_0000371	10	45984740	45990166	+	5426	350	intergenic_region:45984741-45984840,intergenic_region:45985195-45985297,intergenic_region:45988617-45988665	--
novel_circ_0000372	10	47880814	47900149	+	19335	372	exon:47880815-47881015,exon:47895444-47895541,exon:47900075-47900149	COBL
novel_circ_0000373	10	47880814	47915126	+	34312	448	exon:47880815-47881015,exon:47900075-47900149,exon:47914953-47915126	COBL
novel_circ_0000374	10	5577978	5584570	+	6592	260	exon:5577979-5578064,exon:5584396-5584570	ITGB8
novel_circ_0000375	10	5577978	5599043	+	21065	418	exon:5577979-5578064,exon:5584396-5584570,exon:5598885-5599043	ITGB8
novel_circ_0000377	10	5584395	5599043	+	14648	498	exon:5584396-5584570,exon:5598136-5598301,exon:5598885-5599043	ITGB8
novel_circ_0000378	10	5598135	5599043	+	908	324	exon:5598136-5598301,exon:5598885-5599043	ITGB8
novel_circ_0000379	10	6644287	6645083	+	796	464	exon:6644288-6644625,exon:6644957-6645083	SP4
novel_circ_0000380	10	7033615	7035906	-	2291	411	exon:7033616-7033752,exon:7034979-7035128,exon:7035781-7035906	CDCA7L
novel_circ_0000381	10	7037201	7039372	-	2171	619	exon:7037202-7037375,exon:7037471-7037542	CDCA7L
novel_circ_0000382	10	7042115	7046211	-	4096	272	exon:7042116-7042244,exon:7046068-7046211	CDCA7L
novel_circ_0000385	10	8024909	8029664	-	4755	363	exon:8024910-8025069,exon:8025656-8025743,exon:8029548-8029664	FAM126A
novel_circ_0000386	10	8024909	8043200	-	18291	359	exon:8042095-8042175,exon:8043021-8043200	FAM126A
novel_circ_0000387	10	8024909	8047977	-	23068	380	exon:8043021-8043200,exon:8047876-8047977	FAM126A
novel_circ_0000388	10	8029547	8043200	-	13653	399	exon:8029548-8029664,exon:8041483-8041598,exon:8043033-8043200	FAM126A
novel_circ_0000389	10	8041027	8043200	-	2173	355	exon:8041028-8041123,exon:8042095-8042175,exon:8043021-8043200	FAM126A
novel_circ_0000390	10	8041027	8047977	-	6950	392	exon:8041028-8041123,exon:8041483-8041598,exon:8042095-8042175,exon:8047876-8047977	FAM126A
novel_circ_0000391	10	8041027	8054769	-	13742	289	exon:8041028-8041123,exon:8041483-8041598,exon:8054691-8054769	FAM126A
novel_circ_0000392	10	8047875	8054769	-	6894	180	exon:8047876-8047977,exon:8054691-8054769	FAM126A
novel_circ_0000393	10	8184838	8198829	+	13991	224	intron:8198705-8198829	KLHL7
novel_circ_0000394	10	8197345	8198829	+	1484	227	exon:8197346-8197448,exon:8198705-8198829	KLHL7
novel_circ_0000397	10	8198334	8205360	+	7026	297	exon:8198335-8198428,exon:8203050-8203078,exon:8205185-8205360	KLHL7
novel_circ_0000398	10	8219233	8231850	+	12617	383	exon:8219234-8219376,exon:8231610-8231850	KLHL7
novel_circ_0000401	10	8565173	8568098	-	2925	333	intron:8567377-8567510	TRA2A
novel_circ_0000402	10	8567376	8568098	-	722	440	intron:8567377-8567510,intron:8567792-8568098	TRA2A
novel_circ_0000404	10	9527170	9551928	+	24758	650	exon:9527171-9527289,exon:9547522-9547674,exon:9551106-9551258,exon:9551701-9551928	MPP6
novel_circ_0000405	10	9527170	9573865	+	46695	432	exon:9527171-9527289,exon:9547522-9547674,exon:9573704-9573865	MPP6
novel_circ_0000407	10	9547521	9551928	+	4407	532	exon:9547522-9547674,exon:9551106-9551258,exon:9551701-9551928	MPP6
novel_circ_0000408	10	9547521	9573865	+	26344	382	exon:9547522-9547674,exon:9571666-9571734,exon:9573704-9573865	MPP6
novel_circ_0000410	10	9551053	9551928	+	875	432	intron:9551054-9551258	MPP6
novel_circ_0000411	10	9551053	9571734	+	20681	267	intron:9571230-9571329,intron:9571666-9571734	MPP6
novel_circ_0000412	10	9551105	9551928	+	823	380	exon:9551106-9551258,exon:9551701-9551928	MPP6
novel_circ_0000416	10	9568136	9571734	+	3598	299	exon:9568137-9568268,exon:9571230-9571329,exon:9571666-9571734	MPP6
novel_circ_0000417	10	9568136	9573865	+	5729	460	exon:9568137-9568268,exon:9571230-9571329,exon:9571666-9571734,exon:9573704-9573865	MPP6
novel_circ_0000418	10	9568136	9590783	+	22647	296	exon:9571666-9571734,exon:9590655-9590783	MPP6
novel_circ_0000420	10	9571229	9573865	+	2636	329	exon:9571230-9571329,exon:9571666-9571734,exon:9573704-9573865	MPP6
novel_circ_0000421	10	9588599	9590783	+	2184	331	exon:9588600-9588802,exon:9590655-9590783	MPP6
novel_circ_0000422	10	9770168	9771780	-	1612	352	exon:9770169-9770325,exon:9771381-9771473,exon:9771677-9771780	OSBPL3
novel_circ_0000424	10	9779403	9780380	-	977	283	exon:9779404-9779517,exon:9780049-9780102,exon:9780264-9780380	OSBPL3
novel_circ_0000426	11	10247400	10269772	+	22372	414	exon:10247401-10247586,exon:10265410-10265492,exon:10269626-10269772	-
novel_circ_0000427	11	1028292	1039209	+	10917	251	intergenic_region:1028293-1028401,intergenic_region:1039067-1039209	--
novel_circ_0000429	11	10425712	10431934	+	6222	229	exon:10431805-10431934	ADGRV1
novel_circ_0000430	11	1048241	1049142	+	901	324	exon:1048918-1049142	-
novel_circ_0000431	11	1052511	1054474	+	1963	334	exon:1052512-1052594,exon:1053517-1053621,exon:1054327-1054474	-
novel_circ_0000432	11	1053516	1065780	+	12264	418	exon:1053517-1053621,exon:1054327-1054474,exon:1065614-1065780	-
novel_circ_0000433	11	1054326	1065780	+	11454	314	exon:1054327-1054474,exon:1065614-1065780	-
novel_circ_0000434	11	1056528	1063675	+	7147	348	exon:1056529-1056609,exon:1062502-1062664,exon:1063570-1063675	-
novel_circ_0000435	11	1089237	1090907	+	1670	291	exon:1089238-1089363	FAM151B
novel_circ_0000436	11	1089237	1101164	+	11927	261	exon:1089238-1089363,exon:1101029-1101164	FAM151B
novel_circ_0000437	11	112252	122350	+	10098	361	exon:119771-119946,exon:122264-122350	-
novel_circ_0000438	11	1191125	1196896	+	5771	320	exon:1191126-1191225,exon:1196676-1196896	MSH3
novel_circ_0000439	11	1191125	1207181	+	16056	266	exon:1207015-1207181	MSH3
novel_circ_0000442	11	1253725	1266888	+	13163	414	exon:1253726-1253832,exon:1257061-1257175,exon:1262984-1263068,exon:1266779-1266888	MSH3
novel_circ_0000444	11	1302913	1307087	+	4174	219	exon:1302914-1303021,exon:1306976-1307087	MSH3
novel_circ_0000445	11	1302913	1326068	+	23155	376	exon:1302914-1303021,exon:1306976-1307087,exon:1325911-1326068	MSH3
novel_circ_0000446	11	1302913	1347423	+	44510	294	exon:1302914-1303021,exon:1347237-1347423	MSH3
novel_circ_0000448	11	13223914	13231703	-	7789	301	intergenic_region:13223915-13224017,intergenic_region:13225347-13225467,intergenic_region:13231625-13231703	--
novel_circ_0000451	11	139044	140162	-	1118	324	intergenic_region:139938-140162	--
novel_circ_0000453	11	14231172	14232776	+	1604	354	exon:14231173-14231286	SLF1
novel_circ_0000454	11	14231172	14258743	+	27571	276	exon:14231173-14231286,exon:14258581-14258743	SLF1
novel_circ_0000455	11	14258580	14268111	+	9531	306	exon:14258581-14258743,exon:14267968-14268111	SLF1
novel_circ_0000456	11	14258580	14271212	+	12632	568	exon:14258581-14258743,exon:14265937-14266080,exon:14267968-14268111,exon:14271093-14271212	SLF1
novel_circ_0000458	11	14265936	14271212	+	5276	263	exon:14265937-14266080,exon:14271093-14271212	SLF1
novel_circ_0000459	11	14265936	14280479	+	14543	309	exon:14265937-14266080	SLF1
novel_circ_0000460	11	14273127	14275188	+	2061	375	exon:14273128-14273181,exon:14274044-14274202,exon:14275025-14275188	SLF1
novel_circ_0000461	11	14273127	14278130	+	5003	506	exon:14273128-14273181,exon:14274044-14274202,exon:14275025-14275188,exon:14277999-14278130	SLF1
novel_circ_0000462	11	14273127	14280479	+	7352	382	exon:14273128-14273181,exon:14275025-14275188	SLF1
novel_circ_0000466	11	15144473	15147204	-	2731	237	exon:15144474-15144585,exon:15144757-15144810,exon:15147132-15147204	TTC37
novel_circ_0000467	11	15144473	15148603	-	4130	458	exon:15144474-15144585,exon:15144757-15144810,exon:15147132-15147204	TTC37
novel_circ_0000468	11	15148381	15164198	-	15817	421	exon:15152518-15152641,exon:15160970-15161044,exon:15162176-15162244,exon:15164142-15164198	TTC37
novel_circ_0000469	11	15152517	15153871	-	1354	248	exon:15152518-15152641,exon:15153747-15153871	TTC37
novel_circ_0000470	11	15152517	15158144	-	5627	412	exon:15152518-15152641,exon:15153747-15153871,exon:15155884-15155955,exon:15158051-15158144	TTC37
novel_circ_0000471	11	15172347	15178843	-	6496	370	exon:15172348-15172474,exon:15172970-15173073,exon:15178703-15178843	TTC37
novel_circ_0000472	11	15215121	15223577	+	8456	289	exon:15215122-15215251,exon:15223418-15223577	ARSK
novel_circ_0000473	11	15386737	15403878	+	17141	552	exon:15386738-15386924	RHOBTB3
novel_circ_0000474	11	15414478	15425189	+	10711	386	exon:15418333-15418453,exon:15425023-15425189	RHOBTB3
novel_circ_0000475	11	15418332	15422295	+	3963	294	exon:15418333-15418453,exon:15422122-15422295	RHOBTB3
novel_circ_0000479	11	15803404	15803623	+	219	219	intergenic_region:15803405-15803623	--
novel_circ_0000480	11	158491	161806	-	3315	347	exon:158492-158572,exon:159136-159246,exon:161650-161806	HOMER1
novel_circ_0000481	11	15946301	15946573	+	272	272	intergenic_region:15946302-15946573	--
novel_circ_0000482	11	16044637	16045081	+	444	324	intergenic_region:16044638-16044775,intergenic_region:16044895-16045081	--
novel_circ_0000487	11	16711081	16717276	+	6195	365	exon:16711082-16711202,exon:16715139-16715252,exon:16717145-16717276	LNPEP
novel_circ_0000488	11	16734988	16737518	+	2530	340	exon:16734989-16735172,exon:16737362-16737518	LNPEP
novel_circ_0000489	11	16734988	16749249	+	14261	345	exon:16734989-16735172	LNPEP
novel_circ_0000491	11	16746792	16749249	+	2457	346	exon:16746793-16746977,exon:16749088-16749249	LNPEP
novel_circ_0000492	11	16746792	16753407	+	6615	567	exon:16746793-16746977,exon:16749088-16749249,exon:16752236-16752376,exon:16753326-16753407	LNPEP
novel_circ_0000493	11	16746792	16754830	+	8038	824	exon:16746793-16746977	LNPEP
novel_circ_0000494	11	16885753	16891028	-	5275	455	exon:16885754-16885945,exon:16887952-16888040,exon:16890853-16891028	RIOK2
novel_circ_0000495	11	18232404	18243463	-	11059	414	intergenic_region:18232405-18232559,intergenic_region:18243204-18243463	--
novel_circ_0000496	11	18243203	18243463	-	260	260	intergenic_region:18243204-18243463	--
novel_circ_0000497	11	18334365	18348693	-	14328	456	exon:18334366-18334417,exon:18335209-18335305,exon:18339664-18339842,exon:18348563-18348693	CHD1
novel_circ_0000498	11	18344243	18348693	-	4450	271	exon:18344244-18344384,exon:18348563-18348693	CHD1
novel_circ_0000499	11	18362602	18366337	-	3735	290	exon:18366147-18366337	CHD1
novel_circ_0000500	11	18362602	18371816	-	9214	379	exon:18362603-18362765	CHD1
novel_circ_0000501	11	18365315	18366337	-	1022	290	exon:18366147-18366337	CHD1
novel_circ_0000503	11	18379855	18382399	-	2544	266	exon:18379856-18379920,exon:18382198-18382399	CHD1
novel_circ_0000504	11	18381157	18382399	-	1242	318	exon:18381158-18381274,exon:18382198-18382399	CHD1
novel_circ_0000505	11	18458514	18462971	+	4457	235	intergenic_region:18458515-18458607,intergenic_region:18462829-18462971	--
novel_circ_0000507	11	1955676	1984572	-	28896	794	exon:1955677-1955761,exon:1956805-1956927,exon:1959622-1959755,exon:1962377-1962466,exon:1970514-1970575,exon:1983477-1983709,exon:1984500-1984572	-
novel_circ_0000513	11	206330	221840	-	15510	363	exon:206331-206470,exon:217984-218076,exon:221709-221840	HOMER1
novel_circ_0000514	11	206330	228312	-	21982	519	exon:206331-206470,exon:217984-218076,exon:221709-221840,exon:228156-228312	HOMER1
novel_circ_0000516	11	216335	228312	-	11977	387	intron:221709-221840	HOMER1
novel_circ_0000517	11	217983	228312	-	10329	380	exon:217984-218076,exon:221709-221840,exon:228156-228312	HOMER1
novel_circ_0000520	11	22377790	22390572	+	12782	229	exon:22390443-22390572	PAM
novel_circ_0000521	11	22468675	22475476	-	6801	431	exon:22468676-22468961,exon:22475331-22475476	GIN1
novel_circ_0000522	11	22497079	22499796	+	2717	330	exon:22497080-22497170,exon:22498512-22498597,exon:22499642-22499796	PPIP5K2
novel_circ_0000523	11	22497079	22526871	+	29792	317	exon:22497080-22497170,exon:22498512-22498597	PPIP5K2
novel_circ_0000525	11	22527925	22535056	+	7131	323	exon:22534742-22534849,exon:22534940-22535056	PPIP5K2
novel_circ_0000526	11	2297891	2305776	+	7885	339	intron:2297892-2298011,intron:2303926-2303993,intron:2305624-2305776	ATG10
novel_circ_0000526	11	2297891	2305778	+	7885	341	intron:2297892-2298011,intron:2303926-2303993,intron:2305624-2305776	ATG10
novel_circ_0000527	11	2297891	2305776	+	7887	339	intron:2297892-2298011,intron:2303926-2303993,intron:2305624-2305778	ATG10
novel_circ_0000527	11	2297891	2305778	+	7887	341	intron:2297892-2298011,intron:2303926-2303993,intron:2305624-2305778	ATG10
novel_circ_0000528	11	2297891	2314388	+	16497	429	intron:2297892-2298011,intron:2303926-2303993,intron:2305624-2305778,intron:2314300-2314388	ATG10
novel_circ_0000529	11	2297891	2352837	+	54946	536	exon:2297892-2298011,exon:2303926-2303993,exon:2305624-2305778,exon:2314300-2314388,exon:2352730-2352837	ATG10
novel_circ_0000532	11	2570905	2595314	+	24409	340	intergenic_region:2595074-2595314	--
novel_circ_0000539	11	28404022	28409074	+	5052	440	exon:28404023-28404206,exon:28408288-28408425,exon:28408955-28409074	FER
novel_circ_0000540	11	28488638	28509327	+	20689	418	exon:28488639-28488731,exon:28500130-28500333,exon:28509205-28509327	FER
novel_circ_0000544	11	28734050	28735327	+	1277	334	intergenic_region:28734051-28734173,intergenic_region:28735116-28735327	--
novel_circ_0000545	11	28863410	28882041	-	18631	307	exon:28863411-28863532,exon:28881856-28882041	PJA2
novel_circ_0000546	11	28881855	28905031	-	23176	416	intergenic_region:28902357-28902557,intergenic_region:28904915-28905031	--
novel_circ_0000547	11	28891274	28905031	-	13757	302	intergenic_region:28891275-28891460,intergenic_region:28904915-28905031	--
novel_circ_0000548	11	28899929	28905031	-	5102	216	intergenic_region:28904915-28905031	--
novel_circ_0000549	11	29268834	29272168	+	3334	399	exon:29268835-29269089,exon:29272024-29272168	MAN2A1
novel_circ_0000550	11	29268834	29284932	+	16098	570	exon:29268835-29269089,exon:29272024-29272168,exon:29284761-29284932	MAN2A1
novel_circ_0000553	11	29284760	29306076	+	21316	472	exon:29284761-29284932,exon:29300631-29300758,exon:29305903-29306076	MAN2A1
novel_circ_0000554	11	29284760	29309695	+	24935	481	exon:29284761-29284932,exon:29300631-29300754,exon:29309509-29309695	MAN2A1
novel_circ_0000555	11	29284760	29315157	+	30397	472	exon:29284761-29284932,exon:29300631-29300754,exon:29314980-29315157	MAN2A1
novel_circ_0000556	11	29284760	29322750	+	37990	551	exon:29284761-29284932,exon:29314980-29315157,exon:29322548-29322750	MAN2A1
novel_circ_0000557	11	29284760	29333977	+	49217	353	exon:29284761-29284932,exon:29332546-29332660,exon:29333910-29333977	MAN2A1
novel_circ_0000558	11	29300630	29315157	+	14527	277	exon:29314980-29315157	MAN2A1
novel_circ_0000563	11	29363637	29366594	+	2957	506	exon:29363638-29363803,exon:29365181-29365399,exon:29366472-29366594	MAN2A1
novel_circ_0000564	11	29363637	29371048	+	7411	620	exon:29363638-29363803,exon:29365181-29365399,exon:29366472-29366594,exon:29370934-29371048	MAN2A1
novel_circ_0000566	11	30808575	30817772	+	9197	283	exon:30808576-30808676,exon:30810532-30810649,exon:30817707-30817772	WDR36
novel_circ_0000567	11	30808575	30827232	+	18657	326	exon:30808576-30808676,exon:30810532-30810649,exon:30827124-30827232	WDR36
novel_circ_0000568	11	30808575	30839011	+	30436	343	exon:30808576-30808676,exon:30838078-30838175,exon:30838866-30839011	WDR36
novel_circ_0000569	11	30810531	30817772	+	7241	357	exon:30810532-30810649,exon:30814343-30814397,exon:30817162-30817282,exon:30817707-30817772	WDR36
novel_circ_0000570	11	30810531	30827232	+	16701	340	exon:30812331-30812463,exon:30827124-30827232	WDR36
novel_circ_0000572	11	30825853	30827232	+	1379	388	exon:30825854-30825968,exon:30826749-30826914,exon:30827124-30827232	WDR36
novel_circ_0000574	11	30825853	30839011	+	13158	357	exon:30825854-30825968,exon:30838078-30838175,exon:30838866-30839011	WDR36
novel_circ_0000575	11	30837154	30839011	+	1857	350	exon:30837155-30837262,exon:30838078-30838175,exon:30838866-30839011	WDR36
novel_circ_0000577	11	31976713	31977538	-	825	353	exon:31976714-31976824,exon:31977081-31977176,exon:31977391-31977538	RACK1
novel_circ_0000578	11	32005012	32006865	-	1853	368	exon:32005013-32005273,exon:32006758-32006865	-
novel_circ_0000579	11	3288630	3296495	-	7865	424	exon:3288631-3288911,exon:3293348-3293382,exon:3296386-3296495	TMEM167A
novel_circ_0000584	11	3349362	3357457	+	8095	324	exon:3349363-3349511,exon:3357282-3357457	XRCC4
novel_circ_0000589	11	3428384	3439364	+	10980	425	exon:3428385-3428551,exon:3437683-3437835,exon:3439258-3439364	XRCC4
novel_circ_0000590	11	35256922	35259741	-	2819	580	exon:35256923-35257076,exon:35258015-35258152	ATPSCKMT
novel_circ_0000592	11	35279499	35282206	+	2707	279	exon:35279500-35279637,exon:35282065-35282206	CCT5
novel_circ_0000593	11	35280299	35282206	+	1907	322	exon:35280300-35280480,exon:35282065-35282206	CCT5
novel_circ_0000594	11	35290985	35295509	-	4524	405	exon:35290986-35291128,exon:35295247-35295509	CMBL
novel_circ_0000595	11	35293016	35295480	-	2464	341	exon:35293017-35293124,exon:35295247-35295480	CMBL
novel_circ_0000596	11	35293016	35295509	-	2493	370	exon:35293017-35293124	CMBL
novel_circ_0000597	11	35359866	35367585	+	7719	385	exon:35359867-35359963,exon:35361105-35361178,exon:35364218-35364361,exon:35367513-35367585	2020-03-06
novel_circ_0000598	11	35359866	35372087	+	12221	410	exon:35359867-35359963,exon:35361105-35361178,exon:35367513-35367585,exon:35371919-35372087	2020-03-06
novel_circ_0000608	11	35393911	35395296	+	1385	215	exon:35393912-35393992,exon:35395162-35395296	2020-03-06
novel_circ_0000610	11	35393911	35410341	+	16430	330	exon:35393912-35393992,exon:35394209-35394277	2020-03-06
novel_circ_0000611	11	35399197	35406358	+	7161	289	exon:35399198-35399317,exon:35400061-35400161,exon:35406289-35406358	2020-03-06
novel_circ_0000612	11	35399197	35410341	+	11144	538	exon:35399198-35399317,exon:35400061-35400161,exon:35402279-35402416	2020-03-06
novel_circ_0000613	11	35402278	35403167	+	889	342	exon:35402279-35402416,exon:35402963-35403167	2020-03-06
novel_circ_0000614	11	35402278	35412754	+	10476	272	exon:35402279-35402416,exon:35412620-35412754	2020-03-06
novel_circ_0000615	11	35406288	35410341	+	4053	251	exon:35406289-35406358,exon:35410160-35410341	2020-03-06
novel_circ_0000617	11	35410159	35412754	+	2595	316	exon:35410160-35410341,exon:35412620-35412754	2020-03-06
novel_circ_0000618	11	3722914	3726510	+	3596	227	exon:3726383-3726510	VCAN
novel_circ_0000619	11	3770706	3788376	+	17670	182	exon:3788294-3788376	VCAN
novel_circ_0000621	11	3779188	3788376	+	9188	467	exon:3779189-3779302,exon:3781463-3781576,exon:3786261-3786419,exon:3788294-3788376	VCAN
novel_circ_0000622	11	38672716	38679077	-	6361	286	exon:38672717-38672824,exon:38678899-38679077	DNAH5
novel_circ_0000623	11	38770873	38772878	-	2005	314	intergenic_region:38770874-38771050,intergenic_region:38772741-38772878	--
novel_circ_0000624	11	38968777	38969284	-	507	507	intergenic_region:38968778-38969284	--
novel_circ_0000625	11	39132863	39139123	+	6260	307	exon:39132864-39132978,exon:39138931-39139123	TRIO
novel_circ_0000626	11	39141443	39185603	+	44160	452	exon:39172625-39172855,exon:39185481-39185603	TRIO
novel_circ_0000627	11	39141443	39200220	+	58777	413	exon:39185481-39185603,exon:39200029-39200220	TRIO
novel_circ_0000630	11	39158535	39185603	+	27068	254	exon:39158536-39158667	TRIO
novel_circ_0000631	11	39172624	39185603	+	12979	353	exon:39172625-39172855,exon:39185481-39185603	TRIO
novel_circ_0000632	11	39185480	39200220	+	14740	314	exon:39185481-39185603,exon:39200029-39200220	TRIO
novel_circ_0000633	11	39230230	39248838	+	18608	772	exon:39230231-39230422,exon:39230887-39231036,exon:39243430-39243552,exon:39248432-39248626,exon:39248723-39248838	TRIO
novel_circ_0000634	11	39255316	39261421	+	6105	194	exon:39255317-39255409,exon:39261320-39261421	TRIO
novel_circ_0000635	11	39255316	39266136	+	10820	192	exon:39255317-39255409,exon:39266037-39266136	TRIO
novel_circ_0000636	11	39257416	39265464	+	8048	343	exon:39261320-39261421,exon:39265322-39265464	TRIO
novel_circ_0000637	11	39257416	39279566	+	22150	343	exon:39279323-39279566	TRIO
novel_circ_0000638	11	39265321	39279566	+	14245	485	exon:39265322-39265464,exon:39266037-39266136,exon:39279323-39279566	TRIO
novel_circ_0000639	11	39315343	39320232	+	4889	388	exon:39315344-39315636,exon:39320137-39320232	TRIO
novel_circ_0000640	11	39317367	39333615	+	16248	447	exon:39317368-39317538,exon:39320137-39320232,exon:39332849-39332938,exon:39333523-39333615	TRIO
novel_circ_0000641	11	39327261	39333615	+	6354	420	exon:39327262-39327328,exon:39329601-39329704,exon:39330645-39330714,exon:39332849-39332938,exon:39333523-39333615	TRIO
novel_circ_0000642	11	39327261	39336219	+	8958	360	exon:39330645-39330714,exon:39336028-39336219	TRIO
novel_circ_0000643	11	39329600	39333615	+	4015	354	exon:39329601-39329704,exon:39330645-39330714,exon:39332849-39332938,exon:39333523-39333615	TRIO
novel_circ_0000644	11	39353782	39356830	+	3048	343	exon:39353783-39353861,exon:39356082-39356146,exon:39356630-39356830	TRIO
novel_circ_0000645	11	39431295	39432683	+	1388	340	exon:39431296-39431455,exon:39431543-39431574,exon:39432534-39432683	OTULINL
novel_circ_0000646	11	39431295	39446677	+	15382	405	intergenic_region:39431296-39431455,intergenic_region:39446432-39446677	--
novel_circ_0000648	11	39509181	39512818	+	3637	238	exon:39509182-39509276,exon:39512675-39512818	OTULIN
novel_circ_0000649	11	39509181	39512834	+	3653	254	intron:39509182-39509276,intron:39512675-39512834	OTULIN
novel_circ_0000650	11	39509181	39518761	+	9580	379	exon:39509182-39509276,exon:39512675-39512834,exon:39518636-39518761	OTULIN
novel_circ_0000651	11	39512674	39518761	+	6087	269	exon:39512675-39512818,exon:39518636-39518761	OTULIN
novel_circ_0000652	11	39584361	39591035	-	6674	492	exon:39584362-39584457,exon:39587933-39588025,exon:39589338-39589472,exon:39590865-39591035	ANKH
novel_circ_0000653	11	401856	404232	+	2376	189	intergenic_region:404143-404232	--
novel_circ_0000654	11	403755	404232	+	477	263	exon:403756-403929,exon:404143-404232	TENT2
novel_circ_0000655	11	403755	409526	+	5771	500	exon:403756-403929,exon:404143-404232,exon:409289-409526	TENT2
novel_circ_0000657	11	409288	431180	+	21892	307	exon:409289-409526,exon:431111-431180	TENT2
novel_circ_0000659	11	41538530	41540822	-	2292	223	exon:41540699-41540822	MYO10
novel_circ_0000661	11	425065	428410	+	3345	193	exon:425066-425180,exon:428332-428410	TENT2
novel_circ_0000662	11	425065	431180	+	6115	353	exon:425066-425180,exon:425271-425362,exon:428332-428410,exon:431111-431180	TENT2
novel_circ_0000666	11	431110	437482	+	6372	274	exon:431111-431180,exon:436923-436999,exon:437354-437482	TENT2
novel_circ_0000672	11	43720608	43754924	-	34316	480	exon:43720609-43720745,exon:43732533-43732689,exon:43754737-43754924	CDH18
novel_circ_0000678	11	47798868	47801232	-	2364	441	exon:47798869-47799122	CDH10
novel_circ_0000679	11	47873711	47874066	-	355	355	exon:47873712-47874066	CDH10
novel_circ_0000681	11	527877	529798	+	1921	437	intron:527878-528111,intron:529595-529798	CMYA5
novel_circ_0000686	11	53359586	53378426	-	18840	468	exon:53359587-53359647,exon:53360360-53360498,exon:53372522-53372622,exon:53378257-53378426	DROSHA
novel_circ_0000687	11	533828	542049	+	8221	266	exon:533829-533947,exon:541902-542049	CMYA5
novel_circ_0000688	11	53406657	53412454	-	5797	376	exon:53406658-53406738,exon:53409859-53410013,exon:53412313-53412454	DROSHA
novel_circ_0000689	11	53409858	53412454	-	2596	296	exon:53409859-53410013,exon:53412313-53412454	DROSHA
novel_circ_0000690	11	53440923	53445921	+	4998	182	exon:53440924-53441073	C5orf22
novel_circ_0000691	11	53440923	53449230	+	8307	333	exon:53440924-53441073,exon:53448802-53448864,exon:53449109-53449230	C5orf22
novel_circ_0000692	11	53445493	53445921	+	428	428	exon:53445494-53445921	C5orf22
novel_circ_0000693	11	537764	542049	+	4285	443	exon:537765-537914,exon:540835-540981,exon:541902-542049	CMYA5
novel_circ_0000694	11	53838949	53850088	+	11139	350	exon:53838950-53839012,exon:53841833-53841965,exon:53849933-53850088	-
novel_circ_0000695	11	53925597	53928444	+	2847	236	intron:53925598-53925699,intron:53928310-53928444	-
novel_circ_0000696	11	53927131	53928444	+	1313	378	exon:53927132-53927375,exon:53928310-53928444	-
novel_circ_0000697	11	53945510	53946351	-	841	436	intergenic_region:53945511-53945771,intergenic_region:53946176-53946351	--
novel_circ_0000698	11	53957710	53966894	-	9184	246	exon:53957711-53957825,exon:53966763-53966894	GOLPH3
novel_circ_0000702	11	54056526	54081856	-	25330	402	exon:54056527-54056597,exon:54057960-54058038,exon:54060452-54060576,exon:54081727-54081856	MTMR12
novel_circ_0000704	11	54081726	54092093	-	10367	395	exon:54088890-54088983,exon:54091027-54091157,exon:54092021-54092093	MTMR12
novel_circ_0000706	11	54088889	54092093	-	3204	296	exon:54088890-54088983,exon:54091027-54091157,exon:54092021-54092093	MTMR12
novel_circ_0000707	11	54088889	54093961	-	5072	438	exon:54088890-54088983,exon:54091027-54091157,exon:54092021-54092093,exon:54093819-54093961	MTMR12
novel_circ_0000708	11	54091026	54093961	-	2935	345	exon:54091027-54091157,exon:54092021-54092093,exon:54093819-54093961	MTMR12
novel_circ_0000710	11	54193836	54200936	-	7100	359	exon:54193837-54193999	ZFR
novel_circ_0000712	11	54198367	54200936	-	2569	316	exon:54198368-54198487,exon:54200740-54200936	ZFR
novel_circ_0000713	11	54198367	54207111	-	8744	347	exon:54206864-54207111	ZFR
novel_circ_0000716	11	54217713	54220376	-	2663	363	exon:54217714-54217932,exon:54220232-54220376	ZFR
novel_circ_0000720	11	54484285	54495206	+	10921	289	exon:54484286-54484408,exon:54495040-54495206	NPR3
novel_circ_0000723	11	55297422	55344612	-	47190	397	exon:55297423-55297575	ADAMTS12
novel_circ_0000724	11	55297422	55349520	-	52098	273	exon:55297423-55297575,exon:55349400-55349520	ADAMTS12
novel_circ_0000727	11	55335560	55344612	-	9052	371	exon:55335561-55335687,exon:55344368-55344612	ADAMTS12
novel_circ_0000730	11	55342538	55344612	-	2074	383	exon:55342539-55342677,exon:55344368-55344612	ADAMTS12
novel_circ_0000732	11	55358424	55382146	-	23722	337	intron:55378983-55379128,intron:55382054-55382146	ADAMTS12
novel_circ_0000733	11	55358424	55388620	-	30196	387	intron:55387714-55387858,intron:55388477-55388620	ADAMTS12
novel_circ_0000735	11	55378982	55382146	-	3164	238	exon:55378983-55379128,exon:55382054-55382146	ADAMTS12
novel_circ_0000736	11	55382053	55388620	-	6567	380	exon:55382054-55382146,exon:55387714-55387858,exon:55388477-55388620	ADAMTS12
novel_circ_0000737	11	55415100	55416044	-	944	280	exon:55415101-55415184,exon:55415848-55416044	ADAMTS12
novel_circ_0000738	11	56130675	56134312	+	3637	399	exon:56130676-56130782,exon:56131392-56131570,exon:56131840-56131868,exon:56134226-56134312	RAI14
novel_circ_0000739	11	56251332	56252735	+	1403	427	exon:56251333-56251455,exon:56252431-56252735	DNAJC21
novel_circ_0000740	11	56252430	56252735	+	305	305	exon:56252431-56252735	DNAJC21
novel_circ_0000741	11	56252430	56253956	+	1526	251	exon:56253805-56253956	DNAJC21
novel_circ_0000744	11	56264871	56267011	+	2140	576	exon:56264872-56265044	DNAJC21
novel_circ_0000745	11	57297069	57300307	-	3238	314	intron:57297070-57297167,intron:57298307-57298412,intron:57300196-57300307	LMBRD2
novel_circ_0000747	11	57301392	57322907	-	21515	400	exon:57301393-57301526,exon:57309276-57309350,exon:57320156-57320251,exon:57322810-57322907	LMBRD2
novel_circ_0000748	11	57301392	57324182	-	22790	366	exon:57301393-57301526	LMBRD2
novel_circ_0000749	11	57309275	57324182	-	14907	307	exon:57309276-57309350,exon:57323950-57324182	LMBRD2
novel_circ_0000750	11	57315410	57322907	-	7497	308	exon:57315411-57315621,exon:57322810-57322907	LMBRD2
novel_circ_0000751	11	57315410	57324182	-	8772	443	exon:57315411-57315621	LMBRD2
novel_circ_0000752	11	57316635	57324182	-	7547	332	exon:57323950-57324182	LMBRD2
novel_circ_0000754	11	57320155	57324182	-	4027	425	exon:57320156-57320251,exon:57322810-57322907,exon:57323950-57324182	LMBRD2
novel_circ_0000755	11	57320155	57334442	-	14287	293	intergenic_region:57320156-57320251,intergenic_region:57322810-57322907	--
novel_circ_0000756	11	57322809	57324182	-	1373	330	exon:57322810-57322907,exon:57323950-57324182	LMBRD2
novel_circ_0000757	11	57389366	57393545	-	4179	232	exon:57389367-57389490,exon:57393313-57393366,exon:57393490-57393545	NADK2
novel_circ_0000759	11	57389366	57418007	-	28641	489	exon:57389367-57389490,exon:57393313-57393366,exon:57393490-57393545,exon:57414624-57414705,exon:57416989-57417077,exon:57417919-57418007	NADK2
novel_circ_0000762	11	57398910	57409926	-	11016	179	exon:57398911-57399006,exon:57409843-57409926	NADK2
novel_circ_0000764	11	57398910	57418007	-	19097	353	exon:57398911-57399006,exon:57414624-57414705,exon:57416989-57417077,exon:57417919-57418007	NADK2
novel_circ_0000765	11	57407757	57414705	-	6948	301	exon:57407758-57407894,exon:57409843-57409926,exon:57414624-57414705	NADK2
novel_circ_0000766	11	57407757	57418007	-	10250	477	exon:57407758-57407894,exon:57409843-57409926,exon:57414624-57414705,exon:57416989-57417077,exon:57417919-57418007	NADK2
novel_circ_0000767	11	57409842	57418007	-	8165	331	exon:57409843-57409926,exon:57414187-57414265,exon:57414624-57414705,exon:57417919-57418007	NADK2
novel_circ_0000768	11	57414186	57418007	-	3821	389	intron:57414187-57414265,intron:57414428-57414481,intron:57414624-57414705,intron:57416989-57417077,intron:57417919-57418007	NADK2
novel_circ_0000772	11	58086790	58097819	+	11029	224	intergenic_region:58086791-58086918,intergenic_region:58097723-58097819	--
novel_circ_0000774	11	58097722	58105684	+	7962	723	exon:58097723-58097819	NIPBL
novel_circ_0000775	11	58105057	58105684	+	627	627	exon:58105058-58105684	NIPBL
novel_circ_0000776	11	58131542	58149529	+	17987	342	exon:58131543-58131646,exon:58140922-58141022,exon:58149391-58149529	NIPBL
novel_circ_0000777	11	58135458	58141022	+	5564	418	exon:58135459-58135545,exon:58137943-58138174,exon:58140922-58141022	NIPBL
novel_circ_0000778	11	58135458	58149529	+	14071	556	exon:58135459-58135545,exon:58137943-58138174,exon:58140922-58141022,exon:58149391-58149529	NIPBL
novel_circ_0000780	11	58139613	58141022	+	1409	332	exon:58139614-58139765,exon:58140328-58140408,exon:58140922-58141022	NIPBL
novel_circ_0000781	11	58139613	58149529	+	9916	470	exon:58139614-58139765,exon:58140328-58140408,exon:58140922-58141022,exon:58149391-58149529	NIPBL
novel_circ_0000783	11	58169214	58185379	+	16165	330	exon:58169215-58169268,exon:58178338-58178474	NIPBL
novel_circ_0000784	11	58185238	58187688	+	2450	324	exon:58185239-58185379,exon:58186459-58186552,exon:58187598-58187688	NIPBL
novel_circ_0000785	11	58185238	58191848	+	6610	428	exon:58185239-58185383,exon:58186459-58186552	NIPBL
novel_circ_0000786	11	58186458	58187688	+	1230	338	exon:58186459-58186552,exon:58186931-58187085,exon:58187598-58187688	NIPBL
novel_circ_0000787	11	58199075	58204596	+	5521	321	exon:58199076-58199222	NIPBL
novel_circ_0000792	11	58265451	58271701	-	6250	343	intergenic_region:58265452-58265539,intergenic_region:58271446-58271701	--
novel_circ_0000795	11	58286323	58292183	-	5860	453	exon:58286324-58286428,exon:58287305-58287359,exon:58289328-58289456	CPLANE1
novel_circ_0000796	11	58311035	58313816	-	2781	385	exon:58311036-58311118,exon:58312945-58313108,exon:58313677-58313816	CPLANE1
novel_circ_0000797	11	58311035	58315513	-	4478	1185	exon:58311036-58311118,exon:58312945-58313108	CPLANE1
novel_circ_0000798	11	58312944	58313816	-	872	303	exon:58312945-58313108,exon:58313677-58313816	CPLANE1
novel_circ_0000800	11	58317237	58327259	-	10022	347	exon:58322446-58322555,exon:58327121-58327259	CPLANE1
novel_circ_0000804	11	58337651	58340580	-	2929	313	exon:58337652-58337791	CPLANE1
novel_circ_0000805	11	58341954	58344261	-	2307	453	exon:58341955-58342119,exon:58343071-58343151,exon:58344053-58344261	CPLANE1
novel_circ_0000806	11	58343070	58344261	-	1191	289	exon:58343071-58343151,exon:58344053-58344261	CPLANE1
novel_circ_0000807	11	58343070	58368260	-	25190	617	intron:58343071-58343151,intron:58344053-58344261,intron:58366591-58366707,intron:58368048-58368260	CPLANE1
novel_circ_0000808	11	58352102	58366707	-	14605	299	exon:58352103-58352285,exon:58366591-58366707	CPLANE1
novel_circ_0000809	11	58358304	58366707	-	8403	455	exon:58358305-58358411,exon:58361825-58362057,exon:58366591-58366707	CPLANE1
novel_circ_0000810	11	58393465	58395434	-	1969	1456	exon:58395328-58395434	NUP155
novel_circ_0000812	11	58399036	58407620	-	8584	266	exon:58399037-58399173	NUP155
novel_circ_0000813	11	58403983	58407620	-	3637	490	exon:58403984-58404094,exon:58404510-58404630,exon:58406307-58406420,exon:58407474-58407620	NUP155
novel_circ_0000815	11	58406306	58413118	-	6812	249	exon:58406307-58406420,exon:58412983-58413118	NUP155
novel_circ_0000817	11	58430231	58432791	-	2560	250	exon:58432175-58432237,exon:58432703-58432791	NUP155
novel_circ_0000818	11	58450365	58460514	-	10149	229	exon:58450366-58450457,exon:58460377-58460514	NUP155
novel_circ_0000819	11	58496655	58503840	+	7185	435	exon:58496656-58496776,exon:58503269-58503382,exon:58503639-58503840	WDR70
novel_circ_0000823	11	59400757	59428671	+	27914	266	exon:59428505-59428671	EGFLAM
novel_circ_0000824	11	59551061	59554478	-	3417	378	exon:59551062-59551132,exon:59553026-59553188,exon:59554333-59554478	LIFR
novel_circ_0000825	11	59570739	59574710	-	3971	398	exon:59570740-59570879,exon:59573036-59573135,exon:59574551-59574710	LIFR
novel_circ_0000826	11	59902921	59914380	+	11459	426	exon:59902922-59903007,exon:59909634-59909803,exon:59914209-59914380	OSMR
novel_circ_0000827	11	59909633	59914380	+	4747	341	exon:59909634-59909803,exon:59914209-59914380	OSMR
novel_circ_0000828	11	59909633	59919316	+	9683	305	exon:59909634-59909803,exon:59919181-59919316	OSMR
novel_circ_0000829	11	59909633	59920686	+	11053	627	exon:59909634-59909803,exon:59914209-59914380,exon:59919181-59919316,exon:59920535-59920686	OSMR
novel_circ_0000830	11	59914208	59919316	+	5108	307	exon:59914209-59914380,exon:59919181-59919316	OSMR
novel_circ_0000831	11	59917808	59919316	+	1508	408	exon:59917809-59918081,exon:59919181-59919316	OSMR
novel_circ_0000832	11	59945437	59946149	+	712	341	exon:59945438-59945611,exon:59945982-59946149	OSMR
novel_circ_0000833	11	59949762	59951603	+	1841	254	intergenic_region:59949763-59949844,intergenic_region:59950371-59950443	--
novel_circ_0000837	11	59991138	59991766	-	628	628	exon:59991139-59991766	RICTOR
novel_circ_0000840	11	59998427	60003692	-	5265	256	exon:59998428-59998506,exon:59999149-59999225,exon:60003591-60003692	RICTOR
novel_circ_0000842	11	60008878	60009971	-	1093	324	exon:60008879-60008959,exon:60009099-60009165,exon:60009275-60009365,exon:60009884-60009971	RICTOR
novel_circ_0000843	11	60012662	60026815	-	14153	512	exon:60012663-60012745,exon:60016601-60016668,exon:60019121-60019188,exon:60025090-60025259,exon:60026689-60026815	RICTOR
novel_circ_0000844	11	60016600	60026815	-	10215	430	exon:60016601-60016668,exon:60019121-60019188,exon:60025090-60025259,exon:60026689-60026815	RICTOR
novel_circ_0000845	11	60025089	60026815	-	1726	296	exon:60025090-60025259,exon:60026689-60026815	RICTOR
novel_circ_0000848	11	60035855	60049358	-	13503	293	exon:60035856-60035987,exon:60037316-60037380,exon:60049261-60049358	RICTOR
novel_circ_0000851	11	61673158	61680222	-	7064	466	exon:61673159-61673246,exon:61673790-61673934,exon:61677700-61677793,exon:61680081-61680222	PRKAA1
novel_circ_0000852	11	61812998	61818046	+	5048	427	exon:61812999-61813140,exon:61816662-61816809,exon:61817908-61818046	-
novel_circ_0000853	11	61824086	61841730	+	17644	390	exon:61824087-61824257,exon:61838506-61838593,exon:61841598-61841730	-
novel_circ_0000854	11	62269298	62270007	-	709	709	exon:62269299-62270007	PLCXD3
novel_circ_0000860	11	62729837	62754093	-	24256	649	exon:62729838-62729898,exon:62733058-62733164,exon:62738888-62739037,exon:62741903-62742038,exon:62752437-62752527,exon:62753985-62754093	OXCT1
novel_circ_0000861	11	62733057	62752527	-	19470	332	exon:62733058-62733164,exon:62741903-62742038	OXCT1
novel_circ_0000862	11	62738887	62752527	-	13640	240	exon:62738888-62739037	OXCT1
novel_circ_0000863	11	62738887	62754093	-	15206	483	exon:62738888-62739037,exon:62741903-62742038,exon:62752437-62752527,exon:62753985-62754093	OXCT1
novel_circ_0000864	11	62793168	62799096	+	5928	221	exon:62793169-62793275,exon:62798982-62799096	C5orf51
novel_circ_0000866	11	62819373	62824449	+	5076	251	exon:62819374-62819449,exon:62824274-62824449	FBXO4
novel_circ_0000869	11	63343390	63363314	+	19924	225	intergenic_region:63343391-63343535,intergenic_region:63363234-63363314	--
novel_circ_0000871	11	63507129	63516655	+	9526	308	exon:63507130-63507259,exon:63516477-63516655	GHR
novel_circ_0000872	11	63513615	63522207	+	8592	338	exon:63513616-63513788,exon:63522042-63522207	GHR
novel_circ_0000873	11	63622844	63623954	-	1110	430	exon:63622845-63623057	SELENOP
novel_circ_0000874	11	63964879	63975244	+	10365	384	exon:63964880-63965018,exon:63966021-63966122,exon:63975100-63975244	ZNF131
novel_circ_0000875	11	63964879	63990289	+	25410	606	exon:63964880-63965018,exon:63966021-63966122,exon:63975100-63975244,exon:63990067-63990289	ZNF131
novel_circ_0000878	11	64092817	64093275	-	458	458	exon:64092818-64093275	HMGCS1
novel_circ_0000879	11	64270109	64270495	-	386	386	intergenic_region:64270110-64270495	--
novel_circ_0000881	11	64286154	64299066	-	12912	412	intergenic_region:64286155-64286403,intergenic_region:64288520-64288560,intergenic_region:64298943-64299066	--
novel_circ_0000882	11	64288519	64292085	-	3566	139	exon:64288520-64288560,exon:64291987-64292085	C5orf34
novel_circ_0000883	11	64291986	64299066	-	7080	291	exon:64291987-64292085,exon:64296123-64296192,exon:64298943-64299066	C5orf34
novel_circ_0000885	11	64334176	64342240	-	8064	297	exon:64334177-64334288	-
novel_circ_0000886	11	64371126	64374916	+	3790	436	exon:64371127-64371333,exon:64374687-64374916	NNT
novel_circ_0000889	11	64371126	64390299	+	19173	394	exon:64371127-64371333	NNT
novel_circ_0000892	11	64374686	64384900	+	10214	275	exon:64381314-64381401,exon:64384812-64384900	NNT
novel_circ_0000893	11	64374686	64390299	+	15613	505	exon:64374687-64374916,exon:64384812-64384900,exon:64390112-64390299	NNT
novel_circ_0000894	11	64374686	64391542	+	16856	421	intron:64374687-64374916,intron:64391351-64391542	NNT
novel_circ_0000896	11	64378021	64384900	+	6879	393	exon:64378022-64378239,exon:64381314-64381401,exon:64384812-64384900	NNT
novel_circ_0000897	11	64378021	64390299	+	12278	493	exon:64378022-64378239,exon:64384812-64384900,exon:64390112-64390299	NNT
novel_circ_0000898	11	64378112	64390299	+	12187	402	exon:64378113-64378239,exon:64384812-64384900	NNT
novel_circ_0000899	11	64384811	64390299	+	5488	276	exon:64384812-64384900,exon:64390112-64390299	NNT
novel_circ_0000902	11	64408722	64410102	+	1380	478	exon:64408723-64408856,exon:64409141-64409332,exon:64409949-64410102	NNT
novel_circ_0000909	11	66941534	66948290	+	6756	350	exon:66941535-66941627,exon:66944599-66944724,exon:66945693-66945758,exon:66948223-66948290	PARP8
novel_circ_0000911	11	68911381	68912397	+	1016	327	exon:68911382-68911470,exon:68911585-68911696,exon:68912270-68912397	ITGA1
novel_circ_0000912	11	68958017	68960630	+	2613	388	exon:68958018-68958275,exon:68960500-68960630	ITGA1
novel_circ_0000913	11	68958017	68969695	+	11678	467	exon:68958018-68958275	ITGA1
novel_circ_0000914	11	68969485	68971865	+	2380	290	exon:68969486-68969695,exon:68971785-68971865	ITGA1
novel_circ_0000915	11	68981375	68987438	+	6063	317	exon:68981376-68981478,exon:68985629-68985742,exon:68987337-68987438	ITGA1
novel_circ_0000916	11	68987914	68992714	+	4800	313	exon:68987915-68988019,exon:68988943-68989035,exon:68992598-68992714	ITGA1
novel_circ_0000917	11	69114685	69116754	+	2069	316	exon:69114686-69114768,exon:69115194-69115335,exon:69116662-69116754	ITGA2
novel_circ_0000918	11	69658819	69671376	+	12557	246	exon:69658820-69658992,exon:69671303-69671376	NDUFS4
novel_circ_0000920	11	70847451	70858909	-	11458	340	exon:70847452-70847628	-
novel_circ_0000921	11	71215592	71227464	-	11872	379	exon:71215593-71215883	DHX29
novel_circ_0000923	11	71235283	71242955	-	7672	925	exon:71235284-71235424,exon:71235900-71236076	DHX29
novel_circ_0000925	11	71279945	71295664	+	15719	326	exon:71293930-71294031,exon:71295539-71295664	MTREX
novel_circ_0000926	11	71283633	71285802	+	2169	325	exon:71283634-71283758,exon:71284808-71284906,exon:71285700-71285802	MTREX
novel_circ_0000927	11	71283633	71289144	+	5511	310	exon:71287843-71287974,exon:71289065-71289144	MTREX
novel_circ_0000928	11	71283633	71295664	+	12031	450	exon:71283634-71283758,exon:71284808-71284906,exon:71285700-71285802	MTREX
novel_circ_0000929	11	71285699	71289144	+	3445	313	exon:71285700-71285802,exon:71287843-71287974,exon:71289065-71289144	MTREX
novel_circ_0000932	11	71358004	71359983	+	1979	125	intergenic_region:71358005-71358109	--
novel_circ_0000935	11	71383975	71392086	-	8111	432	exon:71383976-71384256,exon:71391935-71392086	PLPP1
novel_circ_0000937	11	71558113	71570882	-	12769	278	exon:71558114-71558221,exon:71570712-71570882	SLC38A9
novel_circ_0000940	11	71930317	71943040	-	12723	238	exon:71930318-71930477,exon:71942962-71943040	IL6ST
novel_circ_0000941	11	71937441	71943040	-	5599	504	exon:71937442-71937562,exon:71938420-71938725,exon:71942962-71943040	IL6ST
novel_circ_0000942	11	72741057	72743718	+	2661	351	exon:72741058-72741208,exon:72743518-72743718	MAP3K1
novel_circ_0000943	11	72741057	72748462	+	7405	551	exon:72741058-72741208,exon:72743518-72743718,exon:72748262-72748462	MAP3K1
novel_circ_0000944	11	72741057	72754281	+	13224	272	exon:72741058-72741208,exon:72754160-72754281	MAP3K1
novel_circ_0000945	11	72748261	72750269	+	2008	465	exon:72748262-72748462,exon:72749625-72749741,exon:72750121-72750269	MAP3K1
novel_circ_0000946	11	72754159	72757650	+	3491	400	exon:72754160-72754281	MAP3K1
novel_circ_0000947	11	72804599	72806959	+	2360	344	exon:72804600-72804723,exon:72804981-72805096,exon:72806854-72806959	SETD9
novel_circ_0000953	11	7298396	7300545	+	2149	223	exon:7298397-7298549	RASA1
novel_circ_0000954	11	7298396	7306358	+	7962	270	exon:7298397-7298549,exon:7306241-7306358	RASA1
novel_circ_0000955	11	7298396	7310224	+	11828	301	exon:7298397-7298549,exon:7306241-7306358,exon:7310193-7310224	RASA1
novel_circ_0000957	11	7298396	7316738	+	18342	303	exon:7298397-7298549,exon:7316588-7316738	RASA1
novel_circ_0000958	11	7298396	7317896	+	19500	381	exon:7298397-7298549,exon:7316588-7316738,exon:7317818-7317896	RASA1
novel_circ_0000959	11	7298396	7325576	+	27180	429	exon:7298397-7298549,exon:7324552-7324672,exon:7325420-7325576	RASA1
novel_circ_0000962	11	7306240	7325576	+	19336	425	exon:7306241-7306358,exon:7310193-7310224,exon:7324552-7324672,exon:7325420-7325576	RASA1
novel_circ_0000963	11	7306240	7338639	+	32399	336	exon:7306241-7306358,exon:7310193-7310224,exon:7324552-7324672	RASA1
novel_circ_0000964	11	73092610	73107778	+	15168	466	exon:73092611-73092730,exon:73107305-73107428,exon:73107555-73107778	GPBP1
novel_circ_0000965	11	7310192	7314003	+	3811	209	exon:7310193-7310224,exon:7310584-7310709,exon:7313951-7314003	RASA1
novel_circ_0000967	11	73107304	73107778	+	474	347	exon:73107305-73107428,exon:73107555-73107778	GPBP1
novel_circ_0000968	11	73126067	73130647	+	4580	372	exon:73126068-73126252,exon:73130460-73130647	GPBP1
novel_circ_0000969	11	73126067	73142221	+	16154	267	intergenic_region:73126068-73126252,intergenic_region:73142139-73142221	--
novel_circ_0000970	11	7316587	7325576	+	8989	307	exon:7316588-7316738,exon:7325420-7325576	RASA1
novel_circ_0000971	11	7333278	7333908	+	630	177	exon:7333831-7333908	RASA1
novel_circ_0000975	11	75112911	75151081	-	38170	350	exon:75112912-75112961,exon:75117763-75117836,exon:75126238-75126274,exon:75150890-75151081	PDE4D
novel_circ_0000978	11	76326216	76327258	-	1042	185	intergenic_region:76327173-76327258	--
novel_circ_0000980	11	76681883	76730465	-	48582	365	exon:76730200-76730465	DEPDC1B
novel_circ_0000982	11	76951589	76962268	-	10679	315	exon:76958190-76958256,exon:76959475-76959543,exon:76962187-76962268	ERCC8
novel_circ_0000983	11	76974154	76993029	-	18875	320	exon:76974155-76974278,exon:76981199-76981300,exon:76992934-76993029	ERCC8
novel_circ_0000985	11	77449354	77449838	+	484	484	intergenic_region:77449355-77449838	--
novel_circ_0000986	11	77516357	77516714	+	357	357	exon:77516358-77516714	ZSWIM6
novel_circ_0000987	11	77516357	77540843	+	24486	655	exon:77516358-77516714,exon:77536470-77536618,exon:77540693-77540843	ZSWIM6
novel_circ_0000990	11	77570976	77577964	+	6988	502	exon:77570977-77571156,exon:77577364-77577540,exon:77577818-77577964	ZSWIM6
novel_circ_0000991	11	77570976	77581301	+	10325	246	exon:77581155-77581301	ZSWIM6
novel_circ_0000992	11	77570976	77583240	+	12264	440	exon:77570977-77571156,exon:77582980-77583240	ZSWIM6
novel_circ_0000995	11	78361651	78365452	+	3801	490	exon:78361652-78361746,exon:78362209-78362328,exon:78363341-78363395,exon:78364653-78364775,exon:78365352-78365452	KIF2A
novel_circ_0000996	11	78361651	78369795	+	8144	430	exon:78361652-78361746,exon:78362209-78362328,exon:78369185-78369239,exon:78369633-78369795	KIF2A
novel_circ_0000998	11	78363340	78365452	+	2112	200	exon:78365352-78365452	KIF2A
novel_circ_0001000	11	78372982	78377281	+	4299	564	exon:78372983-78373073,exon:78373208-78373271,exon:78374281-78374372,exon:78375043-78375185,exon:78376633-78376743,exon:78377214-78377281	KIF2A
novel_circ_0001001	11	78372982	78388676	+	15694	563	exon:78372983-78373073,exon:78373208-78373271,exon:78374281-78374372,exon:78377214-78377281,exon:78383542-78383692,exon:78388575-78388676	KIF2A
novel_circ_0001002	11	78374280	78375185	+	905	234	exon:78374281-78374372,exon:78375043-78375185	KIF2A
novel_circ_0001003	11	78375884	78377281	+	1397	382	exon:78375885-78376089,exon:78376633-78376743,exon:78377214-78377281	KIF2A
novel_circ_0001004	11	78375884	78388676	+	12792	633	exon:78375885-78376089,exon:78376633-78376743,exon:78377214-78377281,exon:78383542-78383692,exon:78388575-78388676	KIF2A
novel_circ_0001005	11	78399794	78402264	-	2470	343	exon:78399795-78399858,exon:78400735-78400799,exon:78401913-78402005,exon:78402141-78402264	DIMT1
novel_circ_0001006	11	78450744	78467051	+	16307	303	intergenic_region:78466848-78467051	--
novel_circ_0001007	11	78494362	78498319	+	3957	119	exon:78494363-78494411	-
novel_circ_0001008	11	78494362	78503647	+	9285	275	exon:78494363-78494415,exon:78498249-78498319,exon:78503495-78503647	-
novel_circ_0001010	11	78502690	78503647	+	957	252	exon:78503495-78503647	-
novel_circ_0001015	11	78570185	78575310	+	5125	330	exon:78570186-78570281,exon:78571035-78571148,exon:78575189-78575310	-
novel_circ_0001016	11	8091204	8110924	-	19720	270	exon:8091205-8091318	TMEM161B
novel_circ_0001018	11	8110863	8117165	-	6302	241	exon:8110864-8110924,exon:8114877-8114974,exon:8117082-8117165	TMEM161B
novel_circ_0001021	11	8110863	8133542	-	22679	438	exon:8110864-8110924,exon:8114877-8114974,exon:8117082-8117165,exon:8120908-8120972,exon:8128755-8128785,exon:8133439-8133542	TMEM161B
novel_circ_0001022	11	8114876	8133542	-	18666	378	exon:8114877-8114974,exon:8117082-8117165,exon:8120908-8120972,exon:8128755-8128785,exon:8133439-8133542	TMEM161B
novel_circ_0001023	11	81344081	81347428	-	3347	333	exon:81344082-81344238,exon:81347252-81347428	ADAMTS6
novel_circ_0001024	11	81344081	81369179	-	25098	229	exon:81369050-81369179	ADAMTS6
novel_circ_0001025	11	81399919	81402699	-	2780	214	exon:81399920-81400000,exon:81402566-81402699	ADAMTS6
novel_circ_0001028	11	81426083	81469546	-	43463	572	exon:81426084-81426186,exon:81441306-81441369,exon:81443408-81443566,exon:81456048-81456155,exon:81469405-81469546	ADAMTS6
novel_circ_0001029	11	81426083	81479593	-	53510	611	exon:81426084-81426186,exon:81441306-81441369,exon:81443408-81443566,exon:81469405-81469546,exon:81479447-81479593	ADAMTS6
novel_circ_0001035	11	81602809	81635012	-	32203	446	intergenic_region:81602810-81603155	--
novel_circ_0001036	11	81604396	81635012	-	30616	350	intergenic_region:81604397-81604501,intergenic_region:81607835-81607980	--
novel_circ_0001037	11	81607834	81631607	-	23773	510	exon:81607835-81607980	ADAMTS6
novel_circ_0001039	11	81619563	81635012	-	15449	269	intergenic_region:81619564-81619732	--
novel_circ_0001040	11	81634640	81635012	-	372	372	intergenic_region:81634641-81635012	--
novel_circ_0001041	11	81700953	81706038	-	5085	507	intron:81700954-81701010,intron:81703778-81703918,intron:81705486-81705689,intron:81705931-81706038	-
novel_circ_0001042	11	81703777	81706038	-	2261	432	intron:81705486-81705711,intron:81705931-81706038	-
novel_circ_0001043	11	81715852	81718988	+	3136	323	exon:81715853-81715955,exon:81718626-81718726,exon:81718868-81718988	PPWD1
novel_circ_0001044	11	81715852	81723035	+	7183	650	exon:81715853-81715955,exon:81718626-81718726	PPWD1
novel_circ_0001046	11	81726928	81732863	+	5935	642	exon:81726929-81727119,exon:81729963-81730152,exon:81731113-81731294,exon:81732782-81732863	PPWD1
novel_circ_0001047	11	81726928	81734816	+	7888	373	exon:81726929-81727119,exon:81734634-81734816	PPWD1
novel_circ_0001048	11	81726928	81736171	+	9243	271	exon:81726929-81727119,exon:81736091-81736171	PPWD1
novel_circ_0001049	11	81729962	81731294	+	1332	371	exon:81729963-81730152,exon:81731113-81731294	PPWD1
novel_circ_0001050	11	81729962	81732863	+	2901	452	exon:81729963-81730152,exon:81731113-81731294,exon:81732782-81732863	PPWD1
novel_circ_0001051	11	81745548	81763706	-	18158	413	exon:81745549-81745678,exon:81761314-81761435,exon:81763544-81763706	TRIM23
novel_circ_0001052	11	81748064	81763706	-	15642	383	exon:81761314-81761435,exon:81763544-81763706	TRIM23
novel_circ_0001053	11	81755731	81763706	-	7975	499	exon:81755732-81755947,exon:81761314-81761435,exon:81763544-81763706	TRIM23
novel_circ_0001054	11	81761313	81763706	-	2393	284	exon:81761314-81761435,exon:81763544-81763706	TRIM23
novel_circ_0001056	11	81811542	81813074	+	1532	299	exon:81811543-81811741	-
novel_circ_0001057	11	81836354	81864048	-	27694	411	exon:81836355-81836459,exon:81849891-81849990,exon:81860273-81860308,exon:81860936-81861005,exon:81863945-81864048	SGTB
novel_circ_0001060	11	81903339	81903599	+	260	260	exon:81903340-81903599	NLN
novel_circ_0001061	11	81903339	81911385	+	8046	408	exon:81903340-81903599,exon:81911237-81911385	NLN
novel_circ_0001063	11	81920719	81923959	+	3240	370	exon:81920720-81920827,exon:81923065-81923167,exon:81923799-81923959	NLN
novel_circ_0001064	11	81923064	81929581	+	6517	398	exon:81923065-81923167,exon:81923799-81923959,exon:81929446-81929581	NLN
novel_circ_0001066	11	81952169	81955675	+	3506	323	exon:81952170-81952356,exon:81955539-81955675	NLN
novel_circ_0001067	11	82105066	82109999	+	4933	350	exon:82105067-82105114,exon:82108772-82108877,exon:82109802-82109999	ERBIN
novel_circ_0001068	11	82105066	82113446	+	8380	362	exon:82105067-82105114,exon:82109802-82109999,exon:82113329-82113446	ERBIN
novel_circ_0001076	11	82109801	82127233	+	17432	538	exon:82109802-82109999,exon:82113329-82113446,exon:82124892-82124970,exon:82126114-82126203,exon:82127177-82127233	ERBIN
novel_circ_0001077	11	82109801	82139333	+	29532	382	exon:82109802-82109999,exon:82137892-82138007,exon:82139264-82139333	ERBIN
novel_circ_0001078	11	82113328	82127233	+	13905	341	exon:82113329-82113446,exon:82124892-82124970,exon:82126114-82126203,exon:82127177-82127233	ERBIN
novel_circ_0001080	11	82124891	82139333	+	14442	559	exon:82124892-82124970,exon:82126114-82126203,exon:82127177-82127233,exon:82131301-82131364,exon:82134527-82134601,exon:82137413-82137542,exon:82139264-82139333	ERBIN
novel_circ_0001084	11	82135862	82139333	+	3471	401	exon:82135863-82136007,exon:82136833-82136905,exon:82137892-82138007,exon:82139264-82139333	ERBIN
novel_circ_0001085	11	82137412	82139333	+	1921	314	exon:82137413-82137542,exon:82137892-82138007,exon:82139264-82139333	ERBIN
novel_circ_0001086	11	82137412	82152381	+	14969	413	exon:82137413-82137542,exon:82137892-82138007,exon:82139264-82139333,exon:82152282-82152381	ERBIN
novel_circ_0001088	11	82167211	82168417	+	1206	291	exon:82167212-82167333,exon:82168248-82168417	ERBIN
novel_circ_0001089	11	82175537	82181611	+	6074	1663	exon:82175538-82175652	ERBIN
novel_circ_0001090	11	82175537	82190076	+	14539	225	exon:82175538-82175652,exon:82189966-82190076	ERBIN
novel_circ_0001091	11	82179150	82181611	+	2461	1732	exon:82179151-82179334	ERBIN
novel_circ_0001092	11	82179150	82190076	+	10926	294	exon:82179151-82179334,exon:82189966-82190076	ERBIN
novel_circ_0001093	11	82179150	82194769	+	15619	589	exon:82179151-82179334,exon:82180063-82180138,exon:82189966-82190076,exon:82193572-82193700,exon:82194677-82194769	ERBIN
novel_circ_0001094	11	82179150	82196128	+	16978	350	exon:82179151-82179334,exon:82194677-82194769,exon:82196054-82196128	ERBIN
novel_circ_0001095	11	82248502	82260213	+	11711	501	exon:82248503-82248636,exon:82253953-82254076,exon:82259113-82259243	SREK1
novel_circ_0001096	11	82257507	82260213	+	2706	279	exon:82257508-82257672	SREK1
novel_circ_0001097	11	82276138	82284174	+	8036	249	exon:82276139-82276234,exon:82284021-82284174	SREK1
novel_circ_0001098	11	8307587	8308049	+	462	462	intergenic_region:8307588-8308049	--
novel_circ_0001099	11	83288911	83290031	+	1120	352	exon:83288912-83289141,exon:83289909-83290031	MAST4
novel_circ_0001101	11	84563	86881	+	2318	380	intergenic_region:84564-84770,intergenic_region:86708-86881	--
novel_circ_0001102	11	850911	854195	-	3284	344	exon:850912-851038,exon:851498-851620,exon:854100-854195	SERINC5
novel_circ_0001103	11	850911	864792	-	13881	575	exon:850912-851038,exon:854100-854195,exon:862804-862897,exon:864198-864280,exon:864614-864792	SERINC5
novel_circ_0001104	11	85313171	85314464	+	1293	166	exon:85314398-85314464	SLC30A5
novel_circ_0001105	11	85324695	85331037	+	6342	491	exon:85324696-85324783,exon:85326250-85326326,exon:85327821-85327991	SLC30A5
novel_circ_0001106	11	85327820	85329167	+	1347	379	exon:85327821-85327991,exon:85328959-85329167	SLC30A5
novel_circ_0001107	11	85327820	85331037	+	3217	328	exon:85327821-85327991,exon:85330880-85331037	SLC30A5
novel_circ_0001109	11	85332007	85339447	+	7440	228	exon:85339319-85339447	SLC30A5
novel_circ_0001110	11	85336061	85339447	+	3386	355	exon:85336062-85336288,exon:85339319-85339447	SLC30A5
novel_circ_0001111	11	85368879	85369493	+	614	395	exon:85368880-85369038,exon:85369257-85369493	CCNB1
novel_circ_0001112	11	85370378	85371236	+	858	352	exon:85370379-85370519,exon:85370919-85371029,exon:85371135-85371236	CCNB1
novel_circ_0001113	11	85370378	85371236	+	860	352	exon:85370379-85370519,exon:85370919-85371029,exon:85371135-85371238	CCNB1
novel_circ_0001114	11	85376857	85387552	+	10695	381	exon:85376858-85376913,exon:85379013-85379061,exon:85385547-85385610,exon:85386362-85386413,exon:85387389-85387552	CENPH
novel_circ_0001116	11	85379012	85387552	+	8540	212	exon:85379013-85379061,exon:85387389-85387552	CENPH
novel_circ_0001117	11	85380102	85387552	+	7450	352	exon:85380103-85380177,exon:85385547-85385610,exon:85386362-85386413,exon:85387389-85387552	CENPH
novel_circ_0001119	11	85441163	85441519	+	356	356	intron:85441164-85441519	CDK7
novel_circ_0001120	11	85441163	85444151	+	2988	296	intron:85441164-85441291,intron:85441486-85441519,intron:85443257-85443324,intron:85444083-85444151	CDK7
novel_circ_0001121	11	85441163	85446357	+	5194	373	intron:85441164-85441291,intron:85443257-85443324,intron:85444083-85444151	CDK7
novel_circ_0001122	11	85441163	85456485	+	15322	431	intron:85441164-85441291,intron:85447690-85447808,intron:85450360-85450459,intron:85456399-85456485	CDK7
novel_circ_0001123	11	85443256	85444151	+	895	136	exon:85443257-85443324,exon:85444083-85444151	CDK7
novel_circ_0001124	11	85443256	85447808	+	4552	364	exon:85443257-85443324,exon:85444083-85444151,exon:85446247-85446357,exon:85447690-85447808	CDK7
novel_circ_0001127	11	85446246	85447808	+	1562	229	exon:85446247-85446357	CDK7
novel_circ_0001128	11	85446246	85450459	+	4213	328	exon:85446247-85446357,exon:85447690-85447808,exon:85450360-85450459	CDK7
novel_circ_0001129	11	85476383	85485046	-	8663	412	exon:85476384-85476514,exon:85482464-85482638,exon:85484939-85485046	CCDC125
novel_circ_0001132	11	85492438	85501104	-	8666	331	exon:85492439-85492521,exon:85499648-85499733,exon:85500398-85500475,exon:85501018-85501104	CCDC125
novel_circ_0001136	11	85509727	85510069	-	342	342	exon:85509728-85510069	CCDC125
novel_circ_0001137	11	85530737	85531024	-	287	287	exon:85530738-85531024	-
novel_circ_0001138	11	85561267	85566529	+	5262	211	exon:85566418-85566529	-
novel_circ_0001139	11	85679007	85683186	+	4179	789	exon:85679008-85679121	OCLN
novel_circ_0001141	11	85710619	85713378	+	2759	387	exon:85710620-85710835,exon:85713207-85713378	OCLN
novel_circ_0001145	11	85737729	85764889	+	27160	870	intergenic_region:85737730-85737820,intergenic_region:85737972-85738059,intergenic_region:85738865-85738972,intergenic_region:85741774-85741837,intergenic_region:85764367-85764889	--
novel_circ_0001146	11	857418	864792	-	7374	565	exon:857419-857630,exon:862804-862897,exon:864198-864280	SERINC5
novel_circ_0001147	11	85766368	85773695	+	7327	373	intergenic_region:85766369-85766541,intergenic_region:85770043-85770124,intergenic_region:85773576-85773695	--
novel_circ_0001148	11	85766368	85773905	+	7537	414	intergenic_region:85766369-85766541,intergenic_region:85773576-85773695,intergenic_region:85773783-85773905	--
novel_circ_0001151	11	85773575	85773905	+	330	242	intergenic_region:85773576-85773695,intergenic_region:85773783-85773905	--
novel_circ_0001152	11	85773575	85787177	+	13602	371	intergenic_region:85773576-85773695,intergenic_region:85786926-85787177	--
novel_circ_0001155	11	862803	864792	-	1989	354	exon:862804-862897,exon:864198-864280,exon:864614-864792	SERINC5
novel_circ_0001156	11	862803	882767	-	19964	261	exon:862804-862897,exon:882600-882767	SERINC5
novel_circ_0001159	11	8662599	8673935	-	11336	377	intron:8662600-8662647,intron:8664709-8664895,intron:8673792-8673935	MEF2C
novel_circ_0001162	11	86654004	86665297	+	11293	374	exon:86654005-86654067,exon:86662827-86662925,exon:86665084-86665297	SEMA5A
novel_circ_0001163	11	86662826	86665297	+	2471	312	exon:86662827-86662925,exon:86665084-86665297	SEMA5A
novel_circ_0001164	11	86707	105023	+	18316	324	exon:104873-105023,exon:86708-86881	-
novel_circ_0001165	11	86707	87992	+	1285	458	intron:86708-86881,intron:87708-87992	-
novel_circ_0001166	11	86741666	86753746	+	12080	442	exon:86741667-86741784,exon:86750189-86750370,exon:86753603-86753746	SEMA5A
novel_circ_0001167	11	86807394	86810630	+	3236	444	exon:86807395-86807620,exon:86810412-86810630	SEMA5A
novel_circ_0001168	11	8711440	8731383	-	19943	396	exon:8711441-8711644,exon:8731191-8731383	MEF2C
novel_circ_0001169	11	8711440	8731386	-	19946	399	intron:8711441-8711644,intron:8731191-8731386	MEF2C
novel_circ_0001174	12	10168712	10178440	+	9728	438	intergenic_region:10168713-10168900	--
novel_circ_0001175	12	101895957	101900307	-	4350	353	exon:101895958-101896015,exon:101897880-101898035,exon:101900167-101900307	HDAC2
novel_circ_0001176	12	101899158	101900307	-	1149	379	exon:101899159-101899289,exon:101899849-101899957,exon:101900167-101900307	HDAC2
novel_circ_0001177	12	101899158	101913826	-	14668	329	exon:101912340-101912457,exon:101913714-101913826	HDAC2
novel_circ_0001178	12	101903745	101904023	-	278	188	exon:101903746-101903841,exon:101903931-101904023	HDAC2
novel_circ_0001179	12	101903745	101907277	-	3532	342	exon:101903746-101903854,exon:101903931-101904023,exon:101907136-101907277	HDAC2
novel_circ_0001180	12	101903745	101911156	-	7411	554	exon:101903746-101903854,exon:101903931-101904023,exon:101907136-101907277,exon:101910482-101910620,exon:101911082-101911156	HDAC2
novel_circ_0001181	12	101903745	101912457	-	8712	318	exon:101903746-101903854,exon:101903931-101904023,exon:101912340-101912457	HDAC2
novel_circ_0001182	12	101903745	101913826	-	10081	530	exon:101903746-101903854,exon:101903931-101904023,exon:101912340-101912457,exon:101913242-101913342,exon:101913714-101913826	HDAC2
novel_circ_0001183	12	101907135	101911156	-	4021	354	exon:101907136-101907277,exon:101910482-101910620,exon:101911082-101911156	HDAC2
novel_circ_0001184	12	101907135	101912457	-	5322	291	exon:101911082-101911156,exon:101912340-101912457	HDAC2
novel_circ_0001185	12	101907135	101913826	-	6691	254	exon:101907136-101907277	HDAC2
novel_circ_0001186	12	101910481	101911156	-	675	213	exon:101910482-101910620,exon:101911082-101911156	HDAC2
novel_circ_0001187	12	101910481	101912457	-	1976	330	exon:101910482-101910620,exon:101911082-101911156,exon:101912340-101912457	HDAC2
novel_circ_0001188	12	101910481	101913826	-	3345	442	exon:101910482-101910620,exon:101911082-101911156,exon:101912340-101912457,exon:101913714-101913826	HDAC2
novel_circ_0001189	12	101912339	101913826	-	1487	340	exon:101912340-101912457,exon:101913242-101913352,exon:101913714-101913826	HDAC2
novel_circ_0001190	12	10214802	10215033	+	231	231	exon:10214803-10215033	TRIM27
novel_circ_0001191	12	104119812	104125588	-	5776	490	exon:104119813-104119971,exon:104123688-104123856,exon:104125425-104125588	FRK
novel_circ_0001192	12	104595309	104597307	+	1998	339	exon:104597068-104597307	-
novel_circ_0001193	12	104863748	104864645	+	897	276	exon:104863749-104863892	RWDD1
novel_circ_0001195	12	104863748	104865930	+	2182	209	intron:104863749-104863892,intron:104865865-104865930	RWDD1
novel_circ_0001197	12	105568513	105572289	-	3776	290	exon:105568514-105568682,exon:105572168-105572289	ZUP1
novel_circ_0001199	12	105598736	105608536	+	9800	329	exon:105598737-105598870,exon:105602949-105603050,exon:105608442-105608536	KPNA5
novel_circ_0001200	12	105598736	105623574	+	24838	548	exon:105598737-105598870,exon:105602949-105603050,exon:105608442-105608536,exon:105621423-105621554,exon:105623486-105623574	KPNA5
novel_circ_0001201	12	105598736	105637551	+	38815	647	exon:105598737-105598870,exon:105602949-105603050,exon:105608442-105608536,exon:105621423-105621554,exon:105623486-105623574,exon:105637452-105637551	KPNA5
novel_circ_0001202	12	105598736	105661122	+	62386	261	exon:105598737-105598870,exon:105660995-105661122	KPNA5
novel_circ_0001204	12	105602948	105608536	+	5588	196	exon:105602949-105603050,exon:105608442-105608536	KPNA5
novel_circ_0001206	12	105608441	105637551	+	29110	413	exon:105608442-105608536,exon:105621423-105621554,exon:105623486-105623574,exon:105637452-105637551	KPNA5
novel_circ_0001209	12	105621422	105637551	+	16129	319	exon:105621423-105621554,exon:105623486-105623574,exon:105637452-105637551	KPNA5
novel_circ_0001212	12	105657374	105661122	+	3748	331	exon:105657375-105657453,exon:105660328-105660453,exon:105660995-105661122	KPNA5
novel_circ_0001213	12	105657374	105668122	+	10748	509	exon:105657375-105657453,exon:105660328-105660453,exon:105660995-105661122	KPNA5
novel_circ_0001214	12	1059551	1066631	-	7080	356	exon:1059552-1059645	SSR1
novel_circ_0001215	12	1059551	1075922	-	16371	293	exon:1059552-1059645,exon:1069318-1069405,exon:1075810-1075922	SSR1
novel_circ_0001219	12	106475140	106487139	+	11999	391	exon:106475141-106475275,exon:106476585-106476636,exon:106479471-106479543,exon:106487006-106487139	DCBLD1
novel_circ_0001220	12	106487005	106492043	+	5038	389	exon:106487006-106487139,exon:106490844-106490884,exon:106491828-106492043	DCBLD1
novel_circ_0001221	12	106529964	106531435	-	1471	341	exon:106529965-106530130,exon:106531260-106531435	-
novel_circ_0001222	12	10654408	10655465	-	1057	192	intergenic_region:10654409-10654500	--
novel_circ_0001225	12	107444258	107448395	-	4137	4137	exon:107444259-107444349	CEP85L
novel_circ_0001227	12	107447916	107476544	-	28628	646	exon:107475913-107475963,exon:107476427-107476544	CEP85L
novel_circ_0001229	12	107475912	107484573	-	8661	474	exon:107475913-107475963,exon:107476427-107476544,exon:107481471-107481625,exon:107484421-107484573	CEP85L
novel_circ_0001231	12	107506423	107524709	-	18286	415	exon:107506424-107506603,exon:107519443-107519560,exon:107524591-107524709	CEP85L
novel_circ_0001232	12	107562116	107580201	-	18085	258	exon:107580043-107580201	CEP85L
novel_circ_0001233	12	107580042	107580201	-	159	159	exon:107580043-107580201	CEP85L
novel_circ_0001234	12	107580042	107584542	-	4500	270	intron:107580043-107580201,intron:107584431-107584542	CEP85L
novel_circ_0001235	12	107842119	107855736	-	13617	795	exon:107855420-107855736	MCM9
novel_circ_0001236	12	107853206	107855736	-	2530	398	exon:107853207-107853288,exon:107855420-107855736	MCM9
novel_circ_0001237	12	108127195	108128260	-	1065	392	exon:108127196-108127368,exon:108128041-108128260	MAN1A1
novel_circ_0001239	12	110252181	110259002	-	6821	209	intergenic_region:110252182-110252265,intergenic_region:110258877-110259002	--
novel_circ_0001241	12	110288107	110291007	-	2900	324	intergenic_region:110288108-110288201,intergenic_region:110289014-110289122,intergenic_region:110290885-110291007	--
novel_circ_0001244	12	110337071	110354046	-	16975	427	exon:110337072-110337159,exon:110347990-110348128	TBC1D32
novel_circ_0001248	12	110359524	110368299	-	8775	474	exon:110363796-110363938,exon:110366198-110366290	TBC1D32
novel_circ_0001251	12	110394321	110413103	-	18782	464	exon:110394322-110394447,exon:110405310-110405487,exon:110412942-110413103	TBC1D32
novel_circ_0001254	12	111553242	111555947	+	2705	327	exon:111553243-111553330	HSF2
novel_circ_0001255	12	111553242	111556963	+	3721	193	exon:111553243-111553330,exon:111556858-111556963	HSF2
novel_circ_0001256	12	111555123	111555947	+	824	388	exon:111555124-111555272,exon:111555708-111555947	HSF2
novel_circ_0001257	12	111555123	111556963	+	1840	493	exon:111555124-111555272,exon:111555708-111555947,exon:111556858-111556963	HSF2
novel_circ_0001259	12	111926141	111932429	+	6288	572	exon:111926142-111926355,exon:111927293-111927437,exon:111929009-111929127,exon:111932333-111932429	SMPDL3A
novel_circ_0001260	12	111926141	111940497	+	14356	433	exon:111935628-111935808,exon:111940344-111940497	SMPDL3A
novel_circ_0001261	12	112386685	112386954	+	269	269	exon:112386686-112386954	TRDN
novel_circ_0001299	12	112484200	112513167	-	28967	574	exon:112484201-112484251,exon:112490412-112490599,exon:112491148-112491198,exon:112491623-112491722,exon:112507193-112507333,exon:112513120-112513167	TRDN
novel_circ_0001318	12	112737262	112763468	-	26206	403	exon:112737263-112737295,exon:112738355-112738516,exon:112763259-112763468	TRDN
novel_circ_0001320	12	114464989	114478006	+	13017	398	exon:114464990-114465223,exon:114477842-114478006	RNF217
novel_circ_0001321	12	114464989	114492279	+	27290	435	exon:114464990-114465223,exon:114492078-114492279	RNF217
novel_circ_0001323	12	11482538	11487027	-	4489	334	exon:11482539-11482632,exon:11485222-11485290,exon:11486855-11487027	CARMIL1
novel_circ_0001324	12	11486854	11504146	-	17292	273	exon:11501329-11501398,exon:11504042-11504146	CARMIL1
novel_circ_0001325	12	115338568	115358110	+	19542	355	exon:115338569-115338648,exon:115340867-115340974	NCOA7
novel_circ_0001326	12	115356264	115358110	+	1846	402	exon:115357176-115357310,exon:115357942-115358110	NCOA7
novel_circ_0001330	12	115395426	115398091	+	2665	278	exon:115395427-115395552,exon:115397939-115398091	NCOA7
novel_circ_0001333	12	115478750	115482326	+	3576	311	exon:115478751-115478824,exon:115480799-115480880	TRMT11
novel_circ_0001334	12	115480798	115482326	+	1528	464	exon:115480799-115480880,exon:115480971-115481063,exon:115481314-115481448,exon:115482170-115482326	TRMT11
novel_circ_0001335	12	1159850	1163280	+	3430	335	exon:1162730-1162862,exon:1163177-1163280	RIOK1
novel_circ_0001336	12	1163818	1170337	+	6519	496	exon:1163819-1163925,exon:1166656-1166721,exon:1167885-1168004,exon:1168914-1168967,exon:1170185-1170337	RIOK1
novel_circ_0001337	12	1166655	1170337	+	3682	390	exon:1166656-1166721,exon:1167885-1168004,exon:1168914-1168967,exon:1170185-1170337	RIOK1
novel_circ_0001339	12	116889148	116892764	+	3616	119	intergenic_region:116889149-116889266	--
novel_circ_0001340	12	116890236	116892764	+	2528	373	intergenic_region:116890237-116890503,intergenic_region:116892658-116892764	--
novel_circ_0001341	12	116890240	116892764	+	2524	369	intergenic_region:116890241-116890503,intergenic_region:116892658-116892764	--
novel_circ_0001343	12	116892657	116905973	+	13316	408	intergenic_region:116892658-116892764	--
novel_circ_0001344	12	117812824	117816025	-	3201	356	exon:117815622-117815747,exon:117815894-117816025	PTPRK
novel_circ_0001347	12	118189723	118189995	-	272	272	exon:118189724-118189995	PTPRK
novel_circ_0001348	12	118995990	119034370	+	38380	525	exon:118995991-118996161,exon:119003327-119003439,exon:119034128-119034370	LAMA2
novel_circ_0001353	12	119094529	119108187	+	13658	438	exon:119094530-119094708,exon:119104070-119104169,exon:119108027-119108187	LAMA2
novel_circ_0001354	12	119094529	119126671	+	32142	499	exon:119104070-119104169,exon:119108027-119108187,exon:119126531-119126671	LAMA2
novel_circ_0001357	12	119104069	119130368	+	26299	273	exon:119104070-119104169,exon:119130195-119130368	LAMA2
novel_circ_0001358	12	119108026	119130368	+	22342	413	exon:119126531-119126671,exon:119130195-119130368	LAMA2
novel_circ_0001359	12	119126530	119130368	+	3838	314	exon:119126531-119126671,exon:119130195-119130368	LAMA2
novel_circ_0001360	12	119203802	119218344	+	14542	352	exon:119203803-119203914,exon:119211031-119211144,exon:119218217-119218344	LAMA2
novel_circ_0001362	12	119228945	119252070	+	23125	223	exon:119228946-119229032,exon:119251934-119252070	LAMA2
novel_circ_0001364	12	119248155	119252070	+	3915	317	exon:119248156-119248336,exon:119251934-119252070	LAMA2
novel_circ_0001367	12	119332621	119357961	+	25340	514	exon:119332622-119332764,exon:119337462-119337560,exon:119350732-119350843,exon:119357799-119357961	LAMA2
novel_circ_0001368	12	119332621	119360120	+	27499	451	exon:119332622-119332764,exon:119337462-119337560	LAMA2
novel_circ_0001369	12	119332621	119371883	+	39262	444	exon:119332622-119332764,exon:119370299-119370462,exon:119371745-119371883	LAMA2
novel_circ_0001372	12	119359909	119371883	+	11974	349	exon:119359910-119360120,exon:119371745-119371883	LAMA2
novel_circ_0001376	12	119596795	119605609	-	8814	300	exon:119596796-119596936,exon:119605450-119605609	ARHGAP18
novel_circ_0001377	12	119596795	119615759	-	18964	306	exon:119596796-119596936,exon:119615594-119615759	ARHGAP18
novel_circ_0001378	12	119599636	119605609	-	5973	448	exon:119599637-119599843,exon:119603749-119603831,exon:119605450-119605609	ARHGAP18
novel_circ_0001380	12	119626311	119636296	-	9985	408	exon:119626312-119626484	ARHGAP18
novel_circ_0001381	12	119626311	119639685	-	13374	432	exon:119626312-119626484,exon:119631756-119631819,exon:119639489-119639685	ARHGAP18
novel_circ_0001382	12	121039752	121047831	-	8079	409	exon:121039753-121039861,exon:121043804-121043884,exon:121045847-121045945,exon:121047709-121047831	EPB41L2
novel_circ_0001383	12	121072758	121079020	-	6262	458	exon:121072759-121072911,exon:121076660-121076747	EPB41L2
novel_circ_0001384	12	121099702	121141844	-	42142	589	exon:121099703-121099807	EPB41L2
novel_circ_0001385	12	121134966	121141844	-	6878	697	exon:121134967-121135179	EPB41L2
novel_circ_0001387	12	121332420	121382900	+	50480	425	exon:121332421-121332549,exon:121376563-121376699,exon:121382740-121382900	AKAP7
novel_circ_0001389	12	121356733	121357971	+	1238	314	intron:121356734-121356873,intron:121357797-121357971	AKAP7
novel_circ_0001390	12	121356733	121382900	+	26167	300	exon:121356734-121356873,exon:121382740-121382900	AKAP7
novel_circ_0001392	12	121817350	121818690	-	1340	372	exon:121817351-121817471,exon:121818023-121818060,exon:121818476-121818690	MED23
novel_circ_0001394	12	121818475	121845054	-	26579	430	exon:121818476-121818690,exon:121820794-121820866,exon:121844911-121845054	MED23
novel_circ_0001397	12	121821467	121845054	-	23587	243	exon:121844911-121845054	MED23
novel_circ_0001398	12	121826483	121829112	-	2629	510	exon:121826484-121826664,exon:121826750-121826955,exon:121828988-121829112	MED23
novel_circ_0001399	12	121826483	121833777	-	7294	518	exon:121826484-121826664,exon:121832809-121832972,exon:121833603-121833777	MED23
novel_circ_0001400	12	121832808	121833777	-	969	338	exon:121832809-121832972,exon:121833603-121833777	MED23
novel_circ_0001401	12	121847186	121859802	-	12616	198	exon:121859704-121859802	MED23
novel_circ_0001402	12	121945623	121958833	+	13210	396	exon:121945624-121945751,exon:121950600-121950666,exon:121956480-121956528,exon:121958679-121958833	ENPP3
novel_circ_0001404	12	121958678	121980186	+	21508	499	exon:121958679-121958833,exon:121973857-121973992,exon:121978779-121978856,exon:121980054-121980186	ENPP3
novel_circ_0001407	12	122095701	122103223	+	7522	402	exon:122095702-122095821,exon:122098178-122098287,exon:122100275-122100340	ENPP1
novel_circ_0001409	12	122100274	122104960	+	4686	351	exon:122100275-122100340,exon:122100631-122100677,exon:122103115-122103223,exon:122104829-122104960	ENPP1
novel_circ_0001411	12	122103114	122110267	+	7153	367	exon:122103115-122103223,exon:122104829-122104960,exon:122110140-122110267	ENPP1
novel_circ_0001412	12	122192363	122199872	+	7509	200	intergenic_region:122192364-122192483,intergenic_region:122199792-122199872	--
novel_circ_0001418	12	122234056	122246721	+	12665	484	intergenic_region:122234057-122234173,intergenic_region:122243807-122243981,intergenic_region:122246528-122246721	--
novel_circ_0001420	12	122243806	122246721	+	2915	368	intergenic_region:122243807-122243981,intergenic_region:122246528-122246721	--
novel_circ_0001421	12	12232660	12236943	-	4283	417	exon:12232661-12232771,exon:12233343-12233425,exon:12235757-12235904,exon:12236866-12236943	GMNN
novel_circ_0001422	12	12232660	12240321	-	7661	474	exon:12232661-12232771,exon:12233343-12233425,exon:12235757-12235904,exon:12236866-12236943,exon:12240264-12240321	GMNN
novel_circ_0001424	12	12233342	12236943	-	3601	307	exon:12233343-12233425,exon:12235757-12235904,exon:12236866-12236943	GMNN
novel_circ_0001426	12	12233342	12240466	-	7124	285	intergenic_region:12233343-12233425,intergenic_region:12240264-12240466	--
novel_circ_0001427	12	12235756	12240321	-	4565	282	exon:12235757-12235904,exon:12236866-12236943,exon:12240264-12240321	GMNN
novel_circ_0001429	12	122613390	122616546	-	3156	397	exon:122613391-122613474,exon:122613601-122613768,exon:122616400-122616546	MOXD1
novel_circ_0001430	12	123009526	123016098	-	6572	331	exon:123015867-123016098	VNN2
novel_circ_0001431	12	12313982	12317077	+	3095	235	intergenic_region:12313983-12314117	--
novel_circ_0001432	12	12316548	12317077	+	529	529	intergenic_region:12316549-12317077	--
novel_circ_0001433	12	12345118	12346013	+	895	265	exon:12345119-12345292,exon:12345922-12346013	TDP2
novel_circ_0001434	12	12345118	12350104	+	4986	383	exon:12345119-12345292,exon:12345922-12346013,exon:12349986-12350104	TDP2
novel_circ_0001438	12	124425597	124432353	+	6756	468	intergenic_region:124425598-124425776,intergenic_region:124428570-124428652,intergenic_region:124432146-124432353	--
novel_circ_0001439	12	12479566	12481937	-	2371	370	exon:12479567-12479683,exon:12481082-12481252,exon:12481854-12481937	ALDH5A1
novel_circ_0001440	12	125372965	125380864	-	7899	371	exon:125372966-125373074,exon:125373445-125373535,exon:125377749-125377853,exon:125380796-125380864	HBS1L
novel_circ_0001441	12	125372965	125381631	-	8666	488	exon:125372966-125373074,exon:125373445-125373535,exon:125377749-125377853,exon:125380796-125380864,exon:125381514-125381631	HBS1L
novel_circ_0001442	12	125372965	125384721	-	11756	433	exon:125372966-125373074,exon:125377749-125377853,exon:125382829-125382903,exon:125384575-125384721	HBS1L
novel_circ_0001444	12	125377748	125381631	-	3883	290	exon:125377749-125377853,exon:125380796-125380864,exon:125381514-125381631	HBS1L
novel_circ_0001445	12	125377748	125384721	-	6973	393	exon:125377749-125377853,exon:125380796-125380864,exon:125382829-125382903,exon:125384575-125384721	HBS1L
novel_circ_0001446	12	125381513	125384721	-	3208	264	exon:125381514-125381631,exon:125384575-125384721	HBS1L
novel_circ_0001448	12	125440790	125443729	-	2939	323	exon:125440791-125440985,exon:125443601-125443729	HBS1L
novel_circ_0001449	12	125597131	125602089	+	4958	335	exon:125601348-125601473,exon:125601979-125602089	MYB
novel_circ_0001451	12	126686548	126692782	-	6234	456	intergenic_region:126686549-126686784,intergenic_region:126689414-126689518,intergenic_region:126692666-126692782	--
novel_circ_0001452	12	126711715	126713031	-	1316	327	exon:126711716-126711862	-
novel_circ_0001454	12	126724236	126728116	-	3880	365	exon:126724237-126724346,exon:126727215-126727382,exon:126728028-126728116	-
novel_circ_0001457	12	127064248	127083583	-	19335	359	exon:127064249-127064382,exon:127077524-127077605,exon:127080615-127080710,exon:127083534-127083583	MAP3K5
novel_circ_0001459	12	127284950	127300542	+	15592	336	exon:127284951-127285101,exon:127300020-127300097,exon:127300434-127300542	PEX7
novel_circ_0001460	12	127284950	127312869	+	27919	442	exon:127284951-127285101,exon:127300020-127300097,exon:127300434-127300542,exon:127312763-127312869	PEX7
novel_circ_0001465	12	127312762	127341945	+	29183	319	exon:127312763-127312869,exon:127316055-127316168,exon:127341846-127341945	PEX7
novel_circ_0001466	12	127600089	127602443	-	2354	281	exon:127600090-127600256,exon:127602329-127602443	IFNGR1
novel_circ_0001467	12	1278853	1283654	+	4801	425	exon:1278854-1278956,exon:1282274-1282422,exon:1283480-1283654	DSP
novel_circ_0001468	12	128333343	128333653	+	310	310	exon:128333344-128333653	TNFAIP3
novel_circ_0001469	12	129091303	129091730	-	427	339	intergenic_region:129091304-129091378,intergenic_region:129091466-129091730	--
novel_circ_0001471	12	129362129	129363095	-	966	218	exon:129362977-129363095	REPS1
novel_circ_0001472	12	129388257	129391639	-	3382	411	exon:129388258-129388412,exon:129389516-129389579,exon:129391446-129391639	REPS1
novel_circ_0001473	12	129388257	129394481	-	6224	223	exon:129394358-129394481	REPS1
novel_circ_0001474	12	129684560	129689069	-	4509	263	intron:129684561-129684656,intron:129686172-129686264,intron:129688994-129689069	TXLNB
novel_circ_0001475	12	132695403	132699171	+	3768	297	exon:132695404-132695498,exon:132697814-132697941,exon:132699096-132699171	VTA1
novel_circ_0001477	12	132741274	132749040	+	7766	257	exon:132741275-132741451,exon:132748960-132749040	VTA1
novel_circ_0001478	12	1329806	1333200	+	3394	321	exon:1329807-1329928,exon:1332899-1333010,exon:1333112-1333200	SNRNP48
novel_circ_0001479	12	1329806	1333978	+	4172	222	intergenic_region:1329807-1329928	--
novel_circ_0001484	12	134121083	134127999	-	6916	359	intergenic_region:134121084-134121176,intergenic_region:134125002-134125078,intergenic_region:134127809-134127999	--
novel_circ_0001486	12	134161236	134179118	+	17882	450	exon:134161237-134161368,exon:134166502-134166583,exon:134172986-134173029,exon:134175527-134175651,exon:134179048-134179118	PEX3
novel_circ_0001488	12	134175526	134179118	+	3592	417	exon:134175527-134175651,exon:134176118-134176172,exon:134176711-134176879,exon:134179048-134179118	PEX3
novel_circ_0001489	12	134214308	134228548	-	14240	209	intergenic_region:134214309-134214417	--
novel_circ_0001490	12	134222332	134228548	-	6216	291	intergenic_region:134222333-134222523	--
novel_circ_0001491	12	134525683	134525931	+	248	248	intron:134525684-134525931	PHACTR2
novel_circ_0001493	12	134608023	134609469	+	1446	267	exon:134608024-134608151	-
novel_circ_0001496	12	135127784	135131954	+	4170	445	intergenic_region:135127785-135127957,intergenic_region:135130198-135130313,intergenic_region:135131797-135131954	--
novel_circ_0001497	12	135139382	135159057	+	19675	310	exon:135154552-135154675,exon:135158970-135159057	UTRN
novel_circ_0001498	12	135145460	135148228	+	2768	281	exon:135145461-135145562	UTRN
novel_circ_0001499	12	135149909	135154675	+	4766	293	exon:135149910-135150079,exon:135154552-135154675	UTRN
novel_circ_0001500	12	135149909	135159057	+	9148	380	exon:135149910-135150079,exon:135154552-135154675,exon:135158970-135159057	UTRN
novel_circ_0001502	12	135154551	135165402	+	10851	304	exon:135154552-135154675,exon:135165222-135165402	UTRN
novel_circ_0001503	12	135154551	135168613	+	14062	423	exon:135154552-135154675,exon:135158970-135159057	UTRN
novel_circ_0001505	12	135158969	135168613	+	9644	300	exon:135158970-135159057	UTRN
novel_circ_0001506	12	135167241	135168613	+	1372	358	exon:135167242-135167387,exon:135168401-135168613	UTRN
novel_circ_0001507	12	135186995	135190388	+	3393	350	exon:135186996-135187166,exon:135190209-135190388	UTRN
novel_circ_0001508	12	135196834	135212071	+	15237	341	exon:135196835-135196996	UTRN
novel_circ_0001509	12	135200957	135205646	+	4689	326	exon:135200958-135201113	UTRN
novel_circ_0001510	12	135200957	135223748	+	22791	291	exon:135223557-135223748	UTRN
novel_circ_0001512	12	135211891	135214872	+	2981	478	exon:135211892-135212071,exon:135214262-135214390,exon:135214702-135214872	UTRN
novel_circ_0001513	12	135211891	135218203	+	6312	606	exon:135211892-135212071,exon:135214262-135214390,exon:135217514-135217675,exon:135218066-135218203	UTRN
novel_circ_0001514	12	135211891	135223748	+	11857	499	exon:135211892-135212071,exon:135214262-135214390,exon:135223557-135223748	UTRN
novel_circ_0001515	12	135211891	135225044	+	13153	324	exon:135223696-135223748,exon:135224872-135225044	UTRN
novel_circ_0001516	12	135223556	135230396	+	6840	342	exon:135223557-135223748,exon:135230246-135230396	UTRN
novel_circ_0001518	12	135224871	135230396	+	5525	323	exon:135224872-135225044,exon:135230246-135230396	UTRN
novel_circ_0001519	12	135224871	135245619	+	20748	532	exon:135224872-135225044,exon:135240640-135240775,exon:135242320-135242469,exon:135245544-135245619	UTRN
novel_circ_0001520	12	135240639	135245619	+	4980	385	exon:135240640-135240775,exon:135242320-135242494,exon:135245544-135245619	UTRN
novel_circ_0001521	12	135240639	135245624	+	4985	365	intron:135240640-135240775,intron:135242320-135242469,intron:135245544-135245624	UTRN
novel_circ_0001522	12	135240639	135255011	+	14372	350	exon:135240640-135240775,exon:135254797-135255011	UTRN
novel_circ_0001523	12	135240639	135257252	+	16613	253	exon:135240640-135240775,exon:135257135-135257252	UTRN
novel_circ_0001524	12	135240639	135261737	+	21098	341	exon:135240640-135240775,exon:135261532-135261737	UTRN
novel_circ_0001525	12	135240639	135263493	+	22854	439	exon:135240640-135240775,exon:135242320-135242469,exon:135263339-135263493	UTRN
novel_circ_0001526	12	135254796	135257252	+	2456	332	exon:135254797-135255011,exon:135257135-135257252	UTRN
novel_circ_0001527	12	135254796	135263493	+	8697	576	exon:135257135-135257252,exon:135261532-135261737,exon:135263339-135263493	UTRN
novel_circ_0001528	12	135261531	135263493	+	1962	360	exon:135261532-135261737,exon:135263339-135263493	UTRN
novel_circ_0001529	12	135374303	135388052	+	13749	329	exon:135374304-135374476,exon:135387896-135388052	UTRN
novel_circ_0001531	12	135477747	135490395	+	12648	337	exon:135477748-135477809,exon:135480948-135481022,exon:135490194-135490395	UTRN
novel_circ_0001533	12	135503694	135511152	+	7458	377	exon:135506479-135506645,exon:135511041-135511152	UTRN
novel_circ_0001534	12	135506478	135532906	+	26428	343	exon:135506479-135506645,exon:135511041-135511152	UTRN
novel_circ_0001536	12	136547321	136555570	-	8249	245	intron:136555425-136555570	FBXO30
novel_circ_0001537	12	136547321	136555574	-	8253	275	intron:136547322-136547496	FBXO30
novel_circ_0001538	12	136686109	136688165	-	2056	358	exon:136687907-136688165	FBXO30
novel_circ_0001539	12	136821186	136825870	-	4684	403	exon:136821187-136821375,exon:136823663-136823734	SHPRH
novel_circ_0001540	12	136821186	136829735	-	8549	414	exon:136821187-136821375,exon:136829510-136829735	SHPRH
novel_circ_0001542	12	136824551	136829735	-	5184	470	exon:136824552-136824653,exon:136825727-136825870,exon:136829510-136829735	SHPRH
novel_circ_0001543	12	136829509	136845218	-	15709	188	exon:136845130-136845218	SHPRH
novel_circ_0001545	12	136832120	136845218	-	13098	262	exon:136832121-136832294,exon:136845130-136845218	SHPRH
novel_circ_0001547	12	136840110	136845218	-	5108	188	exon:136845130-136845218	SHPRH
novel_circ_0001548	12	136857215	136858985	-	1770	541	exon:136857216-136857337,exon:136858454-136858710,exon:136858822-136858985	SHPRH
novel_circ_0001550	12	136865023	136870065	-	5042	335	exon:136865024-136865102,exon:136869809-136870065	SHPRH
novel_circ_0001551	12	136870961	136877120	-	6159	388	exon:136870962-136871070,exon:136872152-136872302	SHPRH
novel_circ_0001557	12	138498389	138499107	+	718	465	exon:138498390-138498814,exon:138499067-138499107	STXBP5
novel_circ_0001558	12	138498389	138501195	+	2806	326	exon:138498390-138498537,exon:138501017-138501195	STXBP5
novel_circ_0001560	12	138550605	138551457	+	852	265	exon:138551292-138551457	STXBP5
novel_circ_0001563	12	140883923	140895299	+	11376	548	exon:140883924-140884008,exon:140885238-140885288,exon:140885386-140885439,exon:140888733-140888857,exon:140893025-140893125,exon:140895163-140895299	MTHFD1L
novel_circ_0001564	12	141001758	141023896	+	22138	578	exon:141001759-141001800,exon:141002471-141002571,exon:141003064-141003241,exon:141020481-141020588,exon:141023744-141023896	MTHFD1L
novel_circ_0001566	12	141020480	141023896	+	3416	260	exon:141020481-141020588,exon:141023744-141023896	MTHFD1L
novel_circ_0001567	12	141020480	141065078	+	44598	380	exon:141020481-141020588,exon:141023744-141023896,exon:141064958-141065078	MTHFD1L
novel_circ_0001568	12	141378599	141399973	-	21374	608	intergenic_region:141378600-141378701,intergenic_region:141379083-141379199,intergenic_region:141392879-141392999,intergenic_region:141397262-141397326,intergenic_region:141398153-141398259,intergenic_region:141399873-141399973	--
novel_circ_0001570	12	141392878	141399973	-	7095	467	exon:141392879-141392999,exon:141395430-141395506,exon:141397262-141397326,exon:141398153-141398259,exon:141399873-141399973	RMND1
novel_circ_0001572	12	141395429	141399973	-	4544	347	exon:141395430-141395506,exon:141397262-141397326,exon:141398153-141398259,exon:141399873-141399973	RMND1
novel_circ_0001573	12	141402458	141403203	-	745	745	exon:141402459-141403203	RMND1
novel_circ_0001574	12	141406938	141419789	-	12851	652	intron:141406939-141407073,intron:141419272-141419789	RMND1
novel_circ_0001577	12	141419271	141419789	-	518	518	exon:141419272-141419789	RMND1
novel_circ_0001578	12	141428905	141437111	+	8206	271	exon:141428906-141429011,exon:141436946-141437111	ARMT1
novel_circ_0001579	12	142016199	142016535	+	336	336	exon:142016200-142016535	ESR1
novel_circ_0001580	12	142016199	142020399	+	4200	177	intron:142020322-142020399	ESR1
novel_circ_0001581	12	142016199	142022683	+	6484	428	intron:142016200-142016535,intron:142022591-142022683	ESR1
novel_circ_0001583	12	142233496	142239696	-	6200	262	intergenic_region:142239534-142239696	--
novel_circ_0001584	12	142324172	142334372	-	10200	442	exon:142324173-142324274,exon:142333143-142333352	SYNE1
novel_circ_0001585	12	142333142	142334372	-	1230	496	exon:142333143-142333352,exon:142333852-142334007,exon:142334241-142334372	SYNE1
novel_circ_0001586	12	142333142	142345090	-	11948	319	exon:142333143-142333352,exon:142344981-142345090	SYNE1
novel_circ_0001587	12	142338454	142345090	-	6636	263	exon:142338455-142338608,exon:142344981-142345090	SYNE1
novel_circ_0001588	12	142383527	142385595	-	2068	285	exon:142385410-142385595	SYNE1
novel_circ_0001589	12	142392859	142396773	-	3914	412	exon:142392860-142393012	SYNE1
novel_circ_0001590	12	142421763	142438787	-	17024	407	exon:142436043-142436207,exon:142438644-142438787	SYNE1
novel_circ_0001591	12	142422397	142438787	-	16390	299	exon:142422398-142422553,exon:142438644-142438787	SYNE1
novel_circ_0001592	12	142427933	142436207	-	8274	480	exon:142427934-142428077,exon:142433640-142433812,exon:142436043-142436207	SYNE1
novel_circ_0001593	12	142431328	142433812	-	2484	326	exon:142431329-142431482,exon:142433640-142433812	SYNE1
novel_circ_0001594	12	142436042	142438787	-	2745	463	exon:142436043-142436207,exon:142438148-142438303,exon:142438644-142438787	SYNE1
novel_circ_0001595	12	142577649	142605900	-	28251	572	exon:142577650-142577814,exon:142580229-142580366,exon:142605026-142605204,exon:142605808-142605900	SYNE1
novel_circ_0001598	12	143102337	143104750	-	2413	808	exon:143102338-143102428,exon:143104033-143104750	FBXO5
novel_circ_0001599	12	143120563	143124396	-	3833	243	exon:143120564-143120727,exon:143124317-143124396	-
novel_circ_0001600	12	143157891	143159384	-	1493	324	exon:143157892-143158126,exon:143159295-143159384	RGS17
novel_circ_0001601	12	144451435	144473350	-	21915	365	intergenic_region:144451436-144451605,intergenic_region:144452234-144452273,intergenic_region:144472838-144472890,intergenic_region:144473246-144473350	--
novel_circ_0001602	12	144451435	144492591	-	41156	405	intergenic_region:144451436-144451605,intergenic_region:144452234-144452270,intergenic_region:144472838-144472890,intergenic_region:144473246-144473350,intergenic_region:144492548-144492591	--
novel_circ_0001603	12	144701546	144706787	-	5241	264	intron:144701547-144701710	CNKSR3
novel_circ_0001604	12	145024873	145038417	+	13544	572	exon:145024874-145024957,exon:145028098-145028142,exon:145033539-145033700,exon:145037048-145037201,exon:145038287-145038417	SCAF8
novel_circ_0001605	12	145024873	145047843	+	22970	245	exon:145024874-145024957,exon:145028098-145028142,exon:145047726-145047843	SCAF8
novel_circ_0001607	12	145044208	145045774	+	1566	256	exon:145044209-145044385,exon:145045695-145045774	SCAF8
novel_circ_0001608	12	145044208	145047843	+	3635	373	exon:145044209-145044385,exon:145045695-145045774,exon:145047726-145047843	SCAF8
novel_circ_0001609	12	145044208	145053557	+	9349	343	exon:145053079-145053210,exon:145053445-145053557	SCAF8
novel_circ_0001610	12	145044208	145056293	+	12085	566	exon:145044209-145044385,exon:145045695-145045774,exon:145047726-145047843,exon:145056100-145056293	SCAF8
novel_circ_0001611	12	145053078	145053557	+	479	244	exon:145053079-145053210,exon:145053445-145053557	SCAF8
novel_circ_0001612	12	145053078	145056293	+	3215	437	exon:145053079-145053210,exon:145053445-145053557,exon:145056100-145056293	SCAF8
novel_circ_0001613	12	145053078	145061676	+	8598	538	exon:145053079-145053210,exon:145056100-145056293,exon:145059179-145059279,exon:145061563-145061676	SCAF8
novel_circ_0001614	12	145053078	145064048	+	10970	513	exon:145053079-145053210,exon:145053445-145053557,exon:145061563-145061676,exon:145063892-145064048	SCAF8
novel_circ_0001615	12	145053078	145065992	+	12914	533	exon:145053079-145053210,exon:145053445-145053557,exon:145063892-145064048,exon:145065859-145065992	SCAF8
novel_circ_0001616	12	145056099	145065992	+	9893	327	exon:145056100-145056293,exon:145065859-145065992	SCAF8
novel_circ_0001617	12	145063891	145065992	+	2101	290	exon:145063892-145064048,exon:145065859-145065992	SCAF8
novel_circ_0001618	12	145063891	145068460	+	4569	301	exon:145063892-145064048,exon:145068316-145068460	SCAF8
novel_circ_0001619	12	145245078	145246818	+	1740	471	intergenic_region:145245079-145245385,intergenic_region:145246654-145246818	--
novel_circ_0001623	12	145380309	145383503	+	3194	397	exon:145380310-145380482,exon:145383279-145383503	TIAM2
novel_circ_0001624	12	145407430	145413977	+	6547	262	intron:145407431-145407592	TIAM2
novel_circ_0001625	12	145409883	145413977	+	4094	179	intron:145409884-145409962	TIAM2
novel_circ_0001626	12	145477992	145479650	+	1658	298	exon:145477993-145478172	TIAM2
novel_circ_0001630	12	147112865	147132522	+	19657	407	intron:147112866-147113078,intron:147132328-147132522	ARID1B
novel_circ_0001632	12	147125684	147132522	+	6838	332	intron:147125685-147125822,intron:147132328-147132522	ARID1B
novel_circ_0001636	12	147426377	147445253	+	18876	269	exon:147426378-147426467,exon:147445074-147445253	ARID1B
novel_circ_0001638	12	147475817	147491941	+	16124	459	exon:147475818-147475963,exon:147481850-147481959	ARID1B
novel_circ_0001640	12	148109159	148113390	+	4231	400	exon:148109160-148109325,exon:148112016-148112166,exon:148113306-148113390	SNX9
novel_circ_0001644	12	148217535	148219764	+	2229	269	exon:148217536-148217632,exon:148219592-148219764	SYNJ2
novel_circ_0001645	12	148383234	148430230	+	46996	456	intergenic_region:148383235-148383439	--
novel_circ_0001648	12	148652377	148666284	+	13907	480	exon:148652378-148652481,exon:148660938-148660993,exon:148661515-148661605,exon:148662985-148663106,exon:148666174-148666284	TMEM181
novel_circ_0001649	12	148660937	148666284	+	5347	377	exon:148660938-148660993,exon:148661515-148661605,exon:148662985-148663106,exon:148666174-148666284	TMEM181
novel_circ_0001650	12	148662984	148666284	+	3300	363	exon:148662985-148663106,exon:148665257-148665388,exon:148666174-148666284	TMEM181
novel_circ_0001653	12	148953092	148956832	-	3740	287	exon:148953093-148953238,exon:148956691-148956832	RSPH3
novel_circ_0001654	12	149161038	149166487	+	5449	422	exon:149161039-149161245,exon:149164662-149164760,exon:149166370-149166487	FNDC1
novel_circ_0001655	12	149181186	149183847	+	2661	315	exon:149181187-149181287,exon:149182028-149182131,exon:149183736-149183847	FNDC1
novel_circ_0001660	12	149585176	149595666	+	10490	278	exon:149585177-149585214,exon:149588828-149588883,exon:149593889-149593947,exon:149595539-149595666	-
novel_circ_0001661	12	149588827	149595666	+	6839	183	exon:149588828-149588883,exon:149595539-149595666	-
novel_circ_0001665	12	149821775	149823869	+	2094	306	exon:149821776-149821913,exon:149823701-149823869	IGF2R
novel_circ_0001666	12	149848135	149851446	+	3311	485	exon:149848136-149848370,exon:149848995-149849131,exon:149851332-149851446	IGF2R
novel_circ_0001667	12	150052234	150064517	+	12283	431	exon:150052235-150052338,exon:150060467-150060509,exon:150062250-150062418,exon:150064400-150064517	SLC22A3
novel_circ_0001668	12	150221885	150261597	+	39712	402	intergenic_region:150221886-150222097,intergenic_region:150261407-150261597	--
novel_circ_0001669	12	150261406	150271953	+	10547	1536	exon:150261407-150261597	MAP3K4
novel_circ_0001670	12	150295062	150300242	+	5180	389	exon:150295063-150295305,exon:150300096-150300242	MAP3K4
novel_circ_0001671	12	150311021	150314084	+	3063	249	exon:150313935-150314084	MAP3K4
novel_circ_0001672	12	150475228	150475579	-	351	351	intergenic_region:150475229-150475579	--
novel_circ_0001673	12	15054373	15122437	-	68064	420	intergenic_region:15054374-15054476,intergenic_region:15072758-15072854,intergenic_region:15122126-15122273,intergenic_region:15122363-15122437	--
novel_circ_0001674	12	15072757	15122437	-	49680	318	intergenic_region:15072758-15072854,intergenic_region:15122126-15122273,intergenic_region:15122363-15122437	--
novel_circ_0001675	12	15122125	15122437	-	312	312	intergenic_region:15122126-15122437	--
novel_circ_0001679	12	152598786	152629430	+	30644	548	exon:152598787-152598929,exon:152600156-152600214,exon:152601171-152601402,exon:152629314-152629430	-
novel_circ_0001680	12	152598786	152667116	+	68330	402	exon:152598787-152598929,exon:152629314-152629430,exon:152666973-152667116	-
novel_circ_0001681	12	152629313	152667116	+	37803	260	exon:152629314-152629430,exon:152666973-152667116	-
novel_circ_0001683	12	152705919	152710987	+	5068	461	exon:152705920-152706007,exon:152707885-152708184,exon:152710913-152710987	-
novel_circ_0001684	12	152705919	152714976	+	9057	252	intergenic_region:152705920-152706007,intergenic_region:152710913-152710987,intergenic_region:152714886-152714976	--
novel_circ_0001685	12	153240670	153247539	+	6869	193	intergenic_region:153247446-153247539	--
novel_circ_0001686	12	154014001	154014947	+	946	473	intergenic_region:154014002-154014181,intergenic_region:154014576-154014731,intergenic_region:154014809-154014947	--
novel_circ_0001687	12	154609282	154614942	-	5660	329	exon:154609283-154609469,exon:154614800-154614942	PDE10A
novel_circ_0001690	12	1625745	1626712	+	967	346	exon:1625746-1625894,exon:1626515-1626712	BMP6
novel_circ_0001691	12	16262367	16270301	-	7934	247	intron:16262368-16262488,intron:16270175-16270301	CDKAL1
novel_circ_0001692	12	16262367	16270304	-	7937	250	intron:16262368-16262488,intron:16270175-16270304	CDKAL1
novel_circ_0001697	12	16499034	16500744	-	1710	282	exon:16499035-16499147,exon:16500575-16500744	CDKAL1
novel_circ_0001698	12	16568303	16574628	-	6325	211	exon:16574517-16574628	E2F3
novel_circ_0001699	12	16573294	16574628	-	1334	331	exon:16573295-16573514,exon:16574517-16574628	E2F3
novel_circ_0001701	12	16926271	16934793	+	8522	318	exon:16926272-16926417,exon:16928129-16928206,exon:16934698-16934793	MBOAT1
novel_circ_0001702	12	16957321	16963702	+	6381	293	exon:16957322-16957377,exon:16960572-16960626,exon:16963519-16963702	MBOAT1
novel_circ_0001704	12	16982267	16985810	+	3543	284	exon:16982268-16982400,exon:16985659-16985810	MBOAT1
novel_circ_0001705	12	20159226	20162138	-	2912	370	intergenic_region:20159227-20159530,intergenic_region:20162072-20162138	--
novel_circ_0001706	12	20352384	20353640	-	1256	339	exon:20352385-20352614	DDX39B
novel_circ_0001707	12	20597737	20598131	-	394	246	exon:20597738-20597819,exon:20597967-20598131	VARS
novel_circ_0001709	12	20846963	20847314	-	351	351	intron:20846964-20847314	-
novel_circ_0001711	12	2158177	2171114	-	12937	302	exon:2158178-2158247,exon:2159258-2159369,exon:2170993-2171114	SLC35B3
novel_circ_0001712	12	2158177	2172310	-	14133	298	intron:2158178-2158247,intron:2170993-2171114,intron:2172203-2172310	SLC35B3
novel_circ_0001713	12	2170992	2175799	-	4807	393	exon:2175506-2175799	SLC35B3
novel_circ_0001715	12	22213645	22215857	-	2212	717	exon:22213646-22213876	TRIM26
novel_circ_0001716	12	22650022	22650819	-	797	363	exon:22650023-22650135,exon:22650468-22650641,exon:22650742-22650819	PPP1R10
novel_circ_0001718	12	23366410	23367194	-	784	403	exon:23366411-23366608,exon:23366989-23367194	TAP1
novel_circ_0001722	12	23784924	23786598	+	1674	538	exon:23784925-23785062	KIFC1
novel_circ_0001724	12	24446191	24464277	-	18086	304	intergenic_region:24446192-24446304,intergenic_region:24464086-24464277	--
novel_circ_0001726	12	24730489	24730818	-	329	329	exon:24730490-24730818	ILRUN
novel_circ_0001727	12	24730489	24767898	-	37409	526	exon:24730490-24730818,exon:24767701-24767898	ILRUN
novel_circ_0001728	12	24767700	24780778	-	13078	254	exon:24780624-24780778	ILRUN
novel_circ_0001729	12	24927391	24928199	+	808	292	exon:24927392-24927554,exon:24927646-24927684,exon:24928108-24928199	UHRF1BP1
novel_circ_0001730	12	24961367	24961755	+	388	305	exon:24961368-24961522,exon:24961605-24961755	UHRF1BP1
novel_circ_0001731	12	25083169	25084297	+	1128	372	exon:25083170-25083466,exon:25084222-25084297	ANKS1A
novel_circ_0001732	12	25083169	25086339	+	3170	397	exon:25084794-25084895,exon:25086143-25086339	ANKS1A
novel_circ_0001733	12	25115582	25118650	+	3068	329	intron:25116075-25116175,intron:25118521-25118650	ANKS1A
novel_circ_0001736	12	25372783	25374730	+	1947	340	exon:25372784-25372864,exon:25372974-25373034,exon:25374531-25374730	ZNF76
novel_circ_0001737	12	25497269	25500585	+	3316	605	intergenic_region:25497270-25497424	--
novel_circ_0001738	12	25535218	25536852	+	1634	268	exon:25535219-25535342,exon:25535518-25535596,exon:25536786-25536852	FANCE
novel_circ_0001739	12	25631267	25632564	-	1297	494	intron:25631268-25631453,intron:25632256-25632564	FKBP5
novel_circ_0001742	12	25647278	25690138	-	42860	426	exon:25647279-25647435,exon:25683794-25683938,exon:25690013-25690138	FKBP5
novel_circ_0001743	12	25667458	25690138	-	22680	369	exon:25683794-25683938,exon:25690013-25690138	FKBP5
novel_circ_0001748	12	25690012	25697339	-	7327	416	intron:25690013-25690138,intron:25696446-25696558,intron:25697161-25697339	FKBP5
novel_circ_0001752	12	26071756	26107077	+	35321	452	exon:26071757-26071886,exon:26079524-26079582,exon:26098182-26098296,exon:26099159-26099230,exon:26106998-26107077	MAPK14
novel_circ_0001753	12	26088240	26099230	+	10990	351	intron:26088241-26088380,intron:26095636-26095747,intron:26096407-26096436,intron:26099159-26099230	MAPK14
novel_circ_0001755	12	26095635	26096795	+	1160	176	exon:26096407-26096436,exon:26096748-26096795	MAPK14
novel_circ_0001756	12	26095635	26098296	+	2661	302	exon:26095636-26095747,exon:26096407-26096436,exon:26096748-26096795,exon:26098182-26098296	MAPK14
novel_circ_0001757	12	26095635	26107077	+	11442	381	exon:26095636-26095747,exon:26096407-26096436,exon:26096748-26096795,exon:26098182-26098296,exon:26106998-26107077	MAPK14
novel_circ_0001758	12	26229764	26232174	+	2410	288	exon:26229765-26229921,exon:26232043-26232174	BRPF3
novel_circ_0001759	12	26443113	26446072	+	2959	479	exon:26443114-26443319,exon:26445799-26446072	KCTD20
novel_circ_0001760	12	26443113	26450594	+	7481	220	exon:26450474-26450594	KCTD20
novel_circ_0001761	12	26445798	26450594	+	4796	406	exon:26450048-26450150,exon:26450278-26450362,exon:26450474-26450594	KCTD20
novel_circ_0001762	12	26790550	26791418	+	868	421	intergenic_region:26790551-26790758,intergenic_region:26791205-26791418	--
novel_circ_0001763	12	27146157	27149399	+	3242	170	exon:27149329-27149399	TBC1D22B
novel_circ_0001764	12	27151098	27157444	+	6346	308	exon:27151099-27151227,exon:27152775-27152840,exon:27157330-27157444	TBC1D22B
novel_circ_0001766	12	27174263	27177089	+	2826	404	exon:27174264-27174370,exon:27174773-27174848,exon:27176598-27176725,exon:27176994-27177089	TBC1D22B
novel_circ_0001767	12	27298649	27303398	+	4749	244	exon:27298650-27298801,exon:27303306-27303398	CMTR1
novel_circ_0001769	12	27327887	27329802	+	1915	257	exon:27327888-27327945,exon:27328710-27328778,exon:27329671-27329802	CMTR1
novel_circ_0001771	12	28356571	28359747	-	3176	339	exon:28356572-28356691,exon:28359528-28359747	BTBD9
novel_circ_0001772	12	28356571	28376668	-	20097	550	exon:28356572-28356691,exon:28359528-28359747,exon:28376457-28376668	BTBD9
novel_circ_0001773	12	28371405	28376668	-	5263	476	exon:28371406-28371670,exon:28376457-28376668	BTBD9
novel_circ_0001774	12	29365699	29372708	-	7009	462	exon:29365700-29365918,exon:29371626-29371764,exon:29372603-29372708	KIF6
novel_circ_0001775	12	30831614	30836333	+	4719	380	intergenic_region:30831615-30831762,intergenic_region:30833188-30833274,intergenic_region:30836187-30836333	--
novel_circ_0001776	12	30831614	30844114	+	12500	279	intergenic_region:30831615-30831762,intergenic_region:30843411-30843441,intergenic_region:30844013-30844114	--
novel_circ_0001777	12	30854857	30856492	+	1635	464	intron:30854858-30855059,intron:30855165-30855203,intron:30855956-30856099,intron:30856411-30856492	-
novel_circ_0001779	12	30864461	30871194	+	6733	238	exon:30871056-30871194	-
novel_circ_0001780	12	30870824	30871194	+	370	313	exon:30870825-30870948	-
novel_circ_0001781	12	31772096	31778195	-	6099	523	exon:31778131-31778195	MRPS10
novel_circ_0001782	12	31774508	31778195	-	3687	381	exon:31774509-31774617,exon:31775661-31775797,exon:31777967-31778039,exon:31778131-31778195	MRPS10
novel_circ_0001783	12	31775660	31778195	-	2535	357	exon:31775661-31775797,exon:31777480-31777564,exon:31777967-31778039,exon:31778131-31778195	MRPS10
novel_circ_0001785	12	32163490	32172900	+	9410	209	exon:32163491-32163569,exon:32172770-32172900	UBR2
novel_circ_0001787	12	32175219	32184643	+	9424	428	exon:32175220-32175358,exon:32176819-32176881,exon:32182455-32182575,exon:32184536-32184643	UBR2
novel_circ_0001788	12	32175219	32191351	+	16132	300	exon:32175220-32175358,exon:32176819-32176881,exon:32191252-32191351	UBR2
novel_circ_0001790	12	32182454	32184643	+	2189	228	exon:32182455-32182575,exon:32184536-32184643	UBR2
novel_circ_0001790	12	32182456	32184643	+	2189	226	exon:32182455-32182575,exon:32184536-32184643	UBR2
novel_circ_0001791	12	32182454	32187138	+	4684	414	exon:32182455-32182575,exon:32184536-32184643,exon:32186021-32186109,exon:32187040-32187138	UBR2
novel_circ_0001792	12	32182454	32187305	+	4851	414	exon:32182455-32182575,exon:32184536-32184643,exon:32186021-32186109,exon:32187207-32187305	UBR2
novel_circ_0001792	12	32182456	32187305	+	4851	412	exon:32182455-32182575,exon:32184536-32184643,exon:32186021-32186109,exon:32187207-32187305	UBR2
novel_circ_0001793	12	32182454	32191351	+	8897	362	exon:32191000-32191163,exon:32191252-32191351	UBR2
novel_circ_0001794	12	32182454	32184643	+	2187	228	exon:32182457-32182575,exon:32184536-32184643	UBR2
novel_circ_0001794	12	32182456	32184643	+	2187	226	exon:32182457-32182575,exon:32184536-32184643	UBR2
novel_circ_0001795	12	32186020	32191351	+	5331	286	exon:32186021-32186109,exon:32187207-32187305,exon:32191252-32191351	UBR2
novel_circ_0001796	12	32194710	32196565	+	1855	312	exon:32194711-32194839,exon:32196382-32196565	UBR2
novel_circ_0001798	12	32200884	32205682	+	4798	546	exon:32200885-32200946,exon:32201518-32201628,exon:32202181-32202246,exon:32204138-32204260,exon:32204422-32204485,exon:32205558-32205682	UBR2
novel_circ_0001799	12	32200884	32212096	+	11212	383	exon:32200885-32200946,exon:32202181-32202246,exon:32210333-32210487,exon:32211994-32212096	UBR2
novel_circ_0001802	12	32217434	32222987	+	5553	341	exon:32221013-32221154,exon:32222887-32222987	UBR2
novel_circ_0001803	12	32217434	32224335	+	6901	278	exon:32222887-32222987,exon:32224257-32224335	UBR2
novel_circ_0001804	12	32217434	32236096	+	18662	320	exon:32234815-32234905,exon:32235966-32236096	UBR2
novel_circ_0001805	12	32219703	32222987	+	3284	355	exon:32219704-32219797,exon:32220993-32221154,exon:32222887-32222987	UBR2
novel_circ_0001806	12	32220992	32224335	+	3343	340	exon:32220993-32221154,exon:32222887-32222987,exon:32224257-32224335	UBR2
novel_circ_0001807	12	32231690	32236096	+	4406	519	exon:32231691-32231787,exon:32232013-32232080,exon:32233434-32233569,exon:32234815-32234905,exon:32235966-32236096	UBR2
novel_circ_0001808	12	32231690	32238707	+	7017	272	exon:32231691-32231787,exon:32232013-32232080	UBR2
novel_circ_0001809	12	32231690	32241717	+	10027	220	exon:32231691-32231787,exon:32232013-32232080	UBR2
novel_circ_0001810	12	32233433	32236096	+	2663	356	exon:32233434-32233569,exon:32234815-32234905,exon:32235966-32236096	UBR2
novel_circ_0001811	12	32233433	32238707	+	5274	464	exon:32233434-32233569,exon:32234815-32234905,exon:32235966-32236096,exon:32238599-32238707	UBR2
novel_circ_0001812	12	32234814	32236096	+	1282	221	exon:32234815-32234905,exon:32235966-32236096	UBR2
novel_circ_0001813	12	32234814	32238707	+	3893	329	exon:32234815-32234905,exon:32235966-32236096,exon:32238599-32238707	UBR2
novel_circ_0001814	12	32234814	32241717	+	6903	385	exon:32234815-32234905,exon:32235966-32236096,exon:32238599-32238707,exon:32241661-32241717	UBR2
novel_circ_0001817	12	32388501	32390003	+	1502	301	exon:32388502-32388563,exon:32389162-32389307,exon:32389909-32390003	BICRAL
novel_circ_0001818	12	32388501	32394206	+	5705	403	exon:32388502-32388563,exon:32389162-32389307,exon:32389909-32390003,exon:32394104-32394206	BICRAL
novel_circ_0001819	12	32453995	32454851	+	856	277	exon:32453996-32454119,exon:32454595-32454652,exon:32454755-32454851	CNPY3
novel_circ_0001820	12	32609548	32619530	+	9982	624	exon:32618899-32619131,exon:32619450-32619530	PTK7
novel_circ_0001821	12	32800712	32803953	-	3241	401	exon:32800713-32801014,exon:32803854-32803953	ZNF318
novel_circ_0001822	12	32960565	32961549	-	984	305	exon:32960881-32960994,exon:32961457-32961549	YIPF3
novel_circ_0001823	12	32985880	32987589	-	1709	480	exon:32985881-32986062,exon:32986904-32987003,exon:32987390-32987589	XPO5
novel_circ_0001824	12	32985880	32997910	-	12030	409	exon:32985881-32986062,exon:32986904-32987003,exon:32997782-32997910	XPO5
novel_circ_0001825	12	32993113	32997910	-	4797	402	exon:32993114-32993269,exon:32996575-32996693,exon:32997782-32997910	XPO5
novel_circ_0001828	12	33006163	33013364	-	7201	313	exon:33007887-33007963	XPO5
novel_circ_0001829	12	33012887	33013364	-	477	320	exon:33012888-33013070,exon:33013227-33013364	XPO5
novel_circ_0001830	12	33022249	33023363	+	1114	275	exon:33022250-33022390,exon:33023229-33023363	POLH
novel_circ_0001832	12	33034236	33043331	+	9095	580	exon:33034237-33034406,exon:33039267-33039370,exon:33040539-33040658,exon:33042255-33042378,exon:33043266-33043331	POLH
novel_circ_0001834	12	33515766	33516716	-	950	554	exon:33515767-33515966,exon:33516061-33516191,exon:33516492-33516716	-
novel_circ_0001836	12	33515766	33519041	-	3275	511	exon:33515767-33515966,exon:33516492-33516716,exon:33518954-33519041	-
novel_circ_0001841	12	34216029	34229529	-	13500	330	exon:34216030-34216140,exon:34228545-34228652,exon:34229417-34229529	SUPT3H
novel_circ_0001842	12	34279506	34298909	-	19403	305	exon:34279507-34279646,exon:34294958-34295037	SUPT3H
novel_circ_0001843	12	35172434	35178482	-	6048	519	intergenic_region:35172435-35172769,intergenic_region:35178298-35178482	--
novel_circ_0001844	12	35561182	35563122	-	1940	345	exon:35561183-35561354,exon:35562949-35563122	RCAN2
novel_circ_0001846	12	35999779	36002008	+	2229	298	exon:35999780-35999993,exon:36001924-36002008	SLC25A27
novel_circ_0001848	12	35999779	36020284	+	20505	641	exon:35999780-35999993,exon:36001924-36002008,exon:36018161-36018245,exon:36019501-36019593,exon:36019838-36019903,exon:36020182-36020284	SLC25A27
novel_circ_0001850	12	36230652	36240973	-	10321	321	exon:36240752-36240973	ADGRF5
novel_circ_0001851	12	36230652	36246860	-	16208	158	exon:36246802-36246860	ADGRF5
novel_circ_0001852	12	36230652	36249141	-	18489	332	exon:36230653-36230808,exon:36248965-36249141	ADGRF5
novel_circ_0001854	12	36471408	36472061	-	653	192	intergenic_region:36471409-36471500	--
novel_circ_0001855	12	36858560	36866439	+	7879	318	intron:36858561-36858718,intron:36866279-36866439	CD2AP
novel_circ_0001856	12	36866278	36880148	+	13870	678	exon:36866279-36866439,exon:36871447-36871723,exon:36878996-36879084,exon:36879995-36880148	CD2AP
novel_circ_0001857	12	36866278	36888041	+	21763	414	exon:36866279-36866439,exon:36879995-36880148,exon:36887941-36888041	CD2AP
novel_circ_0001858	12	36866278	36891295	+	25017	381	exon:36866279-36866439,exon:36887941-36888041,exon:36891175-36891295	CD2AP
novel_circ_0001859	12	36879994	36891295	+	11301	374	exon:36879995-36880148,exon:36887941-36888041,exon:36891175-36891295	CD2AP
novel_circ_0001862	12	38711604	38717237	-	5633	501	exon:38711605-38711720,exon:38714085-38714222,exon:38716989-38717237	MMUT
novel_circ_0001863	12	38711604	38724141	-	12537	384	exon:38711605-38711720,exon:38714085-38714196,exon:38723984-38724141	MMUT
novel_circ_0001864	12	38714084	38717237	-	3153	360	exon:38714085-38714196,exon:38716989-38717237	MMUT
novel_circ_0001865	12	38716185	38717237	-	1052	395	intron:38716186-38716332,intron:38716989-38717237	MMUT
novel_circ_0001865	12	38716187	38717237	-	1052	393	intron:38716186-38716332,intron:38716989-38717237	MMUT
novel_circ_0001866	12	38716185	38717237	-	1050	395	intron:38716188-38716332,intron:38716989-38717237	MMUT
novel_circ_0001866	12	38716187	38717237	-	1050	393	intron:38716188-38716332,intron:38716989-38717237	MMUT
novel_circ_0001868	12	38846014	38846586	-	572	314	exon:38846015-38846181,exon:38846439-38846586	RHAG
novel_circ_0001869	12	41187972	41198171	-	10199	253	exon:41198018-41198171	PKHD1
novel_circ_0001875	12	41466139	41479025	-	12886	370	exon:41466140-41466290,exon:41478806-41479025	PKHD1
novel_circ_0001877	12	41515044	41525963	-	10919	275	exon:41525788-41525963	PKHD1
novel_circ_0001878	12	41516347	41525963	-	9616	487	exon:41516348-41516532,exon:41519574-41519701	PKHD1
novel_circ_0001879	12	41558341	41570339	-	11998	261	exon:41558342-41558399,exon:41568320-41568397,exon:41570213-41570339	PKHD1
novel_circ_0001883	12	42067619	42068342	-	723	226	exon:42067620-42067736,exon:42068233-42068342	TRAM2
novel_circ_0001884	12	42067619	42085696	-	18077	180	exon:42067620-42067736,exon:42085633-42085696	TRAM2
novel_circ_0001885	12	42811029	42823179	+	12150	214	exon:42823065-42823179	FBXO9
novel_circ_0001887	12	42818426	42823179	+	4753	401	exon:42818427-42818484,exon:42819824-42819923,exon:42822203-42822333,exon:42823065-42823179	FBXO9
novel_circ_0001888	12	43009841	43012017	-	2176	329	intergenic_region:43009842-43010036,intergenic_region:43011883-43012017	--
novel_circ_0001890	12	43009852	43012017	-	2165	318	exon:43009853-43010036,exon:43011883-43012017	ELOVL5
novel_circ_0001892	12	43015023	43018889	-	3866	373	exon:43015024-43015148,exon:43017748-43017919,exon:43018812-43018889	ELOVL5
novel_circ_0001893	12	43810975	43812265	+	1290	309	exon:43810976-43811148,exon:43812129-43812265	LRRC1
novel_circ_0001898	12	44039629	44089435	+	49806	647	intergenic_region:44085868-44086023	--
novel_circ_0001899	12	44039692	44089435	+	49743	706	intergenic_region:44039693-44039851,intergenic_region:44085868-44086023,intergenic_region:44089043-44089435	--
novel_circ_0001901	12	44076631	44089435	+	12804	633	intergenic_region:44076632-44076717,intergenic_region:44085868-44086023,intergenic_region:44089043-44089435	--
novel_circ_0001902	12	44080423	44089435	+	9012	634	intron:44080424-44080510,intron:44085868-44086023	MLIP
novel_circ_0001903	12	44085867	44089435	+	3568	548	intron:44085868-44086023,intron:44089043-44089435	MLIP
novel_circ_0001908	12	44089042	44089435	+	393	393	exon:44089043-44089435	MLIP
novel_circ_0001910	12	4411054	4413571	+	2517	343	intergenic_region:4411055-4411200,intergenic_region:4411279-4411376	--
novel_circ_0001917	12	4480354	4496247	-	15893	569	exon:4480355-4480487,exon:4489249-4489370	MAK
novel_circ_0001920	12	45441178	45498173	-	56995	439	exon:45441179-45441367,exon:45444233-45444296,exon:45497749-45497856,exon:45498093-45498173	HMGCLL1
novel_circ_0001922	12	45463918	45498173	-	34255	431	exon:45463919-45464067,exon:45466539-45466634,exon:45497749-45497856,exon:45498093-45498173	HMGCLL1
novel_circ_0001935	12	46063839	46074099	-	10260	433	exon:46063840-46063902,exon:46070420-46070503,exon:46070822-46070859,exon:46072847-46072924,exon:46073926-46074099	COL21A1
novel_circ_0001936	12	46063847	46074099	-	10252	425	exon:46063848-46063902,exon:46070420-46070503,exon:46070822-46070859,exon:46072847-46072924,exon:46073926-46074099	COL21A1
novel_circ_0001939	12	46072846	46077901	-	5055	467	exon:46072847-46072924,exon:46073926-46074099,exon:46077685-46077901	COL21A1
novel_circ_0001940	12	46096359	46101706	-	5347	223	intergenic_region:46101583-46101706	--
novel_circ_0001941	12	46478657	46480022	-	1365	458	exon:46478658-46478884,exon:46479791-46480022	DST
novel_circ_0001942	12	46498833	46499531	-	698	486	exon:46498834-46499160,exon:46499372-46499531	DST
novel_circ_0001943	12	46498833	46502908	-	4075	493	exon:46498834-46499160,exon:46502742-46502908	DST
novel_circ_0001944	12	46560169	46569809	-	9640	252	exon:46569657-46569809	DST
novel_circ_0001945	12	46567007	46567984	-	977	333	exon:46567751-46567984	DST
novel_circ_0001946	12	46570066	46579369	-	9303	161	intron:46570067-46570127	DST
novel_circ_0001947	12	46596087	46596250	-	163	163	exon:46596088-46596250	DST
novel_circ_0001948	12	46597668	46600075	-	2407	257	exon:46599918-46600075	DST
novel_circ_0001949	12	46614295	46617202	-	2907	342	exon:46614296-46614423,exon:46614515-46614610,exon:46617083-46617202	DST
novel_circ_0001950	12	46614295	46634402	-	20107	294	exon:46614296-46614423	DST
novel_circ_0001952	12	47055307	47069570	+	14263	385	intron:47055308-47055441,intron:47056585-47056710,intron:47069444-47069570	ZNF451
novel_circ_0001953	12	47055311	47069570	+	14259	381	intron:47055312-47055441,intron:47056585-47056710,intron:47069444-47069570	ZNF451
novel_circ_0001954	12	47056584	47060169	+	3585	285	exon:47056585-47056710,exon:47057729-47057777,exon:47060058-47060169	ZNF451
novel_circ_0001955	12	47056584	47067520	+	10936	435	exon:47056585-47056710,exon:47057729-47057777,exon:47060058-47060169,exon:47067370-47067520	ZNF451
novel_circ_0001956	12	47056584	47069570	+	12986	513	exon:47056585-47056710,exon:47060058-47060169,exon:47067370-47067520,exon:47069444-47069570	ZNF451
novel_circ_0001957	12	47056584	47078780	+	22196	273	exon:47056585-47056710,exon:47078633-47078780	ZNF451
novel_circ_0001959	12	47056584	47093441	+	36857	455	exon:47056585-47056710,exon:47060058-47060169,exon:47067370-47067520,exon:47093373-47093441	ZNF451
novel_circ_0001960	12	47060057	47078780	+	18723	562	exon:47060058-47060169,exon:47067370-47067520,exon:47078009-47078162,exon:47078633-47078780	ZNF451
novel_circ_0001962	12	47067369	47067520	+	151	151	exon:47067370-47067520	ZNF451
novel_circ_0001963	12	47067369	47069570	+	2201	277	exon:47067370-47067520,exon:47069444-47069570	ZNF451
novel_circ_0001964	12	47083624	47087154	+	3530	243	exon:47087011-47087154	ZNF451
novel_circ_0001965	12	47083624	47088919	+	5295	373	exon:47087011-47087154,exon:47088789-47088919	ZNF451
novel_circ_0001967	12	47120670	47122331	+	1661	564	intergenic_region:47120671-47120780,intergenic_region:47121877-47122331	--
novel_circ_0001968	12	47134215	47136935	-	2720	331	exon:47134216-47134308,exon:47135110-47135192,exon:47136779-47136935	RAB23
novel_circ_0001971	12	474943	489026	-	14083	307	intergenic_region:474944-475054,intergenic_region:475144-475183,intergenic_region:488869-489026	--
novel_circ_0001974	12	4801705	4814162	-	12457	374	intergenic_region:4801936-4802017,intergenic_region:4813969-4814162	--
novel_circ_0001975	12	50402510	50434079	+	31569	430	exon:50402511-50402779,exon:50433918-50434079	PHF3
novel_circ_0001977	12	50441818	50449954	+	8136	409	exon:50449645-50449954	PHF3
novel_circ_0001978	12	50449644	50453929	+	4285	283	exon:50453746-50453929	PHF3
novel_circ_0001979	12	50449644	50457904	+	8260	466	exon:50449645-50449954,exon:50457748-50457904	PHF3
novel_circ_0001980	12	50449644	50461987	+	12343	445	exon:50449645-50449954,exon:50461852-50461987	PHF3
novel_circ_0001981	12	50449644	50467307	+	17663	652	exon:50449645-50449954,exon:50466485-50466680,exon:50467160-50467307	PHF3
novel_circ_0001982	12	50453745	50457904	+	4159	487	exon:50453746-50453929,exon:50457519-50457666,exon:50457748-50457904	PHF3
novel_circ_0001983	12	50453745	50461987	+	8242	319	exon:50453746-50453929	PHF3
novel_circ_0001984	12	50453745	50467307	+	13562	331	exon:50453746-50453929,exon:50467160-50467307	PHF3
novel_circ_0001985	12	50457518	50460975	+	3457	395	exon:50457519-50457666,exon:50460168-50460284,exon:50460844-50460975	PHF3
novel_circ_0001986	12	50461851	50467307	+	5456	478	exon:50461852-50461987,exon:50466485-50466680,exon:50467160-50467307	PHF3
novel_circ_0001987	12	50466484	50467307	+	823	343	exon:50466485-50466680,exon:50467160-50467307	PHF3
novel_circ_0001989	12	5289839	5290064	-	225	225	intergenic_region:5289840-5290064	--
novel_circ_0001990	12	5315977	5325575	+	9598	287	intergenic_region:5315978-5316094,intergenic_region:5325405-5325575	--
novel_circ_0001990	12	5315979	5325575	+	9598	285	intergenic_region:5315978-5316094,intergenic_region:5325405-5325575	--
novel_circ_0001991	12	5315977	5325575	+	9596	287	intergenic_region:5315980-5316094,intergenic_region:5325405-5325575	--
novel_circ_0001991	12	5315979	5325575	+	9596	285	intergenic_region:5315980-5316094,intergenic_region:5325405-5325575	--
novel_circ_0001992	12	5316036	5325575	+	9539	228	intergenic_region:5316037-5316094,intergenic_region:5325405-5325575	--
novel_circ_0001993	12	5320607	5325575	+	4968	376	intergenic_region:5320608-5320813,intergenic_region:5325405-5325575	--
novel_circ_0001994	12	5325404	5325575	+	171	171	exon:5325405-5325575	TMEM170B
novel_circ_0001995	12	5325404	5340593	+	15189	369	intergenic_region:5325405-5325575,intergenic_region:5340395-5340593	--
novel_circ_0001996	12	55455474	55481930	+	26456	275	exon:55455475-55455585	ADGRB3
novel_circ_0002000	12	56343386	56359107	-	15721	326	exon:56343387-56343460,exon:56348694-56348782,exon:56354966-56355033,exon:56359010-56359107	LMBRD1
novel_circ_0002002	12	56348693	56359107	-	10414	186	exon:56348694-56348782,exon:56359010-56359107	LMBRD1
novel_circ_0002004	12	56541748	56553920	+	12172	666	intergenic_region:56541749-56541872,intergenic_region:56543491-56543766,intergenic_region:56548543-56548623,intergenic_region:56552851-56552976,intergenic_region:56553858-56553920	--
novel_circ_0002007	12	57143502	57145463	+	1961	206	exon:57143503-57143596,exon:57145351-57145463	FAM135A
novel_circ_0002008	12	57143502	57159978	+	16476	285	exon:57143503-57143596,exon:57145351-57145463,exon:57159899-57159978	FAM135A
novel_circ_0002010	12	57190421	57196569	+	6148	253	exon:57196416-57196569	FAM135A
novel_circ_0002013	12	57213632	57224172	+	10540	229	exon:57213633-57213788,exon:57224099-57224172	FAM135A
novel_circ_0002015	12	574392	587141	-	12749	324	intergenic_region:574393-574522,intergenic_region:586947-587141	--
novel_circ_0002016	12	57445904	57478959	+	33055	201	intron:57445905-57446025	SMAP1
novel_circ_0002027	12	58039033	58042279	+	3246	298	exon:58039034-58039120,exon:58041966-58042032,exon:58042134-58042279	OGFRL1
novel_circ_0002028	12	58039033	58046860	+	7827	265	intergenic_region:58039034-58039120,intergenic_region:58039272-58039350	--
novel_circ_0002033	12	59105740	59152145	+	46405	630	intron:59105741-59105770,intron:59108746-59108833,intron:59117846-59117958,intron:59124098-59124264,intron:59151910-59152145	RIMS1
novel_circ_0002034	12	59117845	59152145	+	34300	514	exon:59117846-59117958,exon:59124098-59124264,exon:59151910-59152145	RIMS1
novel_circ_0002035	12	60337930	60338354	+	424	303	exon:60337931-60338043,exon:60338164-60338354	MTO1
novel_circ_0002037	12	60338939	60340689	+	1750	271	exon:60340518-60340689	MTO1
novel_circ_0002038	12	60462662	60475015	-	12353	556	exon:60462663-60462810,exon:60464942-60465074,exon:60471564-60471722,exon:60474897-60475015	SLC17A5
novel_circ_0002039	12	60471563	60476859	-	5296	357	exon:60471564-60471722,exon:60474897-60475009	SLC17A5
novel_circ_0002040	12	61992271	62003422	-	11151	494	exon:61992272-61992414,exon:61994873-61995011,exon:62001481-62001620,exon:62003348-62003422	COL12A1
novel_circ_0002041	12	61994872	61996613	-	1741	341	exon:61994873-61995011,exon:61995101-61995139,exon:61996449-61996613	COL12A1
novel_circ_0002043	12	61998718	62003422	-	4704	480	exon:61998719-61998862,exon:61999032-61999155,exon:62001481-62001620,exon:62003348-62003422	COL12A1
novel_circ_0002046	12	62169343	62173780	-	4437	389	intergenic_region:62169344-62169451,intergenic_region:62171724-62171898,intergenic_region:62173673-62173780	--
novel_circ_0002049	12	62336224	62336506	-	282	282	exon:62336225-62336506	FILIP1
novel_circ_0002051	12	62568433	62584564	+	16131	239	exon:62568434-62568527,exon:62584419-62584564	SENP6
novel_circ_0002052	12	62568433	62586822	+	18389	198	exon:62568434-62568527,exon:62586718-62586822	SENP6
novel_circ_0002057	12	62584418	62586822	+	2404	250	exon:62584419-62584564,exon:62586718-62586822	SENP6
novel_circ_0002058	12	62584418	62603708	+	19290	320	exon:62584419-62584564,exon:62586718-62586822,exon:62603638-62603708	SENP6
novel_circ_0002059	12	62584418	62620612	+	36194	288	exon:62584419-62584564,exon:62620470-62620612	SENP6
novel_circ_0002062	12	62603637	62620612	+	16975	213	exon:62603638-62603708	SENP6
novel_circ_0002063	12	62603637	62632972	+	29335	749	exon:62603638-62603708,exon:62607794-62607943,exon:62620470-62620612,exon:62632585-62632972	SENP6
novel_circ_0002067	12	62607793	62632972	+	25179	526	intron:62607794-62607932	SENP6
novel_circ_0002068	12	62620469	62632972	+	12503	530	exon:62620470-62620612	SENP6
novel_circ_0002070	12	62632584	62632972	+	388	388	exon:62632585-62632972	SENP6
novel_circ_0002071	12	62632584	62639122	+	6538	329	exon:62638893-62639122	SENP6
novel_circ_0002072	12	62638892	62642055	+	3163	400	exon:62638893-62639122,exon:62641885-62642055	SENP6
novel_circ_0002073	12	62650692	62662535	+	11843	772	exon:62650693-62650802,exon:62650922-62651038,exon:62655500-62655619	SENP6
novel_circ_0002075	12	62659044	62662535	+	3491	527	exon:62662108-62662535	SENP6
novel_circ_0002078	12	62821089	62828733	+	7644	398	exon:62821090-62821183,exon:62826473-62826603,exon:62828381-62828426,exon:62828604-62828733	MYO6
novel_circ_0002079	12	62838237	62839721	+	1484	241	exon:62838238-62838328,exon:62839571-62839721	MYO6
novel_circ_0002080	12	65785086	65803844	-	18758	317	exon:65785087-65785278	PHIP
novel_circ_0002081	12	65798294	65803844	-	5550	394	exon:65798295-65798444,exon:65798873-65798923,exon:65799269-65799338,exon:65803719-65803844	PHIP
novel_circ_0002082	12	65798294	65817298	-	19004	368	exon:65798295-65798444,exon:65798873-65798919,exon:65816943-65817004,exon:65817187-65817298	PHIP
novel_circ_0002083	12	65798294	65825049	-	26755	346	exon:65798295-65798444,exon:65798873-65798923,exon:65799269-65799338	PHIP
novel_circ_0002084	12	65803718	65814099	-	10381	255	exon:65813944-65814099	PHIP
novel_circ_0002085	12	65812604	65814099	-	1495	276	exon:65812605-65812725,exon:65813944-65814099	PHIP
novel_circ_0002086	12	65816942	65822726	-	5784	169	exon:65816943-65817004,exon:65822619-65822726	PHIP
novel_circ_0002087	12	65821445	65825049	-	3604	284	exon:65821446-65821528,exon:65821657-65821781	PHIP
novel_circ_0002088	12	65821445	65833833	-	12388	390	exon:65821446-65821528,exon:65830755-65830986,exon:65833757-65833833	PHIP
novel_circ_0002089	12	65821445	65839781	-	18336	324	exon:65821446-65821528,exon:65821657-65821781,exon:65839664-65839781	PHIP
novel_circ_0002090	12	65822618	65833833	-	11215	407	exon:65830755-65830986,exon:65833757-65833833	PHIP
novel_circ_0002091	12	65822618	65839781	-	17163	217	exon:65839664-65839781	PHIP
novel_circ_0002092	12	65830754	65833833	-	3079	308	intron:65830755-65830986,intron:65833757-65833833	PHIP
novel_circ_0002093	12	65830754	65839781	-	9027	433	intron:65833757-65833833,intron:65836429-65836569,intron:65839664-65839781	PHIP
novel_circ_0002094	12	65833756	65839781	-	6025	334	exon:65833757-65833833,exon:65836429-65836569,exon:65839664-65839781	PHIP
novel_circ_0002095	12	65836428	65845301	-	8873	324	exon:65836429-65836569	PHIP
novel_circ_0002096	12	65839663	65845301	-	5638	301	exon:65839664-65839781,exon:65845118-65845301	PHIP
novel_circ_0002097	12	65845117	65846691	-	1574	321	exon:65845118-65845301,exon:65846554-65846691	PHIP
novel_circ_0002099	12	65865910	65878571	-	12661	321	exon:65878350-65878571	PHIP
novel_circ_0002101	12	65865910	65915285	-	49375	536	exon:65865911-65866045,exon:65866486-65866639,exon:65914939-65915037,exon:65915135-65915285	PHIP
novel_circ_0002102	12	65868876	65869938	-	1062	239	exon:65868877-65868975,exon:65869702-65869742,exon:65869838-65869938	PHIP
novel_circ_0002105	12	65894140	65915285	-	21145	409	exon:65894141-65894301,exon:65914939-65915037,exon:65915135-65915285	PHIP
novel_circ_0002106	12	65913554	65915285	-	1731	394	intron:65913555-65913700,intron:65914939-65915037,intron:65915135-65915285	PHIP
novel_circ_0002107	12	65914938	65915285	-	347	249	exon:65914939-65915037,exon:65915135-65915285	PHIP
novel_circ_0002110	12	66370658	66373502	-	2844	376	exon:66370659-66370801,exon:66371493-66371589,exon:66373365-66373502	LCA5
novel_circ_0002111	12	66370658	66394595	-	23937	525	exon:66370659-66370801,exon:66371493-66371589,exon:66394309-66394595	LCA5
novel_circ_0002112	12	66370658	66394631	-	23973	561	exon:66370659-66370801,exon:66371493-66371589	LCA5
novel_circ_0002113	12	66388895	66394595	-	5700	386	exon:66394309-66394595	LCA5
novel_circ_0002114	12	66388895	66394631	-	5736	422	exon:66394309-66394631	LCA5
novel_circ_0002118	12	69096253	69113223	-	16970	245	exon:69096254-69096397,exon:69113122-69113223	IBTK
novel_circ_0002119	12	69113121	69128520	-	15399	276	exon:69113122-69113223,exon:69128346-69128520	IBTK
novel_circ_0002120	12	69122653	69128520	-	5867	308	exon:69122654-69122750,exon:69123561-69123598,exon:69128346-69128520	IBTK
novel_circ_0002121	12	69122653	69128523	-	5870	274	exon:69122654-69122750,exon:69128346-69128523	IBTK
novel_circ_0002122	12	69122653	69142406	-	19753	330	exon:69122654-69122750,exon:69123561-69123598,exon:69125628-69125714	IBTK
novel_circ_0002123	12	69125627	69128523	-	2896	264	exon:69125628-69125714,exon:69128346-69128523	IBTK
novel_circ_0002124	12	69126914	69128523	-	1609	277	exon:69128346-69128523	IBTK
novel_circ_0002125	12	69135275	69147515	-	12240	358	exon:69135276-69135399,exon:69142296-69142406,exon:69147391-69147515	IBTK
novel_circ_0002126	12	69138406	69147515	-	9109	305	exon:69138407-69138587,exon:69147391-69147515	IBTK
novel_circ_0002127	12	6952445	6955490	+	3045	404	exon:6952446-6952693,exon:6955334-6955490	PHACTR1
novel_circ_0002128	12	69976401	70002046	-	25645	607	exon:69976402-69976562,exon:69980775-69980883,exon:69982894-69982963,exon:69993832-69993901	UBE3D
novel_circ_0002129	12	69976401	70014277	-	37876	246	exon:69976402-69976562,exon:70014192-70014277	UBE3D
novel_circ_0002130	12	69976401	70014282	-	37881	428	exon:69976402-69976562,exon:69980775-69980883,exon:69982894-69982963,exon:70014192-70014282	UBE3D
novel_circ_0002132	12	69980774	69982963	-	2189	178	exon:69980775-69980883,exon:69982894-69982963	UBE3D
novel_circ_0002135	12	70001877	70014282	-	12405	259	exon:70001878-70002046,exon:70014192-70014282	UBE3D
novel_circ_0002136	12	70055165	70063376	+	8211	361	exon:70055166-70055356	DOP1A
novel_circ_0002137	12	70083942	70089116	+	5174	462	exon:70083943-70084051,exon:70085250-70085370	DOP1A
novel_circ_0002138	12	70116543	70116946	+	403	294	exon:70116544-70116655,exon:70116764-70116946	DOP1A
novel_circ_0002140	12	70119105	70131781	+	12676	470	exon:70119106-70119231,exon:70121335-70121469,exon:70131420-70131569,exon:70131720-70131781	DOP1A
novel_circ_0002141	12	70119105	70137335	+	18230	290	exon:70119106-70119231,exon:70137171-70137335	DOP1A
novel_circ_0002142	12	70131419	70137335	+	5916	375	exon:70131420-70131569,exon:70131720-70131781	DOP1A
novel_circ_0002143	12	70133768	70135030	+	1262	289	intron:70133769-70133921,intron:70134894-70135030	DOP1A
novel_circ_0002145	12	70540022	70560668	-	20646	320	exon:70540860-70540943,exon:70560531-70560668	SNAP91
novel_circ_0002146	12	70540022	70568348	-	28326	519	exon:70540023-70540127,exon:70540860-70540943,exon:70554187-70554298,exon:70560531-70560668,exon:70568265-70568348	SNAP91
novel_circ_0002151	12	70606745	70625158	-	18413	417	exon:70606746-70606852,exon:70620973-70621066,exon:70624195-70624270	SNAP91
novel_circ_0002152	12	70619210	70625158	-	5948	524	exon:70619211-70619322,exon:70620973-70621066,exon:70623381-70623483,exon:70624195-70624270,exon:70625016-70625158	SNAP91
novel_circ_0002153	12	70623380	70625158	-	1778	320	exon:70623381-70623483,exon:70624195-70624270,exon:70625016-70625158	SNAP91
novel_circ_0002156	12	70899910	70908259	+	8349	180	exon:70899911-70899968	CYB5R4
novel_circ_0002157	12	70899910	70934672	+	34762	308	exon:70899911-70899968,exon:70923607-70923693,exon:70934508-70934672	CYB5R4
novel_circ_0002158	12	70918671	70934672	+	16001	305	exon:70918672-70918812	CYB5R4
novel_circ_0002160	12	71129058	71138050	-	8992	499	exon:71129059-71129163,exon:71130752-71130915,exon:71132139-71132265,exon:71137945-71138050	CEP162
novel_circ_0002161	12	71130751	71138050	-	7299	395	exon:71130752-71130915,exon:71132139-71132265,exon:71137945-71138050	CEP162
novel_circ_0002162	12	71154656	71158300	-	3644	456	exon:71154657-71154918,exon:71158106-71158300	CEP162
novel_circ_0002163	12	71154656	71169066	-	14410	334	exon:71165830-71165946,exon:71168948-71169066	CEP162
novel_circ_0002164	12	71154656	71182047	-	27391	429	exon:71181382-71181565,exon:71181901-71182047	CEP162
novel_circ_0002165	12	71165829	71182047	-	16218	246	exon:71181901-71182047	CEP162
novel_circ_0002167	12	72563402	72564253	-	851	383	exon:72563403-72563498,exon:72563694-72563858,exon:72564130-72564253	SNX14
novel_circ_0002169	12	72570294	72584321	-	14027	454	exon:72570295-72570414,exon:72570552-72570592,exon:72574639-72574750,exon:72580985-72581085,exon:72584238-72584321	SNX14
novel_circ_0002172	12	72580984	72589635	-	8651	385	exon:72580985-72581085,exon:72584238-72584321,exon:72589434-72589635	SNX14
novel_circ_0002173	12	72580984	72602812	-	21828	256	exon:72580985-72581085,exon:72602657-72602812	SNX14
novel_circ_0002176	12	72589433	72595961	-	6528	334	exon:72589434-72589635,exon:72595829-72595961	SNX14
novel_circ_0002177	12	72589433	72602812	-	13379	357	exon:72589434-72589635	SNX14
novel_circ_0002181	12	72613131	72617019	-	3888	295	intron:72613132-72613246,intron:72613340-72613420	SNX14
novel_circ_0002184	12	72616615	72617019	-	404	404	intron:72616616-72617019	SNX14
novel_circ_0002185	12	72616615	72624466	-	7851	328	exon:72616616-72616772,exon:72621357-72621441,exon:72624379-72624466	SNX14
novel_circ_0002187	12	72616615	72635515	-	18900	474	exon:72616616-72616772,exon:72626635-72626678,exon:72633791-72633869,exon:72633945-72634021,exon:72635395-72635515	SNX14
novel_circ_0002188	12	72621356	72635515	-	14159	335	exon:72621357-72621441,exon:72624379-72624466,exon:72626635-72626678,exon:72635395-72635515	SNX14
novel_circ_0002190	12	72633790	72635515	-	1725	275	exon:72633791-72633869,exon:72633945-72634021,exon:72635395-72635515	SNX14
novel_circ_0002191	12	72633790	72637649	-	3859	448	intron:72633791-72633869,intron:72633945-72634021,intron:72635395-72635515,intron:72637476-72637649	SNX14
novel_circ_0002192	12	72633790	72637687	-	3897	486	intron:72633791-72633869,intron:72633945-72634021,intron:72635395-72635515,intron:72637476-72637687	SNX14
novel_circ_0002195	12	7273638	7281518	+	7880	387	intergenic_region:7273639-7273741,intergenic_region:7279646-7279797	--
novel_circ_0002196	12	7279645	7281518	+	1873	357	exon:7279646-7279797,exon:7281040-7281112,exon:7281385-7281518	SIRT5
novel_circ_0002198	12	7279645	7293373	+	13728	354	exon:7279646-7279797,exon:7286921-7287008,exon:7293258-7293373	SIRT5
novel_circ_0002200	12	7284268	7287008	+	2740	313	exon:7284269-7284494,exon:7286921-7287008	SIRT5
novel_circ_0002203	12	7301208	7301467	-	259	259	intron:7301209-7301467	SIRT5
novel_circ_0002208	12	7320704	7322883	-	2179	321	exon:7320705-7320856,exon:7322714-7322883	RANBP9
novel_circ_0002209	12	7320704	7327783	-	7079	411	exon:7322762-7322883,exon:7327593-7327783	RANBP9
novel_circ_0002210	12	7320704	7331025	-	10321	264	exon:7320705-7320856	RANBP9
novel_circ_0002211	12	7320704	7335394	-	14690	457	exon:7320705-7320856,exon:7322762-7322883,exon:7335210-7335394	RANBP9
novel_circ_0002213	12	7320704	7351391	-	30687	790	exon:7320705-7320856,exon:7322762-7322883,exon:7326162-7326306,exon:7335210-7335394,exon:7345818-7345840,exon:7351224-7351391	RANBP9
novel_circ_0002214	12	7320704	7352907	-	32203	492	exon:7320705-7320856,exon:7322762-7322883,exon:7351224-7351391,exon:7352855-7352907	RANBP9
novel_circ_0002215	12	7326161	7335394	-	9233	284	exon:7335210-7335394	RANBP9
novel_circ_0002217	12	7329753	7335394	-	5641	405	exon:7329754-7329862,exon:7330913-7331025,exon:7335210-7335394	RANBP9
novel_circ_0002219	12	7329753	7351391	-	21638	482	exon:7329754-7329862,exon:7335210-7335394,exon:7345818-7345840,exon:7351224-7351391	RANBP9
novel_circ_0002221	12	7335209	7351391	-	16182	374	exon:7335210-7335394,exon:7345818-7345840,exon:7351224-7351391	RANBP9
novel_circ_0002228	12	74048111	74051059	+	2948	368	exon:74048112-74048266,exon:74048449-74048527,exon:74050924-74051059	ZNF292
novel_circ_0002229	12	74048111	74055188	+	7077	491	intron:74048112-74048266,intron:74048449-74048527,intron:74050924-74051059,intron:74055065-74055188	ZNF292
novel_circ_0002230	12	74048111	74061553	+	13442	427	intron:74048112-74048266,intron:74050924-74051059,intron:74061416-74061553	ZNF292
novel_circ_0002231	12	74048111	74067343	+	19232	435	exon:74048112-74048266,exon:74048449-74048527,exon:74067141-74067343	ZNF292
novel_circ_0002232	12	74048111	74078533	+	30422	402	exon:74048112-74048266,exon:74048449-74048527,exon:74075825-74075853,exon:74078392-74078533	ZNF292
novel_circ_0002233	12	74048130	74067275	+	19145	348	exon:74048131-74048266,exon:74048449-74048527,exon:74067141-74067275	ZNF292
novel_circ_0002236	12	74291934	74295180	+	3246	263	intergenic_region:74291935-74292112,intergenic_region:74295095-74295180	--
novel_circ_0002237	12	74314865	74322958	+	8093	386	intron:74315319-74315471,intron:74322824-74322958	RARS2
novel_circ_0002238	12	74320606	74322958	+	2352	167	intron:74320607-74320673	RARS2
novel_circ_0002239	12	74333266	74335824	-	2558	277	exon:74333267-74333362,exon:74333768-74333877,exon:74335752-74335824	RARS2
novel_circ_0002244	12	74367022	74384605	-	17583	270	exon:74367023-74367120,exon:74376529-74376628,exon:74384532-74384605	RARS2
novel_circ_0002249	12	74470967	74474351	-	3384	386	exon:74474208-74474351	AKIRIN2
novel_circ_0002250	12	74471096	74474351	-	3255	477	exon:74471097-74471210,exon:74471310-74471381,exon:74473096-74473245,exon:74474208-74474351	AKIRIN2
novel_circ_0002252	12	74473095	74474351	-	1256	293	exon:74473096-74473245,exon:74474208-74474351	AKIRIN2
novel_circ_0002254	12	7477104	7484660	-	7556	436	intergenic_region:7477105-7477176,intergenic_region:7477989-7478030,intergenic_region:7478942-7479043,intergenic_region:7479505-7479608,intergenic_region:7484541-7484660	--
novel_circ_0002258	12	75740208	75769475	-	29267	371	exon:75740209-75740373,exon:75745853-75745924,exon:75769340-75769475	RNGTT
novel_circ_0002259	12	75769339	75815701	-	46362	531	exon:75807226-75807327,exon:75808394-75808484	RNGTT
novel_circ_0002260	12	75795103	75815701	-	20598	436	intron:75795104-75795228,intron:75808432-75808503,intron:75815461-75815701	RNGTT
novel_circ_0002261	12	75807225	75815701	-	8476	432	exon:75807226-75807327,exon:75808394-75808484	RNGTT
novel_circ_0002262	12	75807225	75817823	-	10598	267	exon:75807226-75807327,exon:75808394-75808484,exon:75817748-75817823	RNGTT
novel_circ_0002266	12	75834428	75841945	-	7517	301	exon:75834429-75834517,exon:75834605-75834708,exon:75841836-75841945	RNGTT
novel_circ_0002267	12	75966452	75968288	-	1836	241	exon:75966453-75966594	SRSF12
novel_circ_0002268	12	75967106	75968063	-	957	276	intron:75967107-75967282	SRSF12
novel_circ_0002269	12	75979370	75979938	+	568	568	intron:75979371-75979938	SRSF12
novel_circ_0002270	12	76010044	76010920	+	876	198	intron:76010045-76010094,intron:76010772-76010920	PM20D2
novel_circ_0002271	12	76010044	76015508	+	5464	340	intron:76010045-76010094,intron:76010772-76010920,intron:76015366-76015508	PM20D2
novel_circ_0002272	12	76010044	76018087	+	8043	346	intron:76010045-76010094,intron:76015366-76015508,intron:76017933-76018087	PM20D2
novel_circ_0002273	12	76010044	76020121	+	10077	629	intron:76010045-76010094,intron:76010772-76010920,intron:76015366-76015508,intron:76017933-76018087	PM20D2
novel_circ_0002274	12	76010044	76024877	+	14833	422	intergenic_region:76010045-76010094,intergenic_region:76010772-76010920,intergenic_region:76015366-76015508,intergenic_region:76024795-76024877	--
novel_circ_0002275	12	76019985	76024877	+	4892	289	intergenic_region:76022846-76022953,intergenic_region:76024795-76024877	--
novel_circ_0002276	12	76019985	76027303	+	7318	354	intergenic_region:76019986-76020121,intergenic_region:76024795-76024877,intergenic_region:76027167-76027303	--
novel_circ_0002277	12	76166140	76172950	-	6810	450	exon:76166141-76166270,exon:76169067-76169172,exon:76169437-76169521,exon:76172819-76172950	UBE2J1
novel_circ_0002278	12	76197107	76221075	-	23968	447	exon:76197108-76197259	RRAGD
novel_circ_0002279	12	76204746	76221075	-	16329	444	exon:76204747-76204895,exon:76220780-76221075	RRAGD
novel_circ_0002280	12	76210258	76213109	-	2851	342	exon:76210259-76210401,exon:76212910-76213109	RRAGD
novel_circ_0002281	12	76210258	76221075	-	10817	438	exon:76210259-76210401	RRAGD
novel_circ_0002283	12	76491602	76492357	-	755	508	exon:76491603-76491788,exon:76492035-76492357	MDN1
novel_circ_0002284	12	76520666	76570551	-	49885	291	exon:76520667-76520828	MDN1
novel_circ_0002286	12	76545334	76572743	-	27409	293	exon:76545335-76545483,exon:76572599-76572743	MDN1
novel_circ_0002287	12	76550530	76556428	-	5898	297	exon:76556231-76556428	MDN1
novel_circ_0002288	12	76556230	76572743	-	16513	342	exon:76556231-76556428	MDN1
novel_circ_0002289	12	76570421	76572743	-	2322	274	exon:76570422-76570551,exon:76572599-76572743	MDN1
novel_circ_0002290	12	76575581	76580924	-	5343	484	intron:76575582-76575719,intron:76576017-76576155	MDN1
novel_circ_0002291	12	76575588	76578318	-	2730	406	exon:76575589-76575719,exon:76576945-76577079,exon:76578177-76578318	MDN1
novel_circ_0002292	12	76575588	76580924	-	5336	477	exon:76575589-76575719,exon:76576017-76576155	MDN1
novel_circ_0002294	12	76593395	76594647	-	1252	315	exon:76593396-76593499,exon:76594436-76594647	MDN1
novel_circ_0002297	12	76603818	76611022	-	7204	416	exon:76603819-76603879,exon:76605257-76605405,exon:76607162-76607274,exon:76610927-76611022	MDN1
novel_circ_0002299	12	76605256	76611022	-	5766	356	exon:76605257-76605405,exon:76607162-76607274,exon:76610927-76611022	MDN1
novel_circ_0002300	12	76607161	76615491	-	8330	482	exon:76607162-76607274,exon:76610927-76611022,exon:76614298-76614379	MDN1
novel_circ_0002302	12	76614297	76615491	-	1194	1194	exon:76614298-76615491	MDN1
novel_circ_0002306	12	76686653	76692389	+	5736	199	exon:76692290-76692389	CASP8AP2
novel_circ_0002307	12	77386175	77425309	-	39134	258	exon:77386176-77386291,exon:77387744-77387805,exon:77425228-77425309	MAP3K7
novel_circ_0002308	12	77419844	77425309	-	5465	341	exon:77419845-77419974,exon:77420849-77420979,exon:77425228-77425309	MAP3K7
novel_circ_0002309	12	77420848	77425309	-	4461	212	exon:77420849-77420979,exon:77425228-77425309	MAP3K7
novel_circ_0002313	12	82818231	82819364	+	1133	707	intergenic_region:82818232-82818360	--
novel_circ_0002314	12	82818234	82819364	+	1130	704	intergenic_region:82818235-82818360	--
novel_circ_0002315	12	84522531	84530193	-	7662	426	exon:84522532-84522695,exon:84525388-84525481,exon:84530024-84530193	MMS22L
novel_circ_0002316	12	84540408	84549974	-	9566	336	exon:84540409-84540551	MMS22L
novel_circ_0002318	12	84596790	84618314	-	21524	302	exon:84596791-84596910,exon:84602346-84602408,exon:84618194-84618314	MMS22L
novel_circ_0002320	12	84602345	84618314	-	15969	482	exon:84602346-84602408,exon:84611889-84612065,exon:84615769-84615882,exon:84618184-84618314	MMS22L
novel_circ_0002323	12	86463023	86473781	-	10758	340	intergenic_region:86463024-86463169,intergenic_region:86472755-86472893,intergenic_region:86473725-86473781	--
novel_circ_0002325	12	86473345	86473781	-	436	436	intergenic_region:86473346-86473781	--
novel_circ_0002327	12	86517855	86535941	-	18086	410	exon:86517856-86518069,exon:86535745-86535941	FBXL4
novel_circ_0002328	12	86517855	86536090	-	18235	803	exon:86517856-86518069,exon:86528322-86528566,exon:86535745-86536090	FBXL4
novel_circ_0002329	12	86517855	86544225	-	26370	304	intergenic_region:86517856-86518069,intergenic_region:86544135-86544225	--
novel_circ_0002330	12	86535744	86536090	-	346	346	exon:86535745-86536090	FBXL4
novel_circ_0002331	12	86535744	86544225	-	8481	217	intergenic_region:86544108-86544225	--
novel_circ_0002332	12	87028283	87040790	-	12507	363	intergenic_region:87039019-87039171,intergenic_region:87040679-87040790	--
novel_circ_0002334	12	87035667	87040790	-	5123	363	intergenic_region:87035668-87035767,intergenic_region:87039019-87039171,intergenic_region:87040679-87040790	--
novel_circ_0002335	12	87063542	87066956	-	3414	308	exon:87063543-87063713,exon:87066819-87066956	PNISR
novel_circ_0002336	12	87063542	87068848	-	5306	290	exon:87068658-87068848	PNISR
novel_circ_0002337	12	87098926	87107886	-	8960	946	exon:87102323-87102409,exon:87106148-87106245	USP45
novel_circ_0002338	12	87129193	87149515	-	20322	395	exon:87129194-87129324,exon:87133556-87133651	USP45
novel_circ_0002341	12	87169808	87171700	+	1892	266	intergenic_region:87171534-87171700	--
novel_circ_0002343	12	88374041	88374485	-	444	246	exon:88374042-88374176,exon:88374374-88374485	ASCC3
novel_circ_0002345	12	88431411	88439530	-	8119	572	exon:88431412-88431497,exon:88432331-88432551,exon:88437042-88437210,exon:88439432-88439530	ASCC3
novel_circ_0002346	12	88437041	88451101	-	14060	431	exon:88437042-88437210,exon:88449995-88450171,exon:88451015-88451101	ASCC3
novel_circ_0002347	12	88449994	88458283	-	8289	546	exon:88449995-88450171,exon:88451015-88451101,exon:88454285-88454449,exon:88458164-88458283	ASCC3
novel_circ_0002348	12	88550380	88551178	-	798	341	exon:88550381-88550521,exon:88550978-88551178	ASCC3
novel_circ_0002349	12	88585338	88593337	-	7999	629	exon:88585339-88585464,exon:88586037-88586178,exon:88586873-88587115,exon:88593217-88593337	ASCC3
novel_circ_0002350	12	89505253	89509114	+	3861	425	exon:89508857-89509114	GRIK2
novel_circ_0002351	12	8964607	8996694	+	32087	277	intergenic_region:8964608-8964743,intergenic_region:8996553-8996694	--
novel_circ_0002354	12	9038031	9054980	+	16949	346	exon:9038032-9038201,exon:9054804-9054980	JARID2
novel_circ_0002357	12	9204898	9239495	-	34597	428	exon:9204899-9205031,exon:9220835-9220967,exon:9229833-9229893,exon:9237725-9237775,exon:9239442-9239495	-
novel_circ_0002358	12	9220834	9239495	-	18661	296	exon:9220835-9220967,exon:9229833-9229893,exon:9237725-9237775,exon:9239442-9239495	-
novel_circ_0002360	12	92856187	92856843	-	656	346	exon:92856188-92856384,exon:92856694-92856843	HACE1
novel_circ_0002361	12	92898085	92904058	-	5973	395	exon:92898086-92898236,exon:92903673-92903821,exon:92903962-92904058	HACE1
novel_circ_0002362	12	92898085	92914747	-	16662	536	exon:92898086-92898236,exon:92902683-92902789,exon:92903673-92903774,exon:92903962-92904058,exon:92914665-92914747	HACE1
novel_circ_0002364	12	929081	950267	+	21186	578	intergenic_region:929082-929223,intergenic_region:945690-945793,intergenic_region:949400-949521,intergenic_region:950055-950267	--
novel_circ_0002365	12	929081	955753	+	26672	497	intergenic_region:929082-929223,intergenic_region:945690-945793,intergenic_region:954588-954677,intergenic_region:955590-955753	--
novel_circ_0002366	12	929081	981289	+	52208	525	intergenic_region:929082-929223,intergenic_region:945690-945793,intergenic_region:980533-980677,intergenic_region:981153-981289	--
novel_circ_0002369	12	93183227	93184425	-	1198	309	exon:93183228-93183369,exon:93184258-93184425	BVES
novel_circ_0002370	12	93183227	93198132	-	14905	486	exon:93183228-93183369,exon:93192781-93192889,exon:93197896-93198132	BVES
novel_circ_0002371	12	93192780	93195439	-	2659	361	exon:93192781-93192830,exon:93193625-93193812,exon:93195315-93195439	BVES
novel_circ_0002372	12	93192780	93198132	-	5352	532	exon:93192781-93192889,exon:93193625-93193812,exon:93197896-93198132	BVES
novel_circ_0002373	12	93235364	93237601	-	2237	465	exon:93235365-93235467	POPDC3
novel_circ_0002374	12	93414285	93434971	-	20686	329	exon:93414286-93414509,exon:93434866-93434971	PREP
novel_circ_0002376	12	945090	955753	+	10663	412	intergenic_region:945091-945250,intergenic_region:954588-954677,intergenic_region:955590-955753	--
novel_circ_0002379	12	945689	955753	+	10064	689	intergenic_region:945690-945793,intergenic_region:949400-949521,intergenic_region:950055-950267,intergenic_region:954588-954677,intergenic_region:955590-955753	--
novel_circ_0002381	12	9461014	9465511	+	4497	1643	intergenic_region:9461015-9461141,intergenic_region:9461371-9461463	--
novel_circ_0002386	12	94760650	94763576	-	2926	344	exon:94760651-94760775,exon:94761980-94762048,exon:94763425-94763576	RTN4IP1
novel_circ_0002387	12	949399	955753	+	6354	374	intergenic_region:949400-949521,intergenic_region:954588-954677,intergenic_region:955590-955753	--
novel_circ_0002389	12	95149254	95149732	+	478	478	exon:95149255-95149732	C6orf203
novel_circ_0002390	12	95149254	95151969	+	2715	172	exon:95151897-95151969	C6orf203
novel_circ_0002392	12	95592055	95594160	+	2105	324	exon:95592056-95592194,exon:95593975-95594160	SOBP
novel_circ_0002393	12	95592055	95619864	+	27809	806	exon:95592056-95592194,exon:95593975-95594160,exon:95599409-95599527,exon:95618141-95618354,exon:95619713-95619864	SOBP
novel_circ_0002394	12	95592055	95674352	+	82297	234	exon:95592056-95592194,exon:95674257-95674352	SOBP
novel_circ_0002395	12	95935091	95937025	-	1934	260	exon:95935092-95935193,exon:95936867-95937025	SEC63
novel_circ_0002396	12	95939430	95945719	-	6289	329	exon:95942068-95942150,exon:95945572-95945719	SEC63
novel_circ_0002397	12	95939430	95948502	-	9072	325	exon:95939431-95939604,exon:95939786-95939845,exon:95948410-95948502	SEC63
novel_circ_0002398	12	96063088	96064875	-	1787	324	exon:96063089-96063254,exon:96064717-96064875	OSTM1
novel_circ_0002400	12	96801227	96814288	+	13061	504	exon:96801228-96801488,exon:96805281-96805353,exon:96814117-96814288	ARMC2
novel_circ_0002401	12	96801227	96821332	+	20105	468	exon:96801228-96801488	ARMC2
novel_circ_0002402	12	97079454	97082849	+	3395	342	exon:97079455-97079617,exon:97082670-97082849	CEP57L1
novel_circ_0002403	12	97079454	97085252	+	5798	375	exon:97079455-97079617,exon:97084753-97084844,exon:97085131-97085252	CEP57L1
novel_circ_0002404	12	97082669	97085252	+	2583	392	exon:97082670-97082849,exon:97084753-97084844,exon:97085131-97085252	CEP57L1
novel_circ_0002405	12	97429411	97433292	-	3881	184	intergenic_region:97429412-97429495	--
novel_circ_0002406	12	97619442	97632147	+	12705	378	exon:97619443-97619541,exon:97621457-97621580,exon:97631991-97632147	FIG4
novel_circ_0002410	12	97661037	97682271	+	21234	375	exon:97661038-97661186,exon:97664550-97664693,exon:97682188-97682271	FIG4
novel_circ_0002411	12	97674350	97682271	+	7921	280	exon:97674351-97674489,exon:97677977-97678035	FIG4
novel_circ_0002414	12	97684302	97691330	+	7028	364	exon:97684303-97684498,exon:97685343-97685425,exon:97691244-97691330	FIG4
novel_circ_0002415	12	980532	981289	+	757	281	exon:980533-980677,exon:981153-981289	RREB1
novel_circ_0002416	12	98068246	98073838	+	5592	201	exon:98073737-98073838	CDC40
novel_circ_0002418	12	98300733	98301265	-	532	532	exon:98300734-98301265	SLC22A16
novel_circ_0002421	12	98521211	98539046	-	17835	175	intron:98521212-98521287,intron:98537803-98537841,intron:98538985-98539046	CDK19
novel_circ_0002422	12	98861442	98872166	+	10724	264	intron:98861443-98861515,intron:98871975-98872166	SLC16A10
novel_circ_0002424	12	98916162	98920742	+	4580	598	exon:98916163-98916307	SLC16A10
novel_circ_0002426	12	98996534	99009571	+	13037	269	intergenic_region:98996535-98996703	--
novel_circ_0002429	12	99058665	99061356	-	2691	400	exon:99058666-99058875,exon:99061166-99061356	REV3L
novel_circ_0002430	12	99084423	99090404	-	5981	456	exon:99084424-99084630,exon:99086840-99086948,exon:99090263-99090404	REV3L
novel_circ_0002431	12	99084423	99141350	-	56927	349	exon:99084424-99084630	REV3L
novel_circ_0002432	12	99103119	99109208	-	6089	352	exon:99103120-99103238,exon:99106401-99106519,exon:99109093-99109208	REV3L
novel_circ_0002433	12	99103119	99112942	-	9823	463	exon:99103120-99103238,exon:99106401-99106519,exon:99109093-99109208	REV3L
novel_circ_0002435	12	99128100	99128993	-	893	893	exon:99128101-99128993	REV3L
novel_circ_0002436	12	99146870	99154539	-	7669	589	exon:99146871-99147108,exon:99149412-99149531,exon:99154221-99154369,exon:99154455-99154539	REV3L
novel_circ_0002440	12	99171662	99184101	-	12439	424	exon:99171663-99171823,exon:99179048-99179122	REV3L
novel_circ_0002443	12	99179047	99234369	-	55322	391	intron:99179048-99179122,intron:99183912-99184101,intron:99234242-99234369	REV3L
novel_circ_0002444	12	99851991	99857892	-	5901	328	exon:99851992-99852132,exon:99857705-99857892	TUBE1
novel_circ_0002445	12	99856183	99857892	-	1709	328	exon:99856184-99856324,exon:99857705-99857892	TUBE1
novel_circ_0002446	12	99857309	99857892	-	583	363	exon:99857310-99857485,exon:99857705-99857892	TUBE1
novel_circ_0002447	12	99920856	99933983	-	13127	311	exon:99920857-99920994	LAMA4
novel_circ_0002448	12	99953031	99959249	-	6218	354	exon:99953032-99953148,exon:99958410-99958506,exon:99959108-99959249	LAMA4
novel_circ_0002449	12	99953031	99964750	-	11719	233	exon:99953032-99953148,exon:99964634-99964750	LAMA4
novel_circ_0002451	13	10058161	10058502	-	341	255	exon:10058162-10058228,exon:10058314-10058502	UBE3C
novel_circ_0002452	13	10085757	10105398	-	19641	334	exon:10085758-10086005,exon:10105312-10105398	UBE3C
novel_circ_0002453	13	10088852	10096940	-	8088	365	intron:10088853-10088950,intron:10093496-10093600,intron:10096777-10096940	UBE3C
novel_circ_0002454	13	10092441	10096940	-	4499	355	intron:10092442-10092529,intron:10093496-10093600,intron:10096777-10096940	UBE3C
novel_circ_0002455	13	10092441	10105398	-	12957	278	exon:10092442-10092529,exon:10093496-10093600,exon:10105312-10105398	UBE3C
novel_circ_0002456	13	100997864	101000247	-	2383	445	exon:100997865-100997982,exon:100998904-100999098,exon:101000114-101000247	DNAJC6
novel_circ_0002460	13	101182904	101188313	-	5409	291	exon:101182905-101183023,exon:101188141-101188313	AK4
novel_circ_0002461	13	10120293	10121429	-	1136	374	exon:10120294-10120514,exon:10121276-10121429	UBE3C
novel_circ_0002462	13	10120293	10134903	-	14610	441	exon:10120294-10120514,exon:10134287-10134433	UBE3C
novel_circ_0002464	13	10126827	10134903	-	8076	493	exon:10126828-10126985,exon:10131377-10131492,exon:10134287-10134433,exon:10134829-10134903	UBE3C
novel_circ_0002465	13	10126827	10138469	-	11642	211	exon:10126828-10126985,exon:10138416-10138469	UBE3C
novel_circ_0002466	13	101270678	101278366	-	7688	353	intergenic_region:101270679-101270891,intergenic_region:101278226-101278366	--
novel_circ_0002473	13	101612851	101613773	-	922	248	exon:101612852-101612988,exon:101613662-101613773	RAVER2
novel_circ_0002474	13	101612851	101626768	-	13917	359	exon:101612852-101612988,exon:101613662-101613773,exon:101626657-101626768	RAVER2
novel_circ_0002476	13	101612851	101631645	-	18794	330	exon:101612852-101612988,exon:101626657-101626768,exon:101631563-101631645	RAVER2
novel_circ_0002477	13	101612851	101637045	-	24194	345	exon:101612852-101612988,exon:101631563-101631645,exon:101636919-101637045	RAVER2
novel_circ_0002478	13	101612851	101653330	-	40479	717	exon:101612852-101612988,exon:101613662-101613773	RAVER2
novel_circ_0002480	13	101623200	101637045	-	13845	308	exon:101631563-101631645,exon:101636919-101637045	RAVER2
novel_circ_0002481	13	101626656	101637045	-	10389	385	exon:101626657-101626768,exon:101626926-101626991,exon:101631563-101631645	RAVER2
novel_circ_0002483	13	101648813	101653330	-	4517	661	exon:101648814-101649005	RAVER2
novel_circ_0002484	13	101648813	101658545	-	9732	258	exon:101648814-101649005,exon:101658479-101658545	RAVER2
novel_circ_0002485	13	101652860	101658545	-	5685	536	exon:101652861-101653330,exon:101658479-101658545	RAVER2
novel_circ_0002486	13	101758481	101760014	-	1533	338	exon:101758482-101758598,exon:101758684-101758783,exon:101759892-101760014	CACHD1
novel_circ_0002487	13	101763807	101765730	-	1923	434	exon:101763808-101763918,exon:101764825-101765006,exon:101765588-101765730	CACHD1
novel_circ_0002488	13	101778014	101779700	-	1686	267	exon:101778015-101778132,exon:101779551-101779700	CACHD1
novel_circ_0002491	13	102246970	102257611	-	10641	299	exon:102246971-102247091,exon:102249860-102249957,exon:102257530-102257611	UBE2U
novel_circ_0002494	13	102819888	102823867	-	3979	242	exon:102819889-102819996,exon:102823733-102823867	-
novel_circ_0002495	13	102826826	102829865	-	3039	319	exon:102826827-102827010,exon:102829730-102829865	-
novel_circ_0002496	13	102840939	102849900	-	8961	278	exon:102840940-102841055	-
novel_circ_0002497	13	102844642	102846989	-	2347	316	exon:102844643-102844833,exon:102846864-102846989	-
novel_circ_0002498	13	102844642	102849900	-	5258	262	exon:102849738-102849900	-
novel_circ_0002499	13	102897750	102899727	+	1977	153	intron:102899674-102899727	-
novel_circ_0002501	13	102921426	102928245	-	6819	358	exon:102921427-102921636,exon:102928097-102928245	-
novel_circ_0002502	13	102934501	102939200	-	4699	209	exon:102939091-102939200	-
novel_circ_0002503	13	102934501	102956110	-	21609	381	exon:102955145-102955340,exon:102956024-102956110	-
novel_circ_0002504	13	102934501	102957171	-	22670	311	exon:102956960-102957171	-
novel_circ_0002505	13	102934501	102963646	-	29145	269	exon:102963477-102963646	-
novel_circ_0002506	13	102954593	102957171	-	2578	333	exon:102954594-102954715,exon:102956960-102957171	-
novel_circ_0002507	13	102954593	102963646	-	9053	291	exon:102954594-102954715	-
novel_circ_0002513	13	103052137	103071588	-	19451	178	exon:103052138-103052230	ALG6
novel_circ_0002516	13	103080500	103088043	-	7543	465	intron:103080501-103080565,intron:103081559-103081641,intron:103082250-103082338,intron:103084788-103084877,intron:103087902-103088043	ALG6
novel_circ_0002517	13	10312877	10322003	-	9126	455	exon:10312878-10313009,exon:10321680-10322003	-
novel_circ_0002518	13	10317386	10322003	-	4617	423	exon:10321680-10322003	-
novel_circ_0002520	13	103681321	103683786	-	2465	401	exon:103681322-103681392,exon:103683456-103683786	ATG4C
novel_circ_0002522	13	103683455	103698363	-	14908	183	exon:103698280-103698363	ATG4C
novel_circ_0002523	13	103687966	103698363	-	10397	317	exon:103687967-103688200,exon:103698280-103698363	ATG4C
novel_circ_0002524	13	103843428	103871409	+	27981	430	exon:103843429-103843534,exon:103850283-103850458,exon:103871260-103871409	DOCK7
novel_circ_0002525	13	103850282	103858438	+	8156	261	exon:103850283-103850458,exon:103858353-103858438	DOCK7
novel_circ_0002526	13	103857266	103857699	+	433	342	exon:103857267-103857396,exon:103857487-103857699	DOCK7
novel_circ_0002527	13	103857266	103858438	+	1172	427	exon:103857267-103857396,exon:103857487-103857699,exon:103858353-103858438	DOCK7
novel_circ_0002530	13	103882961	103893745	+	10784	501	exon:103882962-103883042,exon:103885307-103885472,exon:103892844-103892937,exon:103893583-103893745	DOCK7
novel_circ_0002531	13	103885306	103893745	+	8439	262	exon:103893583-103893745	DOCK7
novel_circ_0002532	13	103943448	103953521	+	10073	357	exon:103943449-103943566,exon:103951675-103951813,exon:103953420-103953521	DOCK7
novel_circ_0002534	13	103951674	103959061	+	7387	326	exon:103951675-103951813,exon:103953420-103953521,exon:103958975-103959061	DOCK7
novel_circ_0002535	13	103967543	103969122	+	1579	269	exon:103968953-103969122	DOCK7
novel_circ_0002538	13	104010828	104011246	+	418	318	exon:104010829-104011011,exon:104011111-104011246	DOCK7
novel_circ_0002539	13	104015777	104022440	+	6663	327	exon:104015778-104015874,exon:104018987-104019083,exon:104022306-104022440	DOCK7
novel_circ_0002543	13	104056506	104061863	+	5357	241	exon:104056507-104056641,exon:104061757-104061863	DOCK7
novel_circ_0002544	13	104056506	104074653	+	18147	497	exon:104056507-104056641,exon:104058964-104059053,exon:104061757-104061863,exon:104074486-104074653	DOCK7
novel_circ_0002547	13	104276456	104281566	+	5110	343	exon:104276457-104276599,exon:104281366-104281566	KANK4
novel_circ_0002548	13	104613633	104626275	-	12642	298	exon:104613634-104613808,exon:104626152-104626275	PATJ
novel_circ_0002549	13	104639020	104648601	-	9581	309	exon:104648392-104648601	PATJ
novel_circ_0002553	13	104739896	104762949	-	23053	518	exon:104739897-104740025,exon:104750716-104750911,exon:104762755-104762949	PATJ
novel_circ_0002554	13	104750715	104760122	-	9407	335	exon:104750716-104750911,exon:104759983-104760122	PATJ
novel_circ_0002555	13	104759982	104766479	-	6497	195	exon:104759983-104760122,exon:104766424-104766479	PATJ
novel_circ_0002556	13	104808895	104818808	+	9913	277	exon:104808896-104809004,exon:104809553-104809630,exon:104818717-104818808	TM2D1
novel_circ_0002557	13	104808895	104827106	+	18211	350	exon:104808896-104809004,exon:104809553-104809630,exon:104818717-104818808	TM2D1
novel_circ_0002559	13	104808895	104840914	+	32019	403	exon:104808896-104809004,exon:104818717-104818808,exon:104827033-104827106	TM2D1
novel_circ_0002560	13	10503803	10504456	+	653	195	exon:10503804-10503930,exon:10504388-10504456	LMBR1
novel_circ_0002561	13	10503803	10505348	+	1545	259	exon:10503804-10503930,exon:10504388-10504456,exon:10505284-10505348	LMBR1
novel_circ_0002562	13	10503803	10510770	+	6967	331	exon:10503804-10503930,exon:10504388-10504456,exon:10505284-10505348,exon:10510698-10510770	LMBR1
novel_circ_0002564	13	105164561	105167577	-	3016	344	exon:105164562-105164727	NFIA
novel_circ_0002571	13	106797147	106805018	+	7871	488	exon:106797148-106797310,exon:106802444-106802593	CYP2J1
novel_circ_0002572	13	106802443	106803127	+	684	310	exon:106802444-106802593,exon:106802967-106803127	CYP2J1
novel_circ_0002573	13	106802443	106807738	+	5295	467	exon:106802444-106802593,exon:106804842-106805018,exon:106807597-106807738	CYP2J1
novel_circ_0002575	13	106873039	106880270	-	7231	554	exon:106873040-106873241,exon:106874247-106874387,exon:106877657-106877740,exon:106879036-106879098,exon:106880203-106880270	HOOK1
novel_circ_0002579	13	107412152	107425360	-	13208	501	intergenic_region:107412153-107412304,intergenic_region:107418608-107418719,intergenic_region:107425122-107425360	--
novel_circ_0002580	13	108088961	108101526	+	12565	355	exon:108088962-108089040,exon:108095591-108095668,exon:108095761-108095784,exon:108096869-108096947,exon:108101428-108101526	-
novel_circ_0002581	13	108088961	108105379	+	16418	851	exon:108088962-108089040	-
novel_circ_0002583	13	108101427	108113356	+	11929	176	exon:108101428-108101526,exon:108113279-108113356	-
novel_circ_0002584	13	108101427	108121856	+	20429	411	intergenic_region:108101428-108101526,intergenic_region:108119353-108119403,intergenic_region:108120429-108120503,intergenic_region:108121668-108121856	--
novel_circ_0002586	13	108104606	108106579	+	1973	188	intron:108106491-108106579	-
novel_circ_0002587	13	108104606	108113356	+	8750	177	exon:108113279-108113356	-
novel_circ_0002589	13	108119352	108123057	+	3705	257	exon:108119353-108119403,exon:108120429-108120503,exon:108122925-108123057	-
novel_circ_0002590	13	108120428	108121856	+	1428	263	exon:108120429-108120503	-
novel_circ_0002591	13	108127593	108129048	+	1455	260	exon:108127594-108127699,exon:108128894-108129048	-
novel_circ_0002594	13	108251081	108257942	+	6861	302	exon:108253217-108253345,exon:108257868-108257942	OMA1
novel_circ_0002595	13	110195770	110207575	+	11805	364	exon:110195771-110195885,exon:110199533-110199596,exon:110200637-110200735,exon:110205413-110205441,exon:110207515-110207575	FYB2
novel_circ_0002597	13	110273222	110275252	-	2030	312	exon:110273223-110273447,exon:110275165-110275252	PRKAA2
novel_circ_0002602	13	110458389	110474406	+	16017	495	exon:110458390-110458547,exon:110473658-110473938,exon:110474349-110474406	-
novel_circ_0002603	13	110458389	110483150	+	24761	333	exon:110474349-110474406,exon:110482974-110483150	-
novel_circ_0002604	13	110473657	110483150	+	9493	333	exon:110474349-110474406,exon:110482974-110483150	-
novel_circ_0002605	13	111824678	111827408	+	2730	302	intron:111824679-111824815,intron:111827243-111827408	USP24
novel_circ_0002606	13	111828950	111833232	+	4282	333	exon:111828951-111829018,exon:111832336-111832479,exon:111833110-111833232	USP24
novel_circ_0002607	13	111847183	111849143	+	1960	224	exon:111847184-111847249,exon:111848985-111849143	USP24
novel_circ_0002610	13	111861669	111863548	+	1879	392	exon:111861670-111861819,exon:111862506-111862637,exon:111863437-111863548	USP24
novel_circ_0002610	13	111861671	111863548	+	1879	390	exon:111861670-111861819,exon:111862506-111862637,exon:111863437-111863548	USP24
novel_circ_0002611	13	111861669	111867794	+	6125	474	exon:111861670-111861819,exon:111862506-111862637,exon:111867446-111867586,exon:111867741-111867794	USP24
novel_circ_0002612	13	111861669	111873764	+	12095	404	exon:111862506-111862637,exon:111873591-111873764	USP24
novel_circ_0002613	13	111862505	111863548	+	1043	243	exon:111862506-111862637,exon:111863437-111863548	USP24
novel_circ_0002614	13	111862505	111867794	+	5289	512	exon:111862506-111862637,exon:111863437-111863548,exon:111865640-111865716,exon:111867446-111867586,exon:111867741-111867794	USP24
novel_circ_0002615	13	111862505	111868929	+	6424	487	exon:111862506-111862637,exon:111863437-111863548,exon:111865640-111865716,exon:111867741-111867794,exon:111868814-111868929	USP24
novel_circ_0002616	13	111862505	111873764	+	11259	590	exon:111862506-111862637,exon:111863437-111863548,exon:111865640-111865716,exon:111873398-111873496,exon:111873591-111873764	USP24
novel_circ_0002617	13	111862505	111878773	+	16268	380	exon:111862506-111862637,exon:111877556-111877649,exon:111878618-111878773	USP24
novel_circ_0002621	13	111865639	111873764	+	8125	541	exon:111865640-111865716,exon:111867446-111867586,exon:111867741-111867794,exon:111873398-111873496,exon:111873591-111873764	USP24
novel_circ_0002624	13	111886563	111887014	+	451	324	exon:111886564-111886659,exon:111886786-111887014	USP24
novel_circ_0002625	13	111899704	111905384	+	5680	514	exon:111899705-111899766,exon:111901915-111902106,exon:111903075-111903192,exon:111905240-111905384	USP24
novel_circ_0002626	13	111899704	111908692	+	8988	378	exon:111899705-111899766,exon:111901915-111902106,exon:111908567-111908692	USP24
novel_circ_0002627	13	111913336	111924355	+	11019	368	exon:111913337-111913461,exon:111914994-111915135,exon:111924253-111924355	USP24
novel_circ_0002634	13	112687798	112687992	-	194	194	exon:112687799-112687992	TCEANC2
novel_circ_0002636	13	112739788	112746284	+	6496	517	exon:112739789-112739894,exon:112741341-112741435,exon:112742774-112742926,exon:112745239-112745320,exon:112746200-112746284	TMEM59
novel_circ_0002637	13	112739788	112750820	+	11032	460	exon:112739789-112739894,exon:112741341-112741435,exon:112742774-112742926,exon:112750712-112750820	TMEM59
novel_circ_0002639	13	112828737	112830384	+	1647	269	exon:112828738-112828894,exon:112830272-112830384	HSPB11
novel_circ_0002640	13	112828737	112840656	+	11919	443	exon:112828738-112828894,exon:112830272-112830384,exon:112838660-112838766,exon:112840588-112840656	HSPB11
novel_circ_0002643	13	112933285	112933891	+	606	349	exon:112933286-112933452,exon:112933709-112933891	YIPF1
novel_circ_0002644	13	112962135	112968294	+	6159	396	exon:112962136-112962256,exon:112964438-112964539,exon:112968120-112968294	NDC1
novel_circ_0002646	13	112984545	112990569	+	6024	383	exon:112984546-112984681,exon:112985544-112985636,exon:112990414-112990569	NDC1
novel_circ_0002647	13	112990413	112994411	+	3998	516	exon:112990414-112990569,exon:112993953-112994198,exon:112994296-112994411	NDC1
novel_circ_0002649	13	113195918	113204656	+	8738	1060	exon:113195919-113196096	GLIS1
novel_circ_0002650	13	113554815	113557134	+	2319	183	intergenic_region:113554816-113554898	--
novel_circ_0002651	13	113556615	113557134	+	519	519	intergenic_region:113556616-113557134	--
novel_circ_0002652	13	113688362	113689670	-	1308	349	exon:113688363-113688563	PODN
novel_circ_0002653	13	113730607	113736172	-	5565	232	exon:113730608-113730737,exon:113736070-113736172	SCP2
novel_circ_0002654	13	113730607	113754868	-	24261	385	exon:113730608-113730737,exon:113736070-113736172,exon:113754715-113754868	SCP2
novel_circ_0002656	13	113802378	113815462	-	13084	228	exon:113813417-113813488,exon:113815405-113815462	SCP2
novel_circ_0002658	13	113931542	113931862	-	320	209	exon:113931543-113931590,exon:113931701-113931862	ZYG11B
novel_circ_0002660	13	113933078	113933458	-	380	150	exon:113933079-113933129,exon:113933359-113933458	ZYG11B
novel_circ_0002661	13	113933078	113945390	-	12312	191	exon:113933079-113933129,exon:113945250-113945390	ZYG11B
novel_circ_0002663	13	113942862	113945390	-	2528	507	exon:113942863-113943039,exon:113944289-113944479,exon:113945250-113945390	ZYG11B
novel_circ_0002664	13	114179488	114196647	+	17159	379	exon:114190213-114190376,exon:114196531-114196647	TUT4
novel_circ_0002665	13	114190212	114196647	+	6435	280	exon:114190213-114190376,exon:114196531-114196647	TUT4
novel_circ_0002666	13	114196530	114197101	+	571	571	intron:114196531-114197101	TUT4
novel_circ_0002667	13	114196530	114210938	+	14408	382	exon:114196531-114196647,exon:114207855-114208032,exon:114210850-114210938	TUT4
novel_circ_0002668	13	114196530	114211825	+	15295	256	exon:114196531-114196647,exon:114210850-114210938,exon:114211774-114211825	TUT4
novel_circ_0002669	13	114207854	114211825	+	3971	317	exon:114207855-114208032,exon:114210850-114210938,exon:114211774-114211825	TUT4
novel_circ_0002670	13	114207854	114216984	+	9130	335	exon:114207855-114208032,exon:114210850-114210938,exon:114216915-114216984	TUT4
novel_circ_0002672	13	114207854	114245472	+	37618	420	exon:114207855-114208032,exon:114210850-114210938,exon:114211774-114211825,exon:114245369-114245472	TUT4
novel_circ_0002673	13	114207854	114253490	+	45636	571	exon:114207855-114208032,exon:114210850-114210938,exon:114249148-114249251,exon:114249528-114249617,exon:114253377-114253490	TUT4
novel_circ_0002674	13	114210849	114216984	+	6135	304	exon:114210850-114210938,exon:114211774-114211825,exon:114216666-114216761,exon:114216915-114216984	TUT4
novel_circ_0002675	13	114210849	114220540	+	9691	335	exon:114210850-114210938,exon:114211774-114211825,exon:114216915-114216984,exon:114220414-114220540	TUT4
novel_circ_0002678	13	114211773	114220540	+	8767	247	exon:114211774-114211825,exon:114216915-114216984,exon:114220414-114220540	TUT4
novel_circ_0002681	13	114226300	114226792	+	492	332	exon:114226301-114226420,exon:114226580-114226792	TUT4
novel_circ_0002682	13	114226300	114235864	+	9564	270	exon:114226301-114226420,exon:114235714-114235864	TUT4
novel_circ_0002683	13	114235713	114245472	+	9759	340	exon:114235714-114235864,exon:114242493-114242579,exon:114245369-114245472	TUT4
novel_circ_0002684	13	114242492	114249617	+	7125	439	exon:114242493-114242579,exon:114245369-114245472,exon:114248994-114249051,exon:114249148-114249251,exon:114249528-114249617	TUT4
novel_circ_0002685	13	114242492	114253490	+	10998	392	exon:114242493-114242579,exon:114245369-114245472,exon:114249528-114249617,exon:114253377-114253490	TUT4
novel_circ_0002686	13	114242492	114262023	+	19531	733	exon:114242493-114242579,exon:114245369-114245472,exon:114248994-114249051,exon:114249148-114249251,exon:114261154-114261231,exon:114261361-114261538,exon:114261805-114261852,exon:114261941-114262023	TUT4
novel_circ_0002687	13	114248993	114253490	+	4497	363	exon:114248994-114249051,exon:114249148-114249251,exon:114249528-114249617,exon:114253377-114253490	TUT4
novel_circ_0002689	13	114261153	114273141	+	11988	355	exon:114261154-114261231,exon:114261361-114261538,exon:114273041-114273141	TUT4
novel_circ_0002690	13	114269984	114273141	+	3157	216	exon:114269985-114270100,exon:114273041-114273141	TUT4
novel_circ_0002691	13	114269984	114278303	+	8319	221	exon:114269985-114270100	TUT4
novel_circ_0002692	13	114271712	114288611	+	16899	423	intergenic_region:114271713-114271918,intergenic_region:114286921-114287036,intergenic_region:114288509-114288611	--
novel_circ_0002693	13	114273040	114278303	+	5263	206	exon:114273041-114273141	TUT4
novel_circ_0002694	13	114277855	114288611	+	10756	244	intergenic_region:114277856-114277999	--
novel_circ_0002695	13	114284926	114288611	+	3685	530	intergenic_region:114284927-114285085,intergenic_region:114286832-114287036,intergenic_region:114287787-114287852,intergenic_region:114288509-114288611	--
novel_circ_0002699	13	114367254	114368878	+	1624	520	exon:114367255-114367399,exon:114368260-114368480,exon:114368723-114368878	CC2D1B
novel_circ_0002700	13	114394205	114403065	-	8860	313	exon:114394206-114394368,exon:114402915-114403065	ZFYVE9
novel_circ_0002702	13	114394238	114403065	-	8827	280	exon:114402915-114403065	ZFYVE9
novel_circ_0002704	13	114402914	114420159	-	17245	375	exon:114402915-114403065,exon:114419935-114420159	ZFYVE9
novel_circ_0002706	13	114411897	114420159	-	8262	411	exon:114411898-114412002,exon:114416061-114416143,exon:114419935-114420159	ZFYVE9
novel_circ_0002711	13	114416060	114465315	-	49255	476	exon:114416061-114416143,exon:114419935-114420159,exon:114465146-114465315	ZFYVE9
novel_circ_0002712	13	114419537	114420159	-	622	267	intron:114419538-114419580,intron:114419935-114420159	ZFYVE9
novel_circ_0002713	13	114441576	114444198	-	2622	278	exon:114441577-114441732,exon:114444076-114444198	ZFYVE9
novel_circ_0002714	13	114441576	114447061	-	5485	428	intron:114441577-114441732,intron:114444076-114444198,intron:114446524-114446549,intron:114446936-114447061	ZFYVE9
novel_circ_0002715	13	114441576	114457696	-	16120	276	exon:114441577-114441732,exon:114457576-114457696	ZFYVE9
novel_circ_0002717	13	114441576	114469929	-	28353	255	exon:114441577-114441732,exon:114469830-114469929	ZFYVE9
novel_circ_0002718	13	114457575	114469929	-	12354	389	exon:114457576-114457696,exon:114465146-114465315,exon:114469830-114469929	ZFYVE9
novel_circ_0002719	13	114465145	114469929	-	4784	283	exon:114466930-114467014,exon:114469830-114469929	ZFYVE9
novel_circ_0002720	13	114510434	114516560	-	6126	205	exon:114516455-114516560	ZFYVE9
novel_circ_0002721	13	114666243	114667588	-	1345	302	intron:114666244-114666445	BTF3L4
novel_circ_0002724	13	114858793	114864035	+	5242	394	exon:114858794-114859106,exon:114863954-114864035	NRDC
novel_circ_0002725	13	114858793	114865332	+	6539	547	exon:114858794-114859106,exon:114863954-114864035,exon:114865179-114865332	NRDC
novel_circ_0002726	13	114865178	114883800	+	18622	322	exon:114865179-114865332,exon:114874452-114874525,exon:114883705-114883800	NRDC
novel_circ_0002727	13	114865178	114885565	+	20387	444	exon:114865179-114865332,exon:114874452-114874525,exon:114883705-114883800,exon:114885443-114885565	NRDC
novel_circ_0002728	13	114865178	114891014	+	25836	284	exon:114865179-114865332,exon:114888858-114888915,exon:114890941-114891014	NRDC
novel_circ_0002729	13	114874451	114885565	+	11114	291	exon:114874452-114874525,exon:114883705-114883800,exon:114885443-114885565	NRDC
novel_circ_0002731	13	114883704	114885565	+	1861	218	exon:114883705-114883800,exon:114885443-114885565	NRDC
novel_circ_0002732	13	114883704	114891014	+	7310	348	exon:114883705-114883800,exon:114885443-114885565,exon:114888858-114888915,exon:114890941-114891014	NRDC
novel_circ_0002733	13	114883704	114893426	+	9722	360	exon:114883705-114883800,exon:114885443-114885565,exon:114890941-114891014,exon:114893357-114893426	NRDC
novel_circ_0002737	13	114896615	114908865	+	12250	316	exon:114899212-114899270,exon:114899515-114899569,exon:114908761-114908865	NRDC
novel_circ_0002739	13	114899009	114899569	+	560	233	exon:114899010-114899130,exon:114899212-114899270,exon:114899515-114899569	NRDC
novel_circ_0002740	13	114899009	114908865	+	9856	337	exon:114899010-114899130,exon:114899212-114899270,exon:114899515-114899569,exon:114908761-114908865	NRDC
novel_circ_0002741	13	114908760	114912425	+	3665	314	exon:114908761-114908865,exon:114911821-114911944,exon:114912339-114912425	NRDC
novel_circ_0002742	13	114908760	114915207	+	6447	433	exon:114908761-114908865,exon:114911821-114911944,exon:114912339-114912425,exon:114915088-114915207	NRDC
novel_circ_0002743	13	114908760	114917913	+	9153	374	exon:114908761-114908865,exon:114915088-114915207	NRDC
novel_circ_0002744	13	114915087	114922399	+	7312	333	exon:114915088-114915207,exon:114916703-114916754,exon:114922237-114922399	NRDC
novel_circ_0002745	13	114915087	114930368	+	15281	396	exon:114915088-114915207,exon:114916703-114916754,exon:114928811-114928863,exon:114929249-114929332,exon:114930278-114930368	NRDC
novel_circ_0002746	13	114916702	114922399	+	5697	491	exon:114916703-114916754,exon:114917763-114917913,exon:114920528-114920655,exon:114922237-114922399	NRDC
novel_circ_0002747	13	114920527	114922399	+	1872	290	exon:114920528-114920655,exon:114922237-114922399	NRDC
novel_circ_0002750	13	114956786	114965734	-	8948	250	exon:114956787-114956946,exon:114965644-114965734	OSBPL9
novel_circ_0002760	13	114984222	114985027	-	805	805	exon:114984223-114985027	OSBPL9
novel_circ_0002771	13	115301792	115304497	+	2705	422	exon:115301793-115301882,exon:115301962-115301993,exon:115302795-115302940	EPS15
novel_circ_0002772	13	115301792	115310906	+	9114	330	exon:115302795-115302940,exon:115310821-115310906	EPS15
novel_circ_0002775	13	115347575	115348329	+	754	359	exon:115347576-115347737,exon:115348132-115348329	EPS15
novel_circ_0002776	13	115347575	115361376	+	13801	287	exon:115347576-115347737,exon:115357030-115357120,exon:115361341-115361376	EPS15
novel_circ_0002777	13	115347575	115365089	+	17514	388	exon:115347576-115347737,exon:115357030-115357120	EPS15
novel_circ_0002778	13	115347575	115375779	+	28204	693	exon:115347576-115347737,exon:115348132-115348329,exon:115357030-115357120,exon:115361341-115361376,exon:115364953-115365093,exon:115375710-115375779	EPS15
novel_circ_0002779	13	115347575	115390512	+	42937	443	exon:115347576-115347737,exon:115364953-115365093,exon:115375714-115375779,exon:115390436-115390512	EPS15
novel_circ_0002784	13	11549286	11561161	-	11875	483	exon:11549287-11549375,exon:11558369-11558557	RBM33
novel_circ_0002785	13	11558368	11561161	-	2793	395	exon:11558369-11558557,exon:11560955-11561161	RBM33
novel_circ_0002786	13	11558368	11561164	-	2796	398	exon:11558369-11558557	RBM33
novel_circ_0002793	13	11612199	11632181	-	19982	230	exon:11612200-11612258,exon:11632010-11632181	RBM33
novel_circ_0002794	13	1161688	1162231	-	543	543	exon:1161689-1162231	CENPL
novel_circ_0002795	13	1161688	1167547	-	5859	351	exon:1167296-1167547	CENPL
novel_circ_0002796	13	11624919	11632181	-	7262	380	exon:11624920-11625128,exon:11632010-11632181	RBM33
novel_circ_0002797	13	11651698	11670096	-	18398	515	exon:11651699-11652011,exon:11654751-11654827,exon:11661331-11661379,exon:11670018-11670096	RBM33
novel_circ_0002798	13	1180045	1190743	+	10698	246	exon:1180046-1180112,exon:1190564-1190743	DARS2
novel_circ_0002801	13	1186268	1189053	+	2785	345	exon:1186269-1186392,exon:1187056-1187102,exon:1188135-1188241,exon:1188984-1189053	DARS2
novel_circ_0002802	13	1186268	1190743	+	4475	524	exon:1186269-1186392,exon:1187056-1187102,exon:1188135-1188241,exon:1188984-1189053,exon:1190564-1190743	DARS2
novel_circ_0002803	13	1190563	1197764	+	7201	439	exon:1190564-1190743,exon:1193565-1193672,exon:1197612-1197764	DARS2
novel_circ_0002804	13	119329865	119340365	+	10500	234	exon:119329866-119329949	STIL
novel_circ_0002805	13	119874073	119889188	+	15115	244	exon:119874074-119874219,exon:119889090-119889188	EFCAB14
novel_circ_0002806	13	119874073	119894086	+	20013	354	exon:119874074-119874219,exon:119889090-119889188	EFCAB14
novel_circ_0002812	13	120212602	120212946	-	344	344	exon:120212603-120212946	NSUN4
novel_circ_0002813	13	120258702	120261990	-	3288	568	exon:120261968-120261990	LRRC41
novel_circ_0002814	13	120273800	120281911	-	8111	275	exon:120273801-120273951,exon:120281787-120281911	RAD54L
novel_circ_0002815	13	120282488	120284292	-	1804	160	exon:120284232-120284292	RAD54L
novel_circ_0002820	13	120460791	120463308	+	2517	375	intron:120460792-120460900,intron:120462479-120462577,intron:120463140-120463308	-
novel_circ_0002821	13	120460791	120481733	+	20942	512	exon:120460792-120460900,exon:120462479-120462577,exon:120481012-120481192,exon:120481608-120481733	-
novel_circ_0002822	13	120481011	120519200	+	38189	482	exon:120481012-120481192,exon:120481608-120481733,exon:120519024-120519200	-
novel_circ_0002824	13	120567087	120579807	-	12720	612	exon:120567088-120567297,exon:120569139-120569214,exon:120571993-120572147,exon:120574231-120574309,exon:120576069-120576089,exon:120579732-120579807	MAST2
novel_circ_0002825	13	120571992	120579807	-	7815	308	exon:120571993-120572147,exon:120574231-120574309,exon:120579732-120579807	MAST2
novel_circ_0002826	13	120727986	120732472	-	4486	290	exon:120727987-120728129,exon:120732325-120732472	MAST2
novel_circ_0002827	13	120872178	120872610	+	432	432	exon:120872179-120872610	IPP
novel_circ_0002828	13	120887062	120889396	+	2334	260	intron:120887063-120887200,intron:120889274-120889396	IPP
novel_circ_0002831	13	120943175	120944883	+	1708	457	intergenic_region:120943176-120943503,intergenic_region:120944754-120944883	--
novel_circ_0002832	13	120943175	120949041	+	5866	617	intergenic_region:120943176-120943503,intergenic_region:120948752-120949041	--
novel_circ_0002833	13	120943175	120961322	+	18147	521	intergenic_region:120943176-120943503,intergenic_region:120961129-120961322	--
novel_circ_0002834	13	120948245	120949041	+	796	416	exon:120948246-120948372,exon:120948752-120949041	GPBP1L1
novel_circ_0002836	13	120959864	120961322	+	1458	266	exon:120959865-120959937	GPBP1L1
novel_circ_0002838	13	120996998	121007171	-	10173	374	exon:120996999-120997108,exon:120998851-120998955,exon:121002947-121003057,exon:121007121-121007171	NASP
novel_circ_0002840	13	121549117	121559144	+	10027	398	exon:121556605-121556753,exon:121558994-121559144	ZSWIM5
novel_circ_0002841	13	121549117	121567862	+	18745	279	exon:121567683-121567862	ZSWIM5
novel_circ_0002842	13	121580940	121582355	+	1415	293	exon:121580941-121581076,exon:121582198-121582355	ZSWIM5
novel_circ_0002843	13	121677788	121688807	+	11019	417	intron:121677789-121678046,intron:121688648-121688807	EIF2B3
novel_circ_0002845	13	121758349	121759666	+	1317	1317	exon:121758350-121759666	EIF2B3
novel_circ_0002846	13	121758349	121762159	+	3810	205	exon:121758350-121758477	EIF2B3
novel_circ_0002847	13	121758349	121763767	+	5418	325	exon:121762082-121762159,exon:121763619-121763767	EIF2B3
novel_circ_0002851	13	122279048	122311421	+	32373	369	exon:122279049-122279326,exon:122311330-122311421	ERI3
novel_circ_0002855	13	122292297	122311421	+	19124	322	intron:122292298-122292412,intron:122298105-122298221	ERI3
novel_circ_0002856	13	122298104	122311421	+	13317	267	exon:122298105-122298221,exon:122305355-122305414,exon:122311330-122311421	ERI3
novel_circ_0002857	13	122298104	122338382	+	40278	339	exon:122298105-122298221,exon:122305355-122305414,exon:122311330-122311421,exon:122338310-122338382	ERI3
novel_circ_0002860	13	122785000	122789563	-	4563	439	exon:122785001-122785187,exon:122785441-122785536,exon:122786312-122786375,exon:122789469-122789563	ST3GAL3
novel_circ_0002861	13	123026814	123032547	-	5733	267	exon:123026815-123026918,exon:123027527-123027576	-
novel_circ_0002862	13	123251976	123253467	-	1491	379	exon:123251977-123252083,exon:123252471-123252612,exon:123253336-123253467	SZT2
novel_circ_0002863	13	123251976	123257998	-	6022	504	exon:123251977-123252083,exon:123252471-123252612,exon:123253336-123253467,exon:123257873-123257998	SZT2
novel_circ_0002864	13	123363703	123364009	+	306	306	intergenic_region:123363704-123364009	--
novel_circ_0002865	13	123432120	123433011	-	891	364	exon:123432121-123432294,exon:123432821-123433011	CFAP57
novel_circ_0002868	13	123470398	123470685	-	287	287	exon:123470399-123470685	CFAP57
novel_circ_0002870	13	123974829	123976206	+	1377	284	exon:123974830-123974982,exon:123976075-123976206	P3H1
novel_circ_0002871	13	123981561	123982598	+	1037	373	exon:123981562-123981689,exon:123981961-123982056,exon:123982448-123982598	P3H1
novel_circ_0002878	13	124415813	124436648	+	20835	399	exon:124415814-124416138,exon:124436574-124436648	FOXJ3
novel_circ_0002880	13	124495941	124496626	+	685	293	exon:124495942-124496043,exon:124496435-124496626	FOXJ3
novel_circ_0002881	13	12493233	12493560	-	327	235	exon:12493425-12493560	FASTK
novel_circ_0002883	13	125405729	125421306	+	15577	210	intron:125405730-125405810,intron:125421177-125421306	SCMH1
novel_circ_0002890	13	125442640	125465866	+	23226	377	intron:125442641-125442783,intron:125465632-125465866	SCMH1
novel_circ_0002892	13	125442640	125504715	+	62075	544	intron:125442641-125442783,intron:125443661-125443731,intron:125496160-125496248,intron:125504472-125504715	SCMH1
novel_circ_0002897	13	125465631	125504715	+	39084	478	exon:125465632-125465866,exon:125504472-125504715	SCMH1
novel_circ_0002898	13	125496159	125504715	+	8556	332	exon:125496160-125496248,exon:125504472-125504715	SCMH1
novel_circ_0002899	13	12553149	12555088	+	1939	305	exon:12553150-12553317,exon:12554951-12555088	AGAP3
novel_circ_0002900	13	125550848	125554672	+	3824	226	exon:125554546-125554672	SCMH1
novel_circ_0002901	13	125573962	125577115	+	3153	392	exon:125573963-125574163,exon:125576924-125577115	SCMH1
novel_circ_0002902	13	125605819	125607973	+	2154	345	intron:125605820-125606064	CTPS1
novel_circ_0002903	13	125813949	125824792	-	10843	287	exon:125813950-125814123	NFYC
novel_circ_0002904	13	125813949	125839975	-	26026	452	exon:125813950-125814123,exon:125819505-125819600,exon:125826915-125826986,exon:125839863-125839975	NFYC
novel_circ_0002906	13	125988117	125988650	-	533	251	intergenic_region:125988499-125988650	--
novel_circ_0002908	13	126108525	126109448	-	923	265	exon:126109283-126109448	SMAP2
novel_circ_0002909	13	126108525	126112826	-	4301	593	exon:126108526-126108842,exon:126110559-126110668,exon:126111657-126111738,exon:126112740-126112826	SMAP2
novel_circ_0002911	13	126118063	126120562	-	2499	297	exon:126118064-126118142,exon:126119123-126119208,exon:126120429-126120562	SMAP2
novel_circ_0002913	13	126292890	126317611	-	24721	339	exon:126292891-126293027,exon:126317409-126317611	--
novel_circ_0002914	13	126317408	126318206	-	798	386	intron:126317409-126317611,intron:126318023-126318206	--
novel_circ_0002915	13	126317408	126342627	-	25219	357	exon:126317409-126317611	--
novel_circ_0002916	13	126334531	126342627	-	8096	368	exon:126334532-126334664,exon:126341066-126341147,exon:126342473-126342627	--
novel_circ_0002917	13	126442862	126443647	+	785	237	exon:126442863-126442972,exon:126443520-126443647	PPT1
novel_circ_0002918	13	126442862	126444345	+	1483	307	exon:126442863-126442972,exon:126443520-126443647,exon:126444275-126444345	PPT1
novel_circ_0002919	13	126442862	126447007	+	4145	409	exon:126442863-126442972,exon:126443520-126443647,exon:126444275-126444345,exon:126446905-126447007	PPT1
novel_circ_0002920	13	126443519	126447007	+	3488	300	exon:126443520-126443647,exon:126444275-126444345,exon:126446905-126447007	PPT1
novel_circ_0002921	13	126550709	126554749	-	4040	321	intergenic_region:126554528-126554749	--
novel_circ_0002922	13	126651254	126663811	+	12557	387	exon:126660624-126660769	TRIT1
novel_circ_0002923	13	126651254	126669069	+	17815	434	exon:126660624-126660769,exon:126668650-126668762,exon:126668992-126669069	TRIT1
novel_circ_0002924	13	126668210	126669069	+	859	301	exon:126668211-126668322,exon:126668650-126668762,exon:126668992-126669069	TRIT1
novel_circ_0002925	13	126668210	126677299	+	9089	324	intergenic_region:126668211-126668322,intergenic_region:126668650-126668762	--
novel_circ_0002928	13	127029293	127033501	-	4208	480	exon:127029294-127029448,exon:127031817-127031979,exon:127033338-127033501	MACF1
novel_circ_0002929	13	127039204	127046704	-	7500	302	exon:127039205-127039333	MACF1
novel_circ_0002930	13	127043491	127044213	-	722	275	exon:127043492-127043611	MACF1
novel_circ_0002931	13	127048501	127049002	-	501	353	exon:127048502-127048699,exon:127048847-127049002	MACF1
novel_circ_0002932	13	127060539	127067881	-	7342	261	exon:127067720-127067881	MACF1
novel_circ_0002933	13	127066018	127067881	-	1863	498	exon:127066019-127066185,exon:127067364-127067534,exon:127067720-127067881	MACF1
novel_circ_0002934	13	127104073	127117089	-	13016	373	exon:127114913-127115030,exon:127116933-127117089	MACF1
novel_circ_0002935	13	127104073	127118668	-	14595	266	exon:127118502-127118668	MACF1
novel_circ_0002936	13	127109661	127110770	-	1109	371	exon:127109662-127109791,exon:127110529-127110770	MACF1
novel_circ_0002937	13	127114912	127134929	-	20017	423	exon:127114913-127115030,exon:127116933-127117089,exon:127134780-127134929	MACF1
novel_circ_0002938	13	127125927	127134929	-	9002	249	exon:127134780-127134929	MACF1
novel_circ_0002939	13	127132284	127134929	-	2645	374	exon:127132285-127132509,exon:127134780-127134929	MACF1
novel_circ_0002940	13	127137685	127141875	-	4190	449	exon:127137686-127137919,exon:127141660-127141875	MACF1
novel_circ_0002941	13	127137691	127141875	-	4184	443	exon:127141660-127141875	MACF1
novel_circ_0002942	13	127141423	127141875	-	452	365	exon:127141424-127141573,exon:127141660-127141875	MACF1
novel_circ_0002943	13	127174233	127175224	-	991	317	exon:127174234-127174372,exon:127175046-127175224	MACF1
novel_circ_0002944	13	127186566	127188093	-	1527	307	exon:127186567-127186721,exon:127187941-127188093	MACF1
novel_circ_0002945	13	127194066	127196386	-	2320	367	exon:127194067-127194228,exon:127195481-127195558,exon:127196258-127196386	MACF1
novel_circ_0002946	13	127198379	127198656	-	277	277	exon:127198380-127198656	MACF1
novel_circ_0002947	13	127565903	127574118	+	8215	365	intergenic_region:127565904-127566156,intergenic_region:127574006-127574118	--
novel_circ_0002949	13	127625071	127631891	+	6820	405	exon:127625072-127625186,exon:127627088-127627230,exon:127631743-127631891	RRAGC
novel_circ_0002950	13	127627087	127631891	+	4804	291	exon:127627088-127627230,exon:127631743-127631891	RRAGC
novel_circ_0002951	13	12768499	12773418	+	4919	485	exon:12768500-12768686,exon:12770462-12770614,exon:12773272-12773418	NUB1
novel_circ_0002954	13	128126944	128135546	-	8602	356	exon:128126945-128127075,exon:128128225-128128308	LDLRAP1
novel_circ_0002955	13	128132937	128135546	-	2609	369	exon:128132938-128133052,exon:128134672-128134784,exon:128135404-128135546	LDLRAP1
novel_circ_0002956	13	128183815	128186490	-	2675	295	exon:128183816-128183990	MACO1
novel_circ_0002957	13	128183815	128191310	-	7495	453	exon:128183816-128183990,exon:128186370-128186490	MACO1
novel_circ_0002959	13	128214821	128217022	-	2201	278	exon:128216844-128217022	MACO1
novel_circ_0002960	13	128214821	128221437	-	6616	223	exon:128221314-128221437	MACO1
novel_circ_0002961	13	128214821	128229620	-	14799	769	exon:128214822-128215323,exon:128228244-128228370,exon:128229479-128229620	MACO1
novel_circ_0002963	13	128216843	128221437	-	4594	302	exon:128216844-128217022,exon:128221314-128221437	MACO1
novel_circ_0002964	13	128216843	128229620	-	12777	569	exon:128216844-128217022,exon:128221314-128221437,exon:128228244-128228370,exon:128229479-128229620	MACO1
novel_circ_0002965	13	128221313	128222545	-	1232	157	intron:128222488-128222545	MACO1
novel_circ_0002967	13	128221313	128229620	-	8307	391	exon:128221314-128221437,exon:128228244-128228370,exon:128229479-128229620	MACO1
novel_circ_0002968	13	128221313	128243503	-	22190	446	intergenic_region:128221314-128221437,intergenic_region:128228244-128228370,intergenic_region:128229479-128229620,intergenic_region:128243448-128243503	--
novel_circ_0002969	13	128221313	128250410	-	29097	579	intergenic_region:128221314-128221437,intergenic_region:128228244-128228370,intergenic_region:128229479-128229620,intergenic_region:128250222-128250410	--
novel_circ_0002970	13	128228243	128229620	-	1377	268	exon:128228244-128228370,exon:128229479-128229620	MACO1
novel_circ_0002972	13	128228243	128250410	-	22167	456	intergenic_region:128228244-128228370,intergenic_region:128229479-128229620,intergenic_region:128250222-128250410	--
novel_circ_0002973	13	1282504	1285915	-	3411	357	exon:1282505-1282648	RC3H1
novel_circ_0002974	13	128301252	128311693	-	10441	332	exon:128301253-128301313,exon:128304594-128304686,exon:128305820-128305887,exon:128311581-128311693	TMEM50A
novel_circ_0002975	13	128314047	128314999	-	952	259	intron:128314840-128314999	TMEM50A
novel_circ_0002976	13	128314839	128316931	-	2092	303	exon:128314840-128314999	TMEM50A
novel_circ_0002977	13	1284883	1285915	-	1032	436	exon:1284884-1285016,exon:1285149-1285239	RC3H1
novel_circ_0002978	13	1284883	1287839	-	2956	375	exon:1284884-1285016,exon:1285149-1285239,exon:1287687-1287839	RC3H1
novel_circ_0002979	13	1284883	1290811	-	5928	300	exon:1284884-1285016,exon:1290644-1290811	RC3H1
novel_circ_0002980	13	128670507	128671518	-	1011	342	exon:128670508-128670668,exon:128671337-128671518	CLIC4
novel_circ_0002982	13	1287686	1290811	-	3125	320	exon:1287687-1287839	RC3H1
novel_circ_0002984	13	1290643	1292046	-	1403	538	exon:1290644-1290811,exon:1291676-1292046	RC3H1
novel_circ_0002985	13	1291675	1292046	-	371	371	exon:1291676-1292046	RC3H1
novel_circ_0002986	13	129271442	129273265	+	1823	255	exon:129271443-129271587	MYOM3
novel_circ_0002987	13	1294584	1295343	-	759	381	exon:1295062-1295343	RC3H1
novel_circ_0002988	13	1294584	1298482	-	3898	327	exon:1294585-1294799	RC3H1
novel_circ_0002989	13	1294584	1302340	-	7756	465	exon:1294585-1294799,exon:1300119-1300237,exon:1302208-1302340	RC3H1
novel_circ_0002990	13	129520640	129521162	-	522	292	exon:129520641-129520752,exon:129520982-129521162	-
novel_circ_0002993	13	129772600	129783985	+	11385	162	exon:129772601-129772675,exon:129783898-129783985	ASAP3
novel_circ_0002994	13	129779480	129779900	+	420	197	exon:129779481-129779592,exon:129779815-129779900	ASAP3
novel_circ_0002995	13	129779480	129782014	+	2534	471	exon:129779481-129779592,exon:129779815-129779904,exon:129781441-129781516,exon:129781686-129781772,exon:129781905-129782014	ASAP3
novel_circ_0002998	13	129821433	129822249	+	816	482	exon:129821434-129821496,exon:129821830-129822249	TCEA3
novel_circ_0002999	13	129821433	129824965	+	3532	312	exon:129821434-129821496,exon:129822144-129822249,exon:129824821-129824965	TCEA3
novel_circ_0003000	13	1298369	1302340	-	3971	363	exon:1298370-1298482,exon:1300119-1300237,exon:1302208-1302340	RC3H1
novel_circ_0003001	13	129859901	129860226	+	325	325	intergenic_region:129859902-129860226	--
novel_circ_0003002	13	129868727	129875060	+	6333	507	intergenic_region:129868728-129868896,intergenic_region:129871101-129871219,intergenic_region:129871945-129872052,intergenic_region:129874947-129875060	--
novel_circ_0003003	13	129868727	129885010	+	16283	345	intergenic_region:129868728-129868896,intergenic_region:129884834-129885010	--
novel_circ_0003004	13	129868730	129875060	+	6330	504	exon:129868731-129868896,exon:129871101-129871219,exon:129871945-129872052,exon:129874947-129875060	HNRNPR
novel_circ_0003005	13	129868730	129885010	+	16280	531	exon:129868731-129868896,exon:129871945-129872052,exon:129874978-129875060,exon:129884834-129885010	HNRNPR
novel_circ_0003006	13	129871100	129875060	+	3960	339	exon:129871101-129871219,exon:129871945-129872052,exon:129874947-129875060	HNRNPR
novel_circ_0003007	13	129884833	129886784	+	1951	312	exon:129884834-129885010,exon:129886649-129886784	HNRNPR
novel_circ_0003008	13	129892164	129894785	+	2621	388	intron:129892165-129892403,intron:129894636-129894785	HNRNPR
novel_circ_0003010	13	130135930	130138266	-	2336	319	exon:130135931-130136042,exon:130137278-130137351,exon:130138132-130138266	KDM1A
novel_circ_0003012	13	130153211	130161681	-	8470	371	exon:130153212-130153306,exon:130158850-130158956,exon:130160897-130160989,exon:130161603-130161681	KDM1A
novel_circ_0003013	13	130153211	130164474	-	11263	585	exon:130153212-130153306,exon:130155550-130155631,exon:130158850-130158956,exon:130160897-130160989,exon:130161603-130161681,exon:130164341-130164474	KDM1A
novel_circ_0003014	13	130155549	130164474	-	8925	491	exon:130155550-130155631,exon:130158850-130158956,exon:130160897-130160989,exon:130161603-130161681,exon:130164341-130164474	KDM1A
novel_circ_0003015	13	1302207	1311993	-	9786	253	exon:1302208-1302340,exon:1311873-1311993	RC3H1
novel_circ_0003016	13	130369058	130372371	-	3313	164	exon:130372307-130372371	EPHB2
novel_circ_0003019	13	130579878	130582369	-	2491	463	exon:130579879-130579965,exon:130580500-130580662,exon:130582155-130582369	ZBTB40
novel_circ_0003020	13	130599859	130600758	-	899	332	exon:130599860-130600002,exon:130600569-130600758	ZBTB40
novel_circ_0003021	13	130610154	130611414	-	1260	884	exon:130610155-130610288	ZBTB40
novel_circ_0003022	13	13078516	13078731	-	215	215	exon:13078517-13078731	PRKAG2
novel_circ_0003023	13	1308256	1309664	-	1408	339	exon:1309425-1309664	RC3H1
novel_circ_0003024	13	1308256	1311993	-	3737	535	exon:1308257-1308432,exon:1309425-1309664,exon:1311873-1311993	RC3H1
novel_circ_0003026	13	1311872	1319414	-	7542	490	exon:1311873-1311993,exon:1319045-1319414	RC3H1
novel_circ_0003027	13	131441853	131444043	+	2190	438	exon:131441854-131442017,exon:131443139-131443286,exon:131443916-131444043	HSPG2
novel_circ_0003028	13	131469160	131469588	+	428	287	exon:131469161-131469296,exon:131469437-131469588	HSPG2
novel_circ_0003029	13	131541268	131546340	+	5072	404	exon:131541269-131541389,exon:131542323-131542479,exon:131546213-131546340	USP48
novel_circ_0003030	13	131541268	131550870	+	9602	362	exon:131541269-131541389,exon:131547522-131547630,exon:131550737-131550870	USP48
novel_circ_0003031	13	131541268	131551847	+	10579	311	exon:131541269-131541389,exon:131547522-131547630,exon:131551765-131551847	USP48
novel_circ_0003032	13	131541268	131568559	+	27291	318	exon:131541269-131541389,exon:131568362-131568559	USP48
novel_circ_0003033	13	131546212	131550870	+	4658	261	exon:131546213-131546340,exon:131550737-131550870	USP48
novel_circ_0003034	13	131546900	131551847	+	4947	448	exon:131546901-131547025,exon:131547522-131547630,exon:131550737-131550870,exon:131551765-131551847	USP48
novel_circ_0003035	13	131561522	131568559	+	7037	531	exon:131561523-131561651,exon:131562300-131562453,exon:131566440-131566492,exon:131568362-131568559	USP48
novel_circ_0003036	13	131561525	131568559	+	7034	323	exon:131561526-131561651,exon:131568362-131568559	USP48
novel_circ_0003037	13	131568361	131571113	+	2752	325	exon:131568362-131568559	USP48
novel_circ_0003038	13	131568361	131575006	+	6645	269	exon:131568362-131568559,exon:131574935-131575006	USP48
novel_circ_0003039	13	131568361	131589512	+	21151	353	exon:131568362-131568559,exon:131589357-131589512	USP48
novel_circ_0003040	13	131569973	131571113	+	1140	1140	exon:131569974-131571113	USP48
novel_circ_0003042	13	131589356	131594379	+	5023	281	exon:131589357-131589512,exon:131594254-131594379	USP48
novel_circ_0003043	13	131896582	131897793	+	1211	257	exon:131896583-131896725,exon:131897679-131897793	ECE1
novel_circ_0003044	13	131896582	131902869	+	6287	367	exon:131896583-131896725,exon:131897679-131897793,exon:131902759-131902869	ECE1
novel_circ_0003046	13	1319044	1319414	-	370	370	exon:1319045-1319414	RC3H1
novel_circ_0003048	13	132039451	132068424	+	28973	204	intergenic_region:132039452-132039527,intergenic_region:132068296-132068424	--
novel_circ_0003050	13	132104984	132127350	+	22366	367	exon:132104985-132105080,exon:132106497-132106622,exon:132110045-132110077,exon:132127236-132127350	EIF4G3
novel_circ_0003051	13	132104984	132143659	+	38675	222	exon:132143537-132143659	EIF4G3
novel_circ_0003054	13	132125610	132127350	+	1740	294	exon:132125611-132125790,exon:132127236-132127350	EIF4G3
novel_circ_0003055	13	132125610	132143659	+	18049	336	exon:132127236-132127350	EIF4G3
novel_circ_0003056	13	132206138	132223235	+	17097	378	exon:132206139-132206227,exon:132216731-132216850,exon:132223065-132223235	EIF4G3
novel_circ_0003057	13	132209979	132213492	+	3513	380	exon:132209980-132210226,exon:132213359-132213492	EIF4G3
novel_circ_0003058	13	132209979	132223235	+	13256	270	exon:132223065-132223235	EIF4G3
novel_circ_0003059	13	132213358	132223235	+	9877	423	exon:132213359-132213492,exon:132216731-132216850,exon:132223065-132223235	EIF4G3
novel_circ_0003060	13	132216730	132223235	+	6505	290	exon:132216731-132216850,exon:132223065-132223235	EIF4G3
novel_circ_0003061	13	132223064	132232887	+	9823	368	exon:132223065-132223235,exon:132232690-132232887	EIF4G3
novel_circ_0003062	13	132223064	132232928	+	9864	409	intron:132223065-132223235,intron:132232690-132232928	EIF4G3
novel_circ_0003065	13	132246434	132247177	+	743	379	exon:132246435-132246581,exon:132246945-132247177	EIF4G3
novel_circ_0003066	13	132246434	132248551	+	2117	487	exon:132246435-132246581,exon:132246941-132247177,exon:132248447-132248551	EIF4G3
novel_circ_0003067	13	132246434	132252010	+	5576	619	exon:132246435-132246581,exon:132246941-132247177,exon:132248447-132248551,exon:132251878-132252010	EIF4G3
novel_circ_0003068	13	132246434	132258430	+	11996	334	exon:132246435-132246581,exon:132256876-132256970,exon:132258337-132258430	EIF4G3
novel_circ_0003069	13	132246434	132259894	+	13460	401	exon:132256876-132256970,exon:132258337-132258430,exon:132259780-132259894	EIF4G3
novel_circ_0003070	13	132259779	132263647	+	3868	335	exon:132259780-132259894,exon:132263427-132263647	EIF4G3
novel_circ_0003071	13	132259779	132266617	+	6838	233	exon:132259780-132259894,exon:132266499-132266617	EIF4G3
novel_circ_0003072	13	132283130	132287410	+	4280	305	exon:132283131-132283256,exon:132284463-132284544,exon:132287312-132287410	EIF4G3
novel_circ_0003073	13	132283130	132295878	+	12748	451	exon:132283131-132283256,exon:132284463-132284544,exon:132287312-132287410,exon:132295732-132295878	EIF4G3
novel_circ_0003074	13	132283130	132304453	+	21323	434	exon:132283131-132283256,exon:132284463-132284544,exon:132302687-132302768,exon:132304307-132304453	EIF4G3
novel_circ_0003076	13	132302686	132304453	+	1767	228	exon:132302687-132302768,exon:132304307-132304453	EIF4G3
novel_circ_0003078	13	132336478	132337207	+	729	368	exon:132336479-132336747,exon:132337108-132337207	HP1BP3
novel_circ_0003079	13	132336478	132342164	+	5686	448	exon:132336479-132336674,exon:132337108-132337207,exon:132342011-132342164	HP1BP3
novel_circ_0003080	13	132336478	132346349	+	9871	438	exon:132336479-132336674,exon:132337108-132337207,exon:132346206-132346349	HP1BP3
novel_circ_0003081	13	132336478	132350902	+	14424	430	exon:132336479-132336674,exon:132349976-132350056,exon:132350748-132350902	HP1BP3
novel_circ_0003084	13	132336478	132373570	+	37092	585	exon:132336479-132336674,exon:132337108-132337207,exon:132373280-132373570	HP1BP3
novel_circ_0003085	13	132342010	132350902	+	8892	334	exon:132349976-132350056,exon:132350748-132350902	HP1BP3
novel_circ_0003086	13	132342010	132358947	+	16937	244	exon:132342011-132342164	HP1BP3
novel_circ_0003087	13	132344982	132350902	+	5920	477	exon:132346206-132346349,exon:132349976-132350056,exon:132350748-132350902	HP1BP3
novel_circ_0003088	13	132344982	132358947	+	13965	567	exon:132346206-132346349,exon:132349976-132350056,exon:132350748-132350902,exon:132358857-132358947	HP1BP3
novel_circ_0003089	13	132344982	132369270	+	24288	370	exon:132367004-132367163,exon:132369159-132369270	HP1BP3
novel_circ_0003090	13	132344982	132372479	+	27497	336	exon:132369159-132369270,exon:132372354-132372479	HP1BP3
novel_circ_0003091	13	132344982	132373570	+	28588	390	exon:132373280-132373570	HP1BP3
novel_circ_0003092	13	132345198	132350902	+	5704	479	intron:132345199-132345300,intron:132346206-132346349,intron:132349976-132350056,intron:132350748-132350902	HP1BP3
novel_circ_0003094	13	132349975	132350902	+	927	235	exon:132349976-132350056,exon:132350748-132350902	HP1BP3
novel_circ_0003095	13	133069966	133090777	-	20811	545	intergenic_region:133069967-133070251,intergenic_region:133083500-133083612,intergenic_region:133090629-133090777	--
novel_circ_0003096	13	133072464	133090777	-	18313	360	exon:133072465-133072564,exon:133083500-133083612,exon:133090629-133090777	OTUD3
novel_circ_0003097	13	133083499	133090777	-	7278	261	exon:133083500-133083612,exon:133090629-133090777	OTUD3
novel_circ_0003099	13	133237933	133277264	+	39331	358	exon:133237934-133238031,exon:133238271-133238414	TMCO4
novel_circ_0003100	13	133348902	133350006	-	1104	157	exon:133348903-133349012,exon:133349959-133350006	NBL1
novel_circ_0003101	13	133348902	133356338	-	7436	168	intron:133356270-133356338	NBL1
novel_circ_0003104	13	133690665	133695042	+	4377	469	exon:133690666-133690763,exon:133693832-133693935,exon:133694661-133694790,exon:133694903-133695042	UBR4
novel_circ_0003105	13	133690665	133697083	+	6418	363	exon:133690666-133690763,exon:133696686-133696827,exon:133696959-133697083	UBR4
novel_circ_0003106	13	133693831	133695042	+	1211	372	exon:133693832-133693935,exon:133694661-133694790,exon:133694903-133695042	UBR4
novel_circ_0003107	13	133696492	133697083	+	591	368	exon:133696493-133696595,exon:133696686-133696827,exon:133696959-133697083	UBR4
novel_circ_0003108	13	133701903	133702899	+	996	374	exon:133701904-133702028,exon:133702556-133702615,exon:133702709-133702899	UBR4
novel_circ_0003109	13	133709113	133712044	+	2931	287	exon:133711857-133712044	UBR4
novel_circ_0003110	13	133712937	133713294	+	357	245	exon:133712938-133713097,exon:133713209-133713294	UBR4
novel_circ_0003111	13	133712937	133726017	+	13080	414	exon:133712938-133713097,exon:133713209-133713294,exon:133725848-133726017	UBR4
novel_circ_0003112	13	133740538	133745673	+	5135	484	exon:133740539-133740696,exon:133744973-133745161,exon:133745253-133745328,exon:133745610-133745673	UBR4
novel_circ_0003113	13	133747386	133748426	+	1040	409	exon:133747387-133747578,exon:133748118-133748188,exon:133748279-133748426	UBR4
novel_circ_0003114	13	133747386	133749458	+	2072	327	exon:133749231-133749458	UBR4
novel_circ_0003115	13	133747386	133750773	+	3387	340	exon:133748118-133748188,exon:133750603-133750773	UBR4
novel_circ_0003116	13	133747386	133753129	+	5743	444	exon:133747387-133747578,exon:133748118-133748188	UBR4
novel_circ_0003117	13	133747386	133758557	+	11171	363	exon:133747387-133747578,exon:133758386-133758557	UBR4
novel_circ_0003118	13	133771708	133775383	+	3675	305	exon:133771709-133771839,exon:133775209-133775383	UBR4
novel_circ_0003120	13	133783787	133787883	+	4096	413	exon:133783788-133783884,exon:133785807-133785914	UBR4
novel_circ_0003121	13	133785806	133787883	+	2077	461	exon:133785807-133785914,exon:133786577-133786721,exon:133787674-133787883	UBR4
novel_circ_0003123	13	134151096	134159115	-	8019	567	exon:134151097-134151299,exon:134153024-134153189,exon:134158916-134159115	PAX7
novel_circ_0003124	13	13441249	13463495	+	22246	217	exon:13463378-13463495	GALNT11
novel_circ_0003125	13	13463377	13467893	+	4516	336	exon:13463378-13463495,exon:13467675-13467893	GALNT11
novel_circ_0003126	13	13485416	13491144	-	5728	285	exon:13485417-13485533,exon:13490976-13491144	KMT2C
novel_circ_0003127	13	13490975	13491547	-	572	299	exon:13490976-13491144,exon:13491417-13491547	KMT2C
novel_circ_0003128	13	134930509	134933166	+	2657	325	intron:134930510-134930576,intron:134930663-134930756,intron:134933001-134933166	SNRNP40
novel_circ_0003129	13	13494008	13497587	-	3579	207	exon:13497480-13497587	KMT2C
novel_circ_0003131	13	134950128	134951490	+	1362	144	exon:134950129-134950211,exon:134951429-134951490	SNRNP40
novel_circ_0003132	13	135027105	135031132	+	4027	335	exon:135027106-135027243	NKAIN1
novel_circ_0003133	13	135114935	135115309	+	374	374	exon:135114936-135115309	PUM1
novel_circ_0003134	13	135114935	135117373	+	2438	344	intron:135117129-135117373	PUM1
novel_circ_0003137	13	13514322	13516447	-	2125	296	exon:13514323-13514555,exon:13516384-13516447	KMT2C
novel_circ_0003138	13	13514322	13518320	-	3998	374	exon:13514323-13514555,exon:13516384-13516447,exon:13518242-13518320	KMT2C
novel_circ_0003139	13	13514322	13521969	-	7647	485	exon:13514323-13514555,exon:13516384-13516447,exon:13518242-13518320,exon:13521858-13521969	KMT2C
novel_circ_0003140	13	135176538	135177776	+	1238	287	exon:135176539-135176647,exon:135177598-135177776	PUM1
novel_circ_0003141	13	135176538	135189174	+	12636	266	exon:135189008-135189174	PUM1
novel_circ_0003142	13	135176538	135191410	+	14872	379	exon:135176539-135176647,exon:135191140-135191410	PUM1
novel_circ_0003143	13	135176538	135210981	+	34443	297	exon:135209669-135209762,exon:135210877-135210981	PUM1
novel_circ_0003144	13	135176541	135191410	+	14869	554	exon:135176542-135176647,exon:135177598-135177776,exon:135191140-135191410	PUM1
novel_circ_0003145	13	135189007	135191410	+	2403	437	exon:135189008-135189174,exon:135191140-135191410	PUM1
novel_circ_0003146	13	135189007	135210981	+	21974	646	exon:135189008-135189174,exon:135191140-135191410,exon:135209669-135209762,exon:135210865-135210981	PUM1
novel_circ_0003149	13	135189007	135228877	+	39870	403	exon:135189008-135189174	PUM1
novel_circ_0003151	13	135209668	135216044	+	6376	361	exon:135209669-135209762,exon:135210865-135210981,exon:135215893-135216044	PUM1
novel_circ_0003152	13	135209668	135223699	+	14031	487	exon:135209669-135209762,exon:135210877-135210981,exon:135215893-135216044,exon:135223561-135223699	PUM1
novel_circ_0003153	13	135209668	135228877	+	19209	330	exon:135209669-135209762,exon:135228641-135228877	PUM1
novel_circ_0003154	13	13521857	13525177	-	3320	1964	exon:13521858-13521969	KMT2C
novel_circ_0003155	13	135239153	135241092	+	1939	397	exon:135239154-135239421,exon:135240963-135241092	PUM1
novel_circ_0003156	13	135239153	135256132	+	16979	413	exon:135252954-135253075,exon:135255940-135256132	PUM1
novel_circ_0003157	13	135240962	135243408	+	2446	258	exon:135240963-135241092	PUM1
novel_circ_0003158	13	135240962	135248037	+	7075	395	exon:135240963-135241092,exon:135243280-135243408,exon:135247900-135248037	PUM1
novel_circ_0003159	13	135243279	135253075	+	9796	518	exon:135243280-135243414,exon:135247900-135248037,exon:135252180-135252305,exon:135252954-135253075	PUM1
novel_circ_0003160	13	135247899	135256132	+	8233	330	exon:135247900-135248037,exon:135255940-135256132	PUM1
novel_circ_0003161	13	13535720	13536451	-	731	347	exon:13535721-13535935,exon:13536319-13536451	KMT2C
novel_circ_0003162	13	13535720	13550367	-	14647	412	exon:13536319-13536451,exon:13550187-13550367	KMT2C
novel_circ_0003164	13	13543700	13545662	-	1962	352	exon:13543701-13543820,exon:13544134-13544262,exon:13545558-13545662	KMT2C
novel_circ_0003165	13	13543700	13550367	-	6667	460	exon:13543701-13543820,exon:13543916-13543948,exon:13544134-13544262,exon:13550187-13550367	KMT2C
novel_circ_0003166	13	13543700	13560859	-	17159	280	exon:13543701-13543820,exon:13543916-13543948,exon:13560731-13560859	KMT2C
novel_circ_0003169	13	13550186	13560859	-	10673	309	exon:13550187-13550367,exon:13560731-13560859	KMT2C
novel_circ_0003170	13	13554805	13560859	-	6054	378	exon:13554806-13554936,exon:13559848-13559967,exon:13560731-13560859	KMT2C
novel_circ_0003172	13	13554805	13588172	-	33367	250	exon:13554806-13554936	KMT2C
novel_circ_0003173	13	13559847	13560859	-	1012	248	exon:13559848-13559967,exon:13560731-13560859	KMT2C
novel_circ_0003174	13	13559847	13588172	-	28325	239	exon:13559848-13559967,exon:13588053-13588172	KMT2C
novel_circ_0003176	13	13571759	13582989	-	11230	305	exon:13582618-13582722,exon:13582888-13582989	KMT2C
novel_circ_0003177	13	13571759	13588172	-	16413	614	exon:13571760-13571972,exon:13572771-13572836,exon:13582888-13582989,exon:13585413-13585529,exon:13588053-13588172	KMT2C
novel_circ_0003178	13	13574377	13588172	-	13795	335	exon:13585413-13585529	KMT2C
novel_circ_0003179	13	13582617	13585529	-	2912	322	exon:13582618-13582722,exon:13582888-13582989,exon:13585413-13585529	KMT2C
novel_circ_0003180	13	13582617	13588172	-	5555	441	exon:13582618-13582722,exon:13582888-13582989,exon:13585413-13585529,exon:13588053-13588172	KMT2C
novel_circ_0003181	13	13598067	13600051	-	1984	177	exon:13599974-13600051	KMT2C
[truncated: 14,945 more rows]

## Sheet: protein coding genes
gene_id	gene_name	gene_locus	Fetus_1	Fetus_2	Fetus_3	Child_1	Child_2	Child_3	Adult_1	Adult_2	Adult_3
ENSOCUG00000000004	FGD1	X:35585236-35633273	4.90543	4.13786	3.65835	0.8978	0.582854	0.924048	0.514056	0.520009	0.468214
ENSOCUG00000000007	GLIPR2	1:17829741-17838764	101.984	107.356	85.7402	6.81701	7.75179	10.8558	9.2187	5.77904	10.1146
ENSOCUG00000000010	GNE	1:17713551-17776070	10.1149	10.8946	9.37649	3.46313	3.62585	5.30702	1.71931	1.27265	2.26115
ENSOCUG00000000012	ENSOCUG00000000012	2:159625542-159652903	31.2622	34.6362	53.7522	31.1212	33.0992	34.2985	38.636	26.0224	91.8882
ENSOCUG00000000013	RAD18	GL018703:42530-146707	13.4468	11.3237	12.3615	1.23977	1.39587	2.40154	0.965233	0.38464	1.4872
ENSOCUG00000000015	GYS1	GL019028:68467-85543	4.41085	4.23778	4.47703	28.1881	21.0255	18.1566	32.1471	26.0112	21.1982
ENSOCUG00000000020	SMCHD1	9:59222991-59387265	40.2921	33.3144	31.301	13.7354	18.8574	16.2533	9.04172	9.11427	13.2992
ENSOCUG00000000021	DNM1L	8:8586186-8639464	14.1813	10.3987	11.3185	2.68023	3.46552	4.05688	3.97459	4.20372	4.90006
ENSOCUG00000000023	PKP2	8:8464308-8549166	0.090074	0.199008	0.07515	0.980228	0.548733	0.678381	0.274247	0.753103	0.725585
ENSOCUG00000000024	CENPN	5:35461392-35487851	26.526	25.1908	26.3443	0.670255	1.50829	0.934494	0.536098	0.429832	0.733382
ENSOCUG00000000038	CREBRF	3:54091091-54167892	5.51219	6.59419	5.54265	38.9333	54.5287	48.993	12.2401	11.4647	22.0102
ENSOCUG00000000051	DMXL1	3:3592474-3761780	18.0399	17.2319	16.4834	16.5763	25.9633	25.3331	19.2581	16.4831	23.8443
ENSOCUG00000000055	PPP1R32	GL018717:3272812-3278501	0	0	0	0.152158	0.138658	0.488522	0.189931	0.263111	0.031229
ENSOCUG00000000060	TDRD7	1:15546196-15600217	6.12786	5.76668	6.74006	8.6298	9.35571	8.45541	10.2816	10.811	10.2319
ENSOCUG00000000061	FBXO5	12:143098859-143108925	14.0786	10.0726	9.88675	0.408167	0.50962	0.71467	0.24971	0.283134	0.413505
ENSOCUG00000000064	ENSOCUG00000000064	13:9914893-9961581	15.8964	15.8609	19.851	22.6979	20.0134	24.4213	18.3693	25.6758	33.5522
ENSOCUG00000000069	MYO1C	19:16636206-16650525	18.5991	24.513	19.1229	26.9277	34.9556	38.1109	12.8831	10.3064	18.0935
ENSOCUG00000000073	INPP5K	19:16607883-16627895	1.98034	2.80774	2.83349	6.43942	6.7979	9.63194	4.98594	4.15299	4.41602
ENSOCUG00000000074	ENSOCUG00000000074	2:51195341-51197513	267.793	277.355	289.022	23.0868	33.0978	33.3522	7.18394	8.74978	11.3898
ENSOCUG00000000075	PITPNA	19:16560163-16604551	18.8072	19.944	19.8686	22.2758	32.5475	32.63	26.5875	25.3795	30.3875
ENSOCUG00000000076	SLC43A2	19:16504330-16552799	2.0616	1.37533	1.74699	58.8749	65.3369	53.077	4.3558	5.37048	26.5245
ENSOCUG00000000077	RILP	19:16493608-16496750	0.252526	0.31545	0.396332	10.6216	15.2281	21.6292	23.0176	18.4854	16.3004
ENSOCUG00000000086	ENSOCUG00000000086	GL019090:85021-121706	17.5667	21.5804	16.799	3.7056	2.96517	2.77484	3.29075	2.98256	4.61959
ENSOCUG00000000092	SERPINF1	19:16382241-16397033	23.9306	23.1624	21.2526	26.2921	19.5966	18.9457	28.8376	26.727	28.7545
ENSOCUG00000000094	ENSOCUG00000000094	GL018940:336241-359467	5.45441	4.45543	5.41378	0.732655	1.14261	1.35272	1.3431	1.57197	1.96193
ENSOCUG00000000097	DSTYK	16:66934607-66996638	3.15881	3.45268	3.19066	3.66157	3.92995	4.69995	2.82599	2.50606	3.5708
ENSOCUG00000000098	SLC16A10	12:98822240-98960761	1.68461	1.6101	1.0262	22.4752	55.427	24.3028	8.60753	9.85918	9.53606
ENSOCUG00000000100	FIP1L1	GL018754:762078-832090	12.9349	13.8719	11.286	12.352	18.6459	15.6461	4.98587	7.01935	7.82492
ENSOCUG00000000101	MFSD4B	12:98999944-99026527	5.83095	10.8212	11.4513	27.0585	27.4363	17.8717	38.1936	23.8806	35.1059
ENSOCUG00000000108	ARL4A	GL018740:1098545-1103788	47.2009	50.2774	64.4863	212.42	368.582	221.982	43.6338	42.7471	56.2012
ENSOCUG00000000109	ADAMTS9	9:31612723-32205261	20.2935	17.462	17.6611	11.9013	20.3658	24.6233	8.7772	7.69216	7.15028
ENSOCUG00000000116	ENSOCUG00000000116	7:169111548-169143056	32.5262	30.3712	36.079	43.1703	47.3354	51.2973	42.582	51.3192	48.5806
ENSOCUG00000000121	LRR1	17:68756997-68771426	3.9117	4.20824	2.71547	0.211781	0.287724	0.308573	0.265565	0.292563	0.417129
ENSOCUG00000000122	FKRP	GL018835:186495-195001	7.06848	7.3302	6.88049	12.8816	13.9422	11.5315	6.15061	5.45474	7.30225
ENSOCUG00000000123	PCYT1A	14:92481806-92551856	3.27486	2.59461	3.62391	4.33553	4.51981	5.96896	6.47123	4.07388	5.54708
ENSOCUG00000000125	PLEKHF1	GL018722:497451-513946	5.85659	6.15607	4.7355	157.963	125.948	94.7184	12.2886	7.96426	26.7527
ENSOCUG00000000128	C21orf91	14:145797958-145837908	9.39286	8.42944	8.08215	5.61362	8.52508	11.7774	1.94042	2.01425	3.31577
ENSOCUG00000000131	NXPE3	14:118719166-118767155	15.3345	13.9949	8.98432	1.50255	1.39941	1.88609	2.35398	2.68216	3.07004
ENSOCUG00000000133	NFKBIZ	14:118677817-118690066	1.41377	1.46496	1.73447	2.90572	4.9767	4.84243	1.76017	2.33187	3.56818
ENSOCUG00000000141	ACTR6	4:79455308-79478002	15.4629	14.5199	13.6154	4.17584	6.85655	3.89654	2.76172	2.63461	4.62168
ENSOCUG00000000145	NFIL3	1:76764081-76777801	5.86204	4.53722	6.46302	30.3358	95.8916	61.7705	5.60265	11.8925	25.1276
ENSOCUG00000000148	CDO1	3:605449-615492	162.732	133.957	134.624	12.1524	41.2606	66.4207	7.56297	4.95879	4.47575
ENSOCUG00000000149	MSN	X:44305098-44329912	34.4751	34.4476	40.1397	8.28915	8.95396	15.9672	12.8342	14.0823	12.954
ENSOCUG00000000152	EDEM3	GL018801:898312-962816	10.2112	10.2282	8.75055	10.4714	18.8151	15.4938	6.42918	5.47116	8.84985
ENSOCUG00000000153	AKR7L	13:133582417-133605961	10.3054	10.3746	12.2031	7.55315	10.2508	16.4691	12.9497	7.80173	14.5109
ENSOCUG00000000157	ST3GAL1	3:149111173-149124017	5.20522	5.19614	5.38724	3.49447	24.4856	9.30831	6.17252	5.92697	8.2074
ENSOCUG00000000159	RGMB	11:18258433-18277293	30.6068	32.8832	33.2406	5.59764	7.29192	8.89139	5.97387	3.41248	12.9689
ENSOCUG00000000162	ENSOCUG00000000162	1:144262800-144270657	5.58994	7.11489	5.08462	0.611809	0.471989	0.700906	0.460109	0.239692	0.13677
ENSOCUG00000000166	LYRM7	3:14380766-14575606	6.34607	7.79908	6.19504	5.23269	8.06658	6.57339	8.08782	8.34796	7.17499
ENSOCUG00000000169	PHOX2A	1:144168872-144172546	0	0	0	0	0	0	0.16637	0.091301	0.049765
ENSOCUG00000000171	GREM2	16:30592914-30719319	4.76538	1.89607	6.47587	0.391809	0.335196	0.435349	7.63394	2.237	0.117117
ENSOCUG00000000172	VAV3	13:56144498-56550635	7.66815	7.20871	7.53534	6.10886	8.66093	10.3475	2.51508	3.61852	4.41251
ENSOCUG00000000173	CEP170	16:24262903-24381671	46.7112	43.6689	40.0829	10.7644	13.6918	11.5059	10.231	11.8126	16.5724
ENSOCUG00000000184	NCKAP5	7:69801661-70866108	2.11777	2.06438	2.20113	0.558566	0.359763	0.712341	0.125934	0.165765	0.930912
ENSOCUG00000000185	ANO6	8:1189794-1325890	4.73958	3.83698	3.33535	2.50145	1.36622	1.67782	3.76448	3.89739	4.48989
ENSOCUG00000000187	CKAP4	4:90180057-90191587	120.586	110.82	89.9741	3.6854	5.84352	8.80612	3.93947	3.40788	5.38995
ENSOCUG00000000188	PREP	12:93362501-93489270	15.0741	13.443	11.8441	2.6505	3.75342	3.01929	2.71943	2.48253	2.84411
ENSOCUG00000000193	ENSOCUG00000000193	GL018787:580180-638796	3.12692	2.56711	2.68939	0.394957	0.573873	1.11784	0.688185	0.413902	0.957491
ENSOCUG00000000197	HK2	2:111595227-111721495	32.4637	27.5473	31.8479	8.26851	20.2964	46.3628	22.3979	13.4063	24.3832
ENSOCUG00000000200	RAP1GAP2	19:15235613-15589769	77.6489	70.537	71.0119	48.8639	71.7738	67.4966	67.3512	95.8099	65.7236
ENSOCUG00000000201	COL25A1	15:40229229-40753404	7.37787	10.0074	16.3398	0.092858	0.308933	0.527721	0.065212	0.764719	0.536168
ENSOCUG00000000203	ENSOCUG00000000203	X:69579312-69629292	79.0478	74.9002	65.1712	16.6172	20.1095	19.0437	21.951	18.2827	27.8596
ENSOCUG00000000213	NTM	1:84138726-84615046	5.39094	4.45877	4.29316	0.09809	0.276652	0.105882	0.126368	0.384858	0.167646
ENSOCUG00000000215	PER2	GL018969:277359-311093	1.30459	1.28371	1.32644	4.98632	3.57046	7.2564	2.85981	3.0944	1.88059
ENSOCUG00000000220	MBNL2	8:99077198-99252607	41.7438	38.156	39.6243	24.0316	26.586	39.3979	30.5449	27.0968	54.9863
ENSOCUG00000000222	ANO5	1:161257078-161376246	4.04396	3.916	4.01133	28.8912	16.4992	17.508	35.0564	30.4981	41.7797
ENSOCUG00000000227	ASAP3	13:129768847-129793415	6.44524	6.25869	4.80033	0.500959	0.678551	1.34695	0.51803	0.350209	0.840247
ENSOCUG00000000229	SIPA1L1	GL018842:103871-260451	7.62504	6.80687	6.48155	1.36398	1.90561	2.4712	1.48492	0.927251	2.02928
ENSOCUG00000000231	AASDHPPT	1:110575229-110597042	58.0728	66.3443	58.8145	25.1634	38.8226	25.1919	14.6627	10.7914	21.4672
ENSOCUG00000000242	ASB10	13:12585899-12601270	0.532603	0.676053	0.780543	1.42867	2.24731	2.71163	7.74594	7.26563	7.83266
ENSOCUG00000000244	GRAMD4	GL018898:53000-88347	7.55262	7.58587	18.8411	11.2239	20.0142	21.9526	16.0343	12.4808	9.31047
ENSOCUG00000000245	ENSOCUG00000000245	13:12622730-12633979	26.1882	24.8366	23.9653	76.8917	99.126	69.885	90.7102	86.4362	69.6723
ENSOCUG00000000248	ENSOCUG00000000248	19:14291995-14305076	30.7641	33.1495	37.2157	246.18	221.705	209.371	115.818	131.221	176.423
ENSOCUG00000000258	PDGFRA	GL018754:203439-237590	21.3402	17.7802	18.1228	4.92631	7.32901	8.67919	5.24518	5.37459	8.01616
ENSOCUG00000000259	EIF4E3	9:39227443-39312865	2.0879	2.07542	2.30088	5.10098	8.33017	6.59986	5.23384	6.44197	7.5856
ENSOCUG00000000264	UBR4	13:133680611-133842737	12.3544	11.9533	11.8455	17.8205	34.2589	32.1324	11.6505	11.0201	13.4679
ENSOCUG00000000266	WNT2B	13:51642322-51656861	5.45015	2.08648	3.07609	0.412155	0.375854	1.3342	0.084521	0.165516	0.461049
ENSOCUG00000000268	PCDH15	18:31098638-32021049	1.81228	2.05413	1.82123	0.156635	0.098244	0.19205	0.265557	0.024333	0.185582
ENSOCUG00000000270	CAPZA1	13:51486241-51510254	116.115	114.913	102.487	31.2409	55.8194	36.7269	25.8714	22.3366	32.5542
ENSOCUG00000000272	EMC1	13:133646370-133670489	19.9544	14.6694	16.9946	19.0219	29.6231	24.3881	11.0662	11.4936	15.7598
ENSOCUG00000000276	MOV10	13:51457916-51480568	3.73696	3.43426	4.2764	0.551691	0.534795	0.667765	0.248273	0.239929	0.575613
ENSOCUG00000000277	MICU3	2:68787961-68885565	8.7268	8.62228	8.46632	5.81011	7.59631	7.62876	10.5158	7.70769	8.33178
ENSOCUG00000000281	ALG6	13:103040361-103110954	11.5231	10.8256	8.92381	2.83933	2.83385	2.78595	2.41112	1.43847	3.25756
ENSOCUG00000000285	LBR	16:47400696-47417884	55.8152	50.6595	52.9083	9.71461	9.91886	10.9549	6.24699	4.92744	8.68685
ENSOCUG00000000286	ENSOCUG00000000286	13:102819367-102963646	20.283	15.7759	19.4812	200.632	62.4306	140.895	241.059	288.491	148.903
ENSOCUG00000000289	PLEKHG3	GL018857:544862-558807	7.26597	8.81877	6.0514	1.40923	1.89841	2.83512	1.19248	0.699079	1.39336
ENSOCUG00000000290	PCDH7	2:20787928-21219254	13.6609	12.664	11.5053	1.351	1.01835	1.10816	0.839623	0.678857	1.12689
ENSOCUG00000000291	UBXN4	7:73047699-73086014	65.9087	69.5006	60.9501	86.443	141.689	102.521	57.1343	51.1828	72.2546
ENSOCUG00000000292	SPTB	GL018857:461232-539750	4.3882	5.72897	4.20406	25.6469	22.645	23.7892	14.5764	12.2771	14.4971
ENSOCUG00000000300	MCM7	GL018760:97146-103857	41.609	40.3265	41.9843	21.4614	17.8907	22.9901	3.66984	2.573	5.33365
ENSOCUG00000000301	NDE1	6:11136051-11174556	20.2309	18.9493	21.9456	4.11389	3.49827	4.7715	3.91514	2.83464	5.03486
ENSOCUG00000000303	PPP1R3A	7:31502093-31586288	35.9508	32.908	36.5414	265.165	124.378	143.273	678.196	520.243	728.22
ENSOCUG00000000305	RASGRP4	5:2365693-2461541	0.031387	0.044944	0.059204	0.562978	2.39149	0.356258	2.16588	1.00801	3.89549
ENSOCUG00000000312	IGDCC4	17:6874489-6899491	31.7484	26.9046	28.173	4.18835	4.13186	5.35032	5.89453	3.64647	5.7473
ENSOCUG00000000315	GRIA3	X:97721007-98032641	3.66785	3.09471	2.97674	0.315754	0.250661	0.432359	0.480593	0.767953	1.54284
ENSOCUG00000000321	DOLK	GL019134:146340-147956	9.5527	10.52	9.41845	21.85	28.8166	27.1583	23.2537	20.2896	22.6369
ENSOCUG00000000323	NUP188	GL019134:93773-138709	6.5938	6.50667	6.26244	2.63054	4.27656	4.79448	1.34731	1.56618	1.70205
ENSOCUG00000000324	PSTPIP2	9:87412591-87492166	9.72945	8.83963	9.11996	24.916	61.9225	28.1511	44.3681	40.3228	41.8952
ENSOCUG00000000326	DDHD1	17:71857585-71939933	6.46524	6.55672	5.78228	1.36054	2.0026	2.43664	1.69619	1.60132	2.1139
ENSOCUG00000000333	THAP9	15:67420802-67441249	6.72785	5.4753	4.79412	2.79681	2.75942	2.29707	0.851064	0.480336	1.69758
ENSOCUG00000000334	TOX4	17:41697667-41768619	17.265	18.8395	20.0352	29.1269	50.7323	32.9508	24.6523	18.566	23.8666
ENSOCUG00000000341	RGS6	20:32505936-32669332	0.072899	0.014729	0.05465	0.211634	0.337986	0.316398	0.523544	0.196154	0.350056
ENSOCUG00000000360	CDH6	11:53084184-53222984	2.95593	1.78606	3.38618	0.036458	0.083808	0.320771	0.120242	0.056387	0.123105
ENSOCUG00000000364	SIGMAR1	1:19185391-19187823	16.6769	17.5009	16.8253	2.15636	3.21433	2.85935	1.80147	2.64795	2.65179
ENSOCUG00000000365	RCHY1	15:74861911-74896957	6.24481	5.98533	5.07662	1.32481	1.24655	1.67788	1.4925	1.93869	1.63914
ENSOCUG00000000367	DROSHA	11:53306436-53434637	6.10841	5.40579	5.44778	1.07382	1.10428	1.75263	0.779616	0.919246	1.00819
ENSOCUG00000000370	ADAMTS8	1:86225571-86249318	1.75762	1.99519	1.83731	0.163646	0.156468	0.153017	0.076087	0.080995	0.206935
ENSOCUG00000000374	ADAMTS15	1:86179117-86204197	6.4844	5.81536	4.91562	0.377692	0.347917	0.576989	0.462022	0.180003	0.489795
ENSOCUG00000000377	GTSE1	GL018928:304287-316056	5.9417	5.92261	5.88861	0.037845	0.018125	0.015967	0.069362	0.005466	0.059835
ENSOCUG00000000380	WNT5A	9:22331728-22351608	7.66138	4.90109	6.48294	0.797616	0.805624	1.13088	0.579966	0.710932	1.02879
ENSOCUG00000000385	DYRK1B	GL018912:372392-379747	2.84336	2.42991	2.85208	9.03428	3.3408	7.44839	5.28087	11.275	4.30533
ENSOCUG00000000386	RCAN3	13:128915710-128934234	7.72507	7.33197	10.6494	0.635945	0.353697	1.35734	0.714556	0.436474	1.50299
ENSOCUG00000000388	LYPLAL1	16:54034477-54066460	3.43742	3.3338	9.33732	0.39829	0.950585	1.06269	1.11107	0.903677	2.03583
ENSOCUG00000000403	ITGA6	7:112180183-112224751	27.3763	28.7276	23.2348	4.27507	4.59047	8.12202	8.69091	7.44676	5.38482
ENSOCUG00000000404	CABIN1	GL018810:730779-855308	5.42563	4.44746	5.1431	1.29079	1.86037	2.79032	0.998749	1.00862	1.94914
ENSOCUG00000000405	S100PBP	GL018704:5414912-5452017	10.1648	10.1408	10.6915	1.84212	2.35251	2.50665	1.06247	0.933409	1.6266
ENSOCUG00000000406	UIMC1	3:57383165-57481598	8.8117	7.53654	9.13237	2.49668	3.24513	3.11858	1.80353	1.59606	2.48206
ENSOCUG00000000408	ENSOCUG00000000408	7:112251933-112291030	29.1225	29.276	35.8701	13.1268	22.9994	29.745	4.27091	5.08641	6.00429
ENSOCUG00000000409	COL6A2	14:163839723-163861105	51.3418	56.395	45.8798	10.8877	12.8032	16.0044	19.0914	14.718	23.5028
ENSOCUG00000000410	SLC39A11	19:56302455-56697095	4.59529	2.83322	2.86192	1.9152	1.82459	2.18484	0.551107	0.918976	0.809028
ENSOCUG00000000416	ARMCX2	X:87787929-87792436	95.3205	92.1312	91.1681	5.17912	4.81861	8.7071	4.6652	3.79989	9.59953
ENSOCUG00000000422	ZACN	GL018843:578822-581887	0.110102	0.117322	0.317295	0.497917	1.97476	2.5393	1.33291	0.369475	5.2166
ENSOCUG00000000431	CRABP1	GL018746:701759-708041	8.72868	8.50075	7.25973	0.05339	0.290678	0.538343	0.110691	0.051282	0.081876
ENSOCUG00000000432	COPB1	1:156189484-156263033	79.752	74.8079	70.8517	28.6802	41.4965	33.4222	22.2405	18.6352	27.5641
ENSOCUG00000000435	DAPK2	17:8200053-8320781	0.985125	1.258	0.967093	1.62532	0.661976	1.19679	5.96885	4.25142	4.4319
ENSOCUG00000000437	DTL	16:60908760-60962222	22.9411	21.8107	21.5383	0.460331	0.472071	0.518225	0.468722	0.337731	1.01478
ENSOCUG00000000439	PSMA1	1:156244163-156261134	27.1803	25.9562	27.7719	42.1298	77.6526	56.2062	21.01	17.2838	33.9522
ENSOCUG00000000442	ENSOCUG00000000442	1:74835768-74956226	13.2254	13.9127	13.7747	14.7051	17.0174	13.4145	11.266	9.85293	13.8367
ENSOCUG00000000444	ACP6	13:43364052-43403715	15.4292	14.1825	15.1038	3.14621	1.8154	4.14627	2.94989	2.94813	5.63641
ENSOCUG00000000446	HSD17B14	GL019028:162450-186455	12.2674	7.58804	7.88687	31.1844	28.9748	18.4895	11.2914	10.3695	10.339
ENSOCUG00000000455	PARD3	GL018724:1554904-2057131	10.8342	11.4909	11.6051	12.3301	11.8236	12.6904	12.0872	10.8751	11.9057
ENSOCUG00000000461	CFAP298	14:162600908-162609228	14.3942	15.4695	17.6887	22.1737	36.904	25.3112	16.0326	22.3236	23.2319
ENSOCUG00000000466	MIOS	10:31026654-31060480	14.1676	16.8397	15.5789	48.0557	49.734	39.6787	38.2271	27.8527	42.0269
ENSOCUG00000000467	RPA3	10:31002815-31006153	113.621	107.61	105.467	28.4716	47.4684	30.0129	19.4103	18.6876	26.6562
ENSOCUG00000000472	COG2	16:37248651-37316909	8.82926	8.43241	7.70277	9.17714	12.2536	10.9595	5.04319	3.87943	8.71208
ENSOCUG00000000473	ECHS1	18:69681410-69688902	42.8551	42.8894	44.9088	62.0138	83.4525	82.9605	52.4881	47.5996	60.5095
ENSOCUG00000000479	ENSOCUG00000000479	18:69675253-69681895	11.2355	11.5914	14.7477	19.2978	20.4819	24.8175	11.6595	12.4048	14.6462
ENSOCUG00000000481	EIF2S2	4:5631223-5655707	81.0401	78.648	88.1252	100.665	140.811	94.8854	86.3035	76.651	91.6499
ENSOCUG00000000486	SPATA5	15:98796152-99108254	8.81419	8.99624	6.83434	13.3975	13.9935	16.7046	4.58051	4.7729	5.96838
ENSOCUG00000000493	PITPNM2	GL019055:47784-149475	2.23572	1.83713	1.9812	0.287461	0.291978	0.675652	0.446605	0.448572	0.664897
ENSOCUG00000000498	TVP23B	19:4396243-4419276	41.2157	41.4065	35.8235	32.4486	70.3184	57.0777	16.2573	12.7597	20.87
ENSOCUG00000000499	PCMT1	GL018800:104793-155894	22.4907	22.7351	20.5059	28.0086	30.5789	18.7523	33.8264	28.7613	29.758
ENSOCUG00000000502	LRP11	GL018800:61076-157418	3.7956	3.54865	3.59133	2.14535	1.99078	1.74128	2.73422	2.65707	2.72884
ENSOCUG00000000503	TRAPPC12	GL018721:86527-168351	4.93749	5.16471	5.66982	6.13688	8.19977	9.46126	2.97297	2.77159	4.47168
ENSOCUG00000000504	PGC	12:31365113-31370853	0.102237	0.040836	0.127442	0	0	0	0	0	0
ENSOCUG00000000508	OLFM3	13:62043980-62258746	1.86748	1.1874	1.05013	0.135792	0.282624	0.459076	0.137271	0.201823	0.218318
ENSOCUG00000000510	PPRC1	18:50163051-50178612	5.25361	4.69488	4.50405	7.48233	8.43377	7.96543	1.32513	2.51534	1.68745
ENSOCUG00000000511	PITPNB	GL018723:1119265-1178100	18.5681	17.1203	16.2226	5.53336	6.11137	8.22979	3.8844	3.92767	4.49229
ENSOCUG00000000516	ENSOCUG00000000516	18:50181155-50189973	49.3286	51.3344	48.791	75.1301	141.456	106.399	24.2058	21.33	31.1667
ENSOCUG00000000525	ENSOCUG00000000525	18:5991801-6012425	34.4429	37.2219	31.6903	41.9394	70.3285	62.7318	55.7705	49.8736	48.7814
ENSOCUG00000000526	PRCP	1:133905486-133940995	21.2785	24.3519	19.0981	2.94686	3.7213	4.88786	4.01657	2.78861	6.37673
ENSOCUG00000000527	DPYSL4	GL019543:34127-43314	0.037178	0.090506	0.02467	0	0	0	0	0	0
ENSOCUG00000000532	WLS	13:98050966-98167883	34.7973	28.9709	32.317	3.40299	3.49821	6.76133	6.37545	5.35427	5.4425
ENSOCUG00000000536	IRF8	GL019024:176779-193384	2.04021	1.94224	1.7909	10.4841	12.498	7.18223	2.6701	1.39264	6.13267
ENSOCUG00000000543	RNF144B	GL018711:1648907-1729518	4.08073	5.75809	2.5771	8.65329	4.67955	11.3159	9.70407	12.5225	29.7119
ENSOCUG00000000547	SGO2	7:141167897-141191932	22.879	15.1876	14.044	0.166721	0.307778	0.213332	0.19069	0.276281	0.369382
ENSOCUG00000000548	CCNDBP1	17:29081977-29094001	11.5253	12.6213	16.9787	31.7385	47.5897	27.7989	22.8551	14.8318	40.0911
ENSOCUG00000000551	TGM5	17:29014452-29094113	1.25137	0.804924	2.22843	2.86022	4.48039	2.98242	1.7696	1.94104	3.04701
ENSOCUG00000000552	ENSOCUG00000000552	GL018767:253225-297254	22.1536	21.2505	20.803	4.62606	6.68229	6.57387	8.63672	5.40897	6.02435
ENSOCUG00000000560	HEYL	13:126885592-126893820	5.72833	7.98937	6.53615	0.961806	1.316	2.13844	0.30527	0.254281	0.908996
ENSOCUG00000000562	PABPC4	13:126928666-126942371	35.8366	33.4055	36.5199	52.5062	47.5398	60.4749	32.7708	41.6086	36.2828
ENSOCUG00000000568	HBB2	1:146236498-146238305	8576.05	10873.7	5277.09	186.885	152.901	262.21	476.343	82.1503	724.914
ENSOCUG00000000575	ENSOCUG00000000575	3:38519799-38546290	1.12978	1.20418	1.13624	0.069275	0.12317	0.163159	0.344352	0.492101	0.737869
ENSOCUG00000000577	RSPRY1	5:13405649-13438229	14.7877	14.8758	13.2348	4.98984	5.76246	6.03768	3.97443	3.70131	4.97159
ENSOCUG00000000581	NAGLU	19:43293065-43301425	6.37857	6.56955	5.78164	11.517	18.2847	18.6712	4.61777	4.6103	7.35246
ENSOCUG00000000582	ARL2BP	5:13441024-13448490	33.1974	22.2031	21.0221	4.76824	2.69669	8.15151	8.50454	5.85639	6.95583
ENSOCUG00000000584	ARG2	20:4603540-4639377	5.85686	4.09822	3.52582	87.2709	153.326	183.962	1.79822	1.91061	16.501
ENSOCUG00000000585	RRAD	5:22311515-22315347	3.85678	4.20683	3.11098	0.403936	0.165866	0.376144	11.4636	3.94363	2.68555
ENSOCUG00000000586	VTI1B	20:4582459-4603353	37.8892	41.6191	40.8878	21.3881	27.578	22.0593	38.1233	45.2698	33.5178
ENSOCUG00000000596	PLAAT3	GL018717:311846-343261	37.9227	44.5595	32.6892	64.5847	85.422	82.2175	60.7075	48.4091	74.3145
ENSOCUG00000000598	HDAC2	12:101894027-101948209	93.2692	83.6036	81.9431	12.5076	14.6564	13.7847	12.6154	14.1462	14.5709
ENSOCUG00000000604	ENSOCUG00000000604	19:42627273-42629798	42.7382	39.5273	41.5697	53.6038	51.2289	67.9339	49.4278	63.1661	43.595
ENSOCUG00000000606	TAF1A	16:50471739-50505152	9.12401	8.33622	9.37931	3.58892	5.88499	4.76194	2.51916	1.93883	2.65985
ENSOCUG00000000607	P3H4	19:42707584-42719415	16.9956	17.9323	19.4645	0.546131	0.5888	0.831324	1.03468	0.770635	1.33841
ENSOCUG00000000608	PTGFRN	13:47303640-47384750	29.2244	30.3832	27.8571	3.6212	5.03504	7.41636	4.66886	5.45767	10.8276
ENSOCUG00000000611	FKBP10	19:42713269-42719450	60.1044	67.2293	51.9072	2.6188	2.54601	3.82341	3.67609	2.46412	5.08084
ENSOCUG00000000612	CD101	13:47257231-47290950	2.79916	2.82615	2.62218	0.05172	0.101358	0.172612	0.171464	0.059122	0.062252
ENSOCUG00000000613	TTF2	13:47186261-47230748	11.937	9.84893	8.20918	0.842671	1.94658	1.43954	0.609755	0.575874	1.55294
ENSOCUG00000000616	SCRG1	2:51247571-51291065	1.28494	9.71135	0.418768	0.240185	0.12847	0.307765	0.460913	0.396585	0.612266
ENSOCUG00000000617	UTP15	GL018720:2124591-2144223	9.98424	12.2473	10.7373	16.7821	21.7374	13.2718	7.61154	6.09427	9.09012
ENSOCUG00000000619	SAMD9L	10:35699236-35703990	1.38925	0.992422	1.56722	3.08794	7.02993	7.58709	2.47608	3.98978	7.1443
ENSOCUG00000000621	INHBA	10:24692312-24705511	3.86542	4.60563	2.17209	0.18786	0.1886	0.382416	0.37393	0.170424	0.327068
ENSOCUG00000000625	VPS50	10:35490513-35608388	10.1511	9.61805	9.80508	16.4694	20.8479	14.2714	9.48911	5.67241	10.1388
ENSOCUG00000000628	MUL1	13:132560623-132566757	14.3577	14.6124	15.2011	28.3042	31.4691	49.9333	29.6701	25.4305	34.2693
ENSOCUG00000000630	BCL7A	GL018824:621653-651037	3.58821	4.11587	4.05396	35.149	47.7443	22.3998	1.47641	1.0416	2.9278
ENSOCUG00000000634	ERI1	GL018709:3606918-3632749	27.6758	23.1945	26.5805	14.4981	22.029	20.317	7.75158	6.30884	9.45668
ENSOCUG00000000635	EYA4	12:123546691-123889314	5.90041	6.53327	5.51001	16.0838	15.9203	9.52935	17.0687	15.3906	17.5632
ENSOCUG00000000637	MYL9	4:3443575-3448377	63.4321	87.0966	116.15	14.5168	11.586	16.3243	13.0081	11.6919	16.9783
ENSOCUG00000000638	GLI2	7:59736767-59899847	2.01055	1.73538	2.32256	0.113336	0.135526	0.027974	0.069647	0.225738	0.07973
ENSOCUG00000000641	TGIF2	4:3407565-3419655	11.7623	8.45958	8.75678	0.719631	0.754976	1.03472	0.687663	0.485897	0.443233
ENSOCUG00000000649	SLC36A4	1:123679975-123786844	14.3505	11.1878	9.72881	1.52234	2.84675	4.3245	1.85059	1.72448	2.29182
ENSOCUG00000000651	LDLR	GL018914:1802-14864	16.4029	14.8841	20.5848	1.08317	1.43207	2.32261	1.83485	1.62637	1.32277
ENSOCUG00000000653	NDRG2	17:41320478-41326188	17.834	11.0761	21.2585	30.8858	27.7451	47.5982	127.869	97.5433	129.532
ENSOCUG00000000655	HHAT	16:61947858-62345178	3.26156	3.80542	2.99215	0.125545	0.24048	0.26499	0.170273	0.072027	0.320476
ENSOCUG00000000656	SLC39A2	17:41308770-41314070	0.026529	0.00832	0.043266	0.095583	0.007571	0.068257	0.671589	0.015822	0.71247
ENSOCUG00000000657	ENSOCUG00000000657	16:61658039-62041657	0.371102	0.428591	0.326057	0.005503	0.015955	0.055746	0.023771	0.033472	0.055722
ENSOCUG00000000658	BMP3	15:69212414-69239058	2.57351	3.85354	1.4354	0.240578	0.506915	0.836239	0.188813	0.196221	0.136885
ENSOCUG00000000666	MAP3K19	7:72258310-72320274	0.068824	0.065347	0.014396	0	0	0	0	0	0
ENSOCUG00000000668	KAT7	19:37803512-37858619	10.2507	10.0048	11.8513	13.7789	13.7034	16.1413	6.26262	7.01143	8.31463
ENSOCUG00000000672	EPHA7	12:80433019-80622164	7.92577	6.13523	2.28938	0.036252	0.182607	0.682931	0.169752	0.055153	0.072678
ENSOCUG00000000674	KCNA5	8:30899928-31130711	1.53297	1.78365	2.10059	5.63611	5.95389	5.15825	5.60883	4.81497	7.3769
ENSOCUG00000000677	MACF1	13:127004468-127397370	31.6441	33.2138	30.906	4.25461	5.53321	7.12359	6.59947	6.04942	7.82294
ENSOCUG00000000678	AOPEP	1:73722848-74122609	40.495	51.0492	39.9716	10.0509	13.6553	22.0882	26.7921	31.2429	24.4209
ENSOCUG00000000679	USP20	GL018933:262795-285020	4.00079	4.57862	4.42618	5.60008	6.4431	6.67953	3.6891	2.34283	5.54726
ENSOCUG00000000681	ENSOCUG00000000681	X:2666152-2723899	9.70734	11.6982	10.708	15.2142	24.7251	18.5705	7.22016	6.33294	6.65301
ENSOCUG00000000683	RBBP7	X:2727072-2753518	130.718	130.517	124.833	41.5653	51.1182	39.4375	28.4919	23.4418	31.7859
ENSOCUG00000000684	TARS	11:55184253-55220100	48.2078	52.6718	51.3115	73.6346	84.1158	62.155	44.7637	42.6356	44.0991
ENSOCUG00000000692	SLC39A6	9:77345589-77370927	37.8663	30.6808	32.3845	5.96662	6.7714	9.00981	4.13113	4.64506	6.88185
ENSOCUG00000000696	SMTNL2	19:14007026-14029114	5.96497	6.39965	5.16924	14.0347	5.14315	13.3573	21.229	10.0794	13.1694
ENSOCUG00000000697	ELP2	9:77371082-77411994	19.9297	19.8831	17.1675	34.0144	65.7577	41.9618	13.1056	8.61449	20.6863
ENSOCUG00000000699	CENPE	15:46423572-46506024	20.1605	12.9204	10.2495	2.91892	1.89039	1.10649	0.30229	0.343937	0.394648
ENSOCUG00000000703	MOCOS	9:77426445-77479009	0.006534	0.008066	0.087365	0.315448	1.40923	0.455189	0.251621	0.203901	0.347193
ENSOCUG00000000706	FHOD3	9:77491824-77979957	4.00766	4.04053	3.62408	0.899018	0.308923	1.58337	1.64306	1.24368	0.922981
ENSOCUG00000000709	TPGS2	9:77992017-78279465	11.3921	11.2186	11.8732	1.7987	3.24416	2.61344	2.68825	2.87644	3.73774
ENSOCUG00000000714	RARB	14:11676191-12163213	12.9495	10.7509	9.98085	1.5063	1.97965	2.89733	1.50419	1.05286	2.79311
ENSOCUG00000000715	CD44	1:174450772-174540825	18.0253	16.2869	19.974	0.82365	1.35944	3.03651	1.36797	1.96533	4.46569
ENSOCUG00000000717	TOP2B	14:12111623-12163337	127.424	105.604	102.917	34.9113	40.8491	38.4454	23.1384	19.275	36.2644
ENSOCUG00000000719	RASL11B	GL018754:1207386-1210569	21.5215	23.772	22.1868	3.50049	3.39757	7.17824	8.63563	4.68476	7.07486
ENSOCUG00000000720	OXA1L	17:43009630-43014883	29.4861	27.0376	30.6975	28.286	45.5579	37.288	19.7694	16.2036	38.1861
ENSOCUG00000000721	PAMR1	1:174740454-174835888	8.97603	8.50619	4.62111	0.98824	1.91987	2.64146	0.480563	0.36728	2.11086
ENSOCUG00000000722	SCFD2	GL018754:841114-1201713	3.54376	3.43446	3.64741	3.12859	4.10576	5.20601	1.67626	1.44371	1.86307
ENSOCUG00000000727	NECTIN3	14:108148180-108222126	42.6051	36.7719	46.3696	4.47575	6.00977	7.56931	3.86385	5.23786	6.79986
ENSOCUG00000000728	GMNN	12:12231138-12240321	40.2773	37.535	38.2977	12.2429	12.9011	10.1292	6.55471	7.15766	11.4102
ENSOCUG00000000732	FGF9	8:43044965-43085360	2.24691	3.00142	2.88779	0.032902	0.099726	0.121702	0.037178	0.024526	0.023146
ENSOCUG00000000733	ENSOCUG00000000733	1:54454046-54505696	5.5684	5.40617	5.15653	5.21479	8.1127	5.20441	6.1629	3.55238	7.03973
ENSOCUG00000000734	ENSOCUG00000000734	3:116512016-116534877	417.998	431.204	450.655	48.6693	80.252	84.3991	57.5733	55.2171	84.9328
ENSOCUG00000000737	NR4A3	1:13354916-13387881	0.218518	0.036683	0.184132	0.127772	0.912886	0.622133	3.60837	5.43578	6.21302
ENSOCUG00000000743	KHDRBS3	3:151130022-151250990	13.1379	14.358	16.1088	1.53226	2.84434	4.71163	4.07019	10.2574	5.90442
ENSOCUG00000000744	PLTP	GL018725:888399-901462	0.599517	0.58167	0.44481	0.886622	1.77288	1.611	1.56758	1.70457	3.46593
ENSOCUG00000000750	PRMT3	1:159294030-159448831	15.6819	14.7465	12.956	11.9001	22.4627	21.9782	6.13782	4.73773	9.66904
ENSOCUG00000000754	CYP39A1	12:35904384-35996014	3.84799	4.05441	3.35848	0.682972	0.802871	1.4136	0.983937	0.51324	1.35855
ENSOCUG00000000758	SLC25A27	12:35996661-36025893	4.20799	4.52584	5.582	0.897551	1.34654	2.31348	1.00618	0.837132	1.24907
ENSOCUG00000000761	ENSOCUG00000000761	1:159609193-159907907	0.827798	1.0347	0.867353	0	0	0	0	0	0
ENSOCUG00000000763	PLA2G7	12:36055404-36075754	14.8954	14.8759	14.456	2.33752	3.06469	3.84445	1.72097	1.69851	12.4836
ENSOCUG00000000769	ETFA	GL018746:1324345-1480770	24.2517	25.7958	25.1875	15.5353	19.2443	22.5096	18.9042	17.0408	31.3804
ENSOCUG00000000774	PCDH9	8:68573629-68730823	5.46905	5.72193	4.20975	0.424227	0.651433	0.529771	0.256556	0.295666	0.712822
ENSOCUG00000000775	ADRA1A	2:42825799-42931087	0.235138	0.556124	0.748202	0.029437	0.152254	0.02839	0.167179	0.319012	0.227099
ENSOCUG00000000784	NR4A2	7:95178065-95195850	0.607622	1.00813	0.77491	3.82277	19.6666	12.3261	1.20936	2.30777	7.39412
ENSOCUG00000000788	GADL1	14:17799319-17991806	2.02902	2.37531	1.94623	11.5443	2.02432	9.45623	30.605	18.4594	22.4301
ENSOCUG00000000789	EPC1	16:3256425-3332078	24.8247	25.7349	25.3268	22.9889	44.5783	32.9566	20.9455	17.664	17.7673
ENSOCUG00000000790	NDUFS4	11:69585148-69698248	99.936	105.089	103.424	76.6011	90.8414	81.4983	99.6949	77.0359	95.3028
ENSOCUG00000000794	CDR2L	GL018845:676470-681863	12.8663	11.9621	12.1857	0.742065	1.50248	2.13828	1.39665	1.0375	3.08425
ENSOCUG00000000795	ZFAND5	1:58794678-58831420	12.6152	9.76971	8.3802	120.391	175.623	205.468	38.4989	43.8725	59.2306
ENSOCUG00000000796	CACNG6	GL018924:72094-85277	1.34852	1.26187	1.43961	17.4204	11.4405	18.042	19.8543	22.0165	16.8315
ENSOCUG00000000798	H6PD	13:140855695-140880562	3.48257	2.91857	4.80769	8.60507	5.81686	6.3833	2.25593	1.98227	5.43446
ENSOCUG00000000802	WIPF3	10:14323087-14344823	0.267102	0.22217	0.172483	0.920396	1.12163	1.29218	0.907491	1.65621	1.71596
ENSOCUG00000000803	ENSOCUG00000000803	9:30972377-31070457	2.70562	2.66498	2.4672	2.0412	3.26657	2.65704	1.94373	2.69658	2.52787
ENSOCUG00000000804	SCRN1	10:14349838-14389627	3.3665	4.19155	3.7414	0.228618	0.427838	0.67718	0.408312	0.396922	0.910508
ENSOCUG00000000805	FKBP14	10:14433678-14445292	44.3317	48.2954	36.824	1.717	1.95832	2.45545	3.42074	3.41815	7.17294
ENSOCUG00000000809	ENSOCUG00000000809	GL018942:129122-138492	4.93813	6.86585	4.63988	0.642226	0.22751	0.250834	0.653943	0.233721	0.573614
ENSOCUG00000000810	PRICKLE2	9:31183936-31362230	3.03825	2.85351	2.77388	0.561478	0.691735	1.21603	0.423591	0.570739	0.852701
ENSOCUG00000000812	CCDC39	14:76249307-76291854	4.80252	3.44667	2.70889	0.139343	0.101178	0.11108	0.028067	0.042938	0.17928
ENSOCUG00000000816	VPS51	GL018942:149327-168079	18.3227	18.4032	19.107	25.3572	34.8936	35.0129	23.6296	19.2965	30.4272
ENSOCUG00000000817	SPAG9	19:36633695-36871755	22.8073	22.6853	22.7017	42.3786	68.5991	52.8556	34.6115	32.0417	38.9588
ENSOCUG00000000818	CRKL	21:4937219-4974768	12.6744	12.8122	13.2939	23.987	21.7826	20.2434	19.5279	21.2088	22.8155
ENSOCUG00000000820	NSMCE4A	18:68871977-68887887	14.8125	17.1344	16.1519	5.14274	4.10411	5.28514	4.54199	4.85352	5.51708
ENSOCUG00000000821	ENSOCUG00000000821	18:69064438-69106842	5.36412	4.83383	5.41756	26.8429	15.295	18.462	17.9951	12.92	21.3369
ENSOCUG00000000822	WNK2	1:70630116-70705783	0.732492	0.821929	0.815028	3.48616	1.90892	2.91677	3.05851	2.26204	2.92678
ENSOCUG00000000824	ARF4	9:24366680-24401013	97.0659	91.2335	92.3595	15.0955	29.1833	19.1048	13.3786	10.3295	16.7445
ENSOCUG00000000828	FLNB	9:24800708-24971436	12.1074	14.0078	8.76058	2.8382	2.32285	3.81545	3.15317	2.72811	3.38575
ENSOCUG00000000833	PXK	9:25116771-25211259	2.80916	3.37802	2.57447	9.60529	9.88992	12.6917	5.24977	4.82719	6.2999
ENSOCUG00000000837	RAB11FIP5	2:113292518-113455192	3.85603	4.6013	4.31087	3.83201	6.06997	7.19648	4.96585	4.97583	5.93247
ENSOCUG00000000847	PTPRD	1:45429244-45862102	65.7908	52.1266	48.6305	1.81113	2.75462	6.45487	2.12029	2.38065	2.28322
ENSOCUG00000000848	SUPT6H	19:19463733-19490163	9.93594	10.2039	9.35824	8.38196	14.7879	13.2988	4.24666	4.94937	5.29482
ENSOCUG00000000851	RPL23A	19:19442338-19445166	466.794	550.895	617.204	253.066	175.668	114.656	103.851	96.8729	261.105
ENSOCUG00000000859	TRAF4	19:19424701-19429782	50.0519	51.2403	43.606	12.5978	10.6963	9.50182	4.81321	5.18855	10.0155
ENSOCUG00000000863	ASTN2	GL018699:10140917-11164205	1.90401	1.08478	0.759528	0.183178	0.180578	0.212553	0.104835	0.154202	0.142596
ENSOCUG00000000865	ARSE	GL018876:304979-331689	5.01997	4.85581	4.32147	0.483885	0.622124	0.368121	0.791891	0.381607	0.825337
ENSOCUG00000000867	MRPS28	3:95623109-95774056	48.11	47.777	45.1856	40.879	57.4343	36.3785	44.3575	32.0023	45.433
ENSOCUG00000000876	INTS6	GL018705:5137463-5229077	24.2374	22.5029	20.9961	19.5202	26.5636	39.0883	10.1646	11.9097	15.8157
ENSOCUG00000000880	ENSOCUG00000000880	GL018816:188727-210499	83.0895	77.1608	77.1485	5.76869	7.62346	13.1801	12.0674	13.9201	14.3625
ENSOCUG00000000884	POLR3B	4:89930188-90056580	7.04059	6.83531	6.84992	1.02604	1.751	0.884491	1.5624	0.917898	3.1918
ENSOCUG00000000885	TAZ	GL018816:134177-141568	18.9001	16.3525	16.1069	17.9303	16.5702	22.2332	30.9536	27.4058	25.0734
ENSOCUG00000000887	MSRB3	4:44118696-44339285	32.3293	32.856	33.9954	51.8534	24.5288	43.6336	128.746	143.868	89.3292
ENSOCUG00000000894	LSMEM1	7:49495444-49518326	7.23524	6.77124	5.99683	20.7212	3.82916	9.19802	67.3885	41.1031	50.4875
ENSOCUG00000000896	TTC33	11:61584914-61659912	15.3141	16.0176	18.6644	40.5976	60.5975	31.8964	26.2326	18.8673	35.3524
ENSOCUG00000000903	HDX	X:75105746-75259202	2.80414	2.15002	2.0185	0.072619	0.158817	0.0999	0.130148	0.081272	0.098889
ENSOCUG00000000908	ENSOCUG00000000908	X:100893397-100895104	0.487693	0.374403	0.31838	0	0	0	0	0	0
ENSOCUG00000000909	HACE1	12:92826730-92961209	13.0814	12.6414	13.044	2.60942	2.57299	3.41672	2.36641	1.84216	2.62246
ENSOCUG00000000911	TBC1D16	GL019121:14-38770	7.59249	7.96062	7.94143	2.40823	2.76826	3.93886	1.35532	0.235765	2.83764
ENSOCUG00000000919	ADGRA3	2:12949970-13090022	22.7536	28.8219	23.0322	9.16428	9.57157	9.22093	9.37014	12.219	10.8566
ENSOCUG00000000921	MYO19	19:26368024-26408201	2.45052	2.4164	2.07673	1.06517	1.42625	1.48296	0.394267	0.203466	0.262089
ENSOCUG00000000927	ADAMTSL4	13:41519422-41527726	2.488	1.46115	1.67236	2.93568	3.97832	8.18462	2.24232	1.60334	4.30596
ENSOCUG00000000928	MFN1	14:74795148-74845414	40.618	37.5649	37.0057	45.9773	72.1794	51.8862	60.3684	45.5567	79.3976
ENSOCUG00000000929	KIAA1143	9:14149461-14179349	9.57121	9.9624	9.71403	17.8744	28.3485	26.5692	5.57689	4.82436	7.86307
ENSOCUG00000000930	KIF15	9:14081894-14149462	11.9554	10.9287	10.1905	0.247086	0.205543	0.321983	0.1029	0.154212	0.201756
ENSOCUG00000000931	GNB4	14:74848726-74903524	21.5522	26.0204	26.333	4.72039	4.47795	6.43426	3.51989	3.1879	6.93142
ENSOCUG00000000936	ENSOCUG00000000936	13:107569069-107570853	2.07506	1.8871	2.22116	4.00673	10.4725	13.141	0.565294	1.04179	1.50516
ENSOCUG00000000937	ZDHHC3	9:14000192-14030439	14.5637	16.158	15.9171	10.2152	13.0382	13.3954	13.814	18.7554	13.8339
ENSOCUG00000000939	EXOSC7	9:13949068-13982274	24.8662	26.6138	28.7609	25.35	30.1484	28.0992	19.272	18.5056	31.2522
ENSOCUG00000000942	ENSOCUG00000000942	GL018704:5581523-5604956	202.286	201.162	206.491	48.8874	59.7568	56.6556	28.9901	26.4508	42.7157
ENSOCUG00000000943	SYNC	GL018704:5492772-5584531	11.472	5.24842	10.1618	3.53622	6.26122	4.61486	11.5145	8.93036	12.7169
ENSOCUG00000000944	PLPP7	GL018764:197105-229860	1.76409	1.84939	1.87595	19.2718	12.4125	19.4939	19.2517	15.9522	20.8264
ENSOCUG00000000945	SRSF12	12:75939733-75980260	9.86301	11.3177	8.85169	40.9948	31.7156	55.4757	16.1935	19.2707	21.1814
ENSOCUG00000000947	PM20D2	12:76007740-76037793	10.9663	12.1211	10.6031	289.628	128.42	138.256	47.4054	35.8833	93.207
ENSOCUG00000000959	CC2D1B	13:114365717-114380266	3.21622	3.2297	3.08275	4.74606	6.7626	5.30824	5.04237	5.25485	4.78868
ENSOCUG00000000960	SDK2	19:56865993-57104403	5.7077	4.04743	2.62924	0.210227	0.630022	0.332028	0.386499	0.314227	0.253901
ENSOCUG00000000962	ORC1	13:114334047-114360831	8.51227	6.86185	8.25806	0.261864	0.317207	0.281646	0.047354	0.080026	0.330335
ENSOCUG00000000965	LY96	3:89726542-89774671	7.19344	6.86227	6.68417	7.19327	8.39882	9.10931	6.77347	7.19302	8.24236
ENSOCUG00000000967	NAPA	GL018835:686746-704417	25.1588	29.2578	25.372	35.287	51.7989	44.5399	29.766	32.138	26.2881
ENSOCUG00000000968	DES	7:160621568-160629173	184.344	205.442	251.165	1935.98	1426.98	1992.91	1828.55	1980.56	1829.42
ENSOCUG00000000978	LOXL1	GL019108:1684-18083	29.0223	22.0608	26.5959	0.993566	1.108	1.95941	3.26635	1.6026	4.75738
ENSOCUG00000000984	ESRRG	16:56512496-56750861	0.490598	0.700875	1.28775	1.18785	1.1151	2.73664	5.4752	3.21336	4.67738
ENSOCUG00000000988	SEC31B	18:48591778-48627233	0.509843	0.588273	0.740969	4.43067	4.38494	3.83673	3.37463	2.76217	4.66108
ENSOCUG00000000989	ENSOCUG00000000989	18:48631424-48636257	222.445	233.083	247.632	206.899	175.522	218.025	278.122	271.92	257.355
ENSOCUG00000000998	CDK2	4:39517198-39522058	5.14524	4.89547	5.48399	0.397436	0.211808	0.622213	0.330965	0.378028	0.626099
ENSOCUG00000001006	TACR1	2:111118396-111509084	1.85073	1.0462	1.30874	0.354312	0.079059	0.18656	0.211176	0.487638	0.157808
ENSOCUG00000001008	ENSOCUG00000001008	GL018802:41606-66205	13.7517	15.0778	14.8062	6.05306	5.55512	6.33487	3.52336	3.45518	5.41395
ENSOCUG00000001009	NFE2L2	7:116890364-117211820	14.3665	13.9302	15.3127	34.3169	58.1827	38.3108	12.8964	10.1529	22.2288
ENSOCUG00000001013	ATP6V1B2	15:4762762-4792118	6.78161	6.11229	6.58171	6.22707	9.32695	8.25625	3.0548	3.24086	4.44905
ENSOCUG00000001020	GNAI1	7:35800454-35912590	40.1978	39.6927	37.9793	13.1508	22.7664	28.3414	7.38566	9.17752	12.392
ENSOCUG00000001026	PPM1F	21:5712386-5727584	50.5234	54.3128	51.9191	8.00887	9.25542	10.3536	9.67322	8.44109	12.385
ENSOCUG00000001028	MFSD2A	13:126555434-126571463	0.359476	0.234557	0.627839	0.243148	0.258673	0.293294	5.73122	12.8686	2.15321
ENSOCUG00000001031	HAUS5	GL018786:463172-477945	5.53407	5.05661	4.79303	0.210354	0.498461	0.924041	0.9802	0.381289	0.689223
ENSOCUG00000001034	PTPN3	1:3635006-3795098	1.94753	1.67784	2.39604	6.86976	6.9245	22.1154	3.94034	1.88122	12.4423
ENSOCUG00000001035	ADAMTS2	GL018730:575005-802764	11.1678	8.12864	7.44754	1.55883	1.59024	2.57373	2.01713	1.60996	2.92738
ENSOCUG00000001042	ATP5F1E	GL018755:416510-419396	232.247	252.367	221.584	161.596	143.947	152.539	206.286	226.449	196.082
ENSOCUG00000001043	FERMT2	17:71700817-71783376	51.1373	54.2277	45.8499	48.8448	54.7891	48.4623	37.1067	40.8263	48.2227
ENSOCUG00000001047	SMARCA1	X:103841982-103941637	26.0774	26.1357	24.8617	8.49981	4.4748	8.09797	8.29276	10.1438	8.1858
ENSOCUG00000001050	ZFAND6	GL018846:517859-552855	55.7535	52.0483	56.7331	135.432	125.269	91.8465	120.721	105.184	141.36
ENSOCUG00000001058	AJUBA	17:43201492-43209353	5.70405	6.0019	7.19634	0.876874	1.09604	1.22654	0.775013	0.860491	1.0752
ENSOCUG00000001060	ANKRD13A	GL018766:130255-165685	9.58011	10.4725	13.9738	3.55183	5.34032	6.78473	2.56835	2.24714	4.60078
ENSOCUG00000001062	C8orf37	3:110749968-110906246	6.8558	6.8626	8.17476	1.00084	1.67311	3.76782	0.992045	0.505579	1.53087
ENSOCUG00000001078	AMOTL1	1:121990693-122108223	12.6661	13.3379	13.6394	8.90803	8.22392	15.799	16.9641	12.1087	16.2522
ENSOCUG00000001081	WWP1	3:101825601-101919341	15.7981	15.3993	14.9019	94.9082	75.6798	83.2839	124.558	147.709	154.849
ENSOCUG00000001082	CLIP4	2:156939843-157000304	0.36433	0.45488	0.845251	2.72508	2.90893	7.20936	3.53996	3.32635	3.70073
ENSOCUG00000001086	RMDN1	3:101826137-101964390	12.179	11.4321	10.8232	4.2903	3.70297	4.41925	3.87771	3.94737	4.74149
ENSOCUG00000001089	GRIA4	1:110678135-111069605	0.664888	0.586223	0.855721	0.03695	0.112618	0.03467	0.018841	0.08142	0.088846
ENSOCUG00000001093	COMMD1	2:124301474-124440264	12.6569	11.0705	13.5073	3.0238	6.01982	3.92471	4.98302	2.7858	4.70642
ENSOCUG00000001096	ENSOCUG00000001096	1:123182107-123184962	116.543	89.4996	101.246	34.1564	52.426	63.1802	12.8864	10.322	24.1633
ENSOCUG00000001097	CGRRF1	17:73206361-73239527	5.72787	5.56407	5.66095	7.11143	7.63391	6.84395	6.11097	6.79367	6.29431
ENSOCUG00000001101	SLC25A11	19:12450024-12452602	44.0376	47.2192	53.5201	61.7388	72.0697	106.873	113.888	107.737	116.887
ENSOCUG00000001106	PFN1	19:12452823-12458998	40.7086	32.0342	32.8872	7.24779	9.51625	5.14097	4.95864	5.18673	6.86844
ENSOCUG00000001108	ENSOCUG00000001108	19:12475901-12479915	63.1354	67.5724	69.8478	71.2527	87.4262	89.2392	70.0247	46.2533	60.9295
ENSOCUG00000001120	COPB2	14:33009786-33044202	69.0387	64.9917	56.4166	25.8718	36.1251	29.8651	17.3097	14.1581	20.7641
ENSOCUG00000001121	ATIC	7:156647833-156690354	23.4588	24.0728	25.2807	40.1725	70.1434	57.2811	10.6839	8.51229	18.9682
ENSOCUG00000001124	ZC2HC1A	3:94430444-94487140	11.5028	10.9416	9.42437	3.43584	3.96027	6.67514	1.82441	2.77479	4.04494
ENSOCUG00000001127	RHOQ	2:139683761-139715430	42.6044	36.1797	35.3411	15.4015	18.2189	17.4664	27.1495	23.5318	32.8048
ENSOCUG00000001131	CEMIP2	1:58141887-58227610	11.8526	10.7884	7.88854	1.81096	1.97735	2.76876	2.86321	2.01235	3.92822
ENSOCUG00000001137	LHFPL6	GL018719:2323167-2611649	21.8088	23.7307	24.0893	6.2244	8.79536	17.2932	6.28065	7.38514	9.54523
ENSOCUG00000001138	TP53	19:11519985-11531427	8.81523	8.81919	12.2276	3.47992	4.85412	4.48511	1.60981	2.10743	2.08688
ENSOCUG00000001155	PDIA3	17:28566492-28593576	312.159	294.356	237.789	23.6151	26.7797	29.7205	33.3871	30.1474	36.2074
ENSOCUG00000001156	HOXC13	4:37316468-37730050	3.0906	3.13682	3.65879	3.87376	4.15895	5.5533	1.82778	1.55508	2.03599
ENSOCUG00000001164	KDM1A	13:130126749-130271864	25.7824	24.8569	26.9229	11.0391	14.9241	13.6455	5.73785	5.69159	8.38467
ENSOCUG00000001165	RANBP2	2:83806830-83880447	41.8485	34.17	34.9335	71.6236	115.708	83.4583	43.3926	35.6554	54.3976
ENSOCUG00000001168	LUZP1	13:130026645-130191294	4.99066	6.99124	5.09314	2.31645	1.70446	2.52023	1.38273	0.883073	1.30295
ENSOCUG00000001169	RGS5	13:29746057-29817714	37.5372	36.2686	38.5717	86.7538	105.619	107.84	116.746	83.6026	118.964
ENSOCUG00000001171	NUF2	13:29603370-29628912	27.9456	21.8774	19.7944	0.209598	0.257936	0.481939	0.244759	0.14237	0.303641
ENSOCUG00000001173	ENSOCUG00000001173	14:55432552-55548462	5.95024	6.9773	7.02254	2.81162	1.32873	2.72199	9.68754	6.76592	13.0086
ENSOCUG00000001174	B3GALNT1	14:55587136-55628271	7.31498	5.41097	5.54263	0.423674	0.60419	0.42732	0.179067	0.26914	0.239167
ENSOCUG00000001178	FAM78B	13:26731585-26821921	2.62037	2.21515	2.73517	0.11178	0.115061	0.263946	0.492531	0.179487	0.638711
ENSOCUG00000001179	ARHGEF26	14:48364884-48497875	6.61284	6.17544	6.17286	4.02451	6.52082	2.93104	1.36781	1.19004	2.65195
ENSOCUG00000001188	ENSOCUG00000001188	12:104299981-104343116	0.08984	77.6558	0.09668	0.699874	0.721961	0.673172	0.243	0.088373	0.449381
ENSOCUG00000001197	SLC16A2	GL018757:1261157-1407029	11.9661	8.72519	10.5264	0.604751	0.492214	1.2503	0.535569	0.486305	0.991908
ENSOCUG00000001200	SFT2D1	GL019571:31028-39489	13.8425	14.8189	14.3476	17.8287	22.4933	15.7754	12.4005	13.7938	18.2356
ENSOCUG00000001205	ENSOCUG00000001205	6:1578019-1683512	0.886724	1.24674	1.22648	2.94738	3.81484	3.10509	4.0599	3.729	2.76867
ENSOCUG00000001208	RXFP1	GL018701:1096779-1246151	0.01172	0.013818	0.012714	2.82274	4.39206	2.67603	0.684802	0.684957	2.21817
ENSOCUG00000001215	HIPK3	1:172613280-172695336	48.5606	42.6477	44.9257	32.4697	39.9095	40.3305	34.1341	39.2012	38.9008
ENSOCUG00000001217	2021-03-07	7:98617693-98652522	60.5447	59.1842	59.5678	73.3953	109.375	77.3424	44.3129	40.8534	57.4154
ENSOCUG00000001220	TUBGCP2	18:69766789-69781930	12.5818	11.9046	13.3524	27.9217	25.8495	34.1893	16.4928	16.343	16.1696
ENSOCUG00000001223	CDC40	12:98036494-98102607	17.1172	19.3304	16.6197	18.2138	23.85	19.3266	12.6368	8.4383	15.514
ENSOCUG00000001235	ADAM19	3:38917168-39008037	24.6163	19.689	18.7728	4.56589	4.92027	3.53553	3.11354	2.34007	8.57536
ENSOCUG00000001246	TMCC2	16:66877194-66913453	5.71423	5.40273	3.67735	5.51828	4.09588	5.9548	0.785222	0.672893	1.31988
ENSOCUG00000001250	EDNRA	15:17109144-17191949	12.1435	10.3873	13.5118	0.972598	1.00646	1.60195	0.802612	0.891007	1.39859
ENSOCUG00000001254	CLTCL1	GL018812:770496-858321	5.87162	6.25696	5.9885	38.0187	37.3599	43.7587	24.0306	23.0219	32.5174
ENSOCUG00000001264	CMYA5	11:509807-560248	3.26559	3.22509	3.88178	173.199	131.063	111.142	82.5282	81.7286	97.4819
ENSOCUG00000001265	DCK	15:78982056-79005862	6.71551	6.39676	6.2426	0.446253	0.95045	1.09681	0.4799	0.286897	0.311481
ENSOCUG00000001266	TOMM70	14:120209175-120265000	67.3168	65.7099	67.7895	59.1116	100.202	75.7032	38.6773	28.729	51.9165
ENSOCUG00000001269	NNT	11:64366450-64472192	90.9931	86.5926	99.6333	161.103	123.232	174.792	188.352	116.313	248.271
ENSOCUG00000001271	ZC3H18	GL019362:3769-45258	4.2235	4.39267	4.03902	4.79151	8.65222	6.55538	3.11836	2.14898	3.24451
ENSOCUG00000001278	INTU	15:103449906-103553591	4.04873	3.90429	3.53325	0.286979	0.429682	0.910309	0.233594	0.238466	0.588282
ENSOCUG00000001280	HSP90AA1	GL018751:1373708-1377110	289.641	285.082	321.865	50.3108	133.875	47.9032	177.876	87.3157	108.5
ENSOCUG00000001281	WDR20	GL018751:1265558-1323664	10.7937	11.0255	13.1652	11.645	14.1245	14.2115	6.57655	6.74856	8.4384
ENSOCUG00000001289	2021-09-11	15:73292196-73468442	18.1823	16.9153	19.358	7.16808	13.111	4.09017	5.55042	3.7775	5.95862
ENSOCUG00000001295	POLB	GL018706:926265-962552	15.4572	15.3755	18.3387	19.3226	27.844	22.4248	23.6578	26.3863	23.631
ENSOCUG00000001299	MICAL2	1:153868578-153986744	4.75411	3.78282	4.01348	66.4183	39.6517	3.43185	58.5806	54.193	20.8168
ENSOCUG00000001303	SMDT1	GL018734:516906-522061	160.947	177.303	169.805	168.483	141.511	192.24	274.485	398.076	276.26
ENSOCUG00000001304	AGAP2	GL018714:831955-941468	5.2462	5.21876	5.8634	0.710987	0.735986	0.639941	1.05512	0.431126	0.774494
ENSOCUG00000001305	PHETA2	GL018734:522275-526289	11.6003	11.4387	11.9892	0.247759	0.327792	1.16967	1.0292	0.408312	0.91951
ENSOCUG00000001307	TP53I11	1:184491938-184493883	7.60401	8.76025	9.72893	0.299666	0.581455	1.19222	0.475271	0.331465	0.985684
ENSOCUG00000001309	ISM1	4:22902357-22980061	0.571044	0.702852	0.892248	3.21888	3.89898	4.95626	3.8078	1.69891	3.93444
ENSOCUG00000001311	CELF1	1:186776056-186808475	18.8956	19.6997	18.4953	18.9709	35.8807	19.1431	16.8386	13.1806	22.0067
ENSOCUG00000001317	DPY19L4	3:110333907-110400374	34.1119	29.4076	28.2749	6.76139	8.66131	9.88542	5.65397	7.03362	9.61459
ENSOCUG00000001320	IFT74	1:26481674-26589887	7.56785	5.86252	6.83662	2.56617	2.65172	3.84633	1.57335	2.0537	2.09288
ENSOCUG00000001324	ATP1A1	13:47885347-47903300	20.3126	20.5753	16.6871	3.38184	4.07285	7.58897	5.42964	6.19339	4.45869
ENSOCUG00000001327	HRH4	9:65630796-65648374	0	0	0	0.017012	0.097493	0.016352	0	0	0
ENSOCUG00000001328	VPS13A	1:63590621-63836968	12.0185	11.5032	10.0896	24.5077	27.4634	19.1068	10.8769	10.9193	16.5394
ENSOCUG00000001334	SLC3A2	GL018717:1482660-1507689	11.3183	11.2951	10.8069	142.686	242.567	110.926	48.995	51.1698	45.3403
ENSOCUG00000001337	PARM1	15:75261893-75375194	8.2092	6.07872	8.02544	0.293876	0.220735	0.99057	0.496726	0.992517	0.785842
ENSOCUG00000001338	TIMM10	1:190608587-190615935	8.34841	10.4921	8.96917	11.9135	14.8941	11.095	10.4164	6.36267	12.1956
ENSOCUG00000001349	RBFOX2	4:85607815-85876929	21.2294	25.7201	25.623	3.1303	7.39762	6.79751	9.19038	4.50454	7.28466
ENSOCUG00000001351	CD96	14:107559354-107670086	0.051472	0.034184	0.040743	0.184667	0.096511	0.097961	0.24618	0.807653	1.04936
ENSOCUG00000001360	GAB3	GL018783:954776-1040440	3.90994	3.60624	3.14648	0.322444	0.233198	0.459389	0.338078	0.292125	0.913993
ENSOCUG00000001366	ENSOCUG00000001366	7:108621606-108641977	10.5761	10.4295	10.8116	0.425491	0.47508	1.00822	0.133111	0.149103	0.260208
ENSOCUG00000001375	ENSOCUG00000001375	18:48288443-48298824	2.55459	3.56646	3.62123	0.126152	0.346837	0.255112	1.76159	1.82701	0.544553
ENSOCUG00000001378	PROKR2	4:11852444-11863122	1.27445	1.01848	0.696567	0	0	0	0	0	0
ENSOCUG00000001380	ENSOCUG00000001380	GL019060:184491-210284	0.061042	0.173463	0.061303	0	0	0	0	0	0
ENSOCUG00000001384	RTTN	9:110136913-110364886	3.10688	2.92919	3.10033	0.847076	1.08928	1.4023	0.588722	0.887477	0.915733
ENSOCUG00000001386	CTTNBP2	7:27234384-27450971	2.18647	2.90028	1.96916	0.311051	0.448088	1.03082	0.50755	0.242443	1.13809
ENSOCUG00000001390	GOLGA4	14:24038017-24189100	8.4463	9.79593	12.5131	10.4121	13.7966	12.0029	14.5737	16.0233	30.6291
ENSOCUG00000001392	RNF170	GL018706:533285-570675	12.6474	11.8235	11.8997	3.95027	2.99642	3.19806	4.56877	4.93301	5.61083
ENSOCUG00000001396	ENSOCUG00000001396	12:23191170-23198819	0.357839	0.446663	1.85995	1.29754	1.36445	1.39041	1.68187	2.15876	5.35263
ENSOCUG00000001397	LMF2	GL019140:50747-179392	12.8467	14.1501	13.0189	4.33793	4.52267	5.93659	2.12841	2.57034	2.72628
ENSOCUG00000001398	NAT10	1:173444687-173513174	5.4097	5.1683	7.30676	6.71625	9.70889	8.81987	2.98311	2.31628	2.75791
ENSOCUG00000001401	NCAPH2	GL019140:164228-175544	38.3968	39.7117	35.0541	10.456	11.1908	15.4391	11.216	10.2127	9.49261
ENSOCUG00000001402	HOOK3	GL018706:364434-526132	78.3395	77.4175	80.2293	57.6165	82.3675	76.6586	72.9867	54.7543	70.4346
ENSOCUG00000001405	ABTB2	1:173489116-173658839	3.0869	3.10237	3.00636	1.02696	1.62476	2.19705	3.26686	3.24458	2.55557
ENSOCUG00000001406	ENSOCUG00000001406	GL018763:1247513-1272052	3.62431	4.73635	4.25017	4.79987	7.48312	5.40641	3.18405	3.45018	3.36743
ENSOCUG00000001407	MAGI2	7:37417433-38264480	3.11201	3.12325	4.40888	0.90184	1.10122	0.863632	0.26998	0.40468	0.709452
ENSOCUG00000001414	DDX23	4:33146806-33163434	22.5497	24.1439	27.1207	31.8329	31.3389	26.5389	21.0407	19.0074	23.7847
ENSOCUG00000001418	PSMD14	7:100346345-100547160	18.1251	14.4618	15.401	19.5185	46.6324	39.118	11.0942	11.4982	16.9386
ENSOCUG00000001426	ITGB7	4:37031553-37041034	5.16481	3.82757	3.99452	0.315098	0.76441	0.814807	0.301848	0.398162	0.755709
ENSOCUG00000001428	PDE4A	GL018914:420160-426677	0.403292	0.618317	0.678072	1.54488	0.616196	0.91925	2.96827	2.70236	4.17309
ENSOCUG00000001430	ENSOCUG00000001430	20:27916165-27925801	30.7939	31.7384	29.6653	29.6703	55.7953	34.3855	38.4056	25.3086	33.8795
ENSOCUG00000001435	KEAP1	GL018914:397799-404782	24.3666	24.6888	24.1712	106.299	112.522	101.398	84.7728	69.0001	62.7056
ENSOCUG00000001436	MAOB	X:29181268-29298608	0.643074	1.21686	0.840115	4.80749	4.84728	6.21184	7.49305	4.1044	7.43144
ENSOCUG00000001438	ALKBH1	20:27737165-27760394	7.84634	8.40368	8.2207	14.8412	13.762	13.5745	8.61535	7.46386	10.4285
ENSOCUG00000001439	FAT1	2:64099388-64228276	91.9313	100.124	76.6307	4.33338	6.42964	11.8543	5.72829	5.60749	10.0539
ENSOCUG00000001446	ZDHHC20	8:43363367-43462301	35.7022	30.7606	27.9511	74.8569	12.263	15.6528	6.51867	7.29076	12.2771
ENSOCUG00000001447	DOCK1	GL018726:1277834-1773747	9.92125	9.11907	7.832	1.5273	2.21646	3.27608	1.9097	1.53767	2.09332
ENSOCUG00000001448	DCUN1D2	GL018956:126750-150048	1.73029	1.37428	1.97973	15.8537	11.2855	10.5416	39.5256	30.4057	40.4564
ENSOCUG00000001454	NES	13:36260056-36267496	82.7836	96.7762	104.369	6.91635	7.93105	7.737	2.79048	3.71909	4.76963
ENSOCUG00000001455	GPI	5:4169177-4197347	74.2429	82.104	126.989	1116.79	675.248	886.863	657.402	893.034	603.789
ENSOCUG00000001457	MYF6	4:59978364-59980531	28.4055	31.206	37.1067	132.312	226.725	87.2382	199.134	120.328	118.07
ENSOCUG00000001458	ENSOCUG00000001458	5:4202512-4223179	6.93896	4.9272	4.91262	5.69413	7.3782	10.7416	3.61967	4.46164	7.80182
ENSOCUG00000001460	RRNAD1	13:36216529-36223842	7.65169	10.0413	7.8354	14.1626	21.9645	15.4281	9.60346	8.54723	13.9703
ENSOCUG00000001461	PLOD2	14:39741113-39840641	36.5927	48.8055	34.6886	2.90338	3.71238	6.64633	2.48129	2.64876	6.91825
ENSOCUG00000001467	DLC1	GL018709:2628132-2676466	12.1549	12.2727	10.6955	2.93581	3.95548	6.37523	2.70215	2.93526	4.18549
ENSOCUG00000001468	CTNNB1	9:2775861-2788164	257.682	276.545	252.364	73.4564	97.5426	83.0627	88.3332	71.7162	98.4928
ENSOCUG00000001479	MAGED1	GL018748:1308978-1354445	33.3055	35.2062	31.0931	1.36281	1.27964	2.40299	0.514493	0.5155	1.28746
ENSOCUG00000001480	GMPS	14:50105466-50181614	20.3908	19.4174	20.7396	8.04811	11.9438	9.79743	5.05879	5.13664	6.59696
ENSOCUG00000001481	RIPOR2	12:12121386-12212751	9.75044	8.30145	7.11304	2.52588	3.57779	4.26074	1.36518	1.18884	3.02121
ENSOCUG00000001488	IRAK1BP1	12:65747679-65760487	8.74252	7.08474	8.61066	2.13029	3.16157	2.24614	0.648795	1.10432	0.88543
ENSOCUG00000001489	ADGRF5	12:36214836-36323424	15.8637	15.7729	18.0298	86.5601	97.8388	122.503	62.6688	59.0013	79.2716
ENSOCUG00000001497	FABP7	12:111910123-111915735	29.3707	29.4894	41.4872	0.879664	1.07281	1.1967	0.261369	0.380217	0.82356
ENSOCUG00000001499	PLEKHA4	GL019028:140451-161480	7.68938	9.18381	6.30412	1.75971	1.53085	3.61906	1.10101	0.885216	1.51325
ENSOCUG00000001513	VPS26A	18:17610106-17654492	15.0654	12.9322	12.3519	14.4546	22.2235	20.5746	12.8906	17.516	14.0126
ENSOCUG00000001522	ENSOCUG00000001522	GL018907:456068-484448	18.2023	21.4926	26.6103	128.939	89.746	56.9841	124.719	88.3547	126.783
ENSOCUG00000001524	CABLES1	9:64424698-64486186	2.98421	3.32816	3.5539	0.759957	1.93017	2.61572	0.572924	0.59198	0.774765
ENSOCUG00000001525	ADAMTS6	11:81327343-81634734	6.19527	6.31138	4.76973	0.469367	0.558123	0.936531	0.271414	0.180028	0.479028
ENSOCUG00000001526	SYPL2	13:54721149-54737335	7.94408	9.05275	8.15207	12.0846	2.52489	9.24134	33.929	28.6664	28.6422
ENSOCUG00000001537	TRAF3IP1	GL019249:56538-102755	2.76117	3.22574	3.47542	2.96058	2.9445	2.56569	3.71287	4.50996	2.88427
ENSOCUG00000001541	BRI3BP	GL018864:138728-147389	11.1852	12.2275	10.6946	0.702318	0.8457	1.12516	0.833361	1.25324	0.619482
ENSOCUG00000001542	RIPK2	3:105172432-105208358	4.46659	3.85273	4.21961	0.479404	0.78072	0.928818	0.642012	0.561068	1.16964
ENSOCUG00000001551	MAP7D1	GL018704:2161602-2186899	10.8119	12.7258	12.8008	18.0228	16.9729	19.1915	24.1615	25.3269	23.8855
ENSOCUG00000001552	BARD1	7:156087706-156199535	20.1957	19.3904	19.8127	20.039	22.6054	14.9716	3.05837	1.74126	5.06788
ENSOCUG00000001554	TANC2	19:47879278-48334826	13.2199	13.2306	12.0615	1.39742	1.57828	2.14978	1.64734	1.49775	1.84585
ENSOCUG00000001555	ACE	19:48353016-48371240	1.26367	0.725075	0.718033	5.92014	6.53837	9.57203	4.13397	7.54217	6.65893
ENSOCUG00000001560	PPP2R5D	12:32484287-32507450	12.9664	12.439	12.6884	2.23542	3.0987	3.50631	2.42495	2.291	2.40883
ENSOCUG00000001573	PTPRT	GL018718:1534013-2520890	0.290775	0.12529	0.545196	0.058296	0.121419	0.069885	0.056558	0.009548	0.122521
ENSOCUG00000001574	MAPKAP1	GL018699:1761425-2028568	23.1266	22.8797	23.9321	25.1327	28.1708	25.7935	20.847	21.1556	20.9791
ENSOCUG00000001578	CUL7	12:32526279-32544349	13.5042	12.8288	11.948	1.21579	2.05324	2.10343	1.27841	0.629966	1.21015
ENSOCUG00000001582	FAM184B	2:8215402-8335539	0.726406	0.793408	0.994778	0.268708	0.125893	0.761875	0.073559	0.173467	0.05923
ENSOCUG00000001585	RAE1	GL019257:9694-23581	19.3388	17.1188	16.0746	15.3909	32.7186	19.1074	6.62124	2.9587	9.82472
ENSOCUG00000001595	CRIM1	2:149753466-149917629	9.42447	9.12269	8.51022	17.3291	18.5309	26.3963	24.7813	24.7842	35.7622
ENSOCUG00000001596	B3GALT2	16:77556536-77688199	16.8956	15.0111	14.2067	1.95691	2.36709	1.90416	2.40756	2.27523	3.91654
ENSOCUG00000001599	FLRT3	4:21875860-21891796	13.9631	12.8526	13.6314	0.861582	0.566692	1.40034	0.777546	0.404036	1.55089
ENSOCUG00000001605	CCDC127	GL018897:348033-391352	30.4324	26.1428	27.4577	41.9157	42.8992	43.5473	36.7202	29.7586	46.7412
ENSOCUG00000001610	PPIP5K2	11:22490125-22566737	21.5212	18.9709	18.4506	2.50298	3.81312	3.30548	1.91036	1.90571	3.08488
ENSOCUG00000001616	PCSK5	1:62290512-62721376	8.47802	6.76772	6.72194	0.777796	1.08571	2.38661	1.35798	1.31843	2.05228
ENSOCUG00000001617	MTMR8	X:42932279-43060762	1.50391	1.36842	1.36036	0.317924	0.361273	0.319092	0.126515	0.147808	0.381751
ENSOCUG00000001645	RAB7A	9:7633585-7657472	49.3661	64.5735	60.7676	147.894	201.572	155.255	106.682	85.9834	129.563
ENSOCUG00000001647	LIPC	17:13811864-13970830	0.072202	0.081393	0.021486	0	0	0	0	0	0
ENSOCUG00000001651	LNPEP	11:16652621-16758335	16.3854	16.8044	16.437	12.1624	12.4198	13.2595	21.9668	16.4309	22.1499
ENSOCUG00000001652	CCNB2	17:13281660-13307082	43.5403	46.8379	46.5489	0.153556	0.345317	0.086107	0.335474	0.234118	0.272422
ENSOCUG00000001655	ENSOCUG00000001655	11:16808366-16860904	55.7002	58.5098	53.3508	1.17875	0.491154	1.18317	0.543935	0.810673	2.3464
ENSOCUG00000001656	RIOK2	11:16872325-16898951	16.2394	15.5295	13.8325	16.6135	25.1207	23.1255	8.83009	9.28047	7.4887
ENSOCUG00000001657	CREM	GL018724:1285356-1345562	1.35389	1.23784	1.49516	1.73178	8.76026	7.26043	6.61831	7.36097	7.52672
ENSOCUG00000001661	PDIA4	7:3003229-3024229	114.71	99.7949	100.896	17.703	18.6498	20.3539	15.1321	11.0859	17.6113
ENSOCUG00000001665	MDM1	4:47295512-47327479	4.75603	5.07626	4.07538	0.775907	1.25837	0.98575	0.428025	0.445809	0.652944
ENSOCUG00000001667	DDB1	GL018717:3417359-3451140	93.5214	85.982	88.5417	37.3529	47.9443	44.2004	25.5426	20.5757	29.3713
ENSOCUG00000001670	PEX16	1:185179185-185257125	5.94937	6.76875	6.2683	10.2081	19.1274	15.8023	4.48488	3.87058	6.21267
ENSOCUG00000001673	TKFC	GL018717:3404761-3412885	9.64668	10.89	11.1429	1.51946	2.13632	2.00695	1.25387	1.06073	1.34034
ENSOCUG00000001674	ENSOCUG00000001674	X:55766967-55845088	3.18561	3.30929	3.4695	0.06091	0.248863	0.339092	0.097556	0.099721	0.195326
ENSOCUG00000001676	EZH2	7:3127739-3202817	19.4617	19.6106	17.3083	1.99249	4.23475	2.59274	1.29637	0.517664	1.08259
ENSOCUG00000001683	ENSOCUG00000001683	GL018717:3303920-3326456	34.8431	36.6397	37.2296	33.0415	50.2825	33.5548	34.264	27.3948	43.0779
ENSOCUG00000001685	SLC7A8	17:43347405-43413051	1.2229	1.44668	0.546323	53.0583	78.069	60.3304	2.16833	2.39404	5.12476
ENSOCUG00000001687	SPIDR	3:61829162-62285284	6.94896	6.64469	6.30609	10.8516	14.7705	21.6361	2.33265	1.93194	3.29686
ENSOCUG00000001691	ATL3	GL018717:253125-301887	16.9401	18.2295	17.8151	3.87487	5.65922	8.36658	5.2144	3.76045	5.65185
ENSOCUG00000001693	PRKDC	3:62300679-62473421	7.7927	7.10685	7.12989	1.71733	3.20172	2.95132	1.33387	1.02687	1.83783
ENSOCUG00000001698	MAP3K7	12:77383216-77460291	24.7595	24.8527	22.1377	9.91875	17.1227	12.9752	5.94135	5.93963	9.07251
ENSOCUG00000001710	MCM4	3:62473470-62494806	19.2348	15.8033	13.9126	0.245378	0.270741	0.697912	0.188275	0.071636	0.186634
ENSOCUG00000001711	TRO	X:36338327-36348055	30.4052	29.13	25.4858	1.40319	1.0269	1.70496	2.02921	0.919449	2.76132
ENSOCUG00000001714	NXPE1	1:101861360-101884868	0	0	0	0	0	0	0.03907	0.003589	0.003741
ENSOCUG00000001715	GCFC2	2:110756930-110792281	5.47818	4.18708	4.45566	0.902458	2.68331	1.76456	0.734105	0.711123	1.21922
ENSOCUG00000001718	UBQLN1	GL018728:725034-783572	48.4056	47.3628	48.3106	62.0776	147.728	97.4243	37.7101	38.5511	56.1361
ENSOCUG00000001719	DIAPH3	8:61106036-61702604	9.3715	8.48164	7.64153	0.11731	0.103218	0.315037	0.243534	0.11314	0.312334
ENSOCUG00000001723	ZFHX4	3:92472170-92675858	12.1648	9.67198	7.67078	1.64073	1.62491	2.07931	1.7658	1.38857	2.16632
ENSOCUG00000001734	LARGE1	4:87373825-87887435	9.15199	9.43016	7.54097	13.5642	11.4152	13.3735	15.9352	17.5989	19.4248
ENSOCUG00000001735	COX4I1	GL019024:93618-97740	475.111	526.311	541.861	403.398	356.861	567.611	557.173	656.523	565.75
ENSOCUG00000001736	TMUB1	13:12497284-12500369	2.88806	4.32109	3.24688	8.38668	7.41531	6.65016	9.5413	10.0821	8.96762
ENSOCUG00000001738	RPGRIP1L	5:9925312-10154077	5.80109	4.92312	5.7393	2.26964	2.71271	2.25777	1.43691	1.36355	1.87652
ENSOCUG00000001739	CADM2	14:130983051-131295704	1.02654	0.84281	0.971458	2.34985	2.65032	1.40442	1.24313	1.54415	2.17182
ENSOCUG00000001741	FTO	5:10027822-10446255	9.56497	9.69998	8.62411	2.41563	3.06756	3.74789	1.99944	0.906443	2.99879
ENSOCUG00000001742	CASP8AP2	12:76665780-76696205	18.5944	14.2973	12.0098	4.31857	4.89776	6.70227	2.36584	3.62912	3.60131
ENSOCUG00000001751	RND3	7:89286214-89306890	30.6521	27.079	46.1841	10.4977	8.3116	8.26989	12.7341	24.9791	13.2137
ENSOCUG00000001752	GPC3	X:107901326-108357186	97.8881	80.9701	99.2979	0.501377	0.335366	3.02879	0.112603	0.092318	0.350247
ENSOCUG00000001753	ENSOCUG00000001753	11:1028332-1069714	31.1163	31.546	29.5673	25.4253	47.2887	25.6098	25.0452	28.4175	28.9834
ENSOCUG00000001754	FMNL3	4:33858616-33945965	7.33048	7.74103	6.78688	0.779357	1.03778	1.98755	1.25507	1.42572	1.82186
ENSOCUG00000001757	TNNT3	AAGW02082683:21-4435	118.219	149.899	164.746	1521.6	692.694	915.722	1492.38	1731.23	1151.29
ENSOCUG00000001761	ENSOCUG00000001761	5:29229261-29246215	0	0	0	0	0	0	0.05087	0.011926	0.034834
ENSOCUG00000001765	DKK2	15:42513832-42626632	30.924	22.8506	19.8423	6.19129	15.7699	12.7015	6.18433	6.18771	4.68249
ENSOCUG00000001766	ENSOCUG00000001766	12:150109841-150152958	0	0	0	0.008105	0.008348	0.004269	0	0	0
ENSOCUG00000001768	NIPSNAP2	GL018788:890584-913769	35.2757	34.4914	34.876	56.534	89.5696	80.7509	83.076	65.6886	96.3518
ENSOCUG00000001772	SLC20A1	2:97385220-97455658	24.6111	24.8946	22.0155	9.21646	14.2879	13.9295	4.0707	4.01707	6.80387
ENSOCUG00000001776	REST	15:92078910-92102717	18.2146	18.4993	18.1117	5.51373	6.10682	5.84764	5.0978	4.16753	5.02604
ENSOCUG00000001779	ZDHHC9	X:104247985-104288040	9.65119	10.0449	10.2214	3.19443	3.06231	3.02076	2.18477	1.98794	3.10879
ENSOCUG00000001781	PREX2	3:83824206-84146583	10.4539	9.62833	11.4957	12.7178	17.1103	20.7747	12.6177	9.17475	13.9423
ENSOCUG00000001782	BCL7B	GL018765:973040-991761	2.47341	2.72264	1.46169	9.57901	9.84126	6.47044	4.25351	8.84943	5.27073
ENSOCUG00000001784	DNAJC10	7:122842227-122869261	33.1158	30.868	24.4366	7.75132	11.8695	10.3592	7.51914	7.41465	10.3404
ENSOCUG00000001786	FAM98B	17:33658616-33736248	15.6096	14.815	13.8254	4.6154	5.10643	5.68291	5.04186	5.02281	3.94471
ENSOCUG00000001788	RASGRP1	17:33577343-33651690	4.74487	3.68526	4.09445	0.278204	0.26807	0.403789	0.774262	0.332422	0.275673
ENSOCUG00000001790	WIPI2	GL018871:534669-565645	10.2118	11.8604	11.095	9.72697	14.4145	14.4335	5.26876	4.91017	6.80049
ENSOCUG00000001798	ACAP2	14:90982057-91139054	29.1254	22.9029	20.3407	8.2052	11.2873	14.9417	5.8941	6.87352	9.99742
ENSOCUG00000001799	EPB41L2	12:121010851-121141844	38.745	34.8466	33.7343	8.97608	11.0356	16.5008	8.48092	8.38121	13.4846
ENSOCUG00000001801	FOXP2	7:30704959-31355029	6.09136	6.67443	4.2794	5.08291	7.87354	9.28929	1.10019	1.01551	2.43981
ENSOCUG00000001803	ENSOCUG00000001803	13:72168725-72208822	3.88049	3.71543	3.25362	8.7564	17.8488	18.6173	1.33014	1.33787	1.49781
ENSOCUG00000001806	MOB1B	15:79020513-79088016	13.4268	13.9246	13.0945	2.85159	3.7245	4.55682	2.86917	2.40767	3.27449
ENSOCUG00000001807	EVI5	13:71751622-71988285	21.5522	16.841	15.8014	4.10991	5.36028	5.3084	3.24063	3.86554	5.49487
ENSOCUG00000001808	SLC12A2	3:11738384-11832366	17.5863	17.2164	15.4986	42.7746	44.0232	36.2369	18.5867	23.5284	31.0859
ENSOCUG00000001816	PLCE1	18:41659464-42025623	19.1033	21.1602	22.0357	1.80344	3.42438	4.40128	0.888479	1.61991	1.99013
ENSOCUG00000001818	KPNA4	14:54920244-54984131	41.0027	41.8648	37.1215	32.8918	37.7296	36.6886	63.0801	63.4126	60.9419
ENSOCUG00000001819	ENSOCUG00000001819	15:19566127-19677701	6.83897	3.99949	6.30754	1.03665	1.55664	1.84544	1.00547	1.62644	1.13514
ENSOCUG00000001825	FAM171B	7:127097340-127175277	7.21302	7.77265	6.25525	0.766479	0.719333	0.799462	0.704429	0.697279	0.925501
ENSOCUG00000001826	KLHL4	X:78240488-78364621	7.02717	6.32295	7.41835	1.13197	1.88111	1.75266	0.885602	0.913951	3.02774
ENSOCUG00000001827	MACO1	13:128175981-128232658	11.2713	11.3876	12.6917	15.8822	18.2874	17.471	10.4777	11.1129	15.3624
ENSOCUG00000001829	TRRAP	GL018760:1212375-1327342	10.5057	8.84879	7.64562	3.50194	3.93852	3.9212	2.19652	2.03995	2.67918
ENSOCUG00000001830	DOK6	9:109481771-109971299	4.80081	2.98819	2.50517	0.262181	0.253321	0.179849	0.447725	0.318138	1.01054
ENSOCUG00000001833	CAP2	GL018711:2492189-2756963	12.8876	20.3208	22.7387	28.3769	26.3848	57.1276	32.6116	40.0275	36.5254
ENSOCUG00000001834	ODF2L	13:78433688-78482741	10.6462	8.05236	6.11899	1.44432	2.3506	2.48705	1.19513	1.39698	1.82916
ENSOCUG00000001839	PPP2R3A	14:29826106-29947992	40.7805	41.26	38.8674	55.3419	45.1056	42.3715	65.7574	44.7082	59.9639
ENSOCUG00000001842	MEIS1	2:119603195-119742121	6.25919	7.84367	7.42009	0.791061	0.925381	0.927524	0.869754	0.698772	1.94095
ENSOCUG00000001844	PYCR1	GL019883:3245-7865	11.0419	10.4546	13.2862	1.57091	2.84387	0.692896	0.757195	0.381976	0.776701
ENSOCUG00000001847	TMBIM6	4:33946035-33962549	62.2315	62.0668	73.4986	76.0241	105.518	78.5188	104.194	74.2682	107.544
ENSOCUG00000001849	SMPX	X:7456891-7515288	376.859	417.559	435.575	164.465	64.3149	170.131	206.065	149.581	396.547
ENSOCUG00000001853	SLC15A2	14:97075982-97116413	4.53981	3.6888	3.08856	0.238822	1.05422	0.642247	0.071947	0.045065	1.32773
ENSOCUG00000001861	XRN1	14:35722178-35848404	17.8907	17.6001	15.2701	19.6236	28.3674	23.8062	11.6107	11.0796	16.7071
ENSOCUG00000001873	DGKD	GL018736:892613-961250	12.2222	13.1113	12.4323	18.1768	28.9755	25.3764	8.85019	7.63644	12.4422
ENSOCUG00000001874	ATR	14:35848477-35972882	15.8184	14.9298	11.9256	2.223	3.08963	2.8301	1.58635	1.47339	2.68956
ENSOCUG00000001875	TSPAN12	7:23914797-24005772	36.2101	32.1514	27.462	9.49592	9.28587	9.0007	5.34179	6.29711	7.86471
ENSOCUG00000001877	SFPQ	GL018704:3153502-3160784	129.066	128.581	133.345	42.1027	82.7394	61.2072	40.8361	30.0074	31.802
ENSOCUG00000001884	USP40	GL018736:962125-1068957	11.8803	11.8542	11.9868	5.32632	8.12573	6.12661	2.54168	2.93907	4.62304
ENSOCUG00000001888	H2AFZ	15:49913456-49914739	511.003	494.648	450.657	107.11	134.286	126.401	86.3811	87.7775	106.634
ENSOCUG00000001889	YBX3	GL018781:653674-677894	52.8169	61.7777	63.2579	724.118	823.505	690.884	408.002	489.214	424.753
ENSOCUG00000001910	ADGRL3	15:87067430-87639115	9.56421	7.8753	11.0715	0.256416	0.247041	0.738101	0.273686	0.949195	0.892277
ENSOCUG00000001913	LDHD	5:29859074-29862129	0.194886	0.439745	0.136836	1.21487	1.68741	2.25006	0.932383	1.02984	1.54161
ENSOCUG00000001914	ORAI1	21:6011505-6025192	10.7866	11.484	13.7608	26.2545	14.4597	33.6325	32.584	33.8129	39.1291
ENSOCUG00000001915	ENSOCUG00000001915	16:47865965-47869890	34.4684	33.4778	35.389	7.30753	9.8874	10.6009	7.02102	4.97227	9.09504
ENSOCUG00000001937	ARHGEF2	13:36873034-36895416	11.0042	11.368	10.7148	2.10293	2.17418	3.10255	1.43638	1.56085	2.94584
ENSOCUG00000001938	LSS	14:163767650-163797668	9.35126	9.03347	12.421	1.09452	2.09565	2.71883	1.5	0.847244	2.14223
ENSOCUG00000001940	ENSOCUG00000001940	9:15600544-15666061	37.1974	30.3675	34.1548	8.80378	14.5693	11.9718	7.89056	6.14605	10.123
ENSOCUG00000001941	XRCC2	13:13982267-14022638	7.22844	2.59833	5.23236	0.158026	0.094418	0.433673	0.213859	0.17065	0.382051
ENSOCUG00000001951	ATP23	GL018714:1030122-1042300	6.78631	7.75451	7.87333	15.3412	14.946	12.3909	3.87863	2.61332	6.0558
ENSOCUG00000001952	TIGAR	8:30429902-30455112	1.36041	1.80678	1.39052	1.34062	3.30362	1.92655	3.25963	1.99968	7.21059
ENSOCUG00000001955	FGF6	8:30520327-30537445	3.09452	3.38153	5.01563	0.757756	0.055857	0.220916	1.10046	1.03602	2.24306
ENSOCUG00000001956	C12orf4	8:30581133-30631159	7.67635	4.02367	5.46627	6.02832	10.0447	6.48774	3.27152	3.10451	4.19177
ENSOCUG00000001957	UBL3	GL018702:165831-233332	42.805	48.1757	49.5803	35.021	58.047	50.7183	41.1392	36.7323	44.6202
ENSOCUG00000001961	RAD51AP1	8:30630928-30653095	12.2832	8.61167	10.2362	0.035909	0.029502	0.115511	0.017862	0.070504	0.141122
ENSOCUG00000001964	LARS2	9:13524040-13692351	8.84536	9.9142	8.60779	1.97355	3.98398	3.15134	2.58156	2.24408	2.8442
ENSOCUG00000001968	ENSOCUG00000001968	GL019426:90-7610	40.3869	181.911	19.6452	0.392097	0.361282	1.06024	0.335649	0.053344	0.633658
ENSOCUG00000001971	BMPR2	7:143119349-143278103	23.454	22.3617	22.3076	30.2243	23.4656	24.2929	17.509	20.6345	25.566
ENSOCUG00000001972	TXNDC12	13:114688032-114719101	35.3904	35.9739	31.451	11.8551	15.783	15.314	10.1296	8.67222	12.7875
ENSOCUG00000001980	ENSOCUG00000001980	13:95981970-96177185	1.04777	0.914809	0.850856	0.032556	0.019087	0.004929	0.01693	0.030117	0.014982
ENSOCUG00000001982	GIGYF2	GL018736:278247-433088	11.5921	11.3221	10.6733	13.4678	15.0458	14.3204	8.30102	7.9649	8.94679
ENSOCUG00000001984	LIMD1	9:13390921-13446138	6.34204	5.50458	4.59268	4.68374	3.78165	8.61752	10.1959	8.2907	9.10782
ENSOCUG00000001985	PTER	16:44783349-44859671	2.40217	2.05033	2.66732	3.64163	3.63285	2.35778	9.57208	8.73513	8.8877
ENSOCUG00000001986	PLCD4	7:159893791-159913971	0.676182	0.968455	1.02032	1.16682	0.373869	0.728985	3.84482	4.64752	3.72261
ENSOCUG00000001987	RGS7BP	11:80671236-80790943	1.61576	0.87814	1.33753	0.055662	0.054143	0.221775	0.049004	0.274112	0.196413
ENSOCUG00000001993	KLHL13	X:66534198-66592520	139.43	135.831	129.966	1.24888	1.56282	1.55075	1.50267	1.08723	2.93135
ENSOCUG00000001994	ENSOCUG00000001994	13:95887895-95942882	31.0275	25.5694	20.4816	5.90233	6.78316	5.92011	4.10963	2.89736	5.84859
ENSOCUG00000001995	NRSN1	12:12809212-12824977	1.23747	1.39278	0.426501	0	0	0	0	0	0
ENSOCUG00000001999	GOLM1	1:72132198-72165562	44.859	45.5075	37.1918	0.810371	0.698582	1.76259	1.00351	1.5905	1.88918
ENSOCUG00000002000	SGCD	3:37811773-38236013	29.685	32.165	35.5927	34.2746	26.8532	29.6041	47.2772	35.1773	42.0772
ENSOCUG00000002011	EXTL2	13:63283788-63306398	22.0672	25.4896	20.6667	3.83478	4.51882	4.32856	5.13895	3.65358	6.84917
ENSOCUG00000002013	PRMT5	17:43144635-43152703	28.2074	27.9879	27.7779	29.32	52.2154	27.7282	11.8328	10.13	17.6316
ENSOCUG00000002014	PON2	10:33738478-33769769	55.8226	62.0083	59.195	13.2085	21.5268	13.6157	9.81217	9.99601	15.3989
ENSOCUG00000002017	REEP4	GL018798:531955-534496	10.1487	10.8626	8.94312	2.20545	0.252889	1.5224	0.36885	0.226307	0.664989
ENSOCUG00000002018	UHRF1BP1	12:24927392-24965721	3.87957	4.14252	3.47587	2.95712	2.9067	4.82054	3.74815	2.98971	4.65817
ENSOCUG00000002026	TBX18	12:71822557-71854481	11.0306	8.33685	5.71056	0.536092	0.822471	0.970215	0.448434	0.357767	0.377341
ENSOCUG00000002038	NDNF	15:96196638-96238646	2.55598	2.98501	4.6336	0.037806	0.187677	0.067835	0.130632	0.059919	0.047852
ENSOCUG00000002041	UQCRC1	9:16296032-16308025	18.1144	18.84	16.9772	19.8744	17.5701	27.9498	29.456	22.9088	35.0423
ENSOCUG00000002042	NAALADL2	14:70147185-71150913	4.10012	3.48982	3.50199	0.673079	1.11544	1.13113	0.71563	0.764008	1.41031
ENSOCUG00000002050	TBCCD1	14:79007643-79042023	5.51477	4.32422	4.93142	1.50775	1.4385	1.2155	1.20079	1.83505	1.624
ENSOCUG00000002052	LRP4	1:186226060-186278260	8.01572	6.24102	7.84249	2.48395	3.72455	6.96397	0.875	0.816117	2.34634
ENSOCUG00000002055	ZNF827	15:18743527-18931919	3.18941	3.44617	2.94434	0.152502	0.166179	0.485546	0.135071	0.177079	0.303169
ENSOCUG00000002060	PTP4A2	GL018704:6237788-6248746	152.165	132.701	153.524	100.473	126.87	97.9657	235.417	231.394	195.683
ENSOCUG00000002065	TCAF1	7:8273774-8294404	59.0778	48.3286	51.2979	21.581	8.53814	13.4754	4.41561	3.98857	9.1113
ENSOCUG00000002071	GPAT4	GL018706:1544115-1561310	39.5487	38.5216	41.093	44.6436	73.4422	100.61	43.5953	37.7271	66.1616
ENSOCUG00000002073	ENSOCUG00000002073	1:186537949-186549031	29.3476	32.3737	28.1051	59.6434	76.8376	71.4496	37.4785	27.9497	35.5611
ENSOCUG00000002075	DUSP7	9:19153374-19159153	7.44244	8.06687	9.80869	29.9067	12.1818	22.1975	14.397	12.2321	15.6245
ENSOCUG00000002080	POC1A	9:19173135-19246687	4.74908	4.80005	4.55387	0.158906	0.374683	0.599897	0.268072	0.381989	0.439392
ENSOCUG00000002085	SLC25A36	14:34395205-34437202	21.3565	20.9487	21.125	6.42433	10.4934	10.6977	5.81007	4.39467	8.43957
ENSOCUG00000002086	PRNP	4:11376122-11393124	10.2163	9.78852	11.4808	19.0034	19.7031	54.0237	5.52271	4.89836	9.76874
ENSOCUG00000002090	RASSF2	4:11439198-11456726	19.8609	14.1133	18.3578	1.77853	2.47438	3.65673	1.61544	1.20031	2.66148
ENSOCUG00000002099	MADD	1:186620644-186661365	2.12782	2.88633	3.10389	0.406183	0.357785	0.391865	0.314269	0.371692	0.839245
ENSOCUG00000002105	AFF1	15:66658000-66870979	0.769618	0.763802	0.849173	6.61103	7.63567	9.9422	4.10142	3.91318	4.57223
ENSOCUG00000002106	TDP1	20:15451989-15534401	7.73165	8.90927	9.57956	0.53969	0.454168	0.458092	0.329668	0.568574	0.765215
ENSOCUG00000002107	CALM2	2:139151393-139167390	635.917	670.731	576.769	155.275	177.956	251.333	182.221	108.294	226.089
ENSOCUG00000002108	ENO3	19:12469738-12474664	158.338	172.312	157.869	8433.82	3361.84	6458.77	8416.52	8811.48	5034.3
ENSOCUG00000002109	VNN1	12:122942955-122986226	2.21625	1.02197	1.49715	13.7129	14.9205	5.90681	2.48344	3.53782	11.1836
ENSOCUG00000002115	KLHL8	15:66903716-66946043	5.55582	5.6394	6.22166	10.9986	11.0432	8.41103	5.53927	4.87093	8.68785
ENSOCUG00000002120	CMIP	5:35878571-36046805	1.87391	1.91746	2.74804	0.150797	0.420944	0.986142	0.194569	0.478936	0.246823
ENSOCUG00000002123	GRM8	7:17070436-17990263	0.940088	1.03849	0.614604	0.287886	0.566771	0.334695	0.136462	0.115557	0.400486
ENSOCUG00000002129	ENSOCUG00000002129	3:44664855-44670511	218.01	195.047	201.069	190.559	206.66	227.738	197.484	246.742	233.439
ENSOCUG00000002131	PSMB8	12:23356122-23360458	1.31183	1.03715	1.4125	3.86738	3.89833	4.61125	3.80863	6.2523	4.98137
ENSOCUG00000002134	EMP3	GL019039:13083-15306	31.6852	32.9039	30.2474	4.39616	4.45767	6.78517	4.97027	3.31766	8.47971
ENSOCUG00000002135	TAP1	12:23361824-23371112	0.480319	0.521519	0.874312	2.50267	2.51137	3.17681	1.8655	3.29582	3.37229
ENSOCUG00000002137	UGP2	2:122471493-122537086	123.068	114.135	124.419	129.75	219.544	364.12	585.557	377.61	438.141
ENSOCUG00000002139	PSMB9	12:23371247-23379513	0.011533	0.021646	0.061841	0.661743	0.491866	0.493745	0.336336	0.855004	1.13161
ENSOCUG00000002148	OSBP	1:192371391-192413266	24.4614	22.8984	22.1323	28.7718	18.9587	23.2706	24.2742	26.3382	38.6794
ENSOCUG00000002149	MRPS18B	12:22663230-22668796	30.8886	31.0288	31.9637	65.2874	62.9161	60.4101	17.8089	16.1018	26.7892
ENSOCUG00000002150	RPS16	5:537681-539531	524.148	547.973	733.328	246.33	353.99	364.178	140.892	176.316	159.95
ENSOCUG00000002152	NDUFAF4	12:84200082-84223927	8.81993	7.45906	7.08771	13.3399	17.7727	10.942	6.22774	3.77456	5.40902
ENSOCUG00000002153	ATAT1	12:22669367-22685833	5.67072	5.47304	4.34253	0.449182	0.360136	0.37143	0.514934	0.475786	0.673193
ENSOCUG00000002154	IBTK	12:69066052-69154249	31.1588	26.3029	22.4333	8.06204	11.4422	10.1006	17.0787	22.1201	17.787
ENSOCUG00000002157	ENSOCUG00000002157	GL018815:381449-511421	18.2433	18.6931	17.7308	2.91993	2.85822	3.83293	6.50227	7.3124	4.32923
ENSOCUG00000002158	CASP2	7:8794797-8812804	11.3564	12.285	11.3978	1.55077	2.06461	2.90946	1.74638	1.46439	1.86472
ENSOCUG00000002161	ENSOCUG00000002161	13:88182777-88199201	5.14564	5.11103	5.17846	0.224063	0.043169	0.190172	0.128074	0.284653	0.396804
ENSOCUG00000002163	DHX16	12:22689941-22709173	5.6457	5.86215	5.50105	12.8022	22.0414	13.0043	9.06305	7.08977	9.33022
ENSOCUG00000002167	ENSOCUG00000002167	13:87853733-87907587	35.2021	34.5749	32.1891	18.6018	27.7156	23.4326	9.52238	8.97677	13.6229
ENSOCUG00000002173	PYGM	GL019294:57704-67956	32.634	35.3911	37.5456	2475.22	1200.7	2220.06	2875.6	2225.41	1606.1
ENSOCUG00000002178	NRM	12:22721334-22723834	17.2347	14.8362	13.9467	0.373145	0.547998	0.456452	0.446529	0.163645	0.550276
ENSOCUG00000002180	DLG5	18:9684879-9764143	6.14226	6.49997	6.23542	1.07863	1.38145	2.02466	0.758455	0.6895	0.809397
ENSOCUG00000002181	ENSOCUG00000002181	12:22729464-22745882	8.57122	6.76396	6.85617	1.71472	1.8396	1.9729	1.48982	1.10609	1.47033
ENSOCUG00000002187	TUBB	12:22748030-22752315	140.719	140.667	134.471	19.1724	11.6045	11.1553	11.7353	14.6352	11.1218
ENSOCUG00000002188	MAN2A2	GL018738:1294662-1328005	25.5984	25.1783	27.5488	56.6607	43.7448	71.2967	70.7928	70.13	68.0382
ENSOCUG00000002189	KCNIP4	2:11301278-11493120	1.40228	1.23151	2.06332	0.291763	0.1292	0.132603	0.024356	0.064706	0.126138
ENSOCUG00000002190	MITF	9:37191805-37434390	2.36038	2.23524	2.38574	9.75203	21.1305	24.0113	6.06843	4.89683	13.2942
ENSOCUG00000002192	PGAP1	7:137343676-137411169	14.7781	13.3258	6.21266	2.23142	3.50617	1.52618	2.75473	1.91599	3.27893
ENSOCUG00000002193	NUP93	5:12967126-13092338	15.5584	15.6023	13.5026	2.32593	3.21835	3.28854	1.77146	1.47802	2.36546
ENSOCUG00000002197	ITGB8	10:5540576-5625617	5.09124	6.94381	5.2868	4.89756	4.30671	4.87916	21.0509	17.7932	6.50379
ENSOCUG00000002198	FASTKD1	7:109253102-109329677	22.6907	19.6226	27.1047	26.2883	23.4291	28.8959	34.2022	33.3028	33.5404
ENSOCUG00000002202	FAM57A	19:17198559-17204937	11.0218	11.342	11.8812	0.772976	1.30063	2.6668	1.90503	1.32768	1.44186
ENSOCUG00000002207	RABIF	16:68879093-68896443	3.53183	3.3632	3.28803	1.19307	0.558432	1.49786	0.962862	1.48863	1.63425
ENSOCUG00000002212	TIPIN	17:5998323-6021512	15.8212	18.2761	21.9525	4.22708	6.31924	3.60745	2.6236	2.65587	3.58704
ENSOCUG00000002216	TLR4	GL018699:9775258-9786208	5.16425	4.53766	5.05027	7.44973	10.7047	10.3708	7.06819	5.81142	11.388
ENSOCUG00000002218	NPHP4	GL019126:4491-49555	2.11756	1.99292	2.16652	0.586881	0.646805	0.612315	0.289101	0.185097	0.385498
ENSOCUG00000002219	MRM3	19:17238497-17246213	14.5836	16.4777	16.3673	32.9008	40.9426	51.1659	15.7461	13.5296	15.5094
ENSOCUG00000002224	UBLCP1	3:40625725-40707975	12.1132	9.92031	9.03797	2.29718	3.42661	3.26638	2.18496	3.05545	2.46458
ENSOCUG00000002225	ENSOCUG00000002225	13:87490130-87522852	68.0705	69.3778	58.4851	24.7884	42.415	37.0749	17.6506	14.2851	18.7291
ENSOCUG00000002230	GSTP1	AAGW02081305:20348-24268	20.2699	20.5233	21.4629	28.2695	35.0711	26.0751	10.748	10.9058	17.0098
ENSOCUG00000002231	VLDLR	1:51852056-52060508	4.00439	3.51787	4.80462	29.1055	17.4045	41.9782	41.7531	43.9345	48.5869
ENSOCUG00000002235	MCMBP	18:66997151-67052631	28.7067	28.8627	27.1398	26.5097	30.491	27.0651	8.25348	9.73381	13.2913
ENSOCUG00000002236	KIAA0355	5:4049343-4165654	8.36752	9.11167	10.7384	7.29863	11.892	12.013	16.7235	14.3245	15.2431
ENSOCUG00000002240	MLH1	14:23836092-23879562	8.32335	8.37942	8.66615	2.54736	3.91708	4.67564	1.76712	1.56536	2.80206
ENSOCUG00000002243	UST	GL018800:828817-1024094	2.41901	2.39196	3.0255	0.655495	0.962538	1.27113	0.597297	0.614928	0.648482
ENSOCUG00000002244	AMPH	10:21545417-21669418	3.25514	2.29848	1.3103	0.045516	0.292712	0.479878	0.181819	0.131905	0.293486
ENSOCUG00000002246	TAPT1	2:6725737-6777912	11.6319	12.1298	9.72973	25.4102	32.2737	24.4973	20.6749	15.2401	25.1985
ENSOCUG00000002249	DHRS7	20:7750510-7765199	5.15919	7.21119	5.9144	8.86686	7.46351	10.4893	7.80915	8.03675	12.1004
ENSOCUG00000002251	RCSD1	13:25298308-25369188	2.42641	2.72551	2.51834	9.67231	6.86467	10.3514	14.4306	14.5828	11.9286
ENSOCUG00000002254	DNMBP	18:47854305-47925705	4.70095	4.69172	4.23767	4.23891	6.72981	6.47167	2.61184	2.4311	3.73776
ENSOCUG00000002258	MAP3K2	7:58840018-58924281	11.8615	12.0721	10.3032	11.2269	16.4552	14.1479	9.08489	8.89946	13.1582
ENSOCUG00000002259	MPZL1	13:25201314-25295687	9.91366	8.73286	6.76907	1.95196	1.41683	2.99885	2.24173	2.19564	2.02209
ENSOCUG00000002263	MAU2	GL019137:6708-31729	12.1753	12.9715	13.2257	22.8295	36.7405	28.6199	10.4755	8.36115	17.4444
ENSOCUG00000002264	ADCY10	13:25092815-25207278	0.231996	0.308788	0.214137	1.78006	1.20801	1.89283	2.748	2.38488	3.98121
ENSOCUG00000002266	ENSOCUG00000002266	16:47059726-47399828	0.513155	0.451636	0.529971	0.002943	0.023246	0.044628	0.007933	0.00338	0.058151
ENSOCUG00000002267	GSS	4:4806921-4831753	20.5078	19.0845	21.9982	4.48573	5.16193	5.05155	3.79904	2.74782	5.36928
ENSOCUG00000002285	SLITRK2	GL018700:9054729-9061854	4.37437	3.72474	2.72143	0.040598	0.124601	0.317603	0.042873	0.171134	0.12011
ENSOCUG00000002289	VKORC1	GL018752:1199143-1200743	57.3337	65.093	59.108	11.368	10.3526	10.837	8.32995	6.55194	10.9861
ENSOCUG00000002290	BCKDK	GL018752:1187526-1191155	25.3084	24.1357	27.8705	28.9314	33.6959	32.8175	30.1712	28.0171	33.8872
ENSOCUG00000002296	ENSOCUG00000002296	17:14702186-14845755	13.8072	14.8367	16.6361	17.4579	20.7155	24.2802	18.4411	15.4294	21.4699
ENSOCUG00000002299	ENAH	16:47465359-47556692	52.7613	50.5457	48.9843	6.18097	10.1118	10.6337	14.4106	11.7745	20.5407
ENSOCUG00000002301	CCNB1IP1	17:40776425-40797506	2.08814	3.28272	1.84337	0.662585	0.439184	1.01819	17.5696	3.56534	2.47419
ENSOCUG00000002303	PARP2	17:40799211-40811880	30.3497	29.4422	29.4684	8.12159	9.60894	5.21616	4.2158	5.73969	7.23505
ENSOCUG00000002304	CLIP1	GL018824:284306-440122	4.86518	4.99701	4.88229	36.392	33.3345	30.6065	42.1306	43.2647	41.8672
ENSOCUG00000002315	LIMK2	21:3658719-3725505	4.09372	5.81969	7.04247	1.23035	1.42451	2.39404	1.44699	1.17729	2.66387
ENSOCUG00000002320	PIK3IP1	21:3700592-3740335	0.68428	0.744416	0.790164	1.67207	2.66443	3.25128	1.62187	2.80926	8.35029
ENSOCUG00000002324	PHRF1	GL019738:5231-24848	11.6517	11.5255	11.6364	22.45	22.9341	24.8584	8.7907	7.32526	8.15602
ENSOCUG00000002326	TRIM37	19:29176495-29312617	14.0033	13.145	13.2496	1.29851	1.50589	2.34612	0.990712	0.759899	1.08574
ENSOCUG00000002332	ELMOD3	2:100850285-100880048	8.53993	10.1859	9.85563	13.1157	12.2387	14.4355	15.6064	14.7369	14.9489
ENSOCUG00000002334	SKA2	19:29136050-29174003	24.2212	21.6421	11.5071	2.63699	2.18708	3.20241	5.46219	3.28198	2.84505
ENSOCUG00000002336	BST1	2:6224652-6254048	15.5866	16.3514	13.1088	3.71042	3.31998	7.02396	5.38791	6.42545	5.59086
ENSOCUG00000002339	IRF7	GL019738:2820-5426	0.365235	0.440125	0.562318	2.63904	5.57136	8.45238	0.837494	1.175	7.56485
ENSOCUG00000002356	IGSF9	13:33180442-33199993	0.756571	0.559947	1.4021	0.023693	0.090977	0.076135	0.10809	0.054603	0.037232
ENSOCUG00000002359	ENSOCUG00000002359	GL019636:18954-37712	1.57682	2.37676	2.2632	5.53133	4.50479	5.1801	5.18649	3.92725	3.90776
ENSOCUG00000002360	IFRD2	9:17738221-17743296	11.8621	10.342	8.72719	17.4851	15.9945	18.9641	11.8119	11.5063	9.9321
ENSOCUG00000002363	ENSOCUG00000002363	7:119695484-119722172	19.5079	17.2869	14.7665	14.698	25.1044	18.9634	6.36049	6.27195	7.07804
ENSOCUG00000002376	HAUS7	GL018816:900475-926152	3.70059	3.68192	3.43456	0.51293	0.206787	0.732878	0.756084	0.909346	0.203682
ENSOCUG00000002390	TUT4	13:114179489-114286899	21.1326	18.6959	18.7574	28.2052	29.1351	29.7891	18.4912	16.7245	28.8837
ENSOCUG00000002391	MLST8	AAGW02082511:5647-11094	4.7655	5.70329	6.90269	16.3994	9.38783	15.7472	27.8191	30.4494	18.6253
ENSOCUG00000002392	ENSOCUG00000002392	2:91339752-91344456	0.928286	1.53945	1.20297	1.79845	614.531	507.564	224.2	2.52827	536.003
ENSOCUG00000002394	WASF2	13:137939921-138038301	11.1765	9.88475	10.7755	2.95548	4.69909	5.69261	2.84793	2.50447	3.18939
ENSOCUG00000002397	UBE4A	GL018782:434593-463433	19.9375	19.1189	19.2076	101.807	177.506	74.3146	12.6682	10.397	31.3894
ENSOCUG00000002400	BRICD5	AAGW02082511:4116-10487	1.21017	1.43272	2.08703	3.74117	2.60373	4.65444	6.48364	7.6797	6.10916
ENSOCUG00000002407	MFAP5	8:33973977-33993040	115.531	65.1867	79.7323	109.274	181.08	195.661	93.8483	89.8961	202.627
ENSOCUG00000002418	SAAL1	GL018733:2091726-2126454	4.26645	4.12207	4.97454	0.727781	0.979981	0.82794	0.555044	0.483505	0.501087
ENSOCUG00000002419	OGDH	10:45029078-45091064	20.2543	25.7584	17.988	28.456	51.3266	36.6346	32.3407	26.253	57.7953
ENSOCUG00000002425	RYR2	16:27050052-27608942	1.46189	1.25816	0.90951	0.153485	0.311208	0.869201	0.069418	0.333544	0.318346
ENSOCUG00000002431	KCNC4	13:53940560-53959483	2.75511	2.74594	2.34705	4.4501	3.06988	12.2759	3.09038	2.94166	6.79564
ENSOCUG00000002432	POGLUT2	8:104406493-104420490	35.0071	35.6843	33.2278	14.8072	15.8308	16.897	6.31745	7.44813	9.77674
ENSOCUG00000002438	DCAF10	1:16165536-16227137	9.25856	10.0217	10.3791	15.3542	29.831	24.6935	9.22004	8.64955	11.2528
ENSOCUG00000002439	ACVR1	7:96559029-96635689	8.29499	6.60435	6.43093	0.939239	1.36938	2.39922	1.71772	1.64447	3.27891
ENSOCUG00000002440	SLC16A4	13:53793666-53815481	0.09163	0.809029	0.044374	0.080397	0.051337	0.116071	0	0	0
ENSOCUG00000002442	C7orf26	GL018931:1577-16529	16.8433	14.9228	13.3416	17.0686	21.6164	16.9141	12.1762	12.0899	9.42405
ENSOCUG00000002451	EIF4G3	13:131930878-132313245	10.0276	10.2849	9.13118	25.5499	49.9741	20.3092	10.5006	13.0577	12.8995
ENSOCUG00000002455	STAT1	7:131408213-131451070	11.6718	11.9519	16.2344	15.1575	17.7476	17.4259	13.4869	11.1323	19.3376
ENSOCUG00000002458	ENSOCUG00000002458	13:139416365-139450749	2.20027	2.12917	1.80946	0.259697	0.270434	0.413038	0.417472	0.285795	0.416235
ENSOCUG00000002462	SLC24A2	1:34118867-34381029	0.194845	0.176228	0.13177	0.305801	0.097459	0.523782	0.094449	0.172008	1.64609
ENSOCUG00000002464	CBX3	10:11001100-11011991	143.192	128.173	138.96	17.4715	18.1256	20.1302	17.5904	14.2972	22.5027
ENSOCUG00000002468	KIF20B	18:37671907-37759904	24.0767	16.4124	13.7116	0.775182	1.0251	2.55179	0.860109	0.639593	1.67776
ENSOCUG00000002473	OLFML2A	GL018699:2500881-2532561	14.6842	12.1157	11.6246	4.27536	1.83985	2.1741	1.89687	1.21633	2.50322
ENSOCUG00000002476	COG3	8:49601588-49673051	19.7875	20.4353	17.1382	6.75263	10.5742	8.56914	5.6186	4.61573	7.10912
ENSOCUG00000002480	ENSOCUG00000002480	12:23254067-23259329	0.270918	4.11502	5.4348	7.95828	4.54249	3.4579	2.90602	13.3181	14.8111
ENSOCUG00000002481	MMP13	1:113615791-113627810	0.165444	30.2141	0.018771	0	0	0	0	0	0
ENSOCUG00000002485	ENSOCUG00000002485	12:23277810-23287878	2.63525	2.42671	3.50207	4.84144	5.14813	4.82934	4.02741	7.41125	13.7754
ENSOCUG00000002486	COL6A6	14:772747-934462	44.1699	22.964	27.8594	1.23163	1.16239	1.60616	0.854858	0.467885	2.0574
ENSOCUG00000002492	CD36	7:35300743-35367222	40.1111	45.8196	40.1108	75.9576	86.0905	124.672	35.4626	30.1197	84.6772
ENSOCUG00000002500	PLSCR5	14:40233280-40255541	0	0	0	0.125157	0.01918	0.218251	0.68238	0.126101	0.130524
ENSOCUG00000002505	TXNL1	9:97183317-97219192	28.1768	24.3071	23.7489	31.029	53.2888	45.8901	27.3997	22.7488	35.9145
ENSOCUG00000002510	SNCB	3:57122517-57130847	0	0	0	0.261532	0.727749	0.315121	0.683849	0.272829	0.086064
ENSOCUG00000002512	WDR7	9:97227743-97606816	5.46419	5.85855	4.99978	5.58936	7.36199	6.95345	4.89665	4.92254	6.38871
ENSOCUG00000002516	PRSS16	GL018747:375676-665434	1386.84	1308.85	1105.01	116.113	145.196	148.03	19.8152	12.3039	14.6269
ENSOCUG00000002523	POLD3	1:141995052-142057280	6.20569	6.93037	5.44204	2.00796	2.5644	2.34807	1.00992	0.747911	1.31242
ENSOCUG00000002530	PTGS1	GL018699:4844189-4867335	12.9982	5.65707	10.8251	1.93012	2.31408	2.73664	1.97723	1.98606	2.66094
ENSOCUG00000002533	KCMF1	2:101148943-101178216	15.0607	17.2686	15.6232	27.6801	40.0723	40.8208	24.2592	23.9033	29.2434
ENSOCUG00000002537	ENSOCUG00000002537	14:138791579-138962086	9.61863	9.7355	8.71524	0.176994	0.289796	0.235261	0.172572	0.425103	0.374232
ENSOCUG00000002539	SLC22A1	12:149874062-149897954	0.018352	0.047655	0.018247	0	0	0	0	0	0
ENSOCUG00000002541	BNIP3	GL019068:90472-101613	50.7814	102.377	148.402	144.423	183.118	203.946	195.708	240.007	257.815
ENSOCUG00000002543	CUL1	7:3207822-3272320	20.0776	19.5828	18.2792	22.9408	43.6426	28.4609	16.5285	13.1681	18.499
ENSOCUG00000002551	CNTLN	1:36529003-36917136	7.14807	5.46663	6.3167	0.808873	1.09186	1.52623	0.726602	0.673519	1.40977
ENSOCUG00000002553	EMILIN2	9:59137125-59201529	28.5084	16.6424	20.0999	2.47527	4.48528	6.43507	2.29535	2.84171	4.27156
ENSOCUG00000002555	SCP2	13:113709212-113821907	7.32348	8.61667	7.92138	7.09478	11.0359	8.17689	6.90253	6.08869	10.1005
ENSOCUG00000002556	BAK1	12:23913631-23922141	22.1683	26.5594	28.6997	3.59962	4.53189	5.10707	3.11116	2.70234	2.89089
ENSOCUG00000002562	PODN	13:113682119-113698702	0.408386	0.577946	0.89873	5.37485	7.80907	6.25769	5.85884	4.49799	5.88442
ENSOCUG00000002574	STEAP4	10:40164966-40189629	0.471016	0.802746	0.587146	7.90131	14.508	38.5657	8.7484	21.3814	13.7443
ENSOCUG00000002581	RAD21	3:132617478-132643835	124.342	121.972	128.333	56.7704	74.2097	59.1347	36.1456	35.6901	45.6825
ENSOCUG00000002587	TSHZ2	GL018712:2899692-3401048	2.98784	2.74229	3.00321	0.876922	0.827857	1.75614	0.414432	0.470522	0.79484
ENSOCUG00000002594	SLC25A4	2:62603661-62669303	244.765	245.57	269.327	502.419	347.525	799.559	788.385	811.356	824.701
ENSOCUG00000002595	ANKRD33B	11:35506669-35578649	0.024157	0.132242	0.105438	3.11186	7.98514	4.97436	0.333937	0.124241	0.954623
ENSOCUG00000002598	PSMB3	19:40215063-40224099	102.858	112.117	98.8262	204.149	396.641	230.678	74.9939	66.6372	122.19
ENSOCUG00000002603	QTRT2	14:105115157-105145663	9.00647	9.04897	8.18979	2.95594	4.0968	3.29035	1.5904	1.64963	1.5485
ENSOCUG00000002604	DDX24	GL018883:54791-70123	25.1998	30.3843	25.7418	22.8733	54.1112	31.9897	16.2894	8.84873	9.22927
ENSOCUG00000002613	VCAN	11:3715908-3814925	69.3449	66.2791	54.2679	0.536988	0.555796	1.15424	2.34391	1.55188	1.56706
ENSOCUG00000002624	NRK	X:54492723-54634695	410.358	356.802	286.062	2.21481	8.18463	2.73993	1.1246	0.897042	4.51814
ENSOCUG00000002631	MSANTD2	1:92425598-92463132	19.9561	22.677	18.8414	8.53261	8.49532	10.3359	4.98648	5.00439	6.47272
ENSOCUG00000002636	FAM160A1	15:12752779-13010722	0.974785	0.886349	1.58164	27.9291	17.6685	22.2135	13.8892	12.5954	16.6899
ENSOCUG00000002638	COMMD2	14:43534073-43547069	29.554	32.7539	36.2581	9.38191	7.90927	8.79679	4.53276	4.34273	8.02139
ENSOCUG00000002640	MAP3K14	19:45085141-45106429	1.67451	2.07639	1.76546	4.06819	4.38504	2.69107	2.90512	1.5312	2.61524
ENSOCUG00000002643	PHF10	GL018922:289001-307132	30.6264	28.6273	28.9251	8.56791	10.4908	10.083	11.4605	12.9504	11.5486
ENSOCUG00000002652	ARHGAP39	GL018957:295134-329266	3.55393	4.05597	3.08037	1.06437	1.22318	1.10548	0.436478	0.625048	0.854991
ENSOCUG00000002662	SDC2	3:112249389-112372240	25.0364	23.4959	22.1827	5.71316	6.66883	11.1082	7.44631	4.84666	11.3283
ENSOCUG00000002663	GIGYF1	6:27134224-27141194	6.32278	6.22333	7.31244	13.5428	14.1937	13.623	4.98195	4.05572	6.01352
ENSOCUG00000002669	TCF4	9:95784090-96160548	58.3856	53.6716	59.1389	17.6404	21.7601	26.2262	14.1436	12.9259	22.1531
ENSOCUG00000002670	NUDT9	15:62714087-62756226	2.95756	2.91672	2.26316	5.90645	9.02205	6.77615	2.48231	1.72104	3.75648
ENSOCUG00000002671	IDH1	7:149133872-149149213	27.5481	25.103	30.3146	8.07785	12.4263	7.32735	6.9373	5.70754	12.18
ENSOCUG00000002673	AKAP12	12:141311506-141334973	102.837	72.6857	71.8681	15.6305	17.689	16.1695	9.89911	8.7433	20.5614
ENSOCUG00000002679	COPS3	GL018920:183282-229338	23.8094	24.1093	22.1082	27.5908	37.059	30.8473	20.8586	17.8255	24.4787
ENSOCUG00000002683	TUFM	6:18695856-18698665	44.2737	43.2313	40.3283	78.7999	95.9335	82.5523	66.6215	52.6755	69.1117
ENSOCUG00000002688	ATP2A1	6:18725419-18741093	28.5308	31.5138	33.9479	1854.9	936.914	1969.57	2053.37	2677	1397.63
ENSOCUG00000002694	KPNA1	14:96584241-96657840	18.8518	19.1214	17.5093	24.6745	37.2947	26.319	43.3344	30.5379	44.2016
ENSOCUG00000002707	MID1IP1	X:24443403-24447382	1.73288	2.44705	3.47072	11.7037	5.93321	7.64841	32.441	17.318	13.0108
ENSOCUG00000002719	EPN3	19:37186849-37193791	0.018484	0.046258	0.113972	0.146908	0.207497	0.576733	1.80185	0.950933	1.64826
ENSOCUG00000002728	SLF2	18:49004123-49059025	74.2787	72.1255	68.0063	22.5972	20.3643	17.6463	15.0028	12.4849	18.3255
ENSOCUG00000002730	LRRC1	12:43763513-43815372	3.66977	4.72858	5.53803	0.229783	0.316169	0.77733	0.370133	0.30132	0.334054
ENSOCUG00000002733	CACNA1G	19:37112580-37166280	3.86258	2.96247	3.13692	0.015161	0.024058	0.011088	0.041769	0.034879	0.015122
ENSOCUG00000002736	SEMA6C	13:41059338-41067447	5.2072	4.71028	4.51529	2.2559	0.791995	2.26738	7.60865	5.37123	6.80598
ENSOCUG00000002739	ENSOCUG00000002739	11:64311523-64349162	106.866	107.944	103.703	151.031	126.222	119.859	176.216	219.439	165.613
ENSOCUG00000002740	RPS6KA2	GL018947:223303-326044	4.16289	3.9642	5.18505	9.5994	7.27163	13.2429	11.1083	9.88363	11.9464
ENSOCUG00000002743	ENSOCUG00000002743	7:116878496-116883596	54.392	46.6381	44.9618	10.6508	12.6869	11.283	10.3033	9.29389	8.73808
ENSOCUG00000002744	HS3ST5	12:102031777-102218909	0.093756	0.113161	0.60402	0.263099	0.168856	0.584452	1.46661	0.277631	4.53024
ENSOCUG00000002746	TWNK	18:49082349-49088419	2.78312	3.23885	3.30195	8.91496	9.72093	8.11259	2.51695	2.54007	1.87306
ENSOCUG00000002748	S100A13	13:38834852-38847438	40.9313	48.9491	46.1708	10.862	10.3765	12.474	9.82053	7.25763	20.0735
ENSOCUG00000002760	HIP1	GL018765:1198817-1240561	5.04542	6.62646	5.63044	1.35956	1.5747	1.84557	0.958746	1.42427	1.77706
ENSOCUG00000002763	KIF1B	13:139960000-140109509	17.328	17.3077	18.2344	43.3641	55.286	43.3519	33.4347	30.4142	42.5359
ENSOCUG00000002767	CEP162	12:71104683-71193102	6.30939	5.10528	4.7065	2.03232	2.89078	1.91692	0.975854	0.895846	1.6506
ENSOCUG00000002773	C3orf67	9:25491594-25770715	2.14934	2.41961	1.68342	0.25933	0.425613	0.356972	0.146946	0.099181	0.708425
ENSOCUG00000002776	ARMH3	18:49897441-50111935	10.0157	9.86059	11.2505	8.8927	11.501	10.5275	11.1666	9.92678	11.48
ENSOCUG00000002779	ENSOCUG00000002779	3:57816708-57819514	101.792	104.095	99.7018	29.9366	38.4682	45.0185	17.9925	12.8596	17.8825
ENSOCUG00000002780	PANK1	18:37536811-37617740	7.77141	10.0203	9.0714	7.16378	9.59614	34.6906	3.78872	3.88244	9.82859
ENSOCUG00000002781	MTHFD1L	12:140877979-141075594	6.89429	7.61264	7.34964	0.52469	0.839727	1.31605	0.731085	1.42172	0.740611
ENSOCUG00000002788	FMO1	13:23487118-23516187	9.37028	11.2516	11.2971	0.436106	0.144286	0.50008	0.62516	0.500775	0.44773
ENSOCUG00000002790	PYGB	GL018741:859059-903544	21.7049	18.9192	19.0564	1.69053	3.34239	4.26986	2.38834	1.77326	4.35627
ENSOCUG00000002793	ENSOCUG00000002793	3:88792193-88824634	18.1365	14.188	10.9278	4.55478	5.19015	8.1928	3.19632	2.5615	3.79072
ENSOCUG00000002794	ZNF618	GL018699:13530452-13602936	1.24514	1.04516	0.99795	0.071123	0.045902	0.09685	0.061116	0.014698	0.308333
ENSOCUG00000002801	VPS13C	17:10208112-10407982	10.2884	9.43053	9.09167	7.38931	9.92383	10.7093	9.17976	8.9973	11.957
ENSOCUG00000002802	FANCD2	GL018802:159720-240687	24.8005	24.972	26.5511	7.87193	15.9409	4.19209	5.44535	4.05035	6.42091
ENSOCUG00000002805	AMPD3	1:152222925-152261773	1.74207	2.0701	2.38009	71.1731	185.68	212.175	11.8669	7.85234	31.814
ENSOCUG00000002807	RNF141	1:152222943-152308505	6.23626	5.18146	4.78854	7.00946	15.9816	17.7925	2.78831	3.18124	4.36661
ENSOCUG00000002809	PTPRG	9:28871174-29192733	17.9936	16.0919	14.4092	5.41183	6.2801	10.8119	4.16549	4.64093	6.32428
ENSOCUG00000002814	TOP2A	19:41534353-41606406	99.9107	87.3578	84.179	0.338742	0.742574	0.640547	1.43297	1.3541	1.1283
ENSOCUG00000002827	IDE	18:40270472-40384589	14.386	12.5486	11.7287	28.414	48.3828	32.8328	26.6357	17.6971	26.0325
ENSOCUG00000002828	IGFBP4	19:41584616-41594308	90.9258	72.4259	68.4463	3.72532	5.84939	7.30899	10.1299	6.90341	6.82233
ENSOCUG00000002836	PCK2	17:44144806-44154058	6.25904	7.21469	7.76079	0.893189	1.1546	2.62015	0.696289	0.950388	1.13634
ENSOCUG00000002840	ENSOCUG00000002840	17:44168076-44174671	18.5975	21.7003	23.1535	42.3374	57.5236	53.3761	34.8172	20.1849	38.2617
ENSOCUG00000002845	IMP4	7:59985836-59989547	7.53877	6.76734	6.67298	10.7659	13.4986	15.1153	2.89394	2.77457	3.64415
ENSOCUG00000002852	EMC9	17:44176564-44188620	10.996	11.3126	12.4803	25.6442	33.1497	67.7661	44.8274	42.9874	41.5917
ENSOCUG00000002858	CDK1	18:25384902-25403733	47.566	40.6957	41.6114	0.258462	0.079113	0.14273	0.236956	0.115666	0.140135
ENSOCUG00000002860	PIWIL4	1:122255099-122302114	0.022317	0.01408	0.05095	0	0	0	0	0	0
ENSOCUG00000002861	ENSOCUG00000002861	17:44195405-44207770	8.10515	8.33245	7.80605	15.1114	21.3182	21.9811	7.25104	5.97099	11.2525
ENSOCUG00000002862	RPS15	9:64291315-64291752	3003.28	2744.1	3691.86	995.757	1387.42	1663.25	878.488	761.557	880.433
ENSOCUG00000002863	IFIH1	7:101418302-101474611	0.864185	1.00956	0.842501	1.29789	1.48554	2.12069	1.03755	2.0004	3.09248
ENSOCUG00000002864	BLNK	18:44841648-44891823	0.74341	0.593233	0.715973	0.021597	0.09705	0.05381	0.02575	0.054994	0.256655
ENSOCUG00000002865	C19orf12	GL018722:482590-535269	4.88405	3.55337	4.74881	8.02246	7.50411	18.8888	21.4648	16.988	28.5352
ENSOCUG00000002873	MAPK8	GL018819:322465-374750	26.4766	28.6251	28.425	24.4799	42.8852	34.4887	25.4251	20.265	28.4205
ENSOCUG00000002874	PTK7	12:32555609-32627675	49.5028	39.8986	55.8996	2.63013	2.8624	4.10849	0.50759	0.569386	2.81274
ENSOCUG00000002876	ENSOCUG00000002876	1:96909651-96978705	5.19143	7.49494	6.75039	2.25137	1.5441	3.01348	1.3722	1.31406	1.86834
ENSOCUG00000002877	PLCXD3	11:62180687-62403218	5.31493	4.94667	6.07058	0.205404	0.051497	0.194124	0	0	0
ENSOCUG00000002879	DDX50	18:17804395-17849837	41.8827	39.0765	35.4895	8.6518	13.6479	11.6478	6.98331	5.73822	11.086
ENSOCUG00000002881	IPO4	17:44223891-44231719	14.0811	14.0009	13.9699	20.6428	28.4508	22.8253	11.9937	11.8805	15.5214
ENSOCUG00000002884	JAG1	4:25560297-25596254	13.4422	10.8741	11.5534	2.34707	2.57126	4.29094	3.97076	3.70176	3.87039
ENSOCUG00000002885	AKTIP	5:9841449-9850948	9.8658	9.85082	12.061	22.5801	36.3424	22.0709	19.8865	24.8255	24.2904
ENSOCUG00000002887	FRMD4B	9:36597058-36802907	8.38353	9.58344	8.94393	1.20175	2.03066	3.09537	1.11951	1.877	2.94834
ENSOCUG00000002888	DDX21	18:17779063-17798652	24.8214	25.4789	23.9414	34.1534	51.564	46.1527	8.2557	9.29845	9.74806
ENSOCUG00000002892	SRF	12:32634671-32642691	17.1672	18.5849	19.0984	16.2278	12.9385	13.1757	20.2645	18.0681	15.8008
ENSOCUG00000002893	C7orf57	GL018745:150247-167288	0.537433	0.243291	0.688476	4.29742	9.18829	3.41742	7.22363	1.75013	8.29314
ENSOCUG00000002900	POLK	GL018855:639489-666011	9.41527	10.0658	9.15311	12.5019	16.4489	13.7223	4.96537	4.61456	7.93199
ENSOCUG00000002907	ENSOCUG00000002907	5:30887028-31190254	1.87439	2.05478	1.30929	0.034781	0.045828	0.030207	0.01625	0.028805	0.059712
ENSOCUG00000002908	MINPP1	18:35411280-35452297	25.7718	24.9436	17.7873	6.66185	7.92974	7.21655	4.14062	4.57241	6.60679
ENSOCUG00000002924	LGALS3	17:73821809-73831480	0.505967	1.33526	1.64563	1.80867	2.09429	2.04005	3.28647	2.44932	5.03199
ENSOCUG00000002926	DLGAP5	17:73830675-73873727	57.7341	43.6055	47.4937	0.213299	0.03918	0.113093	0.210367	0.100674	0.415751
ENSOCUG00000002933	ENSOCUG00000002933	5:2283569-2287408	0.055082	0.093369	0.060279	0	0	0	0	0	0
ENSOCUG00000002934	ZNF280C	X:104610966-104647571	4.68895	3.68026	3.76336	0.234402	0.561278	0.550792	0.177733	0.188807	0.367878
ENSOCUG00000002935	TENT5C	13:46629440-46649209	23.9498	21.3722	10.9071	0.380655	0.837536	1.02905	2.61726	0.926473	2.28412
ENSOCUG00000002936	RABGGTA	17:44304891-44313055	1.79235	1.28618	1.69046	1.15267	0.554261	4.77737	2.46933	6.67984	3.477
ENSOCUG00000002937	ANKDD1B	GL018855:577338-634970	0.195445	0.375139	0.19708	0.349847	0.47989	1.36123	0.00732	0.024283	0.052393
ENSOCUG00000002942	DHRS1	17:44334874-44341769	30.5549	24.2429	28.3878	23.0761	15.7261	30.2161	24.5636	28.1671	29.349
ENSOCUG00000002943	ENSOCUG00000002943	5:925366-936030	116.626	117.508	108.099	27.7192	52.4697	41.4835	37.5377	30.1251	48.1989
ENSOCUG00000002945	MEOX1	19:44102238-44118149	7.09429	5.23535	5.63444	0.056554	0.135286	0.318692	0.136838	0.211256	0.288384
ENSOCUG00000002947	SOST	19:44188500-44200910	4.95264	5.38354	6.71892	16.7999	22.2297	25.0663	16.8495	23.8381	35.1902
ENSOCUG00000002949	CISD1	18:27891921-27962006	37.5636	33.9986	38.1013	41.6844	56.4282	34.4624	134.639	99.9468	149.58
ENSOCUG00000002950	ENSOCUG00000002950	GL018845:555229-574688	36.7593	38.4575	38.9488	8.63028	7.28109	4.9562	8.73897	9.05671	8.3286
ENSOCUG00000002955	ENSOCUG00000002955	3:76170215-76226238	73.0795	80.274	66.3333	92.2556	203.96	87.5675	45.7822	36.3405	62.6692
ENSOCUG00000002961	WDR12	7:143551555-143576204	25.3056	23.8272	22.9609	47.8829	102.867	85.631	13.0876	12.4031	19.5654
ENSOCUG00000002964	AGTPBP1	GL018728:2482081-2640926	7.57135	10.0757	9.32376	19.8112	18.2672	15.2785	18.6263	20.2542	19.2833
ENSOCUG00000002966	TRPS1	3:131059268-131273579	15.3989	23.8106	19.3495	2.20507	2.77765	3.81028	3.642	4.03419	6.6772
ENSOCUG00000002972	ENSOCUG00000002972	GL018793:285942-482942	24.8376	22.1381	22.3944	5.4381	5.88806	6.39982	3.35978	3.51612	5.11977
ENSOCUG00000002973	PTCH1	1:74451134-74484677	1.78106	2.57681	3.43651	0.421307	0.672388	1.07712	0.293927	0.432475	0.444939
ENSOCUG00000002974	KAZALD1	18:49150655-49156297	3.20362	4.002	3.73147	0.364319	0.390567	0.268864	0.170086	0.129476	0.234349
ENSOCUG00000002975	STXBP3	13:55349468-55484113	10.9038	11.2404	10.9785	10.6511	14.1875	12.0817	9.57311	9.24739	13.9913
ENSOCUG00000002990	ENSOCUG00000002990	X:33056571-33061324	0	0	0	0	0	0	0.039798	0.165194	0.148292
ENSOCUG00000002993	WDR47	13:55141381-55253599	5.89405	6.86024	7.20693	5.46318	7.47262	6.03876	6.72261	7.96448	10.9139
ENSOCUG00000002994	CCDC3	16:17535059-17654900	5.116	7.25621	6.26372	0.270223	0.038156	1.06093	0.859189	0.718181	0.934863
ENSOCUG00000002998	PKDCC	2:144102551-144110515	24.3276	31.1882	19.9569	28.8808	14.5678	21.6314	34.2086	35.5868	47.5357
ENSOCUG00000003002	YWHAB	GL018725:153138-159950	55.7734	49.0102	47.3956	8.11419	10.433	12.9917	9.04293	11.0865	9.87008
ENSOCUG00000003003	ENSOCUG00000003003	18:6014593-6021985	65.1259	65.1955	67.509	98.6981	128.374	165.698	83.7215	89.169	100.262
ENSOCUG00000003008	ITGA4	7:121433107-121542886	22.917	14.8205	19.7404	0.345563	0.531474	0.462504	0.471894	0.863818	1.35959
ENSOCUG00000003010	TXNIP	13:42736084-42738721	88.3825	110.775	171.942	1708.49	1345.92	1654.73	445.002	320.523	686.451
ENSOCUG00000003015	IMPDH1	7:15955330-15974447	8.84922	9.05052	9.79131	1.31546	1.77186	1.682	0.715632	0.912049	2.76001
ENSOCUG00000003017	ERICH3	13:91040131-91160592	0.542696	0.719612	0.401892	0.072699	0.092386	0.077003	0.036147	0.058453	0.025106
ENSOCUG00000003018	LIX1L	13:42767655-42795127	9.02706	9.70886	7.21076	1.55107	1.5568	2.60606	0.719642	0.767265	2.02038
ENSOCUG00000003027	TBRG1	1:92616617-92626980	16.6935	17.1569	16.5271	16.9649	20.4366	14.4515	15.6388	14.2099	18.5664
ENSOCUG00000003028	STN1	18:51756138-51804410	9.61213	9.04684	9.48249	1.95311	2.16253	2.11963	0.81548	0.600458	1.58684
ENSOCUG00000003030	PARPBP	4:81403925-81493087	11.2517	11.2606	9.93273	0.347807	0.558169	0.182394	0.166997	0.182082	0.184653
ENSOCUG00000003031	GGH	3:78802067-78831793	11.1934	10.2639	8.16396	0.547611	0.556551	0.461943	0.869274	0.446298	1.19911
ENSOCUG00000003032	ITGA10	13:42823057-42840852	2.05008	6.74155	1.62191	0.308285	0.239389	0.802895	0.242261	0.404783	0.307143
ENSOCUG00000003038	CRYZ	13:90971834-90998279	10.202	13.3137	11.8453	19.4639	32.9655	17.1477	13.5648	8.79443	14.9484
ENSOCUG00000003039	TTPA	3:78846211-78938123	1.37196	0.919847	0.268224	0.106148	0.106183	0.164978	0.385677	0.220207	0.500531
ENSOCUG00000003040	ADAMTS3	15:77518041-77836614	3.92239	7.9857	2.00182	0.478459	0.91997	2.01932	0.543524	0.1618	0.469827
ENSOCUG00000003046	EXOSC9	15:97258570-97273360	31.1909	31.1553	33.0242	37.5307	52.3291	42.0774	16.8322	15.3654	27.7524
ENSOCUG00000003047	CDKN3	17:73120262-73135754	40.2771	40.4176	52.3458	2.31981	7.28953	10.0562	2.18653	4.15168	6.28805
ENSOCUG00000003052	SLC16A7	GL018714:2666598-2807619	2.0034	2.58297	1.96495	0.805916	0.304482	22.8922	2.32339	1.20979	8.4322
ENSOCUG00000003055	RNF115	13:42882278-42998291	6.41234	7.9069	9.31879	5.06147	6.27976	6.17019	7.14224	5.34927	5.36357
ENSOCUG00000003059	CTBS	13:80350649-80368269	11.1918	10.6043	8.87167	0.914153	1.73158	2.69159	2.59237	2.08385	3.28893
ENSOCUG00000003060	GCH1	17:73547367-73601910	0.930431	0.849581	0.704189	0.921257	2.56627	4.02977	1.73128	1.6832	2.03928
ENSOCUG00000003061	SV2B	GL018759:978054-1029659	0.484388	0.24181	0.673151	0.197668	0.088791	0.101572	0.012054	0.027244	0.012116
ENSOCUG00000003063	ALDH5A1	12:12455571-12514716	1.78047	2.13221	2.454	2.68424	2.65467	5.16005	3.52711	4.0186	4.54128
ENSOCUG00000003064	NUP153	GL018711:2386205-2454663	23.277	22.4663	21.9872	24.0676	28.0154	28.8244	12.4359	12.1396	16.703
ENSOCUG00000003068	RPS20	3:71607725-71609256	1757.74	1893.22	2588.81	637.759	903.328	813.089	476.979	500.276	661.878
ENSOCUG00000003071	LPIN1	2:160516159-160643482	0.846257	0.927483	1.27879	13.6176	19.6041	11.7304	25.6187	14.7148	21.309
ENSOCUG00000003078	APLNR	1:190346088-190347230	13.2545	10.4089	12.3937	0.850322	1.20791	1.06562	0.732539	1.4992	2.30011
ENSOCUG00000003080	INSC	1:156820308-156950700	2.7927	3.56108	2.11667	0.033737	0.067024	0.066588	0.047623	0.079678	0.105246
ENSOCUG00000003084	CPB1	14:42618254-42651955	1.20363	0.341024	0.569448	8.1558	6.02137	9.52265	2.03506	1.59777	6.61493
ENSOCUG00000003091	ADCY7	GL018732:485419-523909	2.95179	3.46468	2.04171	0.320404	0.307795	0.896486	0.948085	0.274197	1.53077
ENSOCUG00000003095	CIP2A	14:110895597-110944848	10.0406	8.14781	7.26882	0.43197	0.497715	0.337684	0.201708	0.229669	0.266336
ENSOCUG00000003096	PPIP5K1	17:28665153-28723291	0.504451	0.651815	0.755967	0.596469	1.12145	1.19831	0.797036	0.67706	1.5967
ENSOCUG00000003098	SH3RF1	2:47159140-47352930	6.34175	6.32776	5.91265	1.66656	2.08681	3.1393	1.12478	1.56082	2.36085
ENSOCUG00000003101	KDELR2	GL018931:94102-114497	82.3026	73.9258	63.0238	11.2976	11.9369	15.4358	12.7691	13.4719	10.271
ENSOCUG00000003105	DZIP3	14:110813895-110896579	17.8285	17.5557	15.5618	2.47448	3.79867	3.27865	2.44045	2.51658	4.2168
ENSOCUG00000003122	CAPN1	GL018942:216813-238690	5.48253	5.02385	6.32297	12.2759	8.2613	10.5089	14.7127	7.35964	8.22774
ENSOCUG00000003124	ARHGAP10	15:16524266-16881606	13.6424	13.6842	15.4584	20.9226	24.5477	16.3786	18.0808	14.855	11.6231
ENSOCUG00000003126	WDR43	2:157113133-157235489	23.7556	24.31	22.7153	45.5518	62.5397	49.8165	10.8741	9.8669	13.5872
ENSOCUG00000003137	NR3C2	15:16041425-16521206	6.89763	6.51302	7.49232	1.08633	0.96838	1.29861	4.24205	6.54222	4.937
ENSOCUG00000003142	AR	X:46250247-46477127	0.383511	0.46699	0.290972	6.40981	11.5127	6.13267	5.60214	4.36099	4.38286
ENSOCUG00000003143	ENSOCUG00000003143	18:47675078-47688199	7.64162	7.04287	8.12204	10.2831	14.0475	8.67882	10.6667	12.1875	11.3105
ENSOCUG00000003144	BPGM	7:13120025-13138414	83.7471	71.7452	44.7004	19.6198	39.909	14.9308	70.5307	43.1502	43.9098
ENSOCUG00000003148	CUTC	18:47682309-47724145	4.12695	4.76001	4.00013	15.8433	8.16064	7.59971	20.5171	18.2785	16.5314
ENSOCUG00000003150	TMEM9B	1:150714529-150734495	15.1241	12.2091	14.1817	13.481	18.2798	17.4895	12.6265	11.191	17.6547
ENSOCUG00000003153	TRIB2	2:161561880-161586465	15.6753	16.9752	15.3178	2.6726	5.08725	4.99857	2.23963	1.84912	3.46065
ENSOCUG00000003161	NRIP3	1:150745151-150774465	2.13018	2.96377	2.60108	0.134444	0.276351	0.529793	0.316477	0.451584	0.402672
ENSOCUG00000003163	VCL	18:13368590-13497912	42.8014	42.6185	45.6796	10.5451	8.93938	8.71293	28.5759	28.2081	18.9475
ENSOCUG00000003169	LRRFIP2	14:23886527-23994775	17.4397	18.7334	19.9771	60.0774	74.137	79.6581	53.6116	72.0708	59.7388
ENSOCUG00000003170	SBDS	GL018882:163005-170673	33.4625	31.4361	34.5469	44.3242	75.909	59.8707	51.3563	42.3573	53.1202
ENSOCUG00000003174	FARP1	8:100019961-100244184	6.43319	6.17474	7.00129	2.28877	1.44334	2.17207	2.41128	1.72975	2.1014
ENSOCUG00000003178	SREBF2	GL018734:656163-719318	17.6738	17.2181	19.8328	7.70441	8.86298	8.64925	4.94485	3.91908	6.7086
ENSOCUG00000003181	ZYG11B	13:113909717-113997559	18.355	18.7096	19.2307	69.8701	40.0253	79.6203	99.6462	76.4613	90.6015
ENSOCUG00000003182	TMEM140	7:13556007-13579572	2.5547	2.19733	2.9191	46.421	36.0008	30.0923	22.8004	26.0014	71.3255
ENSOCUG00000003190	HM13	4:7623383-7665101	22.6224	20.8218	20.822	7.41569	8.18442	8.19853	6.99626	4.93318	6.83025
ENSOCUG00000003199	LMAN1	9:99679594-99707461	53.4428	49.2556	43.4094	15.3745	21.3205	16.0466	18.6349	15.4799	16.7491
ENSOCUG00000003201	BCL2L1	4:7512784-7570733	12.7432	11.3055	10.4671	19.3705	27.1993	50.3322	13.2349	12.0252	18.9077
ENSOCUG00000003202	TRIOBP	GL018972:34112-82176	5.15789	4.99442	5.50391	1.14984	1.67317	2.65527	1.27962	0.983357	1.42923
ENSOCUG00000003203	TPX2	4:7434861-7491064	75.7815	77.6878	72.501	12.3458	10.2503	15.3756	8.24498	6.32897	7.9718
ENSOCUG00000003209	CCBE1	9:99759613-99927289	3.09629	2.064	2.66754	0.10488	0.196151	0.535796	0.06347	0.093113	0.414315
ENSOCUG00000003212	TUSC3	2:70247782-70392154	20.7174	24.4397	25.2728	0.20805	0.6294	0.719394	0.317532	0.333959	0.738652
ENSOCUG00000003221	KDM7A	GL018774:122084-170371	8.36004	8.5125	10.4729	16.6388	20.2473	21.0395	11.2558	12.4858	14.4402
ENSOCUG00000003228	CLK4	3:58642594-58670602	4.157	3.99493	3.42822	10.2158	6.85128	8.78055	7.29353	7.77299	12.633
ENSOCUG00000003231	TBC1D14	GL019275:5617-94418	8.02799	9.44391	7.38252	2.2371	2.17076	2.47023	3.31316	4.21268	3.44679
ENSOCUG00000003233	TRIM7	11:31930478-31943339	2.55625	3.57027	3.42571	5.12226	5.26102	3.48089	10.007	6.67874	11.5646
ENSOCUG00000003236	PPP1R12B	16:69119826-69334483	12.8719	14.3109	13.1644	16.943	16.0065	24.7808	22.0197	23.1701	25.5075
ENSOCUG00000003239	TMEM236	16:43525246-43566028	0.21834	0.220954	0.237058	0	0	0	0.028341	0.155566	0.230252
ENSOCUG00000003246	SULF1	3:85532882-85617040	15.7767	16.4785	12.7127	2.16567	2.60488	3.63928	1.16967	1.13989	3.32303
ENSOCUG00000003247	MRC1	16:43398446-43512584	25.2652	21.9551	20.9087	2.89905	5.54792	9.71965	4.15353	7.6127	9.23233
ENSOCUG00000003249	FZD1	10:37395628-37425806	14.9926	18.1937	15.1404	6.60472	12.1783	16.4336	3.56949	4.97222	5.23961
ENSOCUG00000003250	NDN	17:81736406-81737383	115.458	117.89	118.877	10.5372	12.3276	11.1723	6.12738	5.52304	9.3793
ENSOCUG00000003252	MYNN	14:64673368-64687039	41.1973	37.3546	32.698	37.8256	58.7185	43.039	22.595	20.5693	26.5735
ENSOCUG00000003254	CDKL2	15:74745511-74864145	0.96699	2.30569	0.810188	4.86817	5.21259	1.87522	3.97439	4.59613	5.40992
ENSOCUG00000003255	RCN2	GL018746:1968294-1985218	33.0308	34.1177	26.8056	8.9396	9.6057	13.7645	8.56593	6.65652	10.2263
ENSOCUG00000003256	LRRC34	14:64690708-64712134	1.69875	1.59336	1.59873	0.19027	0.241128	0.465088	0.059999	0.154877	0.142918
ENSOCUG00000003257	THUMPD2	2:146507106-146548273	10.23	13.5521	11.5923	2.723	3.56615	3.81396	4.55301	4.69913	3.89092
ENSOCUG00000003258	COX5A	GL018768:1065940-1269044	6.72709	7.21907	9.77883	22.4577	9.22192	15.4102	34.11	15.2277	45.8204
ENSOCUG00000003262	G3BP2	15:74714178-74729862	37.8545	37.0633	33.7993	59.5118	69.0431	30.1261	58.8814	44.8411	70.5137
ENSOCUG00000003263	SLCO5A1	3:85627682-85804636	0.316427	0.530324	0.555231	2.95589	1.0645	3.7519	11.5296	8.1235	17.321
ENSOCUG00000003274	OIP5	17:30773990-30803947	5.20688	4.84547	4.34016	23.7392	0.879441	24.2408	0.552103	0.380873	0.441604
ENSOCUG00000003275	ENSOCUG00000003275	13:41396435-41470029	3.74904	3.30489	4.36994	0.762856	1.76643	2.30715	0.539069	0.725787	1.43826
ENSOCUG00000003276	PAX1	4:14968046-14976657	0.078243	0.394581	0.155299	0	0	0	0	0	0
ENSOCUG00000003277	ENSOCUG00000003277	17:30737649-30774531	54.5607	49.4211	56.8258	0.199456	0.101061	0.70895	0.230989	0.032085	0.401794
ENSOCUG00000003285	ELMO1	10:20318503-20885897	4.61871	4.27264	3.34905	1.22645	2.52748	3.25146	1.93587	1.383	3.02731
ENSOCUG00000003292	FADS1	GL018717:2996915-3008786	58.2183	57.9106	56.4653	12.548	17.909	21.9424	20.7953	20.8962	23.4138
ENSOCUG00000003294	WDR26	16:48894210-48948057	23.2881	20.4099	19.6963	28.2713	46.112	51.0065	14.2244	16.5308	18.17
ENSOCUG00000003303	CD83	12:7793257-7822303	1.50283	1.51874	1.56715	0.131296	0.058727	0.183236	0.203949	0.201874	2.16742
ENSOCUG00000003313	LOX	3:6327805-6342408	105.469	84.1162	65.11	7.52919	14.6261	40.5883	4.52113	4.50251	11.2393
ENSOCUG00000003323	ARHGAP28	9:54928831-55137947	25.8307	17.7263	23.9931	0.525038	0.505114	0.595456	0.333425	0.411565	1.23091
ENSOCUG00000003324	RCOR1	GL018751:906365-972256	3.43578	3.26	3.10756	1.70233	2.39285	2.32652	2.06046	2.8433	2.62068
ENSOCUG00000003327	SLTM	17:13453021-13501711	9.92582	8.76547	7.7148	10.1668	9.16098	7.46472	8.80625	8.26337	10.9111
ENSOCUG00000003333	LIFR	11:59536878-59598354	15.3459	12.5232	13.4888	57.0194	55.9565	55.5159	17.9674	16.7903	20.6429
ENSOCUG00000003340	CNNM3	2:94641723-94663330	4.43265	3.45841	2.6134	21.4765	8.69282	25.4259	51.0235	33.7308	42.7169
ENSOCUG00000003341	ENSOCUG00000003341	GL018753:1238116-1259554	0.004917	0.004663	0.003744	0.006444	0.020776	0.01175	0.899737	9.56771	3.77366
ENSOCUG00000003344	IDO1	GL018706:2982637-2998642	0	0	0	6.45976	7.40266	13.3759	6.06836	7.28421	5.04251
ENSOCUG00000003354	CUEDC1	19:30313366-30329744	12.973	10.4565	12.1742	42.2058	41.3341	49.9948	73.0784	42.5484	47.9876
ENSOCUG00000003358	ACTR10	17:76553682-76586741	36.4923	42.3595	41.6346	23.5411	35.3768	27.6104	39.4297	29.9722	34.2352
ENSOCUG00000003359	ORC6	GL018743:1269987-1279608	16.2594	17.7286	16.813	0.729162	0.986769	0.992538	0.228964	0.461442	0.628413
ENSOCUG00000003362	LVRN	3:768177-842919	18.2469	12.0342	18.045	1.42975	2.69232	1.79259	1.36575	1.92208	4.92
ENSOCUG00000003367	TLR2	15:9907319-9921220	2.33222	2.34081	1.68301	0.160555	0.265838	0.347342	0.279997	0.23093	0.608564
ENSOCUG00000003368	CARM1	GL018914:140744-154877	12.3189	13.0312	15.1337	17.7268	19.2247	20.1067	11.611	12.0644	14.1791
ENSOCUG00000003370	MSRA	2:39527370-39938839	6.33503	7.86265	5.23215	7.83709	7.07477	8.07352	5.71094	6.41128	8.96524
ENSOCUG00000003372	ART3	15:74278843-74302431	9.67419	14.4498	11.3678	123.088	67.6186	144.373	60.3079	39.1648	85.4853
ENSOCUG00000003373	ATE1	18:68671085-68850046	13.4289	12.9634	11.8796	15.9261	23.1224	14.3645	14.1194	11.4121	17.936
ENSOCUG00000003380	FGFR4	3:57624558-57634241	52.0687	57.8361	43.7556	3.76229	2.64191	2.16637	0.851781	0.627351	2.85258
ENSOCUG00000003384	PRKAG3	7:160092580-160099205	1.64829	2.46384	2.22666	142.581	32.2662	56.4148	41.8352	34.2568	48.5269
ENSOCUG00000003388	SCARB2	15:74169897-74237240	29.0554	28.8616	38.9567	44.0316	55.5328	35.4301	33.7861	23.965	45.7317
ENSOCUG00000003396	MED29	5:566566-569485	28.8045	32.2217	28.7133	25.0039	31.5222	29.7348	38.0525	33.7955	41.1353
ENSOCUG00000003397	IQGAP2	GL018855:123138-247503	3.40771	2.10772	3.09801	0.290362	0.473658	1.16685	0.36838	0.361747	0.783914
ENSOCUG00000003399	HMGN3	12:66076959-66301801	94.8208	86.5118	127.937	13.3887	16.8436	21.5459	20.5695	16.2986	14.766
ENSOCUG00000003404	MAN2A1	11:29263470-29416314	22.4474	22.4501	18.5831	4.58405	7.10683	9.94271	6.14673	4.94682	6.99224
ENSOCUG00000003407	SLC30A10	16:53149315-53160847	0.107585	0.105648	0.01559	0	0	0	0	0	0
ENSOCUG00000003409	COPS4	15:67259801-67312081	66.2046	63.5625	68.2534	53.064	76.3001	55.9318	69.0846	49.1127	74.8379
ENSOCUG00000003413	NEMP2	7:130888008-130986389	5.57354	6.09598	6.34198	0.590385	0.149867	0.612485	0.887773	0.43964	1.21404
ENSOCUG00000003418	PARP14	14:96395561-96446674	1.09921	0.967085	1.59966	2.40667	4.93554	5.24969	1.96083	2.50612	3.94486
ENSOCUG00000003420	SAMD4A	17:73262399-73499911	13.5625	13.6591	14.5837	15.9968	12.3481	37.4247	15.2782	15.735	19.4274
ENSOCUG00000003425	GLG1	5:29333281-29461648	33.2468	26.1731	23.991	7.07484	10.6146	12.049	7.64625	7.94671	9.73184
ENSOCUG00000003426	WSCD1	19:13373132-13410851	16.756	21.7699	14.9141	4.68114	4.90163	7.71834	17.4046	10.5895	7.08923
ENSOCUG00000003430	HSPBAP1	14:96336069-96393161	5.31744	5.21293	4.92091	23.1022	47.297	35.4884	5.84092	5.34229	9.00038
ENSOCUG00000003431	BMP6	12:1470826-1649357	2.4355	2.02463	2.19127	0.654749	0.505369	0.550676	0.686233	0.657603	0.694007
ENSOCUG00000003432	BRD1	GL019198:21-37462	5.32361	5.1451	6.35839	6.56773	8.64073	6.94238	3.599	2.67975	3.38463
ENSOCUG00000003434	SLC49A4	14:96230616-96335063	3.13843	3.88424	3.89091	108.879	121.723	138.491	35.0041	39.3171	44.9717
ENSOCUG00000003444	HECTD3	13:121619614-121627204	2.99535	2.43643	2.91934	11.5186	12.9587	12.2114	4.62559	4.03068	6.32353
ENSOCUG00000003450	RPRD1B	4:2233340-2297079	6.43901	6.23399	6.5348	7.16223	9.15908	8.44312	6.72138	4.96946	7.09886
ENSOCUG00000003453	TMED2	GL018923:273250-284154	219.011	242.346	215.633	60.0909	78.285	83.1084	70.4408	62.3635	82.5089
ENSOCUG00000003458	ENSOCUG00000003458	GL018714:9146-33266	14.4336	15.5816	15.2931	2.61252	2.05391	2.85766	2.14227	0.856946	1.75531
ENSOCUG00000003462	EIF2B1	GL018923:302657-310994	8.85811	9.04222	9.73192	16.9809	32.2607	22.4217	6.18058	5.23251	7.78764
ENSOCUG00000003468	CDC37L1	1:49530059-49559156	13.1714	19.5546	12.5501	59.6943	75.7471	74.0223	32.7456	54.5943	72.1446
ENSOCUG00000003475	EIF4EBP2	18:16543760-16567469	7.88376	6.60122	7.63678	15.6034	14.6504	22.8553	6.56104	11.3448	10.4302
ENSOCUG00000003481	RERGL	8:21828290-21837783	7.27425	6.34951	4.42218	1.87165	0.985862	0.483031	0.817713	0.787061	0.470528
ENSOCUG00000003482	PLXNA2	16:64455451-64630637	5.29757	5.56982	6.33643	0.551422	0.896198	1.43179	1.36505	1.46763	1.45288
ENSOCUG00000003483	TTC3	GL018727:1202788-1319686	46.3134	37.7551	41.7154	13.2482	19.7358	21.9801	7.31864	6.60135	12.708
ENSOCUG00000003488	AQR	17:37364573-37470179	21.603	19.3081	22.0697	7.06994	11.1927	9.48744	6.05517	5.02085	8.45612
ENSOCUG00000003491	CCDC85A	2:129656418-129914891	1.71325	2.19523	2.52111	6.80149	6.6073	11.3218	4.11998	4.37058	7.92653
ENSOCUG00000003499	FADS2	GL018717:2874101-2918570	28.3945	30.3881	27.0327	20.0155	20.5274	26.6303	32.1407	32.3436	41.1615
ENSOCUG00000003504	SLFN13	19:24566929-24584006	5.53604	5.34867	5.45677	0.796164	0.611384	0.414976	0.250252	0.341787	0.538855
ENSOCUG00000003507	HAUS6	1:34760816-34822200	17.7481	16.8783	16.6758	3.18696	2.90319	4.06101	1.81428	1.72521	2.69861
ENSOCUG00000003510	OCA2	17:78021857-78397143	0.028206	0.173682	0.053291	1.04982	1.32083	1.20407	0.917725	0.690234	0.413885
ENSOCUG00000003516	GYG1	14:42789408-42839549	15.644	17.4082	14.9994	21.9153	17.6243	39.3294	50.1793	44.9319	42.5653
ENSOCUG00000003517	CARD10	GL018973:238505-262990	3.66281	4.62928	4.57363	5.27236	7.9917	8.15755	4.66165	3.38701	5.98817
ENSOCUG00000003520	HLTF	14:42834169-42901658	55.3454	49.484	47.356	8.26551	9.68304	15.3594	8.42901	6.40598	18.7778
ENSOCUG00000003521	ANK3	18:25810056-26223832	4.67613	4.50512	5.68483	8.15517	7.40266	3.18853	4.54855	3.35852	6.09146
ENSOCUG00000003527	USP7	6:2803924-2839551	32.2398	31.6513	33.5071	39.5946	53.9246	48.327	26.0723	26.533	30.0801
ENSOCUG00000003528	ATOH8	2:100521556-100554332	2.47904	2.87072	2.93051	2.67995	4.07613	4.94955	5.86304	6.26645	6.55875
ENSOCUG00000003532	ENSOCUG00000003532	17:81370376-81447816	6.77085	6.85759	7.58191	2.46749	1.68311	1.35398	1.91928	1.92517	2.5938
ENSOCUG00000003533	RASGRF2	11:1452935-1638962	0.020578	0.039902	0.049967	0.23317	0.264901	0.239779	0.193589	0.113331	0.390591
ENSOCUG00000003535	CP	14:42970867-43043225	0.17635	0.262198	0.174071	2.52437	9.12417	10.4789	1.97921	4.84623	9.87981
ENSOCUG00000003544	MAL	2:95499685-95529323	0.042728	0.035075	0.068562	2.00912	2.84636	3.88524	1.81675	2.25534	1.41397
ENSOCUG00000003553	SH3GLB1	13:78048066-78082434	17.5308	14.4841	16.2614	14.1277	32.4151	19.2358	10.0462	12.0446	11.8387
ENSOCUG00000003569	HMGCS1	11:64084902-64098752	42.1879	36.5165	56.7498	5.32733	7.51789	7.11455	7.12538	4.11899	6.04135
ENSOCUG00000003573	TTYH3	GL019252:29995-52438	28.3487	21.3978	21.8961	0.80863	1.56991	1.70286	1.02787	1.06507	1.77265
ENSOCUG00000003576	ENSOCUG00000003576	3:49158433-49599002	0.410604	0.277867	0.389472	0.026456	0.012816	0.050773	0.030726	0.007704	0.04841
ENSOCUG00000003582	USP5	8:32875152-32888850	23.1539	25.8434	23.9015	22.5484	45.1146	28.7992	12.9397	9.80739	16.7251
ENSOCUG00000003588	EDRF1	GL018726:241741-278762	4.83476	4.82612	4.44186	5.66069	7.45707	7.03106	1.81344	1.87419	3.39399
ENSOCUG00000003591	CAPZA2	7:28321422-28391314	153.381	149.257	150.425	120.824	127.481	112.655	273.232	193.56	175.431
ENSOCUG00000003594	OLFML2B	13:31039244-31072625	13.7817	11.5681	8.08549	1.5953	4.19767	8.12036	0.85222	1.55859	1.7348
ENSOCUG00000003604	VTI1A	18:60074826-60467314	8.24245	7.01653	7.91715	9.7257	9.73607	11.0493	4.43086	6.34539	8.1229
ENSOCUG00000003606	KIF21B	16:70396858-70440419	5.05964	4.57465	4.50323	0.064442	0.124491	0.068058	0.088814	0.145472	0.142523
ENSOCUG00000003608	DAAM1	2:82686719-82793559	13.8424	13.6007	15.5795	4.34728	11.1136	14.4913	3.30901	2.27997	4.41774
ENSOCUG00000003619	CACNA1S	16:70324624-70378642	9.36799	11.4719	10.0107	296.009	176.403	249.721	211.474	218.827	138.858
ENSOCUG00000003620	CCDC88A	2:130697960-130837710	58.7023	43.986	35.9275	3.30659	4.27779	5.82825	3.83639	3.50208	6.09961
ENSOCUG00000003623	ITGB1	GL018724:2862294-2889817	166.321	169.254	157.399	54.7628	62.9542	68.6173	57.0356	55.3848	70.3663
ENSOCUG00000003624	RFC3	GL018702:4595342-4615895	18.031	16.1517	15.3843	5.91687	6.32397	7.9232	2.19325	1.88844	2.75228
ENSOCUG00000003627	GPSM2	13:55282653-55330910	12.6348	12.6547	12.0814	0.852454	0.872554	2.11711	1.02358	0.778675	1.59021
ENSOCUG00000003630	DMAP1	13:122407404-122413465	6.89124	7.38863	7.39824	7.65173	7.27244	9.12616	10.5471	11.7053	9.97349
ENSOCUG00000003631	NOP58	7:143016614-143049544	60.1049	54.4882	54.2075	45.7097	77.1677	54.9359	13.9545	12.9939	15.445
ENSOCUG00000003636	TGM2	4:2164489-2193055	8.93929	10.0337	9.56805	24.1848	20.865	31.2373	20.7709	15.0717	23.2009
ENSOCUG00000003637	CGNL1	17:14922974-15033146	5.80605	5.829	6.11961	0.856373	1.19842	2.03545	1.37373	0.428191	1.56858
ENSOCUG00000003639	CREB5	10:13063805-13487678	8.77037	6.10123	6.16786	0.621526	1.06288	2.28531	1.01124	1.01954	1.94661
ENSOCUG00000003644	BLMH	19:17964686-18018751	25.2189	26.6223	27.0198	21.6382	28.0916	22.8479	25.2833	19.4952	28.4316
ENSOCUG00000003666	DGUOK	2:112536359-112574660	11.8795	10.0185	9.27774	1.59569	2.26892	1.43279	1.53405	1.11167	1.70315
ENSOCUG00000003672	TRAF3	GL018751:733940-782072	6.50552	6.97079	7.12947	1.43009	1.93032	1.70088	1.91849	1.90729	1.29977
ENSOCUG00000003674	HDAC1	GL018704:5864040-5898488	46.5498	53.8063	61.891	10.827	15.1443	15.314	7.91809	5.19512	8.82464
ENSOCUG00000003679	ENSOCUG00000003679	12:42632008-42643988	4.14111	2.27909	5.18734	14.5922	34.0434	50.9833	10.8666	14.8991	20.1595
ENSOCUG00000003680	GSTA4	12:42722318-42738894	8.64587	7.21908	8.88121	1.35084	2.12825	2.25049	0.938394	0.903056	1.26824
ENSOCUG00000003681	RSPO3	12:116691466-116781551	2.91965	2.12958	3.48152	0.130422	0.217371	0.381036	0.052876	0.082288	0.289906
ENSOCUG00000003683	GPR155	7:114075808-114186181	1.76662	1.64757	1.48794	7.84273	5.22972	3.95037	3.38428	2.67764	5.41502
ENSOCUG00000003685	ZNF423	GL018732:1018897-1252788	4.95619	4.59248	5.17634	0.338622	0.478088	0.611699	1.04485	0.69419	1.03557
ENSOCUG00000003689	NID2	17:70920682-70995229	32.7032	25.6988	27.0804	6.7836	8.07493	8.1418	3.46194	3.36169	10.552
ENSOCUG00000003692	ZPBP	GL018745:1481916-1724848	3.8215	3.50103	3.52121	16.0401	8.89284	8.30884	18.8144	11.9321	14.7245
ENSOCUG00000003695	SPATA48	GL018745:1560942-1612313	0.834422	0.954672	0.975642	3.55754	2.07378	2.52637	1.78961	1.42085	1.34507
ENSOCUG00000003700	METAP1D	7:111717410-111814936	4.29152	3.92961	4.01834	6.41298	7.74704	7.29027	5.71777	4.29553	7.04365
ENSOCUG00000003703	TAFA4	9:36098192-36312726	0.414988	0.668308	0.265063	0	0	0	0	0	0
ENSOCUG00000003709	UBE2Q1	13:38083066-38094703	7.57329	6.67517	7.41792	10.1738	10.8827	7.36934	9.08114	8.05436	9.72806
ENSOCUG00000003710	SPPL2A	17:21698877-21776187	18.3474	17.6134	18.1148	18.3193	30.9995	27.2203	10.5365	10.5249	14.1549
ENSOCUG00000003711	ELF2	15:25440172-25529075	42.5399	41.9284	43.2521	28.963	30.2899	36.8896	33.124	53.7222	47.1168
ENSOCUG00000003712	TCEAL9	X:86691549-86693887	42.6833	31.3562	31.6251	1.61248	1.60615	1.34166	0.904176	0.603783	2.13769
ENSOCUG00000003714	ENSOCUG00000003714	GL019378:49472-50704	0.196567	0.195435	0.507049	0.133832	0.097604	0.159718	0	0	0
ENSOCUG00000003719	ASAP2	GL018803:466459-629912	6.97808	6.29988	7.73041	2.22564	3.00204	4.4687	1.39099	0.723677	1.96197
ENSOCUG00000003724	MEGF10	3:11015810-11141734	10.3285	10.8063	9.57389	1.66182	1.41139	1.43165	1.10983	0.988088	2.29634
ENSOCUG00000003726	ENSOCUG00000003726	GL018803:457793-463070	15.898	15.394	17.1279	0.311082	0.247628	0.195125	0.263236	0.316467	0.289573
ENSOCUG00000003727	TANK	7:100286442-100339238	8.19875	7.02409	7.74156	7.16704	14.6504	13.5495	4.33711	4.12984	6.8673
ENSOCUG00000003728	CPSF3	GL018803:413492-453654	17.9622	16.6514	16.3501	7.31098	8.87645	8.38452	3.74929	3.34603	6.61754
ENSOCUG00000003743	KLHL21	13:143056384-143064420	6.10861	7.39882	6.20974	85.6055	72.4416	119.227	29.5494	34.9872	71.4345
ENSOCUG00000003754	RUNX1T1	3:107542768-107697440	11.0869	8.49797	8.05347	2.41108	4.39038	4.59295	1.58255	1.40978	2.92695
ENSOCUG00000003757	STK32A	3:29222665-29360426	6.34135	3.49698	5.52015	0.260637	0.038436	0.56102	0.083699	0.131886	0.050945
ENSOCUG00000003759	RSBN1	13:50398818-50456404	4.48552	3.50465	3.9286	7.42251	5.57611	6.06731	2.47551	3.7333	2.97651
ENSOCUG00000003760	KLHL2	GL018701:8205948-8329413	23.9435	20.8847	21.6829	6.15655	14.2698	8.53838	5.10271	3.58759	6.22215
ENSOCUG00000003766	DPYSL3	3:29369719-29487610	43.5805	38.3469	37.1695	0.942667	1.30304	3.65112	2.37605	1.95955	3.74782
ENSOCUG00000003769	MSMO1	GL018701:8336995-8353515	74.2129	73.4611	124.707	7.49942	9.67163	10.8524	17.0754	17.1375	8.42576
ENSOCUG00000003773	DTNA	9:76133467-76225121	8.39669	7.27751	6.29735	30.7018	40.5271	26.0005	25.5261	23.0468	21.8082
ENSOCUG00000003780	SUCLG1	2:101778050-101809350	128.115	138.559	158.253	140.146	172.091	187.347	168.005	152.984	187.102
ENSOCUG00000003781	MAPRE2	9:76339354-76582747	2.57119	2.15293	2.06628	4.50125	6.06568	8.41149	5.07339	4.515	7.24641
ENSOCUG00000003782	DCLRE1B	13:50287496-50297115	3.44406	3.54862	3.97723	0.514314	0.338245	0.738173	0.321753	0.273079	0.495124
ENSOCUG00000003785	HIPK1	13:50207058-50273967	29.0023	24.1279	25.9976	7.76776	8.61626	13.3089	10.1583	8.67142	10.0978
ENSOCUG00000003788	SGCG	8:41421537-41544607	18.9035	15.8711	21.9517	16.2576	22.5792	19.6657	34.8688	20.404	36.2088
ENSOCUG00000003792	THBS1	17:32567494-32582489	67.9008	85.5461	55.5918	7.31072	13.9031	43.7801	6.52963	9.78393	18.6556
ENSOCUG00000003793	ENSOCUG00000003793	14:28403946-28411787	36.4896	40.9085	44.1833	12.7649	11.9875	10.1991	11.0551	11.7843	11.8471
ENSOCUG00000003796	CEP63	14:28411523-28461449	4.62627	4.17468	4.06771	6.6782	4.77364	4.43322	4.7213	4.87816	4.32819
ENSOCUG00000003804	FSIP1	17:32335308-32583203	4.73741	5.33272	4.85967	0.641922	1.12807	3.22122	0.961292	3.66485	1.35002
ENSOCUG00000003806	KY	14:28490691-28537411	4.15711	4.59342	3.12989	11.9994	5.34982	2.61704	6.24869	5.18379	5.56794
ENSOCUG00000003815	ENSOCUG00000003815	X:10062470-10111149	15.3491	16.8009	14.881	15.696	18.7131	19.5309	11.2844	11.4256	12.4638
ENSOCUG00000003816	HECTD1	17:50943618-51044356	54.2798	49.7408	49.3156	141.194	204.159	121.006	69.0906	49.3714	92.3964
ENSOCUG00000003821	PIH1D1	GL019152:34008-43760	7.29705	8.01446	7.37764	13.9952	14.2517	15.0846	15.6319	10.6602	10.7212
ENSOCUG00000003824	ENSOCUG00000003824	3:13618040-13620338	8.81693	9.37667	5.52262	0.096311	0.208845	0.703545	0.530816	0.737458	0.56974
ENSOCUG00000003827	SLC8B1	21:8969666-9006622	0.675058	0.940426	0.608442	1.32906	1.47189	1.6644	1.36477	1.60318	1.13041
ENSOCUG00000003829	EZR	12:148786569-148835830	2.42828	2.11451	3.01323	0.218233	0.294071	0.327458	0.851587	0.840299	0.704191
ENSOCUG00000003832	ENSOCUG00000003832	1:16010018-16133075	2.53703	2.97301	3.09684	3.0809	3.04683	4.19905	1.80535	1.69061	3.14044
ENSOCUG00000003842	CDC42SE2	3:14471471-14579853	4.292	2.56148	6.11413	0.907519	0.794518	0.305615	0.109215	0.084657	0.365764
ENSOCUG00000003844	RPL7L1	12:32409275-32416464	63.6117	69.5976	71.8557	46.0466	68.6659	53.6615	18.6558	16.8137	21.7434
ENSOCUG00000003847	ENSOCUG00000003847	3:14592083-14763719	7.12291	7.7624	7.08654	5.43871	16.063	7.97529	2.57395	3.03658	5.82717
ENSOCUG00000003854	TPMT	GL018711:1963500-1980034	5.90658	4.3762	1.84382	0.167671	0.056408	0.084028	0.280377	0.25026	0.650592
ENSOCUG00000003857	GART	GL018729:328948-360975	24.4913	27.0791	22.5432	22.9417	30.1457	22.4549	10.5177	7.4006	8.62468
ENSOCUG00000003859	KDM1B	GL018711:1906315-1954029	9.1953	8.47436	7.61819	2.53326	2.44364	2.33643	2.04542	1.77308	3.03586
ENSOCUG00000003862	DUT	17:24143977-24157931	38.9423	42.5556	31.5025	8.9595	10.1825	10.3047	11.312	9.15	10.4855
ENSOCUG00000003863	CD74	3:32151081-32159662	1.17389	2.39548	6.01018	4.8229	5.20416	6.45444	6.3108	9.48379	19.5772
ENSOCUG00000003866	ENSOCUG00000003866	17:23801721-24061952	125.115	88.0459	80.5743	25.6582	23.5367	38.239	34.3558	38.3453	63.4746
ENSOCUG00000003867	SON	GL018729:363420-398916	71.3326	66.7191	59.768	68.7954	59.8897	84.0102	48.9514	55.1144	48.838
ENSOCUG00000003871	GOT2	5:14535641-14557213	20.3168	23.167	20.5092	12.5529	10.9911	14.4803	25.4649	20.3439	33.0112
ENSOCUG00000003874	IFI35	19:43682110-43688793	0.038382	0.092567	0.765535	0.858418	2.96819	2.57762	1.97337	1.10904	3.10195
ENSOCUG00000003875	DONSON	GL018729:395852-407492	22.8701	19.9041	19.5752	5.32851	8.39165	7.15129	3.33744	3.60669	4.4226
ENSOCUG00000003876	FHDC1	15:11446864-11544831	2.89271	2.03249	1.64598	0.280031	0.407694	0.45894	0.42886	0.866061	0.497539
ENSOCUG00000003877	ENSOCUG00000003877	GL018710:366658-416763	7.53585	5.35196	7.9452	1.57741	1.97006	2.62038	1.21938	1.58256	3.84904
ENSOCUG00000003879	CTDP1	GL019026:66143-102352	9.05294	8.52324	8.45592	16.2492	17.6514	17.6027	17.7462	14.3294	19.4294
ENSOCUG00000003880	VAT1	19:43689193-43696719	37.9377	40.6425	54.5617	5.15688	6.59339	13.1339	7.07483	6.06599	14.0714
ENSOCUG00000003883	BRCA1	19:43713948-43783636	8.65638	7.19925	7.39035	0.006202	0.035644	0.083009	0.096676	0.084108	0.061455
ENSOCUG00000003884	GSTCD	15:43757856-43890804	3.10326	3.41596	3.86728	0.434691	0.57813	0.862657	0.460145	0.451235	0.621818
ENSOCUG00000003888	NPLOC4	GL019359:2395-58404	10.4725	11.5673	11.5016	51.5651	86.3528	68.2706	30.7821	30.013	39.1928
ENSOCUG00000003891	ENSOCUG00000003891	6:12718088-12751332	75.6366	76.1671	81.9668	89.0686	90.9146	138.63	105.741	105.711	114.292
ENSOCUG00000003892	ENSOCUG00000003892	15:39628557-39732468	31.9913	36.3994	37.3621	19.5676	15.5515	31.179	47.1118	55.9597	45.9462
ENSOCUG00000003895	ENSOCUG00000003895	GL018729:604442-707271	134.416	143.919	152.992	144.195	133.586	183.069	174.087	177.514	183.763
ENSOCUG00000003897	PRIMPOL	2:61930256-62029027	31.9197	35.1454	38.7593	0.818637	0.465095	1.89831	2.99677	0.177476	1.37093
ENSOCUG00000003903	CENPU	2:62027222-62172255	42.5342	43.2524	42.783	4.48369	1.66663	3.52607	18.5926	4.94278	15.0883
ENSOCUG00000003905	CCN1	13:79255237-79257963	13.7113	22.7922	24.1717	7.39143	38.1699	19.0774	34.5705	42.4645	35.7272
ENSOCUG00000003913	TRIM14	1:14994600-15041326	7.07793	4.3491	6.08674	0.568844	0.699151	1.18432	1.63862	1.05385	1.82831
ENSOCUG00000003917	COL24A1	13:78687231-79121993	6.55093	5.97844	3.73518	0.186469	0.1572	1.12251	0.050189	0.237561	0.169103
ENSOCUG00000003918	CORO2A	1:14967273-14991727	2.52996	2.43857	2.4678	0.237465	0.092701	0.287939	0.026459	0.175509	0.200668
ENSOCUG00000003928	2021-09-06	X:68338514-68407181	26.3011	24.6337	26.0295	1.62947	1.82874	3.87142	1.90269	1.70005	3.07817
ENSOCUG00000003935	TAF12	13:136914937-136946466	10.7654	12.1605	11.244	12.8803	20.1287	12.1598	8.25198	8.58902	10.6012
ENSOCUG00000003942	ENSOCUG00000003942	8:43847442-43857914	14.5185	14.9471	14.0061	3.37159	3.79056	3.24823	2.09976	3.18879	3.58167
ENSOCUG00000003944	ARPC1A	GL018760:887881-911665	41.7736	37.6454	41.174	12.3942	13.6502	18.5182	9.20531	8.02952	11.2478
ENSOCUG00000003950	EPG5	9:87297845-87388900	5.26978	5.73745	5.27263	15.7638	22.9685	15.3113	7.00617	4.72056	9.94367
ENSOCUG00000003954	TMEM86A	GL018733:2584374-2587732	0.532217	0.799472	0.891543	41.3214	51.3768	38.3163	1.32581	1.47738	1.78491
ENSOCUG00000003956	MAP4	9:15750689-15939449	41.3508	39.8207	42.5321	99.7215	105.391	91.5098	53.2748	60.0283	76.5659
ENSOCUG00000003961	TXNRD1	4:83334803-83462653	10.2709	7.76651	8.7026	26.6677	40.5458	34.0046	4.84552	3.89422	6.88222
ENSOCUG00000003962	PHLDB2	14:107225260-107456536	30.2916	27.6826	31.6265	4.78336	3.52053	4.34199	2.85421	2.44896	7.3983
ENSOCUG00000003966	ENSOCUG00000003966	14:111915116-111966543	34.7857	32.203	34.3004	7.85745	9.8654	12.5484	9.66235	6.09532	10.8425
ENSOCUG00000003969	ABHD10	14:107207632-107221201	32.4801	33.5077	30.5252	8.01337	9.65179	8.09123	8.36056	6.03956	9.22769
ENSOCUG00000003978	SPECC1	19:3484477-3688356	2.1037	2.46845	1.96444	0.904531	3.51916	0.645106	4.41012	6.42602	5.20101
ENSOCUG00000003980	TMX1	17:70199858-70215453	23.4416	23.1132	20.685	4.93804	4.87295	4.76994	3.66076	3.63656	5.75108
ENSOCUG00000003982	CORO2B	GL019090:6200-37668	1.85259	1.60926	1.52514	0.259297	0.176499	0.212087	0.378978	0.185629	0.583982
ENSOCUG00000003984	SLC8A3	GL018749:1099331-1260716	3.81552	7.08999	3.25509	4.63452	1.58762	5.82061	5.99105	6.39058	8.20536
ENSOCUG00000003988	ENSOCUG00000003988	GL019518:824-27080	2.33493	5.40991	4.06027	27.3536	16.0443	32.4255	9.07738	22.072	17.4247
ENSOCUG00000003991	DZIP1L	14:31744437-31784025	4.10298	3.95191	4.04812	0.472354	0.489181	0.616025	0.364137	0.387788	0.498624
ENSOCUG00000003993	RFTN2	7:138059024-138141305	43.1743	46.5116	42.2816	14.2347	16.2459	21.6215	6.5154	7.1654	11.2744
ENSOCUG00000003995	ENSOCUG00000003995	9:114602254-114625890	2.90263	3.09837	2.93902	0.2943	0.488424	0.251739	0.234072	0.312892	0.76744
ENSOCUG00000003998	FMN2	16:30223382-30579340	0.272272	0.238101	0.435716	0.052544	0.068014	0.133166	0.019097	0.036136	0.037423
ENSOCUG00000004003	MAPK1IP1L	17:73742664-73768473	61.3284	55.6635	48.6012	13.5153	15.243	17.1843	9.89166	9.28143	15.2904
ENSOCUG00000004005	ENSOCUG00000004005	1:194802505-194803789	7.66911	7.50799	9.60121	18.2741	28.0458	35.0171	12.2931	14.603	16.1792
ENSOCUG00000004010	ENSOCUG00000004010	GL019793:284-1857	0.460023	87.1029	89.6072	243.365	153.162	130.375	38.8265	3.40209	11.3501
ENSOCUG00000004012	FBXO28	16:49136001-49171795	11.7515	12.7596	11.5791	15.0804	22.7199	15.466	9.61074	9.97639	12.94
ENSOCUG00000004014	LRRTM3	18:19355094-19530489	2.57486	1.53662	1.16221	0.024139	0.104935	0.117503	0.005336	0.08526	0.235183
ENSOCUG00000004016	RNPC3	13:60607513-60710577	9.20723	9.39007	6.76377	9.81623	9.98978	9.72603	6.91649	6.88444	10.8117
ENSOCUG00000004020	ENSOCUG00000004020	2:97304849-97336347	21.5351	23.0869	22.9769	7.00988	5.02466	10.0027	16.5571	11.0291	13.6644
ENSOCUG00000004024	HSD11B1	16:62945608-62975621	2.11938	4.62067	1.73635	7.32439	8.65095	11.2475	3.45162	7.523	15.6344
ENSOCUG00000004026	CEP128	20:24364964-24868985	2.98698	3.12643	3.02048	0.986865	0.77839	1.4812	0.703829	0.443078	0.836952
ENSOCUG00000004027	TRAF3IP3	16:62890349-62914751	0.950422	0.811774	1.61219	0.756027	0.850214	2.3371	4.42645	2.00036	3.00609
ENSOCUG00000004031	NUB1	13:12742559-12776487	9.97602	14.1572	16.0245	33.6919	47.6156	32.3288	22.5576	23.6877	25.3781
ENSOCUG00000004042	PTPRF	13:123062712-123132055	4.04903	4.16914	5.14942	0.788346	0.838638	1.92462	0.661643	0.586873	0.992772
ENSOCUG00000004047	SKA3	8:43462504-43484344	6.15938	5.98471	6.79609	1.72321	1.29817	1.31781	2.25771	1.49864	1.19004
ENSOCUG00000004052	PIK3R6	19:10496908-10539020	0.866889	0.686826	0.611533	0.044988	0.06479	0.003665	0.053381	0.045111	0.207392
ENSOCUG00000004054	CCDC34	1:166303795-166333090	6.28664	5.80903	4.66432	0.339219	0.208675	0.656542	0.272506	0.461369	0.308609
ENSOCUG00000004059	PCNA	4:11721717-11726202	221.763	211.962	188.011	13.8458	16.2497	15.8868	14.1621	10.75	13.2709
ENSOCUG00000004061	LGR4	1:166336183-166675120	36.4067	34.5733	32.8291	7.23431	3.59295	4.63089	13.8725	13.9015	14.3756
ENSOCUG00000004065	RPL10A	12:25543355-25546258	538.202	598.067	726.319	218.339	327.672	270.588	175.774	170.472	232.326
ENSOCUG00000004066	LZTS3	4:10099815-10120045	3.40982	2.9288	2.77094	4.68005	6.38256	13.6588	4.14549	4.01694	8.58695
ENSOCUG00000004067	CNST	16:20934128-20995781	3.01894	4.11991	3.35905	12.0023	33.352	14.7489	12.6234	8.72796	14.6138
ENSOCUG00000004070	ITPA	4:10147073-10160523	66.9618	65.3808	56.7251	9.79661	20.0723	15.6608	7.65897	5.54678	8.01782
ENSOCUG00000004071	ENSOCUG00000004071	13:10309749-10332318	10.8422	10.4394	8.87749	18.0036	25.7228	19.3262	8.87227	8.25673	10.3828
ENSOCUG00000004073	TWIST2	GL019015:292651-293133	4.56427	1.10555	10.7261	0.170892	0.081842	0.078847	0.489762	0.251097	0.110299
ENSOCUG00000004074	ACTC1	17:37529472-37573150	621.539	515.875	915.149	0.814397	0.898423	1.61439	0.822679	0.232713	28.6191
ENSOCUG00000004076	AGO4	GL018704:2488064-2531359	3.81759	3.69169	3.60901	2.65596	3.56272	3.17595	3.86961	2.97153	5.05842
ENSOCUG00000004078	OSBPL6	7:117981362-118069100	2.69601	3.54556	2.61593	1.55561	1.37743	2.42124	5.03828	2.71853	5.31116
ENSOCUG00000004082	ENSOCUG00000004082	11:51112681-51114036	114.824	114.958	114.733	4.37415	4.64261	7.31139	4.89311	5.40647	4.74999
ENSOCUG00000004091	ENSOCUG00000004091	4:3685451-3813527	3.74985	3.28428	3.50575	0.289305	0.276584	0.426458	0.288766	0.384964	0.44716
ENSOCUG00000004094	OSER1	GL018718:3467707-3473783	18.3577	25.4699	25.4975	167.249	370.983	219.454	55.0712	56.3439	107.702
ENSOCUG00000004109	THOC5	GL018723:2710045-2754538	10.0583	10.7342	11.3644	9.3696	16.6403	11.7995	4.35339	3.55128	6.70121
ENSOCUG00000004113	TWF1	8:2511397-2524340	26.9295	23.932	24.0282	10.0074	11.7112	14.6989	5.1963	5.26111	8.30805
ENSOCUG00000004114	SLC25A37	2:46248220-46290537	2.4203	4.2235	1.97315	4.6351	3.60469	2.74242	6.17733	3.69547	9.92987
ENSOCUG00000004117	ENSOCUG00000004117	12:152550503-152714902	77.1703	75.5866	76.9127	46.2454	57.0408	76.009	64.0387	69.8689	102.515
ENSOCUG00000004122	NIPSNAP1	GL018723:2759156-2778316	24.8067	26.2323	26.9083	1.16925	0.913418	1.69938	1.34738	0.91922	1.50445
ENSOCUG00000004128	TBC1D9B	GL018730:1356292-1398369	16.8212	15.0608	17.0734	15.7402	20.9948	18.9804	13.1862	10.5456	17.9865
ENSOCUG00000004130	COG4	5:28983067-29018501	28.7571	31.0607	27.24	30.0355	33.6467	30.9999	17.864	14.1319	21.6392
ENSOCUG00000004136	ENSOCUG00000004136	10:19534310-19606246	94.4568	84.4206	79.9521	17.5251	25.9064	19.8714	19.0731	17.5191	27.7196
ENSOCUG00000004137	PRSS23	1:129893185-129908000	81.7792	57.9104	70.5019	88.6757	87.8268	37.5433	73.8453	71.9746	115.876
ENSOCUG00000004138	SERINC5	11:839840-919184	5.19445	7.74025	5.97645	8.02902	10.7307	11.6715	3.77483	4.03016	5.10573
ENSOCUG00000004139	SF3B3	5:28923038-28979999	55.848	61.4762	56.365	27.0986	30.2732	28.3818	13.7797	13.1979	16.9413
ENSOCUG00000004145	ATP7B	GL018705:5680101-5786595	3.26345	3.82464	3.43214	0.46391	0.303535	0.668169	0.35779	0.472807	0.870808
ENSOCUG00000004146	ANXA2	17:11980984-12028244	225.27	256.514	237.489	13.9167	16.0288	22.9972	34.8493	27.1458	35.2595
ENSOCUG00000004147	SP1	4:37190595-37225300	17.4627	18.2286	19.8166	22.4512	27.1456	29.7674	9.37113	7.84366	13.933
ENSOCUG00000004149	KCND2	7:24574931-24576049	1.05257	1.6672	1.30055	0	0	0	0	0	0
ENSOCUG00000004153	ICE2	17:11912802-11953520	33.7441	32.2676	28.158	11.4974	14.0732	11.666	7.51827	8.86996	12.5346
ENSOCUG00000004158	SLC22A5	3:15417623-15443369	0.781065	0.592302	0.831878	2.12138	4.02006	1.54407	0.837624	0.608302	1.44768
ENSOCUG00000004161	IL1RN	2:97865555-97881531	0.03859	0.089946	0.308787	2.1861	45.1628	6.9287	0.04373	0.045004	0.348999
ENSOCUG00000004163	SLC25A33	13:140617476-140652840	2.12078	2.42882	2.19442	42.2175	107.276	63.8008	3.63027	13.0163	14.6074
ENSOCUG00000004166	ENSOCUG00000004166	GL019699:11728-17050	3.98251	3.40306	3.75983	0.059538	0.067891	0.514247	0.342301	0.135036	0.14713
ENSOCUG00000004167	UROD	13:121615211-121619348	15.4107	15.0781	15.3898	23.4998	24.3741	21.9818	17.4874	10.8106	15.7352
ENSOCUG00000004170	TMEM201	13:140591433-140652840	3.32832	3.90814	3.63653	6.67397	9.46289	11.5983	2.01233	1.44255	4.44643
ENSOCUG00000004172	VSIG4	X:44499066-44569353	7.74367	5.9854	7.47301	1.76559	6.61532	6.12804	3.02806	6.51323	17.0798
ENSOCUG00000004177	ZSWIM5	13:121458433-121614580	0.77066	0.926923	0.524934	0.158296	0.428797	0.224798	0.378683	1.03864	1.41119
ENSOCUG00000004179	CYHR1	GL019699:1-8407	3.2465	4.27893	4.67772	5.28131	5.49855	6.31626	13.8432	8.83658	11.0336
ENSOCUG00000004180	FGGY	13:106945125-107462134	5.30691	5.30554	4.59436	15.1999	13.5649	14.6861	7.9076	4.23028	12.6168
ENSOCUG00000004186	PMM2	6:2746153-2771073	11.3502	12.7553	12.6949	4.35086	7.72134	8.40494	2.44199	1.53761	2.32971
ENSOCUG00000004189	ENSOCUG00000004189	1:51641068-51684727	19.5531	16.7362	17.4921	12.3585	20.544	17.3602	5.24573	3.90016	5.42278
ENSOCUG00000004192	HOOK1	13:106842909-106948053	2.47131	2.16492	2.80747	0.040788	0.044666	0.230357	0.033484	0.108226	0.073908
ENSOCUG00000004201	LPGAT1	16:61120957-61213181	12.9308	12.6898	10.4592	3.15747	6.74491	5.2259	2.61118	3.26954	3.92509
ENSOCUG00000004204	INTS7	16:60962679-61047039	16.7963	15.8459	19.2174	3.53351	9.56401	7.06855	4.63906	2.74948	4.95437
ENSOCUG00000004206	NDUFAF1	17:30712494-30731368	8.96966	10.3397	11.3564	9.93149	15.4839	10.4747	11.6575	7.17389	11.7295
ENSOCUG00000004210	VMP1	19:28485531-28625298	14.6513	16.3173	13.1266	9.5692	11.7657	12.6726	19.7447	19.1512	18.4148
ENSOCUG00000004220	ERP44	1:13086327-13201785	27.2134	25.4648	23.6575	7.01834	9.75614	9.25287	6.00787	6.20243	7.25903
ENSOCUG00000004222	SLC22A3	12:150017671-150111204	1.11677	0.771071	1.35997	0.229613	0.194994	0.427313	0.293752	0.107477	0.115452
ENSOCUG00000004226	LURAP1L	1:41234307-41276911	13.5576	10.45	13.2857	1.07463	0.943677	1.30263	1.11582	1.38657	2.06826
ENSOCUG00000004230	SLC9A7	X:31726075-31894069	3.12292	3.23812	2.38888	0.801105	1.428	1.10962	2.3408	1.81873	1.78388
ENSOCUG00000004232	ZBTB20	14:104828919-104873383	2.29454	3.57589	2.76075	10.9863	9.29543	17.4593	16.7741	15.3925	19.5665
ENSOCUG00000004237	NDUFA2	3:22764882-22766704	129.064	129.713	139.609	129.514	158.042	123.778	164.609	170.77	158.433
ENSOCUG00000004238	ENSOCUG00000004238	12:128517199-128527529	10.6196	6.21396	32.7467	1.59645	3.64257	2.13573	0.554711	0.323413	0.415406
ENSOCUG00000004239	HYOU1	GL018823:517135-527325	20.9983	18.2436	13.9472	1.89199	3.15287	3.10771	5.12372	3.94772	3.54668
ENSOCUG00000004242	TEX10	1:12842203-12906852	21.0169	20.0321	18.7124	14.6896	22.3599	19.4177	4.5638	4.95047	7.15625
ENSOCUG00000004243	HARS	3:22793925-22811461	20.8544	21.0982	19.0544	5.92871	12.2505	7.95458	5.61775	5.19153	6.64701
ENSOCUG00000004246	PKHD1	12:41048392-41585554	1.40034	1.72637	2.38148	0.646472	0.341302	0.459118	0.114729	0.245789	1.23881
ENSOCUG00000004249	NFIB	1:39643358-39901343	43.3632	35.153	36.4046	4.82513	4.53619	8.16101	5.18066	4.0814	7.2136
ENSOCUG00000004263	ADH5	15:50745492-50814655	33.6823	32.059	32.2655	7.3051	8.19814	7.87903	6.49168	5.77702	9.71662
ENSOCUG00000004265	SERINC3	GL018718:3708649-3728057	16.2222	17.2508	19.85	23.3036	42.0603	30.7157	17.359	16.1374	23.6261
ENSOCUG00000004268	ECPAS	1:1817814-1923107	31.9687	30.3128	33.672	200.23	211.46	245.964	236.076	232.774	235.385
ENSOCUG00000004273	MCM3	12:41762711-41784435	47.0686	46.2727	42.6826	0.877836	1.13923	1.30313	1.18277	0.901064	2.13933
ENSOCUG00000004275	SEMA5A	11:86468070-86829886	10.5068	8.02027	9.14884	1.20363	0.760605	1.38071	1.16929	0.600533	0.682339
ENSOCUG00000004276	MTERF3	3:111993586-112011051	10.2528	10.1122	10.42	34.1343	41.1165	30.6888	17.5639	26.0936	23.8923
ENSOCUG00000004278	ROBO2	14:139979143-140157223	5.5352	6.20605	6.85209	0.630716	0.133882	0.194852	0.175253	0.112883	0.139409
ENSOCUG00000004282	CD248	GL019795:14018-16693	8.40535	3.97566	4.56941	0.378709	0.15884	0.392992	2.11496	0.831745	1.5204
ENSOCUG00000004285	METTL9	6:13263464-13321250	41.6284	43.0514	38.6494	8.8837	9.79926	11.351	9.89515	11.6675	11.2528
ENSOCUG00000004288	LIMD2	19:48558866-48559588	21.5889	26.3376	23.011	1.54897	2.06126	3.17873	0.718766	0.708788	3.53564
ENSOCUG00000004293	EPS15	13:115265760-115403720	21.5756	19.6749	20.2944	17.0609	17.4277	24.979	16.5663	19.7635	23.6118
ENSOCUG00000004298	NT5C1A	13:126842284-126862721	3.46275	3.78015	4.09324	30.2494	7.86385	25.4165	77.9599	54.4472	65.6863
ENSOCUG00000004299	SLF1	11:14231173-14305326	39.1547	36.371	32.8217	8.67264	8.69289	6.54884	2.71685	2.65814	5.0037
ENSOCUG00000004301	CCDC47	19:48597664-48613958	24.751	19.5428	17.5265	39.6386	36.3132	38.9286	29.1777	33.9958	39.7883
ENSOCUG00000004302	AP1S2	X:1688408-1726753	13.34	11.3581	12.5056	3.02474	4.139	5.23708	6.38195	4.8234	7.14328
ENSOCUG00000004305	FYCO1	9:14262529-14344237	4.13776	4.09118	3.77562	12.3828	6.3233	11.4161	20.6543	14.3205	18.4845
ENSOCUG00000004308	ENSOCUG00000004308	GL018846:293189-348891	4.09602	3.71844	3.93642	0.417138	0.726779	0.828217	0.783634	0.794387	1.29041
ENSOCUG00000004311	MAP2K3	GL019019:50311-67113	2.66659	1.9671	2.41827	3.68435	1.28796	3.09398	11.8337	20.6288	5.03305
ENSOCUG00000004312	NCL	7:172929143-172938485	53.2759	50.74	53.1899	28.6802	34.4654	32.4464	12.3701	10.9275	14.2324
ENSOCUG00000004314	TRPM1	17:83052801-83126041	0.49183	0.507295	1.10578	3.79406	6.64018	1.3425	2.02769	3.03786	2.61635
ENSOCUG00000004316	ENSOCUG00000004316	2:158389352-158658476	38.6761	36.9417	38.6502	40.8183	81.9634	53.314	34.2566	38.3351	34.059
ENSOCUG00000004317	CXCR6	9:14264301-14343921	1.42252	1.14155	1.21398	3.30717	1.8491	3.65586	5.42717	4.00079	5.54563
ENSOCUG00000004319	FTSJ3	19:48669473-48677058	16.5939	16.3094	16.9119	47.1388	64.6553	43.8467	10.0708	9.1935	13.9506
ENSOCUG00000004320	TMTC3	4:67196606-67242352	23.5981	20.0365	18.3668	8.70778	7.79203	8.62404	5.61053	5.19644	6.69623
ENSOCUG00000004324	ZFP42	2:65528081-65529335	1.00361	0.110823	0.252057	0	0	0	0	0	0
ENSOCUG00000004326	EMC3	GL018802:240445-262043	16.7871	17.228	15.9328	66.8898	83.8887	71.2736	43.1027	21.5319	45.5281
ENSOCUG00000004329	ENSOCUG00000004329	19:48677636-48682657	22.779	23.0752	23.791	42.8102	47.8283	55.7271	32.7035	33.4511	26.2614
ENSOCUG00000004330	NRDC	13:114840486-114933635	19.1681	20.6087	17.1467	19.2811	23.7307	20.9514	14.1738	14.2047	15.1258
ENSOCUG00000004334	TMEM255A	X:94671157-94736569	6.20381	5.98955	6.56041	0.456497	1.18843	0.661231	0.683352	0.457176	0.866741
ENSOCUG00000004336	FAR1	1:155436354-155497399	22.5502	24.5788	20.2354	3.61614	6.26122	5.07333	5.70827	4.25299	6.95786
ENSOCUG00000004344	ENSOCUG00000004344	GL018871:333665-387331	2.65158	2.81201	2.86988	3.35835	3.60157	4.76882	1.32168	1.2956	1.78812
ENSOCUG00000004347	SCN4A	19:48741953-48769506	1.78293	2.41051	2.14502	18.2685	12.4783	13.1267	24.8289	21.19	25.0068
ENSOCUG00000004354	ENSOCUG00000004354	3:116334586-116347549	81.4514	66.9794	87.0638	30.2247	29.7166	47.265	13.4672	19.7567	24.8888
ENSOCUG00000004358	CACYBP	13:2236474-2242646	190.86	172.885	183.803	220.771	429.786	263.707	195.927	175.971	214.047
ENSOCUG00000004359	SERPINE2	7:165490429-165552183	6.73425	13.0233	7.69282	0.907185	1.46781	1.24728	0.738727	1.00495	1.0826
ENSOCUG00000004377	ZFYVE28	GL018796:341765-421736	1.12651	1.29696	0.894472	1.79823	1.74101	3.10158	2.39699	2.12636	2.88987
ENSOCUG00000004378	ARRDC3	11:11154558-11169359	22.4014	27.5151	23.7026	81.2701	189.621	103.799	19.2327	37.4334	83.862
ENSOCUG00000004384	ADAMTS13	GL019669:7077-29222	0.007799	0.047171	0.102857	0	0	0	0.004353	0.011715	0.013389
ENSOCUG00000004390	SHLD2	18:8716651-8792107	3.30605	4.66733	4.58325	4.80138	10.0962	5.1372	3.81892	3.65639	5.61946
ENSOCUG00000004391	ECSIT	GL019632:11661-15201	14.4322	13.2709	12.47	20.3859	21.1768	27.7906	35.5278	31.9763	29.2905
ENSOCUG00000004395	ENSOCUG00000004395	7:69195719-69234074	84.5904	82.788	80.4553	13.2321	17.3376	17.8065	15.0076	12.6919	20.7508
ENSOCUG00000004396	NQO1	5:25137686-25149359	14.3716	24.7942	8.44095	33.93	36.2773	19.7331	27.0453	17.8837	45.4754
ENSOCUG00000004398	DCSTAMP	3:119699880-119714717	0.384884	0.48417	0.173851	0	0	0	0	0	0
ENSOCUG00000004406	FBXL7	11:40572413-40743411	5.6128	4.797	6.40098	0.759944	0.861728	1.41118	0.466374	0.560509	1.03236
ENSOCUG00000004407	CDYL	GL018715:937998-1232057	7.63814	8.91946	9.0212	12.2445	12.2531	12.4873	6.56321	7.75969	9.2388
ENSOCUG00000004411	IGF2BP1	19:38407597-38449496	4.13415	3.77288	4.12849	0	0	0	0	0	0
ENSOCUG00000004416	ENSOCUG00000004416	GL018787:649026-686865	9.39022	10.9757	11.1943	28.2768	38.9421	32.5187	19.2685	19.1082	19.4303
ENSOCUG00000004418	CREB3L1	1:185637322-185669923	4.02356	3.5902	2.81674	0.457497	0.208756	0.396221	3.00065	4.93765	2.7224
ENSOCUG00000004419	NDUFC1	15:25292037-25302804	106.892	103.591	87.7505	155.331	150.438	135.116	186.114	112.49	158.84
ENSOCUG00000004420	ENSOCUG00000004420	GL018810:881759-883329	0	0	0	3.74054	3.69128	3.70143	1.65524	0.690311	1.06005
ENSOCUG00000004421	DSN1	4:3267961-3280210	24.4276	26.0703	22.2238	0.103706	0.080902	0.105272	0.284799	0.143976	0.587166
ENSOCUG00000004422	BTG2	16:68471083-68475713	3.22896	3.81557	3.29581	6.6475	13.3086	10.5445	10.8502	11.6347	30.7524
ENSOCUG00000004426	SOGA1	4:3214374-3258367	9.48828	9.38956	9.95161	0.993014	1.15725	1.81574	1.92246	1.57758	2.42088
ENSOCUG00000004432	ENSOCUG00000004432	GL018723:2468148-2552674	24.9202	27.0994	27.1031	6.43364	12.2088	11.0775	5.50366	4.15276	5.00711
ENSOCUG00000004436	INSR	GL018767:1045514-1212142	13.9123	14.112	14.1433	60.8739	66.0941	62.8536	12.2131	15.6154	30.9195
ENSOCUG00000004450	CCNF	GL018968:175824-218792	18.0064	19.2453	22.1348	3.16905	1.68702	4.54746	2.48584	2.50499	3.28213
ENSOCUG00000004451	LIMS1	2:83895089-83920602	31.3152	32.9881	32.0634	10.4613	9.84016	13.3143	53.7871	45.5876	55.9511
ENSOCUG00000004455	GUCY1A1	15:8300613-8375600	16.1763	16.0722	13.2516	4.23109	4.4439	4.83121	3.26406	2.84097	4.89686
ENSOCUG00000004456	MAGED2	X:35280395-35289466	313.66	322.533	335.712	15.9646	14.7371	20.2306	10.7678	7.8292	16.4695
ENSOCUG00000004466	WDR37	GL018707:296731-362232	9.14301	8.94573	9.50609	11.422	11.544	22.4618	29.1381	34.4458	28.1371
ENSOCUG00000004470	DCAF6	13:24953789-25050076	37.4815	37.9802	43.6992	256.181	229.113	203.795	245.606	157.529	237.309
ENSOCUG00000004473	HYLS1	1:91202213-91207300	19.8303	18.6813	19.9826	2.0332	2.47606	1.85081	2.17905	2.24606	3.52376
ENSOCUG00000004480	CSRP3	1:158112945-158133615	25.3555	39.671	50.7052	8.58308	1.06798	13.2759	51.2914	40.5533	99.579
ENSOCUG00000004484	GLRB	15:6787241-6908559	5.98829	5.94138	5.89781	0.505261	0.647517	0.410783	0.602948	0.218813	0.648445
ENSOCUG00000004485	E2F8	1:158155124-158171097	3.86388	4.33269	3.59437	0.05965	0.090088	0.409501	0.501805	0.551674	0.189582
ENSOCUG00000004486	CHL1	GL018703:6622302-6697126	2.21362	2.66403	1.77712	0.376561	0.155069	0.570531	0.159287	0.13545	0.099464
ENSOCUG00000004487	DRP2	X:88098452-88145532	0.115792	0.070152	0.062165	3.79942	4.58205	7.40457	1.54124	1.22647	1.63155
ENSOCUG00000004488	GMFB	17:73167761-73200410	35.1593	29.913	30.2863	4.18769	6.24562	6.79785	4.80728	4.89011	8.12081
ENSOCUG00000004490	GUCY1A2	1:109604153-109941502	3.40135	3.15841	2.66089	4.19978	4.10468	4.93976	3.42098	2.59824	4.47813
ENSOCUG00000004492	KCNQ1	GL019000:12861-239370	3.56334	4.9153	2.84934	0.336672	0.566384	0.957007	0.13019	0.152177	0.546362
ENSOCUG00000004495	PYCARD	GL018752:1101459-1102532	13.2355	14.7635	17.8097	0.727411	0.300334	1.05653	1.36137	0.220925	1.0795
ENSOCUG00000004500	TACC1	GL018706:4577925-4655884	5.18848	5.47915	8.07446	4.20787	7.8323	18.2463	3.92668	5.57013	4.71176
ENSOCUG00000004501	ENSOCUG00000004501	AAGW02082975:1237-8504	5.9554	5.98673	9.23524	7.75629	18.4285	13.9882	5.11371	3.76544	12.7361
ENSOCUG00000004502	RAB11FIP1	GL018706:5428799-5459487	2.22709	2.14192	1.93895	2.51879	11.4495	18.7246	0.686775	0.520386	2.24463
ENSOCUG00000004505	CCDC77	8:37265127-37298557	6.32027	5.59727	6.33093	1.38432	0.875873	1.05147	0.798264	0.533737	1.14167
ENSOCUG00000004509	MYH3	19:8926816-8951748	400.468	441.749	457.167	10.9669	0.301202	6.98596	25.8299	3.38594	30.4126
ENSOCUG00000004511	HSPB8	21:13283885-13298837	18.9931	22.713	27.7952	45.1387	107.638	55.6181	223.22	212.644	127.295
ENSOCUG00000004518	EFCAB1	3:63231762-63248184	0.170259	0.381408	0.065094	0	0	0	0	0	0
ENSOCUG00000004524	AKAP9	10:36657347-36832668	21.367	20.6652	16.4079	23.0796	21.4268	24.8241	13.4418	12.6464	17.8903
ENSOCUG00000004525	NDUFAF2	11:76998390-77191428	2.17358	2.89683	2.23498	3.23293	6.18305	2.09446	1.71385	4.30585	2.52543
ENSOCUG00000004528	SMIM15	11:77193469-77198147	25.4442	22.1515	20.0374	1.75304	6.34912	5.0846	1.16171	2.19612	1.56339
ENSOCUG00000004532	THRB	14:10452445-10676392	0.539218	0.619168	0.079257	9.98381	11.6264	9.72551	6.55122	6.08517	9.98554
ENSOCUG00000004534	MDN1	12:76472267-76656399	7.88682	7.56865	6.87768	10.0475	15.4128	14.9739	7.71122	7.38007	8.35496
ENSOCUG00000004536	EIF2B5	14:81562551-81573451	14.1558	14.1684	14.0006	26.676	39.2152	33.1208	7.06058	7.06462	10.4132
ENSOCUG00000004542	RIMBP2	GL019076:157958-210832	0.592595	0.452814	0.625273	0.028434	0.031737	0.384427	0.035813	0.014348	0.014827
ENSOCUG00000004543	AIFM2	18:16787988-16805914	2.41797	3.13674	2.97184	30.4118	52.6284	41.7333	20.1146	16.0807	20.9831
ENSOCUG00000004545	STK3	3:114198491-114522250	20.6155	19.7166	20.0919	9.62576	11.756	10.9901	3.3883	3.62183	7.89602
ENSOCUG00000004549	CYP51A1	10:36634694-36654515	35.3487	35.5821	48.79	8.47917	8.92796	9.12654	8.93412	10.8689	10.8467
ENSOCUG00000004551	BEND7	16:18297355-18395753	0.99762	0.914603	0.9855	3.5284	3.03549	4.11767	2.66976	3.32155	3.64871
ENSOCUG00000004554	ENSOCUG00000004554	GL018765:814056-952970	2.13266	1.74085	2.27342	5.40046	3.21587	6.83066	1.70102	3.32366	2.54214
ENSOCUG00000004565	ABCF3	14:81514342-81521595	18.7725	20.1157	18.1622	22.1287	31.311	38.8861	16.0682	10.351	15.7245
ENSOCUG00000004566	DBI	7:63534977-63540224	224.145	264.393	304.503	37.8912	28.1122	41.7261	51.2607	47.9384	75.3296
ENSOCUG00000004569	ANXA11	GL018836:701271-770791	5.15979	4.89735	6.62299	7.49379	8.74631	12.4557	7.06243	5.1839	8.52513
ENSOCUG00000004574	PLEKHM2	GL018791:596821-614494	5.14092	5.53048	5.84618	32.9247	26.08	58.2118	36.6907	24.2619	59.3553
ENSOCUG00000004578	NDRG3	4:3285562-3362438	6.9017	6.61079	7.77525	2.80324	1.50885	2.51974	3.28329	2.89805	3.47038
ENSOCUG00000004580	ENSOCUG00000004580	GL018942:272559-297509	17.782	18.7075	21.8973	2.47923	3.15505	2.70815	1.68435	1.6326	1.44642
ENSOCUG00000004581	NDUFS6	GL019196:89383-96956	131.778	135.203	134.899	76.3084	76.2955	67.213	133.016	120.746	127.829
ENSOCUG00000004586	TMEM82	GL018791:593162-596232	0	0	0	0.149359	0.12025	0.0506	0.266546	0.178254	0.08332
ENSOCUG00000004590	ENSOCUG00000004590	GL018699:13310824-13445911	2.74807	6.5126	2.06625	0.251229	0.320035	0.465479	0.37335	0.215801	0.443366
ENSOCUG00000004592	XYLT2	19:37357201-37368951	5.46499	4.76097	5.04843	0.902915	0.618173	0.726825	0.415152	0.295241	0.934937
ENSOCUG00000004601	MRPL27	19:37341613-37350162	81.1745	68.154	80.7443	49.0962	67.7324	51.0163	76.6279	75.2108	67.1874
ENSOCUG00000004604	EME1	19:37333315-37340228	2.84355	3.96548	3.85742	0.145628	0.078795	0.123876	0.102223	0.254448	0.294666
ENSOCUG00000004607	ERRFI1	13:141852240-141856984	1.70172	1.94909	2.27852	7.10364	22.3715	12.8719	1.44982	2.00495	2.91567
ENSOCUG00000004610	PSMD13	GL019355:15205-30253	93.6083	83.7596	56.7907	77.5526	232.546	143.547	68.3761	32.9631	61.0857
ENSOCUG00000004613	LRRC59	19:37316134-37331368	36.8406	35.5619	29.2616	8.92643	19.0373	21.327	3.59163	3.88666	4.74996
ENSOCUG00000004614	SF3B4	13:42105174-42110263	8.31305	5.70432	6.17087	1.58068	1.78054	1.91443	0.52195	0.540187	0.780571
ENSOCUG00000004618	CMTM4	5:22055909-22067169	4.7287	6.65173	5.43841	0.901523	0.75444	1.52773	0.70284	0.594025	0.685321
ENSOCUG00000004619	ZPR1	1:99633048-99644257	16.1784	16.4319	16.8867	34.0497	49.2309	36.4737	6.51614	7.24098	10.0166
ENSOCUG00000004622	PAPSS1	15:41803374-41912629	30.338	35.3418	26.3642	2.61604	4.65919	4.69213	2.7537	2.68177	5.745
ENSOCUG00000004623	GALNT16	GL018749:1926462-1963377	12.53	9.78684	11.089	1.48338	1.51469	1.56081	2.26217	1.75483	2.75256
ENSOCUG00000004627	APH1B	17:8938565-8981843	8.67517	8.93756	8.24632	8.9665	12.2165	18.2736	6.85073	9.35826	12.1651
ENSOCUG00000004633	PTGER3	13:94996516-95184347	4.34542	3.3488	2.96258	0.12325	0.824352	1.74099	0.270507	0.30057	0.715432
ENSOCUG00000004640	ZRANB2	13:94968708-94983515	72.7741	70.2987	60.4223	73.8783	109.064	90.4202	36.0097	31.837	51.3971
ENSOCUG00000004642	ATP5F1C	16:12151535-12190217	283.249	301.427	308.072	169.653	229.707	227.476	243.694	216.208	274.873
ENSOCUG00000004643	WSB1	19:20563412-20576224	57.3993	64.7379	53.092	12.1629	19.4611	18.1554	7.21789	10.1126	16.1839
ENSOCUG00000004646	RASA1	11:7248336-7348326	23.8109	23.613	20.8554	5.47929	8.77908	9.34055	4.86686	4.66175	8.30027
ENSOCUG00000004649	ENSOCUG00000004649	13:99552306-99737999	0.036168	0.035526	0.087702	0.032369	0.08868	0.11951	0.248683	0.157128	0.190292
ENSOCUG00000004659	CCNH	11:7351021-7384747	14.9519	17.3664	16.8128	4.29343	5.16505	4.90783	2.28597	2.9489	4.86368
ENSOCUG00000004660	FAH	GL018846:563862-587997	1.08919	0.755216	0.779236	10.4133	18.876	11.6602	2.04595	1.92	3.38114
ENSOCUG00000004667	FUT8	20:6418615-6659515	8.19002	8.59726	6.20684	1.63565	1.65165	1.96368	1.62136	1.62952	2.41335
ENSOCUG00000004668	SEMA4F	2:111871960-111897555	1.32645	2.03678	1.87412	0.164315	0.152166	0.323992	0.36453	0.540069	0.678532
ENSOCUG00000004672	C12orf49	21:15431523-15454824	4.92082	5.57869	4.66083	5.35052	9.31466	8.74413	5.3949	7.75196	6.10942
ENSOCUG00000004676	JADE3	X:32105330-32191973	3.19624	3.65446	3.24707	0.472026	0.594207	1.05645	0.436833	0.54454	0.710957
ENSOCUG00000004678	PHF14	10:27982250-28041116	21.7575	19.5004	20.194	6.60849	6.91112	6.11544	4.35777	3.45726	5.70057
ENSOCUG00000004686	TENM4	1:137558594-138119363	3.10047	2.8293	2.38195	0.475563	0.546101	0.514702	0.255227	0.199951	0.415573
ENSOCUG00000004688	PKHD1L1	3:124888008-125070545	0.185883	0.367169	0.343118	0.412716	1.08991	2.71964	0.494041	0.401904	0.343039
ENSOCUG00000004696	ENSOCUG00000004696	2:132278345-132357989	28.5713	28.815	26.8274	258.066	334.437	384.879	63.1198	67.7624	137.331
ENSOCUG00000004700	ENSOCUG00000004700	17:58817593-58934704	6.27547	5.34193	4.81721	10.2491	14.8241	10.2459	9.31463	6.37309	10.1591
ENSOCUG00000004707	ENSOCUG00000004707	GL018833:338799-381943	2.22047	2.17771	1.69023	0.068508	0.079939	0.098763	0.223981	0.349213	0.088066
ENSOCUG00000004708	DCTD	2:60234818-60269474	7.30882	6.30222	5.21206	1.65074	4.4596	1.80893	1.24985	0.715412	1.3085
ENSOCUG00000004710	DDX58	1:20944145-21009438	4.61508	6.37172	6.24338	6.39175	12.0721	16.7449	4.83611	6.30897	13.1538
ENSOCUG00000004716	WDR19	2:28540858-28633906	4.45524	4.24977	5.45223	1.16621	1.15017	1.9584	0.327825	0.439953	0.456291
ENSOCUG00000004721	RNF122	2:74244215-74253602	5.01211	4.45802	5.04841	0.288265	0.324004	0.078876	1.60233	0.481181	2.60371
ENSOCUG00000004725	NOP14	GL018796:868115-893882	4.88311	5.14151	4.98829	7.96699	11.3239	10.7536	3.25686	2.14744	3.30004
ENSOCUG00000004726	EBAG9	3:125094660-125122793	8.39357	8.09201	6.59384	5.54242	7.24873	5.92546	7.48186	7.56156	6.57542
ENSOCUG00000004739	RFC1	2:28627278-28719641	34.4718	30.298	28.7045	6.48114	7.97264	9.18007	4.2102	4.85842	6.72395
ENSOCUG00000004742	USP25	14:143691374-143852548	12.5542	12.8391	13.9203	47.7291	57.6681	39.8447	42.0561	30.9805	58.6872
ENSOCUG00000004753	KANK1	1:53897468-53958460	11.7826	12.4422	11.2803	2.47611	4.56494	7.45732	2.61598	2.23713	3.45627
ENSOCUG00000004754	ARFGEF3	12:128591161-128758044	0.72789	0.75647	0.448723	0.006041	0.357147	0.084211	0.127664	0.124736	0.462967
ENSOCUG00000004757	ZNF35	9:8099612-8152170	13.6767	14.8142	13.3575	29.241	37.6198	48.1444	18.0004	21.1965	19.0978
ENSOCUG00000004768	MYORG	1:19453679-19461777	1.16099	1.64685	1.65789	7.82327	6.74339	11.9301	11.6458	7.97288	9.8027
ENSOCUG00000004770	C9orf24	1:19432660-19451901	0	0	0	0.051732	0.029	0.038566	0	0	0
ENSOCUG00000004773	H2AFY2	18:16807746-16834973	18.5269	19.1942	18.8082	0.521831	0.757372	0.690185	0.565177	0.299567	0.349105
ENSOCUG00000004774	ENSOCUG00000004774	GL018780:500463-545520	7.37227	5.73309	6.15046	1.62575	2.81633	3.15711	1.79911	1.46044	1.3452
ENSOCUG00000004776	SERAC1	12:148263401-148309570	1.76065	1.18323	1.89323	4.858	7.12451	6.67657	4.8685	3.97382	6.75232
ENSOCUG00000004778	RABEP1	19:12570370-12817183	22.425	21.4252	23.3739	28.0952	40.6977	36.0802	28.0733	25.0899	29.6364
ENSOCUG00000004785	DAP3	13:37114693-37158406	9.23703	8.92831	10.2022	10.3391	16.1419	9.87198	8.12107	5.90666	9.90961
ENSOCUG00000004786	PRDX4	X:9504768-9625731	35.0138	35.2141	33.6788	4.65262	3.90044	5.68291	3.91912	3.04375	4.15772
ENSOCUG00000004787	NUP88	19:12819766-12853531	13.15	14.9597	14.5355	13.8382	20.1111	18.2582	6.6069	5.14555	8.32631
ENSOCUG00000004789	NSL1	16:60290627-60328681	15.1959	14.303	13.451	1.586	1.76716	2.15831	1.34741	0.620339	1.90635
ENSOCUG00000004792	TATDN3	16:60263022-60300941	5.42978	4.27759	5.11012	6.6094	7.90107	6.65142	3.44427	3.73312	4.6542
ENSOCUG00000004805	DHX33	19:12877192-12903049	4.83889	5.27709	3.41418	7.09034	8.43251	6.68399	1.8938	1.49105	2.63065
ENSOCUG00000004807	UCKL1	GL019070:121679-126951	5.55831	5.87527	5.20323	13.4781	10.9784	17.4095	10.2836	10.6878	10.9717
ENSOCUG00000004811	DERL2	19:12906306-12922849	28.0603	30.1289	28.4172	11.7469	12.5177	11.2194	7.52621	6.4726	10.7354
ENSOCUG00000004815	BAG2	12:47110691-47122289	42.0857	42.2913	42.577	67.2821	160.697	105.913	26.3116	14.4956	29.0691
ENSOCUG00000004816	RAB23	12:47131010-47167998	20.5692	18.7299	14.1177	2.7965	3.14588	5.41849	3.35408	3.0602	5.68153
ENSOCUG00000004817	LSG1	14:90463911-90522102	4.92257	5.07526	4.08672	7.36555	9.86703	10.8704	2.94622	1.95599	4.25719
ENSOCUG00000004826	SLC40A1	7:129930835-129952629	12.4734	12.7496	9.85107	14.2702	25.3422	32.5342	6.96929	13.1327	20.7745
ENSOCUG00000004827	SFXN1	3:56293013-56319738	4.32818	3.79816	3.95825	0.447432	0.798596	1.65117	0.864588	0.819	0.677064
ENSOCUG00000004829	ESR1	12:141693608-142168135	0.275898	0.215846	0.272621	1.53666	1.24799	2.27687	4.42511	3.90227	4.57743
ENSOCUG00000004831	DIP2A	14:163396883-163475467	11.6044	10.8168	9.65099	3.88469	4.52065	5.29216	2.8202	2.48729	4.47072
ENSOCUG00000004832	USP47	1:153589720-153703530	54.3592	54.531	53.1478	62.3841	80.2552	62.6196	68.2936	52.2009	78.8815
ENSOCUG00000004834	F3	13:70004252-70014317	0.269377	0.543781	0.560933	4.42527	5.19824	5.61091	3.79696	5.25306	8.06074
ENSOCUG00000004837	GUCD1	GL018810:626574-637089	14.5115	15.0417	15.6522	45.3948	56.3313	58.5459	29.5161	41.7673	24.6737
ENSOCUG00000004839	DNAJA2	GL018743:979624-999765	32.2158	31.4641	37.8338	48.1515	59.8585	55.3852	49.386	57.6261	55.3822
ENSOCUG00000004840	RBMS3	14:16270332-17067463	65.0653	55.3488	54.6654	6.59055	9.51536	13.693	7.6336	6.98814	8.86668
ENSOCUG00000004841	DKK3	1:153711201-153755748	7.86508	8.40832	4.39819	0.560933	0.764875	2.88637	0.56834	0.136254	0.686059
ENSOCUG00000004847	GAP43	14:103307583-103429335	1.44101	1.55014	1.52337	0.018689	0.017782	0.071441	0.094425	0.037411	0.088155
ENSOCUG00000004856	NYX	X:26788693-26817448	0.030791	0.00768	0.02445	0	0	0	0.034148	0.007377	0.030876
ENSOCUG00000004859	RNFT2	21:15366557-15452820	1.56755	1.4823	2.13051	1.49614	2.65377	2.93492	1.4645	1.87654	1.54348
ENSOCUG00000004864	CASK	X:26842353-27210113	18.0528	14.6144	16.2502	2.0538	2.38436	2.56033	2.49848	2.6467	3.31696
ENSOCUG00000004865	ARMCX3	X:87820662-87825446	47.2804	46.5087	47.529	7.72763	9.61049	13.782	10.5945	6.15695	12.5178
ENSOCUG00000004876	RILPL1	GL018923:224177-256995	49.8591	46.8494	48.0137	142.844	157.744	171.286	196.472	133.982	171.447
ENSOCUG00000004878	ORC3	12:74394697-74466498	12.9697	11.8708	12.9959	4.46229	7.19229	6.94822	3.52972	2.2526	4.96256
ENSOCUG00000004881	AMOT	X:61346626-61396440	8.02736	7.70477	7.53234	11.5734	38.8648	6.0187	7.66752	5.07189	7.6929
ENSOCUG00000004883	REPIN1	GL018806:700927-704206	9.94045	9.57964	10.3325	18.2171	21.9839	20.3149	11.5852	10.2824	16.7051
[truncated: 11,187 more rows]
