# Supplementary material for: Morphological changes and functional circRNAs screening of rabbit skeletal muscle development
Source: BMC Genomics. 2021 Jun 24;22:469. doi: 10.1186/s12864-021-07706-y (PMC8223307; doi:10.1186/s12864-021-07706-y)
Supplement: Supplementary file 6 — Additional file 6: P-adj of all DE-circRNAs (sheet 1) and DEGs (sheet 2). [file 12864_2021_7706_MOESM6_ESM.xlsx]

## Sheet: circRNA
Adult_vs_Child
ID	Adult_readcount	Child_readcount	log2FoldChange	pval	padj
novel_circ_0009353	0	23.1255	-7.1719	9.3815e-06	0.0044576
novel_circ_0016896	2.5814	53.2603	-4.3653	4.1709e-06	0.0023121
novel_circ_0001594	143.064	23.0968	2.6223	0.00012042	0.040052
novel_circ_0025611	460.387	73.802	2.6423	8.4118e-05	0.031086
novel_circ_0025645	19.2714	0	6.5869	5.8763e-05	0.024431
novel_circ_0019334	35.8117	0	7.4804	4.9422e-07	0.00041095
novel_circ_0025459	42.6609	0	7.7327	2.0847e-07	0.00023112
novel_circ_0025653	71.2232	0	8.4724	2.1802e-09	3.6257e-06
novel_circ_0025664	7721.07	0	15.233	3.1194e-30	1.0375e-26
Adult_vs_Fetus
ID	Adult_readcount	Fetus_readcount	log2FoldChange	pval	padj
novel_circ_0002152	0	37.3798	-7.7776	4.6303e-08	3.6793e-06
novel_circ_0023466	0	34.3177	-7.6485	8.0294e-08	5.3852e-06
novel_circ_0016464	0	25.8276	-7.2432	1.251e-06	5.6598e-05
novel_circ_0004321	0	25.3608	-7.2132	1.1714e-06	5.4186e-05
novel_circ_0023351	0	25.0518	-7.2009	1.7322e-06	7.4045e-05
novel_circ_0020814	0	25.0559	-7.1959	1.4774e-06	6.4866e-05
novel_circ_0009103	0	24.5039	-7.1657	1.6704e-06	7.1895e-05
novel_circ_0017909	0	23.4609	-7.1031	2.4655e-06	0.00010054
novel_circ_0014373	0	20.7669	-6.927	6.7954e-06	0.00024206
novel_circ_0004651	0	20.1259	-6.8815	9.4379e-06	0.00031965
novel_circ_0014201	0	19.4886	-6.8336	1.0957e-05	0.00035931
novel_circ_0021343	0	19.4313	-6.8328	1.2311e-05	0.00038445
novel_circ_0026445	0	19.3139	-6.82	1.185e-05	0.00037666
novel_circ_0020644	0	19.1851	-6.8047	1.7921e-05	0.00051477
novel_circ_0008376	0	19.0559	-6.7949	1.7681e-05	0.00051449
novel_circ_0014967	0	18.4332	-6.7521	1.7864e-05	0.00051477
novel_circ_0000404	0	17.5809	-6.6847	2.532e-05	0.00068531
novel_circ_0015093	0	17.093	-6.647	3.711e-05	0.00091273
novel_circ_0024873	0	17.1518	-6.6418	7.5328e-05	0.0016556
novel_circ_0011286	0	16.9482	-6.628	4.0226e-05	0.00098158
novel_circ_0005160	0	16.116	-6.5613	5.2506e-05	0.0012143
novel_circ_0000203	0	15.2229	-6.4769	7.6255e-05	0.0016591
novel_circ_0009102	0	15.1899	-6.4744	9.146e-05	0.0019281
novel_circ_0003345	0	14.9795	-6.455	8.4242e-05	0.0017881
novel_circ_0007455	0	14.8905	-6.4427	9.1847e-05	0.0019297
novel_circ_0016270	0	14.2734	-6.3855	0.00012042	0.0023568
novel_circ_0007283	0	14.1881	-6.3715	0.00016845	0.0030873
novel_circ_0014200	0	13.9442	-6.3562	0.00016277	0.0030116
novel_circ_0001028	0	13.4463	-6.2953	0.00020638	0.0035931
novel_circ_0004527	0	13.4133	-6.2925	0.00018792	0.0033663
novel_circ_0005159	0	13.356	-6.2915	0.0001977	0.00347
novel_circ_0015703	0	13.2588	-6.2813	0.000225	0.0038207
novel_circ_0007921	0	13.2143	-6.2745	0.00021604	0.0037195
novel_circ_0009790	0	13.1813	-6.2717	0.00021494	0.0037108
novel_circ_0010558	0	13.0557	-6.2563	0.00022493	0.0038207
novel_circ_0016603	0	13.0488	-6.2499	0.00026375	0.0043293
novel_circ_0001112	0	12.7994	-6.2361	0.00036102	0.0054909
novel_circ_0021640	0	12.7921	-6.2219	0.00033756	0.0052281
novel_circ_0018423	0	12.6164	-6.2178	0.00055567	0.007722
novel_circ_0005716	0	12.6055	-6.2062	0.00028672	0.004592
novel_circ_0000216	0	12.3771	-6.1824	0.00042002	0.0061836
novel_circ_0016906	0	12.2721	-6.1658	0.00039075	0.0058499
novel_circ_0016556	0	12.208	-6.1578	0.00035339	0.0054082
novel_circ_0014058	0	12.2116	-6.1563	0.00040273	0.0059859
novel_circ_0001669	0	12.1429	-6.1507	0.00036146	0.0054909
novel_circ_0025446	0	11.8902	-6.1279	0.00052617	0.0074118
novel_circ_0009104	0	11.8421	-6.1218	0.00054078	0.007532
novel_circ_0010566	0	11.688	-6.0994	0.00048441	0.006911
novel_circ_0003242	0	11.7087	-6.0988	0.00046625	0.0067482
novel_circ_0003834	0	11.4689	-6.0687	0.00053265	0.0074691
novel_circ_0002320	0	11.4198	-6.0633	0.00060139	0.0080855
novel_circ_0010139	0	11.3923	-6.0563	0.00055938	0.0077563
novel_circ_0001832	0	11.3263	-6.0499	0.00077538	0.0099209
novel_circ_0018275	0	11.2951	-6.0445	0.00062501	0.0082854
novel_circ_0005252	0	11.2369	-6.0442	0.00071637	0.0092698
novel_circ_0003013	0	11.2176	-6.033	0.00064798	0.0085088
novel_circ_0002043	0	10.9421	-5.9987	0.00078675	0.009972
novel_circ_0009100	0	10.9664	-5.9967	0.00090823	0.011016
novel_circ_0014186	0	10.8564	-5.9913	0.00078092	0.0099489
novel_circ_0000416	0	10.8449	-5.9864	0.0010553	0.012341
novel_circ_0018533	0	10.7903	-5.9842	0.0010377	0.012204
novel_circ_0022901	0	10.7514	-5.972	0.00084992	0.01064
novel_circ_0009145	0	10.6977	-5.9692	0.0008223	0.010338
novel_circ_0014617	0	10.6977	-5.9692	0.0008223	0.010338
novel_circ_0020051	0	10.6647	-5.9656	0.0010297	0.012179
novel_circ_0014188	0	10.5432	-5.955	0.0010581	0.012351
novel_circ_0006425	0	10.6051	-5.9536	0.00090285	0.010994
novel_circ_0014037	0	10.5148	-5.9489	0.00098429	0.011846
novel_circ_0023099	0	10.3777	-5.9244	0.0010486	0.012303
novel_circ_0024102	0	10.3286	-5.9185	0.0010016	0.011938
novel_circ_0015930	0	10.1824	-5.8994	0.0011016	0.012762
novel_circ_0019963	0	9.97101	-5.8714	0.0013135	0.01446
novel_circ_0002112	0	9.95863	-5.8671	0.0014602	0.015685
novel_circ_0008005	0	9.80093	-5.8417	0.0013777	0.014929
novel_circ_0026427	0	9.7436	-5.8403	0.0016029	0.016753
novel_circ_0011283	0	9.78855	-5.8374	0.0016889	0.017458
novel_circ_0023681	0	9.71152	-5.8353	0.0016901	0.017458
novel_circ_0026371	0	9.71978	-5.8305	0.0014313	0.015455
novel_circ_0001053	0	9.74042	-5.8298	0.0014545	0.015659
novel_circ_0023567	0	9.5405	-5.8061	0.0019863	0.019746
novel_circ_0000843	0	9.47539	-5.7969	0.0023491	0.022296
novel_circ_0006518	0	9.47632	-5.7961	0.0017001	0.017533
novel_circ_0020812	0	9.4479	-5.7889	0.0016859	0.017458
novel_circ_0009106	0	9.33006	-5.7752	0.0018904	0.019082
novel_circ_0001114	0	9.2856	-5.7654	0.0018586	0.018823
novel_circ_0012112	0	9.10265	-5.742	0.002306	0.021989
novel_circ_0010554	0	9.06279	-5.7286	0.0022817	0.021824
novel_circ_0022327	0	8.99768	-5.7191	0.0022784	0.021824
novel_circ_0000142	0	8.96465	-5.715	0.0023416	0.02226
novel_circ_0014396	0	8.87666	-5.6931	0.002844	0.025658
novel_circ_0001202	0	8.80695	-5.6867	0.0025031	0.02333
novel_circ_0016869	0	8.82759	-5.686	0.0026018	0.023925
novel_circ_0006001	0	8.77393	-5.6826	0.0026911	0.024599
novel_circ_0023468	0	8.77393	-5.6826	0.0026911	0.024599
novel_circ_0002146	0	8.7304	-5.6707	0.0030069	0.026532
novel_circ_0002370	0	8.67673	-5.6672	0.0026949	0.024599
novel_circ_0010565	0	8.64465	-5.6615	0.0028999	0.025973
novel_circ_0003343	0	8.64831	-5.6593	0.0029454	0.026202
novel_circ_0001215	0	8.59558	-5.6544	0.0028337	0.025603
novel_circ_0022331	0	8.59558	-5.6544	0.0028337	0.025603
novel_circ_0017828	0	8.51443	-5.6416	0.0030093	0.026532
novel_circ_0013746	0	8.49839	-5.6387	0.0031749	0.027353
novel_circ_0006272	0	8.52269	-5.6357	0.0033709	0.028549
novel_circ_0003838	0	8.44472	-5.6346	0.0038964	0.031445
novel_circ_0006915	0	8.52363	-5.6345	0.003724	0.03037
novel_circ_0004559	0	8.44932	-5.6315	0.0031632	0.027344
novel_circ_0022304	0	8.44932	-5.6315	0.0031632	0.027344
novel_circ_0026421	0	8.47916	-5.6238	0.003873	0.031338
novel_circ_0007383	0	8.28242	-5.6082	0.0043398	0.033962
novel_circ_0007295	0	8.34435	-5.6065	0.0033717	0.028549
novel_circ_0017032	0	8.34435	-5.6065	0.0033717	0.028549
novel_circ_0000111	0	8.17285	-5.587	0.004525	0.034752
novel_circ_0007082	0	8.19349	-5.5866	0.0038197	0.030987
novel_circ_0020824	0	8.14536	-5.5776	0.0040905	0.032462
novel_circ_0019831	0	8.01054	-5.5598	0.0050252	0.037267
novel_circ_0024929	0	7.98212	-5.5516	0.0050537	0.037422
novel_circ_0018121	0	8.06103	-5.5513	0.0048207	0.036243
novel_circ_0019806	0	7.97528	-5.541	0.0044098	0.034276
novel_circ_0003080	0	7.93765	-5.5403	0.0048346	0.036243
novel_circ_0009266	0	7.86888	-5.5318	0.004796	0.036243
novel_circ_0006168	0	7.91017	-5.5302	0.0044349	0.034359
novel_circ_0005665	0	7.89412	-5.5271	0.004784	0.036204
novel_circ_0002267	0	7.8565	-5.5263	0.0049896	0.037126
novel_circ_0022838	0	7.8565	-5.5263	0.0049896	0.037126
novel_circ_0013755	0	7.88174	-5.5216	0.0048322	0.036243
novel_circ_0019144	0	7.82442	-5.5202	0.0046441	0.035405
novel_circ_0003123	0	7.82902	-5.5162	0.004744	0.03599
novel_circ_0009596	0	7.79139	-5.5152	0.0057168	0.041249
novel_circ_0000408	0	7.81204	-5.5146	0.0050894	0.037642
novel_circ_0013522	0	7.77169	-5.5144	0.005655	0.040994
novel_circ_0005749	0	7.70658	-5.5034	0.005705	0.041249
novel_circ_0016171	0	7.71484	-5.4973	0.0049805	0.037126
novel_circ_0014888	0	7.64973	-5.4861	0.0053601	0.039316
novel_circ_0015825	0	7.54016	-5.4627	0.0061239	0.043231
novel_circ_0012976	0	7.49203	-5.4529	0.0057153	0.041249
novel_circ_0018009	0	7.45901	-5.448	0.0062271	0.04366
novel_circ_0020823	0	7.41088	-5.4381	0.0061084	0.043219
novel_circ_0020825	0	7.34577	-5.4265	0.0062431	0.043723
novel_circ_0007248	0	7.15504	-5.3867	0.0070542	0.048205
novel_circ_0004503	0	7.11836	-5.3843	0.0074224	0.049842
novel_circ_0012721	0	7.07389	-5.3713	0.0074349	0.049872
novel_circ_0016472	4.31643	50.7445	-3.5589	1.3354e-06	5.9975e-05
novel_circ_0023918	13.6924	159.719	-3.5275	1.8847e-12	3.4356e-10
novel_circ_0004803	4.82078	53.8535	-3.4717	1.8426e-06	7.7164e-05
novel_circ_0009285	3.24659	33.487	-3.3978	7.8845e-05	0.0017027
novel_circ_0016463	3.91429	33.1243	-3.1167	0.00025272	0.0041994
novel_circ_0004346	11.1403	94.4368	-3.0888	2.2192e-08	1.8842e-06
novel_circ_0006962	7.13733	59.4511	-3.0643	5.8149e-06	0.00021077
novel_circ_0020552	32.356	266.376	-3.0458	9.5696e-14	2.1183e-11
novel_circ_0002228	8.20015	66.6795	-3.0365	1.4861e-06	6.4866e-05
novel_circ_0001201	7.79152	63.9869	-3.0257	3.2801e-06	0.00012949
novel_circ_0021483	4.41351	33.0504	-2.9189	0.00038463	0.00578
novel_circ_0002229	8.82566	65.2545	-2.8716	2.4392e-05	0.00066599
novel_circ_0000555	8.27481	58.2646	-2.8421	9.4791e-05	0.0019715
novel_circ_0011754	4.44408	31.0739	-2.826	0.00087516	0.010849
novel_circ_0004731	4.54818	29.9543	-2.7144	0.00090758	0.011016
novel_circ_0019476	4.68097	30.1052	-2.6924	0.00094525	0.01142
novel_circ_0004344	7.16088	45.0181	-2.6801	0.00026085	0.0043228
novel_circ_0003730	9.30056	58.0074	-2.6421	3.3276e-05	0.00084873
novel_circ_0003899	5.08122	31.1849	-2.6311	0.001204	0.013617
novel_circ_0003581	5.93659	36.5253	-2.6077	0.00085147	0.01064
novel_circ_0003078	21.4993	122.578	-2.501	6.2912e-07	3.3045e-05
novel_circ_0002393	10.9259	61.612	-2.4893	4.2867e-05	0.0010298
novel_circ_0004210	7.04539	39.0754	-2.4686	0.00061047	0.008137
novel_circ_0024119	4.76265	26.0669	-2.4671	0.0034971	0.029133
novel_circ_0016999	8.51547	45.9911	-2.4243	0.00031334	0.0049057
novel_circ_0023908	5.33841	27.7161	-2.3858	0.0050267	0.037267
novel_circ_0022917	21.1975	109.967	-2.3725	1.1393e-05	0.00036778
novel_circ_0021700	14.3582	74.4045	-2.3711	3.663e-05	0.00090813
novel_circ_0011706	7.35369	37.7265	-2.3573	0.00088838	0.010925
novel_circ_0015502	5.51203	27.6225	-2.3468	0.0058619	0.042051
novel_circ_0019579	11.2545	56.8791	-2.3344	0.00028667	0.004592
novel_circ_0000051	5.8836	29.5325	-2.3344	0.0033219	0.028321
novel_circ_0013905	21.8261	109.193	-2.3169	1.9468e-06	8.0442e-05
novel_circ_0022281	41.2463	202.451	-2.298	1.6632e-08	1.494e-06
novel_circ_0022898	13.1832	64.592	-2.2849	0.0013037	0.01443
novel_circ_0024117	14.583	70.3639	-2.2717	0.00011367	0.0022521
novel_circ_0014700	7.38426	35.6437	-2.2676	0.0034013	0.028682
novel_circ_0019240	10.2089	47.8415	-2.208	0.0011217	0.012946
novel_circ_0014704	7.65685	35.2164	-2.1979	0.0027088	0.02469
novel_circ_0019281	16.7048	74.4935	-2.1687	0.0015944	0.016734
novel_circ_0010758	8.20015	35.7271	-2.1307	0.0034115	0.028729
novel_circ_0000048	6.45936	27.8123	-2.1069	0.0067603	0.04651
novel_circ_0002961	12.6104	53.7412	-2.0903	0.00051852	0.0073207
novel_circ_0022283	16.4736	69.6193	-2.0825	0.00015031	0.0028231
novel_circ_0025306	11.1977	45.7971	-2.0513	0.0057773	0.041637
novel_circ_0022108	11.3534	46.9341	-2.0413	0.0021146	0.020672
novel_circ_0003526	12.2018	49.6699	-2.0188	0.0020552	0.020304
novel_circ_0025199	17.1343	65.4861	-1.9449	0.00059854	0.0080811
novel_circ_0022284	36.3712	135.133	-1.8946	1.7455e-05	0.00051272
novel_circ_0002033	24.7751	90.1019	-1.8522	0.00050042	0.0071137
novel_circ_0003079	13.7211	49.459	-1.8488	0.002267	0.021751
novel_circ_0022122	25.3344	89.9455	-1.8362	0.00031344	0.0049057
novel_circ_0007036	17.9131	63.5261	-1.8266	0.00096573	0.011645
novel_circ_0024657	29.8915	101.615	-1.7671	0.0002961	0.0047057
novel_circ_0002105	27.6434	93.6955	-1.7574	0.00040835	0.006055
novel_circ_0010892	45.0178	144.509	-1.6859	0.00015841	0.0029485
novel_circ_0005848	19.1209	59.6404	-1.6437	0.0038466	0.031165
novel_circ_0011231	30.7042	94.944	-1.6266	0.00062562	0.0082854
novel_circ_0001200	56.2193	173.224	-1.6262	6.4794e-05	0.0014551
novel_circ_0006309	27.4097	83.3026	-1.6033	0.0012675	0.014155
novel_circ_0008320	30.8746	87.0316	-1.491	0.0022882	0.021852
novel_circ_0020186	42.357	108.404	-1.3539	0.0058946	0.042139
novel_circ_0020481	36.3744	89.7502	-1.3066	0.0059186	0.042225
novel_circ_0019570	128.945	295.629	-1.1975	0.00084347	0.010583
novel_circ_0003466	56.8289	129.225	-1.1867	0.005394	0.039424
novel_circ_0016293	360.479	816.416	-1.179	0.00057362	0.0078493
novel_circ_0024406	1185.19	601.692	0.97788	0.0016842	0.017458
novel_circ_0018845	335.29	165.044	1.0233	0.0052181	0.038502
novel_circ_0005489	198.762	92.2302	1.1091	0.0044772	0.0346
novel_circ_0007356	162.863	75.2019	1.121	0.0072028	0.048844
novel_circ_0003087	161.025	70.3062	1.1991	0.0062864	0.043878
novel_circ_0009675	1526.92	599.086	1.3497	0.00018319	0.0033099
novel_circ_0014859	113.279	42.0852	1.4217	0.003102	0.027156
novel_circ_0008803	76.2558	28.1126	1.4362	0.0067539	0.04651
novel_circ_0008196	120.673	44.484	1.4411	0.0011287	0.012992
novel_circ_0015619	76.9025	26.3832	1.5408	0.0025426	0.023662
novel_circ_0006614	130.993	44.8054	1.5455	0.00099581	0.011915
novel_circ_0017336	90.2119	30.2102	1.5727	0.0013421	0.014671
novel_circ_0024942	78.7747	25.9476	1.5872	0.0043656	0.034121
novel_circ_0017487	67.3339	21.9149	1.6063	0.0034678	0.029006
novel_circ_0001256	57.7161	18.8275	1.632	0.0067445	0.04651
novel_circ_0008635	265.574	85.4308	1.6336	1.978e-05	0.00055696
novel_circ_0023869	72.1191	22.8007	1.6641	0.00388	0.031354
novel_circ_0018418	60.6384	19.2213	1.6644	0.0028859	0.02596
novel_circ_0015002	94.5255	29.4839	1.6788	0.0015871	0.016729
novel_circ_0004398	75.2602	22.2198	1.7472	0.0029484	0.026202
novel_circ_0023275	92.0713	27.0283	1.755	0.0008556	0.010649
novel_circ_0009578	53.2675	15.5507	1.7625	0.0045356	0.034752
novel_circ_0004081	154.016	45.1342	1.7759	3.0471e-05	0.00080367
novel_circ_0014819	46.7873	13.5068	1.7922	0.0055786	0.040487
novel_circ_0001697	91.5842	26.3057	1.7969	0.00060731	0.008137
novel_circ_0002812	102.132	28.5757	1.8414	0.00035265	0.0054082
novel_circ_0015621	607.571	168.255	1.8541	2.1821e-07	1.288e-05
novel_circ_0006611	71.7341	20.0292	1.8552	0.001136	0.013039
novel_circ_0002487	46.383	12.9223	1.8639	0.0058123	0.04184
novel_circ_0002775	46.2321	12.5073	1.8765	0.0049326	0.036923
novel_circ_0005410	40.3441	10.7866	1.8842	0.0073643	0.049544
novel_circ_0010395	936.67	251.539	1.8965	7.0045e-08	4.878e-06
novel_circ_0023597	137.225	35.8802	1.9337	0.00052859	0.007429
novel_circ_0015175	128.662	33.6685	1.935	3.0074e-05	0.00079657
novel_circ_0002695	39.667	10.3126	1.938	0.0043727	0.034133
novel_circ_0021601	193.171	50.6797	1.9402	0.0019628	0.019622
novel_circ_0011644	144.497	37.45	1.945	1.0484e-05	0.00034749
novel_circ_0023812	65.0677	16.7776	1.9522	0.00060835	0.008137
novel_circ_0000517	110.508	28.6078	1.956	4.2186e-05	0.0010174
novel_circ_0015576	40.6005	10.4428	1.9587	0.0063144	0.043946
novel_circ_0025258	309.422	78.5817	1.9797	3.8344e-07	2.0847e-05
novel_circ_0005942	163.553	41.1885	1.9951	1.1546e-05	0.0003708
novel_circ_0008640	396.661	99.1793	1.9982	2.105e-08	1.8288e-06
novel_circ_0021328	41.0489	10.2888	2.0165	0.0033598	0.028549
novel_circ_0015616	41.3948	10.1343	2.0234	0.0064333	0.044651
novel_circ_0013326	40.7241	9.98021	2.0403	0.0031259	0.027288
novel_circ_0018127	48.2501	11.3304	2.0634	0.0021008	0.020574
novel_circ_0019843	63.0134	15.0482	2.0712	0.000593	0.0080561
novel_circ_0013389	49.0291	11.6105	2.0748	0.0025888	0.023859
novel_circ_0012476	103.98	24.6718	2.0755	4.9005e-05	0.0011419
novel_circ_0023960	45.2567	10.7353	2.0833	0.0041096	0.03253
novel_circ_0003543	163.563	38.5651	2.0917	1.1684e-05	0.00037329
novel_circ_0001817	63.9164	14.7475	2.0993	0.00042446	0.0062342
novel_circ_0014112	58.2718	13.4293	2.1274	0.00077632	0.0099209
novel_circ_0019207	37.3442	8.38421	2.1367	0.0027993	0.025366
novel_circ_0010844	40.5594	9.12329	2.1376	0.0021852	0.021209
novel_circ_0006742	233.309	52.3423	2.148	7.9862e-07	3.97e-05
novel_circ_0005609	43.2399	9.35389	2.1709	0.0033974	0.028682
novel_circ_0013477	56.7904	12.4147	2.1928	0.00024014	0.0040446
novel_circ_0012648	186.424	39.9781	2.216	1.6219e-07	1.0053e-05
novel_circ_0004508	68.8229	14.5851	2.2166	0.00024452	0.004096
novel_circ_0011405	49.4278	10.4089	2.2423	0.0016004	0.016753
novel_circ_0015733	158.027	33.3645	2.2441	5.1311e-07	2.7416e-05
novel_circ_0024887	33.7942	7.04087	2.2589	0.0036687	0.030125
novel_circ_0008241	38.4119	8.02341	2.2715	0.0019195	0.019251
novel_circ_0005608	76.4679	15.5264	2.2723	0.00012054	0.0023568
novel_circ_0017128	219.641	45.2309	2.2801	8.12e-05	0.0017414
novel_circ_0016772	171.557	34.9297	2.2924	7.4928e-07	3.8066e-05
novel_circ_0002663	62.9044	12.483	2.3068	0.00023657	0.0040061
novel_circ_0024994	142.12	27.8733	2.3391	3.5237e-05	0.00088781
novel_circ_0022749	123.248	24.017	2.3477	9.663e-07	4.679e-05
novel_circ_0013181	28.9339	5.71451	2.365	0.0037134	0.030323
novel_circ_0015385	65.1624	12.6307	2.3792	0.0003773	0.0056945
novel_circ_0019634	32.3008	6.02625	2.3968	0.0035525	0.029436
novel_circ_0026209	42.3123	8.10549	2.4071	0.0015932	0.016734
novel_circ_0014679	39.6203	7.45994	2.411	0.0023804	0.022422
novel_circ_0000288	28.2389	5.24364	2.4167	0.0043381	0.033962
novel_circ_0008391	129.617	23.9235	2.4269	3.7847e-07	2.0759e-05
novel_circ_0025826	62.1292	11.4679	2.4328	0.00072219	0.0093059
novel_circ_0008306	26.798	5.07356	2.4362	0.0047635	0.036093
novel_circ_0010285	69.369	12.6169	2.44	4.1329e-05	0.0010045
novel_circ_0018516	26.9027	4.78104	2.4946	0.0050064	0.037206
novel_circ_0002302	71.4453	12.3313	2.5603	0.00027112	0.0043889
novel_circ_0002880	44.4583	7.44296	2.5765	0.00024316	0.0040843
novel_circ_0010463	31.1466	5.17853	2.5776	0.0036814	0.030159
novel_circ_0018056	60.2909	9.95957	2.5928	6.0265e-05	0.0013632
novel_circ_0003591	102.552	16.9936	2.6048	6.9339e-07	3.6115e-05
novel_circ_0012606	50.3703	8.34435	2.6087	8.2935e-05	0.0017725
novel_circ_0014498	83.2864	13.5183	2.6134	2.3122e-06	9.4908e-05
novel_circ_0013478	29.7842	4.9273	2.6196	0.0015764	0.016645
novel_circ_0017946	82.144	13.4867	2.6311	3.2551e-05	0.00083369
novel_circ_0023872	145.616	23.1321	2.6552	5.4239e-08	4.0503e-06
novel_circ_0002430	46.2107	7.19951	2.6691	0.00010004	0.0020463
novel_circ_0012704	89.3933	13.908	2.6876	1.19e-06	5.4524e-05
novel_circ_0025086	88.8262	13.8888	2.7071	6.3541e-06	0.00022765
novel_circ_0021502	37.4394	5.74293	2.7077	0.00040169	0.0059848
novel_circ_0018134	41.4775	6.30273	2.7143	0.00026998	0.0043889
novel_circ_0011274	54.5723	8.14536	2.7298	3.9314e-05	0.00096313
novel_circ_0005941	313.544	47.0612	2.7362	4.2621e-12	7.1396e-10
novel_circ_0012380	48.554	7.1344	2.746	5.2724e-05	0.0012148
novel_circ_0026468	59.8601	8.67673	2.7821	9.2974e-06	0.00031757
novel_circ_0007930	28.895	4.30239	2.7828	0.0013457	0.014685
novel_circ_0016196	65.1034	9.24891	2.7923	1.1911e-05	0.00037667
novel_circ_0022020	41.626	5.81948	2.8145	0.0001223	0.0023836
novel_circ_0003482	32.194	4.59031	2.8333	0.00057496	0.0078493
novel_circ_0009439	36.5905	4.96716	2.8384	0.0007164	0.0092698
novel_circ_0010059	88.6091	12.2685	2.8477	2.7605e-06	0.0001111
novel_circ_0015262	43.3803	6.06754	2.8643	0.00010911	0.0021933
novel_circ_0000361	80.6613	10.6532	2.9277	3.7695e-07	2.0759e-05
novel_circ_0008715	95.1795	12.4959	2.9316	5.7421e-08	4.2066e-06
novel_circ_0016375	38.4868	5.00385	2.9352	0.00011303	0.0022521
novel_circ_0013947	63.488	7.86888	2.9831	1.0476e-05	0.00034749
novel_circ_0003931	116.674	14.3944	2.9954	9.9254e-09	9.6122e-07
novel_circ_0008909	48.5229	5.90063	3.0215	3.131e-05	0.00081537
novel_circ_0005618	38.9412	4.69989	3.0491	0.00011681	0.0022984
novel_circ_0008656	221.414	24.3861	3.1695	5.844e-13	1.0976e-10
novel_circ_0020295	80.3142	8.67673	3.2074	2.1013e-07	1.2523e-05
novel_circ_0025224	409.743	44.1879	3.2108	6.1144e-16	1.8046e-13
novel_circ_0011539	168.055	18.3933	3.2114	7.3781e-11	1.0393e-08
novel_circ_0003913	161.068	16.4086	3.2955	9.3066e-10	1.0682e-07
novel_circ_0008893	193.955	19.0627	3.3582	2.2634e-13	4.6761e-11
novel_circ_0003609	65.127	5.91301	3.4227	1.3394e-05	0.00041228
novel_circ_0004186	87.5285	8.11694	3.4318	3.1481e-08	2.6016e-06
novel_circ_0001903	394.957	32.995	3.5906	4.0008e-13	7.9991e-11
novel_circ_0000975	63.2658	5.05291	3.6474	1.8227e-06	7.685e-05
novel_circ_0013602	576.866	42.093	3.7627	2.5127e-20	1.2978e-17
novel_circ_0013653	72.0165	5.2473	3.7975	5.3431e-08	4.0503e-06
novel_circ_0001594	152.979	10.7468	3.8302	6.885e-14	1.5805e-11
novel_circ_0026157	56.0296	3.44547	3.9725	2.2453e-07	1.3129e-05
novel_circ_0005395	443.277	23.5879	4.2441	3.2231e-24	3.3294e-21
novel_circ_0011590	637.226	31.029	4.3417	5.1715e-22	2.9139e-19
novel_circ_0004670	69.3248	3.40101	4.3588	2.052e-09	2.2712e-07
novel_circ_0016097	220.797	10.5551	4.3878	2.1454e-16	6.6487e-14
novel_circ_0011546	580.713	21.45	4.7657	4.0234e-28	4.9874e-25
novel_circ_0013943	240.613	6.63511	5.1302	2.8648e-22	1.9729e-19
novel_circ_0024375	198.299	4.93874	5.3063	2.1167e-19	8.7463e-17
novel_circ_0017086	7.48322	0	5.3102	0.0072487	0.048994
novel_circ_0009568	7.75907	0	5.3594	0.0062193	0.043654
novel_circ_0025630	7.7845	0	5.3633	0.0061661	0.043331
novel_circ_0012448	7.81832	0	5.3656	0.006957	0.047593
novel_circ_0006878	7.80693	0	5.3713	0.0061447	0.043263
novel_circ_0024242	7.84588	0	5.3744	0.0059785	0.042494
novel_circ_0019591	7.88861	0	5.3852	0.0055028	0.040078
novel_circ_0026461	7.91729	0	5.3862	0.0056949	0.041235
novel_circ_0020832	8.28372	0	5.4545	0.0042955	0.033743
novel_circ_0001724	8.32267	0	5.4575	0.0045321	0.034752
novel_circ_0015199	8.37567	0	5.4695	0.0040859	0.032462
novel_circ_0022656	8.46248	0	5.4835	0.0039329	0.031657
novel_circ_0002192	8.63799	0	5.5144	0.0034867	0.029125
novel_circ_0011029	8.80648	0	5.5404	0.0033778	0.028561
novel_circ_0005630	8.89843	0	5.5545	0.0031606	0.027344
novel_circ_0010788	8.93738	0	5.5578	0.0040102	0.032113
novel_circ_0024717	8.93602	0	5.5632	0.0036697	0.030125
novel_circ_0023127	9.20348	0	5.6061	0.0031908	0.027353
novel_circ_0007097	9.22591	0	5.6128	0.0025854	0.023859
novel_circ_0012161	9.32925	0	5.6217	0.0029725	0.026319
novel_circ_0012045	9.38413	0	5.6353	0.0029123	0.026047
novel_circ_0024991	9.46906	0	5.6447	0.002474	0.023128
novel_circ_0025646	9.45253	0	5.6485	0.0023643	0.022373
novel_circ_0024184	9.46793	0	5.6507	0.003053	0.026764
novel_circ_0022985	9.5872	0	5.6703	0.0024042	0.022578
novel_circ_0008847	9.93959	0	5.7193	0.0016681	0.017369
novel_circ_0008253	10.1062	0	5.7388	0.0015456	0.016417
novel_circ_0020094	10.1695	0	5.7503	0.0015495	0.016417
novel_circ_0024726	10.1662	0	5.7525	0.0015225	0.016213
novel_circ_0013475	10.4215	0	5.7858	0.0012405	0.013929
novel_circ_0021919	10.4815	0	5.7988	0.0014985	0.015986
novel_circ_0026325	10.7011	0	5.827	0.0011573	0.013185
novel_circ_0025633	10.8421	0	5.8417	0.0016702	0.017369
novel_circ_0025685	11.0719	0	5.8702	0.00099336	0.011909
novel_circ_0004897	11.116	0	5.8734	0.0011071	0.012802
novel_circ_0022039	11.1319	0	5.8826	0.00089867	0.010976
novel_circ_0010653	11.4173	0	5.9104	0.0013334	0.014628
novel_circ_0017205	11.5182	0	5.9263	0.00078259	0.0099489
novel_circ_0011425	11.5852	0	5.9414	0.00071423	0.0092698
novel_circ_0019013	11.8073	0	5.9586	0.0011649	0.013248
novel_circ_0019382	12.3532	0	6.0308	0.00047987	0.0068689
novel_circ_0016052	12.4176	0	6.0353	0.00046708	0.0067482
novel_circ_0020842	12.9174	0	6.0992	0.00040969	0.0060603
novel_circ_0024821	13.1262	0	6.1149	0.00033944	0.0052335
novel_circ_0014332	13.1946	0	6.1243	0.00032499	0.0050738
novel_circ_0001908	13.2711	0	6.1319	0.00029515	0.0047027
novel_circ_0013295	13.7146	0	6.1859	0.00032678	0.0050889
novel_circ_0015750	13.9956	0	6.2139	0.00020938	0.0036249
novel_circ_0018907	14.0318	0	6.2211	0.00050882	0.0072166
novel_circ_0002675	14.1909	0	6.2286	0.00019325	0.0034124
novel_circ_0025483	14.2368	0	6.233	0.00018787	0.0033663
novel_circ_0020919	14.4583	0	6.2558	0.00016886	0.0030873
novel_circ_0014350	14.8215	0	6.295	0.00014963	0.0028189
novel_circ_0016686	14.9013	0	6.3004	0.00014504	0.002749
novel_circ_0009566	14.9186	0	6.304	0.00012524	0.0024257
novel_circ_0003394	15.1344	0	6.32	0.00014283	0.0027239
novel_circ_0017731	15.1682	0	6.3336	0.00031084	0.0048898
novel_circ_0001990	15.3648	0	6.3457	9.9026e-05	0.0020323
novel_circ_0019789	15.4497	0	6.3514	0.00010175	0.0020608
novel_circ_0003406	15.5263	0	6.358	0.00010407	0.002101
novel_circ_0001813	15.9157	0	6.4015	0.00011484	0.0022668
novel_circ_0009215	15.9782	0	6.4036	9.2472e-05	0.0019363
novel_circ_0023832	16.4487	0	6.4479	7.629e-05	0.0016591
novel_circ_0023719	16.621	0	6.4645	0.00010167	0.0020608
novel_circ_0013297	16.6669	0	6.4684	9.4006e-05	0.0019618
novel_circ_0004969	17.4464	0	6.5292	4.3437e-05	0.0010395
novel_circ_0005518	18.3229	0	6.5948	4.5062e-05	0.001066
novel_circ_0015057	18.4245	0	6.6094	3.1165e-05	0.00081502
novel_circ_0000109	18.4296	0	6.6098	3.3776e-05	0.00085476
novel_circ_0001899	19.1228	0	6.6626	1.9859e-05	0.00055696
novel_circ_0015777	19.6926	0	6.7008	2.2095e-05	0.00061136
novel_circ_0024034	20.2941	0	6.7444	1.3651e-05	0.00041475
novel_circ_0022763	20.3917	0	6.7548	1.2328e-05	0.00038445
novel_circ_0018779	20.4749	0	6.7583	1.8266e-05	0.00052171
novel_circ_0025645	20.5959	0	6.7682	1.4301e-05	0.0004282
novel_circ_0003057	21.0174	0	6.8009	1.4189e-05	0.00042781
novel_circ_0017691	21.2898	0	6.8193	1.1039e-05	0.0003601
novel_circ_0004893	21.5221	0	6.8293	9.8936e-06	0.00033326
novel_circ_0001557	21.7896	0	6.8473	8.9016e-06	0.00030822
novel_circ_0004698	22.3053	0	6.8794	1.0211e-05	0.00034211
novel_circ_0009739	22.3348	0	6.8833	6.278e-06	0.00022623
novel_circ_0018831	23.2859	0	6.9468	4.4168e-06	0.00016795
novel_circ_0020443	26.1556	0	7.1114	0.0027439	0.0249
novel_circ_0014976	26.9551	0	7.1579	1.1247e-06	5.2812e-05
novel_circ_0018949	27.0195	0	7.16	1.1715e-06	5.4186e-05
novel_circ_0022775	28.0039	0	7.2106	8.0067e-07	3.97e-05
novel_circ_0009269	28.0599	0	7.2132	1.1964e-06	5.4524e-05
novel_circ_0005501	28.2389	0	7.2221	7.9462e-07	3.97e-05
novel_circ_0025603	29.2669	0	7.2721	1.8198e-06	7.685e-05
novel_circ_0004481	29.8672	0	7.3089	8.9214e-07	4.3539e-05
novel_circ_0005744	32.312	0	7.4179	2.4717e-07	1.4317e-05
novel_circ_0007537	3850.77	22.2111	7.4279	4.7103e-92	2.9195e-88
novel_circ_0003126	32.7217	0	7.4337	3.2259e-07	1.8176e-05
novel_circ_0026312	33.5951	0	7.4756	1.5567e-07	9.8456e-06
novel_circ_0025605	35.1667	0	7.5392	1.0332e-07	6.7408e-06
novel_circ_0023267	36.1345	0	7.5791	7.6129e-08	5.1852e-06
novel_circ_0014362	36.1286	0	7.5819	1.1354e-07	7.3307e-06
novel_circ_0024824	36.9599	0	7.6145	8.0805e-08	5.3852e-06
novel_circ_0005309	37.8205	0	7.6434	6.208e-08	4.4741e-06
novel_circ_0003709	37.9276	0	7.6471	5.7689e-08	4.2066e-06
novel_circ_0019334	38.1937	0	7.6585	4.7568e-08	3.732e-06
novel_circ_0025164	39.1753	0	7.6968	4.4022e-08	3.5435e-06
novel_circ_0003233	40.3309	0	7.7401	3.298e-08	2.6896e-06
novel_circ_0008837	1194.69	5.40594	7.7912	1.8432e-49	5.7122e-46
novel_circ_0024377	44.1257	0	7.8688	1.404e-08	1.2988e-06
novel_circ_0025459	45.489	0	7.9104	1.7335e-08	1.5349e-06
novel_circ_0002269	68.5627	0	8.506	2.5257e-10	3.1308e-08
novel_circ_0025674	68.9933	0	8.5126	1.5987e-10	2.1082e-08
novel_circ_0024368	74.8168	0	8.631	9.0499e-11	1.2465e-08
novel_circ_0025653	75.9441	0	8.6501	7.2519e-11	1.0393e-08
novel_circ_0025517	81.9207	0	8.7606	4.4983e-11	6.8001e-09
novel_circ_0008969	97.4908	0	9.0106	3.7915e-12	6.5277e-10
novel_circ_0021011	105.17	0	9.1227	3.3804e-12	5.9862e-10
novel_circ_0025378	202.474	0	10.066	1.7926e-15	4.4443e-13
novel_circ_0014459	227.244	0	10.231	2.8503e-15	6.7947e-13
novel_circ_0025661	232.414	0	10.264	7.372e-16	2.0769e-13
novel_circ_0025180	293.93	0	10.603	1.1342e-16	3.6998e-14
novel_circ_0025673	346.317	0	10.839	4.5917e-18	1.6741e-15
novel_circ_0025678	472.275	0	11.287	1.2566e-19	5.9338e-17
novel_circ_0025611	490.057	0	11.34	1.3403e-19	5.9338e-17
novel_circ_0018911	768.25	0	11.99	4.0512e-22	2.5109e-19
novel_circ_0025664	8223.39	0	15.41	2.036e-35	4.2063e-32
Child_vs_Fetus
ID	Child_readcount	Fetus_readcount	log2FoldChange	pval	padj
novel_circ_0002152	0	33.9484	-7.5192	5.1495e-07	7.9553e-05
novel_circ_0023466	0	31.2855	-7.3967	8.1435e-07	0.0001122
novel_circ_0024119	0	23.7475	-6.9998	6.4687e-06	0.00067301
novel_circ_0016464	0	23.4737	-6.9862	8.2669e-06	0.00076627
novel_circ_0004321	0	23.1033	-6.9602	7.8279e-06	0.00076627
novel_circ_0020814	0	22.8253	-6.9429	9.468e-06	0.0008181
novel_circ_0023351	0	22.7454	-6.9422	1.0894e-05	0.00089575
novel_circ_0009103	0	22.2975	-6.9107	1.0582e-05	0.00088436
novel_circ_0017909	0	21.3459	-6.8479	1.4694e-05	0.0011525
novel_circ_0014373	0	18.8946	-6.6718	3.4579e-05	0.0021763
novel_circ_0004651	0	18.3132	-6.6264	4.549e-05	0.0027284
novel_circ_0014201	0	17.7491	-6.5801	5.1667e-05	0.0029267
novel_circ_0026445	0	17.5968	-6.5672	5.5108e-05	0.0030537
novel_circ_0020644	0	17.5377	-6.5574	7.6041e-05	0.0039965
novel_circ_0008376	0	17.4161	-6.5473	7.5412e-05	0.0039965
novel_circ_0014967	0	16.8002	-6.4998	7.7728e-05	0.0040424
novel_circ_0000404	0	16.0157	-6.4316	0.00010473	0.0051838
novel_circ_0024873	0	15.6999	-6.3964	0.00025219	0.0099665
novel_circ_0026022	0	15.62	-6.3951	0.00015184	0.0069578
novel_circ_0015093	0	15.5467	-6.3914	0.00014488	0.006776
novel_circ_0011286	0	15.4729	-6.3785	0.00015248	0.0069578
novel_circ_0005160	0	14.6618	-6.306	0.00019477	0.008206
novel_circ_0000203	0	13.8679	-6.2238	0.00026642	0.010448
novel_circ_0009102	0	13.8345	-6.221	0.00030913	0.011539
novel_circ_0003345	0	13.6353	-6.2006	0.00029108	0.011074
novel_circ_0007455	0	13.5818	-6.1916	0.0003101	0.011539
novel_circ_0016270	0	12.9911	-6.1309	0.00039428	0.013581
novel_circ_0007283	0	12.9549	-6.1222	0.00051179	0.016619
novel_circ_0014200	0	12.6598	-6.0977	0.00051148	0.016619
novel_circ_0004527	0	12.2305	-6.0409	0.00057122	0.017976
novel_circ_0015703	0	12.0516	-6.0247	0.00067139	0.0199
novel_circ_0007921	0	12.0248	-6.0196	0.00064734	0.019527
novel_circ_0009790	0	11.9914	-6.0164	0.00064592	0.019527
novel_circ_0010558	0	11.8871	-6.0024	0.00066969	0.0199
novel_circ_0016603	0	11.915	-6.0005	0.00075372	0.021587
novel_circ_0001112	0	11.5947	-5.9742	0.0010086	0.026641
novel_circ_0018423	0	11.4037	-5.9527	0.0014564	0.03349
novel_circ_0005716	0	11.4728	-5.9516	0.00082446	0.023221
novel_circ_0016906	0	11.1828	-5.9132	0.0010627	0.027642
novel_circ_0014058	0	11.1413	-5.9056	0.0010853	0.027815
novel_circ_0016556	0	11.1239	-5.9051	0.00098102	0.026184
novel_circ_0001669	0	11.0611	-5.8975	0.0010018	0.0266
novel_circ_0025446	0	10.786	-5.8682	0.0013905	0.032921
novel_circ_0009104	0	10.7419	-5.862	0.0014216	0.033327
novel_circ_0003594	0	10.8389	-5.8583	0.0019612	0.039993
novel_circ_0003242	0	10.6615	-5.845	0.0012457	0.030604
novel_circ_0010566	0	10.6255	-5.843	0.0012945	0.031425
novel_circ_0003834	0	10.4463	-5.8154	0.001394	0.032921
novel_circ_0002320	0	10.3983	-5.8095	0.0015426	0.034951
novel_circ_0010139	0	10.3901	-5.805	0.0014459	0.03349
novel_circ_0001832	0	10.3234	-5.7976	0.0018947	0.03968
novel_circ_0018275	0	10.2979	-5.7926	0.0015886	0.035355
novel_circ_0005252	0	10.2072	-5.7867	0.0018038	0.038317
novel_circ_0003013	0	10.2378	-5.7828	0.0016321	0.035864
novel_circ_0009100	0	10.0292	-5.7498	0.0021466	0.042202
novel_circ_0002043	0	9.97581	-5.7468	0.0019321	0.039693
novel_circ_0014186	0	9.87701	-5.7361	0.0019387	0.039693
novel_circ_0000416	0	9.88359	-5.7339	0.0024696	0.046117
novel_circ_0018533	0	9.81027	-5.7281	0.002459	0.046088
novel_circ_0022901	0	9.80872	-5.7212	0.002061	0.040883
novel_circ_0009145	0	9.73934	-5.7151	0.002024	0.040427
novel_circ_0014617	0	9.73934	-5.7151	0.002024	0.040427
novel_circ_0020051	0	9.70597	-5.711	0.002438	0.045864
novel_circ_0006425	0	9.66842	-5.7017	0.0021782	0.042267
novel_circ_0014188	0	9.5604	-5.6948	0.0025315	0.046684
novel_circ_0024102	0	9.40252	-5.6643	0.0023984	0.045453
novel_circ_0015930	0	9.26222	-5.644	0.00261	0.047692
novel_circ_0022898	6.22174	58.8236	-3.2132	7.8502e-05	0.0040424
novel_circ_0003078	12.4727	111.698	-3.1659	8.8333e-07	0.00011851
novel_circ_0016463	3.42155	30.1136	-3.154	0.00094132	0.025662
novel_circ_0024117	7.51909	64.1307	-3.0688	8.361e-05	0.0042624
novel_circ_0006962	6.7402	54.0498	-3.0098	0.00013139	0.0062598
novel_circ_0016472	5.65995	46.1934	-3.0055	0.00037542	0.013199
novel_circ_0022897	3.98042	30.7418	-2.9494	0.0012481	0.030604
novel_circ_0011706	4.53929	34.3609	-2.9071	0.0008495	0.023665
novel_circ_0002386	3.69371	27.0526	-2.874	0.0027015	0.048323
novel_circ_0023918	20.2118	145.613	-2.8395	5.1481e-06	0.00054677
novel_circ_0003730	9.53618	52.9157	-2.4656	0.00089701	0.024719
novel_circ_0005890	20.0901	98.7844	-2.2917	0.00059081	0.018254
novel_circ_0020552	59.3688	242.477	-2.0304	0.00017145	0.0074018
novel_circ_0004346	22.8573	85.8622	-1.91	0.0026252	0.047797
novel_circ_0022281	52.6891	184.298	-1.8042	0.0017486	0.037299
novel_circ_0005941	141.951	42.8599	1.7282	0.0025366	0.046684
novel_circ_0010395	783.759	229.029	1.7746	0.00044196	0.014921
novel_circ_0005489	329.338	84.0582	1.972	0.0017364	0.037299
novel_circ_0015621	616.101	153.399	2.0067	0.00011221	0.0055005
novel_circ_0023872	94.7184	21.0771	2.1674	0.0011556	0.02902
novel_circ_0013389	49.4909	10.5654	2.2223	0.0026897	0.048323
novel_circ_0003931	65.1055	13.0741	2.302	0.0010858	0.027815
novel_circ_0018127	52.7941	10.2821	2.3382	0.0023295	0.044647
novel_circ_0002487	59.4443	11.8068	2.3477	0.001571	0.035127
novel_circ_0010059	59.5066	11.1654	2.4094	0.0006845	0.019999
novel_circ_0015576	51.0084	9.5134	2.4247	0.0015181	0.03455
novel_circ_0008656	122.606	22.1693	2.4593	0.00020604	0.0085397
novel_circ_0008893	95.6154	17.3882	2.4656	0.00014306	0.0067528
novel_circ_0015385	64.1123	11.5301	2.4894	0.0004796	0.015774
novel_circ_0016097	54.9322	9.61638	2.5136	0.0021805	0.042267
novel_circ_0026468	46.3606	7.89893	2.5496	0.00078912	0.022474
novel_circ_0011539	99.0461	16.7947	2.5694	0.00018301	0.0077748
novel_circ_0000361	61.0678	9.71255	2.6566	0.00030458	0.011502
novel_circ_0017128	263.065	41.1866	2.6738	8.1342e-06	0.00076627
novel_circ_0009439	32.5227	4.5042	2.8135	0.0019318	0.039693
novel_circ_0008909	39.6301	5.36622	2.8739	0.0006841	0.019999
novel_circ_0011546	159.237	19.552	3.0285	2.0772e-05	0.0014822
novel_circ_0012380	55.5913	6.48492	3.0825	4.8538e-05	0.0028442
novel_circ_0013602	328.082	38.2306	3.0942	3.2339e-07	5.3181e-05
novel_circ_0013653	40.6483	4.78744	3.0987	0.00044925	0.014969
novel_circ_0008391	193.709	21.7576	3.1475	1.1485e-07	2.4375e-05
novel_circ_0001743	48.3401	5.238	3.1631	0.00024851	0.0099665
novel_circ_0004186	67.0865	7.39502	3.1828	2.0933e-05	0.0014822
novel_circ_0012606	68.7058	7.61283	3.1857	1.464e-05	0.0011525
novel_circ_0004177	46.685	4.87703	3.2525	9.5611e-05	0.0047787
novel_circ_0005395	224.428	21.5167	3.3885	2.2692e-08	7.2301e-06
novel_circ_0000975	48.5283	4.603	3.3987	4.7113e-05	0.0027928
novel_circ_0011590	335.605	28.1678	3.5638	8.4048e-09	3.296e-06
novel_circ_0004670	40.1055	3.09941	3.6996	3.1608e-05	0.0020397
novel_circ_0013943	116.314	6.02251	4.2387	3.2264e-09	1.4953e-06
novel_circ_0024375	88.7206	4.49213	4.2871	2.5843e-08	7.7499e-06
novel_circ_0007537	888.399	20.2125	5.4532	9.7642e-23	2.4889e-19
novel_circ_0026325	8.95273	0	5.6983	0.0026997	0.048323
novel_circ_0022663	9.32779	0	5.7572	0.0022512	0.043471
novel_circ_0010788	9.43199	0	5.7754	0.0019815	0.040015
novel_circ_0006154	9.44072	0	5.7767	0.002178	0.042267
novel_circ_0009215	9.76372	0	5.8201	0.0026511	0.048098
novel_circ_0019789	9.68661	0	5.8229	0.0025131	0.046684
novel_circ_0003394	9.77084	0	5.8234	0.0018534	0.039044
novel_circ_0005744	9.89378	0	5.8463	0.0016689	0.036516
novel_circ_0024824	10.1343	0	5.8761	0.0015951	0.035355
novel_circ_0004969	10.243	0	5.8906	0.0016217	0.03579
novel_circ_0014362	10.2818	0	5.9041	0.001465	0.03349
novel_circ_0014332	10.6077	0	5.9437	0.001164	0.029089
novel_circ_0019382	10.6294	0	5.9492	0.0011068	0.028166
novel_circ_0010653	10.7135	0	5.9571	0.001083	0.027815
novel_circ_0020842	10.7698	0	5.9646	0.0014251	0.033327
novel_circ_0011122	10.8453	0	5.972	0.0017126	0.037232
novel_circ_0004481	10.9594	0	5.9984	0.0010282	0.027019
novel_circ_0022656	11.1494	0	6.012	0.0012489	0.030604
novel_circ_0024377	11.1637	0	6.0184	0.00095804	0.025729
novel_circ_0012603	11.7429	0	6.092	0.00057632	0.017982
novel_circ_0007427	12.5422	0	6.1839	0.00044885	0.014969
novel_circ_0004893	12.7232	0	6.2057	0.00043098	0.014648
novel_circ_0003406	12.9753	0	6.2309	0.00057849	0.017982
novel_circ_0015057	12.9432	0	6.2334	0.00034095	0.012493
novel_circ_0024726	13.017	0	6.2411	0.00045302	0.014997
novel_circ_0009739	13.1099	0	6.2485	0.00032261	0.011918
novel_circ_0003709	13.1778	0	6.2557	0.00036004	0.012835
novel_circ_0003057	13.2691	0	6.2651	0.00034307	0.012493
novel_circ_0023719	13.4167	0	6.281	0.00064037	0.019527
novel_circ_0020094	13.7829	0	6.325	0.00024596	0.0099517
novel_circ_0015777	14.0814	0	6.3505	0.00029082	0.011074
novel_circ_0000109	14.4956	0	6.3935	0.00017278	0.0074018
novel_circ_0024184	14.5172	0	6.3975	0.00015812	0.0070285
novel_circ_0009566	16.1881	0	6.552	0.00015286	0.0069578
novel_circ_0022763	17.0874	0	6.6317	5.431e-05	0.0030426
novel_circ_0006924	17.2452	0	6.6473	9.476e-05	0.0047787
novel_circ_0018779	18.0097	0	6.708	3.7154e-05	0.0023099
novel_circ_0005501	18.7352	0	6.7635	3.2115e-05	0.0020465
novel_circ_0026461	19.0565	0	6.7908	2.3772e-05	0.0016159
novel_circ_0025674	19.2563	0	6.804	3.9472e-05	0.0023956
novel_circ_0017731	19.3807	0	6.8179	2.3661e-05	0.0016159
novel_circ_0017691	19.6212	0	6.8334	1.9537e-05	0.0014435
novel_circ_0008837	576.186	4.92511	6.874	5.0524e-24	2.5757e-20
novel_circ_0005309	20.6189	0	6.9037	1.3923e-05	0.0011266
novel_circ_0009353	21.2519	0	6.9453	1.8381e-05	0.001378
novel_circ_0001557	22.1363	0	7.0078	8.6378e-06	0.00078635
novel_circ_0024034	23.583	0	7.0949	8.0197e-06	0.00076627
novel_circ_0003126	26.9391	0	7.289	2.3439e-06	0.00027536
novel_circ_0021011	28.0539	0	7.3505	1.3856e-06	0.00018113
novel_circ_0008969	28.3261	0	7.3622	2.2697e-06	0.00027536
novel_circ_0026312	30.0189	0	7.4459	8.0509e-07	0.0001122
novel_circ_0022775	36.403	0	7.7253	1.8494e-07	3.2236e-05
novel_circ_0002269	38.0159	0	7.7889	1.3428e-07	2.5354e-05
novel_circ_0024368	40.5946	0	7.8813	1.2431e-07	2.4375e-05
novel_circ_0025164	42.6216	0	7.9529	5.6113e-08	1.3003e-05
novel_circ_0002328	43.211	0	7.9744	1.5958e-07	2.9054e-05
novel_circ_0016896	50.1717	0	8.1854	3.0557e-08	8.6544e-06
novel_circ_0025673	55.2192	0	8.3237	5.2944e-08	1.2853e-05
novel_circ_0025517	56.4604	0	8.3555	9.4422e-09	3.4383e-06
novel_circ_0025611	69.5959	0	8.658	2.2977e-09	1.1714e-06
novel_circ_0025678	83.0169	0	8.9126	1.6462e-09	9.325e-07
novel_circ_0025180	92.9602	0	9.0758	4.6523e-10	3.3103e-07
novel_circ_0025378	107.773	0	9.2892	2.2906e-11	1.9463e-08
novel_circ_0014459	123.827	0	9.4903	4.5268e-12	4.6155e-09
novel_circ_0025661	163.467	0	9.8909	2.4866e-13	3.1691e-10
novel_circ_0018911	372.719	0	11.081	1.013e-16	1.7214e-13

## Sheet: protein coding genes
Adult_vs_Child
gene_id	gene_name	gene_locus	Adult_FPKM	Child_FPKM	log2FoldChange	pvalue	padj
ENSOCUG00000010133	VEPH1	14:51663803-51909527	0	0.502642	-15.3722	5.47266e-14	5.88289e-11
ENSOCUG00000014907	WIF1	4:43863790-43948402	0	0.319955	-13.1493	4.3061e-09	1.3429e-06
ENSOCUG00000010392	DPEP1	GL018998:251314-257233	0	0.483926	-10.0907	0.000138385	0.00716246
ENSOCUG00000026474	C17orf67	19:31195263-31222777	0	0.145511	-9.90086	0.000298788	0.0125765
ENSOCUG00000002440	SLC16A4	13:53793666-53815481	0	0.0826017	-9.35922	0.000607237	0.0209662
ENSOCUG00000002877	PLCXD3	11:62180687-62403218	0	0.150342	-9.13265	0.00112176	0.0324221
ENSOCUG00000005666	DHRS9	7:108826926-108853244	0	0.056994	-9.11009	0.000880573	0.0273154
ENSOCUG00000025550	TFAP2D	12:40028246-40102356	0	0.0179907	-8.87037	0.00159935	0.041868
ENSOCUG00000015658	ENSOCUG00000015658	2:95663806-95663976	0.0819327	40.6873	-7.8583	0.000432721	0.01659
ENSOCUG00000004161	IL1RN	2:97865555-97881531	0.145911	18.0925	-6.64084	1.01334e-09	3.54022e-07
ENSOCUG00000003274	OIP5	17:30773990-30803947	0.458193	16.2865	-5.06881	1.97423e-07	3.58297e-05
ENSOCUG00000027635	GCG	7:101277071-101287986	0.189734	8.24261	-4.8846	3.11928e-05	0.00227033
ENSOCUG00000007887	ABCC5	14:81685016-81773924	4.04962	131.035	-4.85487	9.19033e-15	1.2843e-11
ENSOCUG00000006521	DEPP1	GL018808:660305-661937	63.6129	2148.83	-4.82783	9.46944e-26	5.29323e-22
ENSOCUG00000016354	IL6R	13:38148948-38173938	1.20591	41.5738	-4.80263	2.30861e-27	1.61308e-23
ENSOCUG00000016795	AGPAT4	12:150357588-150443804	0.109045	3.09033	-4.62239	2.56647e-11	1.3534e-08
ENSOCUG00000016374	MAK	12:4447657-4499803	0.0865477	2.20959	-4.57757	4.81309e-06	0.000494563
ENSOCUG00000003954	TMEM86A	GL018733:2584374-2587732	1.52937	43.6715	-4.5289	1.15793e-16	2.48945e-13
ENSOCUG00000002937	ANKDD1B	GL018855:577338-634970	0.0279987	0.730324	-4.40305	1.5209e-05	0.00129993
ENSOCUG00000000410	SLC39A11	19:56302455-56697095	0.759704	1.97488	-4.33694	1.82876e-15	3.19449e-12
ENSOCUG00000000584	ARG2	20:4603540-4639377	6.7366	141.52	-4.22026	9.78914e-10	3.50765e-07
ENSOCUG00000010762	CHAC1	17:31128127-31132281	2.20065	49.8973	-4.18369	3.37474e-15	5.17558e-12
ENSOCUG00000005519	ARMC12	12:25795338-25807143	0.408361	9.14823	-4.15815	3.75117e-10	1.47664e-07
ENSOCUG00000006342	NRN1L	5:23448474-23455684	0.219797	2.39521	-4.15135	0.000922563	0.0281185
ENSOCUG00000017185	ENSOCUG00000017185	18:69723354-69735217	8.9599	180.414	-4.1258	5.55538e-17	1.2939e-13
ENSOCUG00000010589	FBXO30	12:136487725-136703576	22.3089	353.174	-4.09147	4.4159e-29	4.114e-25
ENSOCUG00000001685	SLC7A8	17:43347405-43413051	3.22904	63.8192	-4.07574	2.33131e-22	8.14473e-19
ENSOCUG00000000630	BCL7A	GL018824:621653-651037	1.81527	35.0977	-4.0417	4.82057e-18	1.3473e-14
ENSOCUG00000027208	MYBPHL	13:54913984-54927631	0.110432	2.0622	-3.97157	0.00042295	0.0164181
ENSOCUG00000007956	TMEM150A	2:100654987-100659095	2.92424	54.6048	-3.92735	8.336e-16	1.66416e-12
ENSOCUG00000009923	PTPN5	1:157631958-157692944	0.111421	1.95434	-3.81452	0.000273669	0.0117855
ENSOCUG00000006103	ENSOCUG00000006103	12:38737939-38750810	0.199392	3.28548	-3.73363	1.8782e-05	0.00153043
ENSOCUG00000013904	CISH	9:18052140-18056526	0.880259	10.2718	-3.34764	0.000225742	0.0102831
ENSOCUG00000020902	SRXN1	4:8182268-8260695	1.2396	13.5259	-3.32895	1.28653e-08	3.56012e-06
ENSOCUG00000007516	PFKFB3	GL018750:107271-131170	53.5852	622.067	-3.31155	4.18095e-13	3.76947e-10
ENSOCUG00000002595	ANKRD33B	11:35506669-35578649	0.470934	5.35712	-3.28717	2.53539e-08	6.21593e-06
ENSOCUG00000013564	TRIM63	13:139222138-139241012	184.807	2183.49	-3.26063	1.85389e-12	1.23316e-09
ENSOCUG00000023891	DDI2	GL018791:663091-685120	17.1951	191.888	-3.25775	1.36303e-14	1.65631e-11
ENSOCUG00000013060	MET	7:28470501-28566869	3.80826	44.3869	-3.25184	5.30108e-13	4.48969e-10
ENSOCUG00000029235	ENSOCUG00000029235	5:12935094-12936561	15.7401	199.136	-3.24312	1.99945e-10	8.34068e-08
ENSOCUG00000021993	TWF2	9:19304012-19313099	95.7643	1051.65	-3.24272	3.32734e-11	1.69083e-08
ENSOCUG00000009056	PDILT	6:7950387-8020419	0.116356	1.32526	-3.22354	9.89338e-07	0.000136886
ENSOCUG00000010167	AVPR1A	4:42141558-42149565	1.6971	20.2405	-3.20355	5.89204e-10	2.25584e-07
ENSOCUG00000017303	RSC1A1	GL018791:658514-660286	17.7737	186.444	-3.17267	8.79344e-12	5.2291e-09
ENSOCUG00000025548	SLC19A2	13:21596967-21619281	0.556298	6.52098	-3.16918	3.74688e-06	0.000409068
ENSOCUG00000001446	ZDHHC20	8:43363367-43462301	8.69552	34.2576	-3.15864	0.000289562	0.0122426
ENSOCUG00000012454	ENSOCUG00000012454	15:73629227-73657797	0.121983	1.32604	-3.13614	0.00142013	0.0384857
ENSOCUG00000001803	ENSOCUG00000001803	13:72168725-72208822	1.38861	15.0742	-3.082	3.51841e-15	5.17558e-12
ENSOCUG00000014367	SGK1	12:124621411-124627793	16.9655	178.039	-3.05864	3.80312e-07	6.25255e-05
ENSOCUG00000004010	ENSOCUG00000004010	GL019793:284-1857	17.8595	175.634	-3.01566	2.42255e-05	0.00184994
ENSOCUG00000017653	ENSOCUG00000017653	GL019508:12976-24457	1.7684	15.1865	-2.95992	0.000379514	0.0151313
ENSOCUG00000017885	MUSK	1:2468047-2570611	2.13845	21.1715	-2.95916	0.000269167	0.0116816
ENSOCUG00000004502	RAB11FIP1	GL018706:5428799-5459487	1.1506	10.8976	-2.95568	2.8732e-06	0.000332062
ENSOCUG00000021541	SHMT1	GL018817:799783-822387	1.79931	16.3225	-2.92283	5.50306e-06	0.000545408
ENSOCUG00000025190	LRRC58	14:98488006-98507449	4.70735	42.1068	-2.92038	2.38186e-08	5.8912e-06
ENSOCUG00000014702	ENSOCUG00000014702	14:81420750-81461578	0.420882	3.86669	-2.88176	1.49278e-08	4.05066e-06
ENSOCUG00000005112	FBXO32	3:139302567-139410048	122.639	1066.53	-2.86678	2.09552e-13	2.09171e-10
ENSOCUG00000014740	SLC37A2	1:92172947-92199442	0.676487	6.0476	-2.82881	0.000115792	0.00627187
ENSOCUG00000017566	ARNT2	GL018737:2128478-2318362	0.0966267	0.877427	-2.82619	0.000788828	0.0251391
ENSOCUG00000000125	PLEKHF1	GL018722:497451-513946	15.6685	126.21	-2.80266	1.68441e-07	3.11771e-05
ENSOCUG00000008520	SLC7A6	5:23804631-23845219	3.80621	33.9924	-2.79804	1.70277e-11	9.51817e-09
ENSOCUG00000002516	PRSS16	GL018747:375676-665434	15.582	136.446	-2.7912	4.78339e-05	0.00312362
ENSOCUG00000009133	PWWP3B	X:54866116-54906057	0.897293	6.14169	-2.7293	0.000203964	0.00961314
ENSOCUG00000011482	POSTN	GL018719:553830-589016	12.597	97.1219	-2.68534	6.72263e-07	0.000102317
ENSOCUG00000014422	HIST1H1C	12:10829379-11032116	145.475	977.186	-2.68058	1.22532e-12	8.56164e-10
ENSOCUG00000002805	AMPD3	1:152222925-152261773	17.1777	156.343	-2.64547	6.20189e-08	1.30328e-05
ENSOCUG00000009815	PNPLA8	7:45064693-45122839	16.9765	129.218	-2.63847	1.42976e-11	8.15518e-09
ENSOCUG00000008841	GLUL	GL019499:22412-25783	139.339	1019.15	-2.60928	5.63633e-13	4.63323e-10
ENSOCUG00000008976	IGF2BP3	10:8400520-8532202	0.230009	1.58212	-2.56747	1.43529e-05	0.00124195
ENSOCUG00000026432	CCDC86	1:193486212-193491544	3.1416	22.3407	-2.55927	0.000246146	0.0109897
ENSOCUG00000017585	OTULINL	11:39376363-39439515	1.7315	11.6172	-2.53535	2.45245e-07	4.31091e-05
ENSOCUG00000010373	SIAH2	14:44629507-44652317	13.5962	93.868	-2.53513	1.90037e-12	1.23316e-09
ENSOCUG00000017516	RETREG1	11:41351071-41502821	54.7092	372.713	-2.52604	2.61152e-09	8.48713e-07
ENSOCUG00000001752	GPC3	X:107901326-108357186	0.185056	1.28851	-2.51222	0.00024437	0.0109453
ENSOCUG00000016521	RRAGC	13:127618977-127641923	4.58112	32.1653	-2.49951	5.03902e-08	1.10894e-05
ENSOCUG00000028986	ZNF660	9:8147296-8184278	2.38198	9.8786	-2.49939	0.000463439	0.0172702
ENSOCUG00000005480	TAF4B	9:67462832-67598517	0.877881	6.46342	-2.48633	2.35108e-07	4.15888e-05
ENSOCUG00000008702	GSTO1	18:52185023-52198677	8.50269	59.1477	-2.47864	4.14416e-05	0.00279771
ENSOCUG00000011062	BTBD8	13:72266227-72366937	1.12029	7.12759	-2.4681	4.16455e-08	9.51254e-06
ENSOCUG00000002397	UBE4A	GL018782:434593-463433	18.1515	117.876	-2.46677	3.4445e-08	8.02253e-06
ENSOCUG00000000947	PM20D2	12:76007740-76037793	58.8319	185.435	-2.44596	0.000256637	0.0113673
ENSOCUG00000009183	ANKRD44	7:137468418-137693932	2.49059	16.3614	-2.42875	5.3932e-05	0.00340258
ENSOCUG00000003961	TXNRD1	4:83334803-83462653	5.20732	33.7393	-2.40715	1.82718e-12	1.23316e-09
ENSOCUG00000004607	ERRFI1	13:141852240-141856984	2.12348	14.1157	-2.40131	0.000397245	0.0156831
ENSOCUG00000000148	CDO1	3:605449-615492	5.66584	39.9446	-2.39594	4.68839e-06	0.000487121
ENSOCUG00000023366	WDR4	GL019261:197-19997	2.80595	18.4745	-2.38885	1.14962e-08	3.27865e-06
ENSOCUG00000005513	FKBP5	12:25622831-25763575	31.3637	201.245	-2.36872	1.01344e-12	7.86793e-10
ENSOCUG00000009391	ENSOCUG00000009391	GL018826:475848-492814	19.0673	115.979	-2.34664	4.18635e-08	9.51254e-06
ENSOCUG00000005116	PIK3R1	11:84366439-84444366	20.3985	128.013	-2.33124	2.85655e-08	6.88255e-06
ENSOCUG00000012063	JUP	19:42674772-42688146	2.97545	17.7737	-2.32949	5.23238e-08	1.13624e-05
ENSOCUG00000017322	ERBB3	4:39637901-39662041	0.887711	5.07816	-2.32833	0.000688115	0.0229227
ENSOCUG00000009455	FRRS1	13:64367377-64424093	2.89734	17.9716	-2.32241	6.0241e-05	0.00370854
ENSOCUG00000001552	BARD1	7:156087706-156199535	3.28917	19.2053	-2.31117	1.196e-08	3.37646e-06
ENSOCUG00000007155	ENSOCUG00000007155	9:38495890-38896508	4.50813	26.6513	-2.28196	2.22566e-10	9.14777e-08
ENSOCUG00000000699	CENPE	15:46423572-46506024	0.346958	1.97193	-2.25776	2.01553e-05	0.0016049
ENSOCUG00000016154	KCTD20	12:26423452-26457730	35.695	202.133	-2.25541	3.51922e-09	1.13056e-06
ENSOCUG00000015650	TBC1D15	4:50894497-50966282	4.95151	29.0994	-2.24191	2.93352e-10	1.18824e-07
ENSOCUG00000001246	TMCC2	16:66877194-66913453	0.926	5.18965	-2.22768	9.4452e-07	0.000132344
ENSOCUG00000001687	SPIDR	3:61829162-62285284	2.52048	15.7527	-2.22648	4.0036e-07	6.54367e-05
ENSOCUG00000009193	RRP9	9:19066792-19075443	7.07324	39.7675	-2.22178	7.14988e-08	1.48024e-05
ENSOCUG00000026004	SLC43A1	1:190568018-190598293	1.63895	9.64358	-2.22095	1.70173e-08	4.36346e-06
ENSOCUG00000012076	MYBBP1A	19:14061786-14075445	9.46275	55.7841	-2.21764	1.89112e-09	6.29225e-07
ENSOCUG00000011491	IVNS1ABP	GL018801:522563-539819	33.2752	193.376	-2.21618	2.84769e-08	6.88255e-06
ENSOCUG00000021272	TANGO2	GL018826:651052-678459	4.12876	22.577	-2.20677	8.30965e-05	0.00481597
ENSOCUG00000000108	ARL4A	GL018740:1098545-1103788	47.5273	267.661	-2.19128	1.65031e-06	0.000214532
ENSOCUG00000004660	FAH	GL018846:563862-587997	2.44903	13.6499	-2.18507	4.24647e-08	9.55764e-06
ENSOCUG00000000300	MCM7	GL018760:97146-103857	3.85883	20.7807	-2.16484	8.58275e-06	0.000789076
ENSOCUG00000004163	SLC25A33	13:140617476-140652840	10.418	71.0981	-2.16109	1.31708e-05	0.00114676
ENSOCUG00000008226	FBN2	3:11894215-12132302	0.0421783	0.237897	-2.13981	0.00187126	0.0469057
ENSOCUG00000014424	HFE	12:10783072-11031017	73.9559	352.127	-2.13673	5.24436e-08	1.13624e-05
ENSOCUG00000000076	SLC43A2	19:16504330-16552799	12.0836	59.0963	-2.12669	5.23914e-05	0.00335846
ENSOCUG00000017233	HIST1H1D	12:10782809-11030972	137.432	748.262	-2.11093	8.762e-08	1.76179e-05
ENSOCUG00000008118	LYPD6	7:88060151-88222095	0.129884	0.69737	-2.09953	0.000850044	0.0266643
ENSOCUG00000010706	FOSL2	2:157652790-157669203	10.4823	52.0079	-2.09557	2.22022e-06	0.000273095
ENSOCUG00000022502	TRMT61A	GL018751:359093-363764	4.26889	22.9939	-2.09183	5.6002e-05	0.00349375
ENSOCUG00000003430	HSPBAP1	14:96336069-96393161	6.72786	35.2959	-2.07903	4.32434e-09	1.3429e-06
ENSOCUG00000001801	FOXP2	7:30704959-31355029	1.5185	7.41525	-2.07855	4.66891e-08	1.03565e-05
ENSOCUG00000002961	WDR12	7:143551555-143576204	15.0187	78.7937	-2.06773	6.03048e-09	1.81232e-06
ENSOCUG00000006950	CECR2	8:38077417-38144100	3.0336	15.0788	-2.05006	1.62253e-08	4.27811e-06
ENSOCUG00000007985	STC2	3:54260911-54362776	2.97033	13.6215	-2.03352	0.000431633	0.016571
ENSOCUG00000004619	ZPR1	1:99633048-99644257	7.92458	39.9181	-2.03013	3.15783e-08	7.54344e-06
ENSOCUG00000000510	PPRC1	18:50163051-50178612	1.84264	7.96051	-2.00632	4.12098e-05	0.00278879
ENSOCUG00000008555	PLEKHM1	19:44912892-44974281	2.17729	9.68692	-1.99258	1.9756e-05	0.00158667
ENSOCUG00000006754	HERC2	17:77775345-78011180	5.05958	24.8283	-1.97452	2.0331e-05	0.00160708
ENSOCUG00000017011	MFSD9	2:89700207-89720615	1.81181	8.79479	-1.97099	0.00107139	0.031192
ENSOCUG00000023076	SFT2D2	13:24771533-24793953	5.6291	26.5514	-1.95841	3.45856e-06	0.000389772
ENSOCUG00000009273	ENSOCUG00000009273	3:633512-692825	0.683939	3.31806	-1.95203	0.000140524	0.00720644
ENSOCUG00000014421	MPZ	13:31684595-31689682	16.9184	81.4767	-1.94366	7.27756e-07	0.000108113
ENSOCUG00000009560	MTERF2	4:89474462-89503744	1.88488	38.5197	-1.93887	0.000212377	0.00982736
ENSOCUG00000004815	BAG2	12:47110691-47122289	23.2921	111.297	-1.93691	6.96059e-07	0.000104033
ENSOCUG00000004319	FTSJ3	19:48669473-48677058	11.0716	51.8803	-1.93554	1.77136e-07	3.25709e-05
ENSOCUG00000002888	DDX21	18:17779063-17798652	9.10073	43.9567	-1.93482	3.1874e-08	7.54955e-06
ENSOCUG00000014007	HEATR1	16:26282116-26337399	4.79486	22.7705	-1.9315	6.37378e-08	1.32941e-05
ENSOCUG00000006315	RFFL	19:24388956-24406842	4.38065	20.0596	-1.93117	3.3738e-07	5.7148e-05
ENSOCUG00000016772	DDIT4	18:15149447-15151297	133.807	602.184	-1.92753	5.06329e-05	0.00327933
ENSOCUG00000014916	SEMA4B	GL018738:1453348-1485676	3.99407	20.1855	-1.92474	0.000310877	0.0129876
ENSOCUG00000005861	ETS2	GL018727:2808338-2822042	5.97606	27.6024	-1.901	8.88817e-07	0.000126743
ENSOCUG00000003126	WDR43	2:157113133-157235489	11.4427	52.636	-1.89776	8.73261e-09	2.54237e-06
ENSOCUG00000026083	FAM219A	1:19371446-19428729	0.834654	3.91471	-1.89571	0.000139152	0.00717168
ENSOCUG00000010877	GNL2	GL018704:884559-907472	8.23736	37.722	-1.88546	1.44933e-07	2.7556e-05
ENSOCUG00000001121	ATIC	7:156647833-156690354	12.7215	55.8657	-1.88519	1.24547e-07	2.43423e-05
ENSOCUG00000016716	BACH1	14:158704518-158847226	15.9141	72.7451	-1.87796	1.27282e-07	2.47042e-05
ENSOCUG00000024550	TFAP4	GL018787:520278-533733	2.36934	10.1364	-1.87791	0.00144669	0.0390285
ENSOCUG00000016429	ABT1	12:10666814-10668965	9.30089	42.9384	-1.87472	0.000468496	0.0173891
ENSOCUG00000009837	RMC1	9:64701473-64721514	2.8474	12.4909	-1.85392	5.33699e-06	0.000534483
ENSOCUG00000013490	RRS1	3:82219351-82298464	2.14048	7.69403	-1.84668	0.000453816	0.0170023
ENSOCUG00000016820	RIOK3	9:64660028-64689520	20.8949	93.5989	-1.84086	4.96029e-06	0.000505019
ENSOCUG00000029246	SELENOP	11:63574443-63627694	271.281	1114.91	-1.83574	9.27257e-07	0.000131553
ENSOCUG00000013296	GADD45G	1:78237752-78242659	22.5225	98.6333	-1.8354	3.55261e-06	0.000398763
ENSOCUG00000012493	KLF15	9:5733247-5752228	43.8836	195.063	-1.83155	5.99794e-07	9.47098e-05
ENSOCUG00000005398	CCNE2	3:110413374-110501087	0.733032	3.30629	-1.83153	2.21953e-06	0.000273095
ENSOCUG00000029173	RNF103	2:99592779-99763041	9.05798	40.4368	-1.82469	5.73745e-08	1.22409e-05
ENSOCUG00000009107	ENSOCUG00000009107	18:51047336-51129416	6.70209	28.8229	-1.82001	0.00182421	0.0459322
ENSOCUG00000026192	RHOF	GL018824:819174-844662	6.6395	24.784	-1.80462	0.00044526	0.0168689
ENSOCUG00000029701	TMEM120B	21:5918409-5959567	7.28412	31.4607	-1.79969	2.57728e-05	0.00194157
ENSOCUG00000015312	PDGFD	1:112364651-112640040	10.0807	45.4845	-1.79937	4.78973e-06	0.000493979
ENSOCUG00000016259	DDIT4L	15:49644062-49648724	212.094	827.603	-1.78633	0.000165805	0.00815859
ENSOCUG00000015843	MCAT	GL019017:16562-26899	1.64106	6.98962	-1.78264	0.00191714	0.0477134
ENSOCUG00000015315	ALDH4A1	13:133985549-134011065	7.03741	29.4524	-1.77089	2.43589e-06	0.000296003
ENSOCUG00000010700	URB2	16:38120231-38147083	3.36384	14.1667	-1.76885	9.51777e-07	0.000132344
ENSOCUG00000005529	GTPBP2	12:33058477-33064642	7.38668	30.4004	-1.76222	5.43566e-05	0.00341396
ENSOCUG00000010633	HMOX1	4:86060985-86066691	12.6308	50.2494	-1.76015	0.000193246	0.0093121
ENSOCUG00000013638	C12orf66	4:43052002-43078043	0.835773	3.51616	-1.75986	0.00161351	0.0421042
ENSOCUG00000000516	ENSOCUG00000000516	18:50181155-50189973	25.5675	107.662	-1.75239	6.77255e-07	0.000102317
ENSOCUG00000016241	TP53INP1	3:110536034-110556698	4.68325	17.8699	-1.75172	2.57686e-05	0.00194157
ENSOCUG00000000408	ENSOCUG00000000408	7:112251933-112291030	5.12054	21.957	-1.75115	2.14013e-06	0.000266401
ENSOCUG00000011497	EXOSC5	GL018789:442441-450058	7.82618	31.2583	-1.7492	3.66478e-05	0.00257354
ENSOCUG00000009658	PES1	21:3138787-3151320	13.0285	54.0327	-1.7481	7.6726e-07	0.000111688
ENSOCUG00000003631	NOP58	7:143016614-143049544	14.1311	59.2711	-1.74062	2.70841e-07	4.73109e-05
ENSOCUG00000029290	ENSOCUG00000029290	GL018880:360376-387392	10.2196	43.1642	-1.73304	6.34824e-07	9.85706e-05
ENSOCUG00000000929	KIAA1143	9:14149461-14179349	6.08811	24.264	-1.72764	6.40899e-07	9.89641e-05
ENSOCUG00000008434	EARS2	6:14287224-14306740	3.87519	15.7943	-1.71591	7.68143e-06	0.000722856
ENSOCUG00000015131	ANKZF1	7:160474043-160479043	4.17055	16.7065	-1.71471	0.00197106	0.0487968
ENSOCUG00000010375	EIF4A1	19:11601528-11606681	77.5002	321.907	-1.71169	8.55759e-06	0.000789076
ENSOCUG00000003040	ADAMTS3	15:77518041-77836614	0.391717	1.13925	-1.70942	0.000651071	0.02203
ENSOCUG00000008932	DDX54	21:8861789-8876602	6.02685	23.9657	-1.70837	8.74828e-06	0.000796435
ENSOCUG00000005510	XPO5	12:32970994-33017461	4.41936	18.1555	-1.70766	6.92974e-07	0.000104033
ENSOCUG00000004536	EIF2B5	14:81562551-81573451	8.17948	33.004	-1.70707	2.14463e-06	0.000266401
ENSOCUG00000017633	ENSOCUG00000017633	GL018733:2267463-2300470	3.91031	15.558	-1.70641	2.26219e-06	0.000276096
ENSOCUG00000024234	SUN2	4:84443978-84449825	8.15086	31.79	-1.70216	9.96392e-05	0.00554025
ENSOCUG00000008203	ENSOCUG00000008203	8:32604884-32614376	4.97863	19.8331	-1.70062	4.2411e-05	0.00282899
ENSOCUG00000008073	POLR3E	6:13012667-13052000	5.44968	22.6145	-1.69937	2.58361e-06	0.000308586
ENSOCUG00000016614	NDEL1	19:10830717-10863154	2.70537	10.8601	-1.69082	0.000448012	0.0169438
ENSOCUG00000007939	ZSCAN25	GL018760:674514-688216	2.14043	8.84373	-1.69017	0.000577777	0.0202614
ENSOCUG00000007211	RPH3AL	19:16841060-16972777	0.98086	3.9584	-1.67831	1.47069e-06	0.000193888
ENSOCUG00000002807	RNF141	1:152222943-152308505	3.44539	13.5945	-1.67046	1.99828e-05	0.00159571
ENSOCUG00000015037	UGT8	15:34780877-34880756	0.332489	1.36686	-1.66538	0.000927239	0.0281997
ENSOCUG00000008257	EEF1AKNMT	13:21020989-21039023	4.89954	18.9903	-1.66517	4.97015e-06	0.000505019
ENSOCUG00000023066	STAT5A	19:43100756-43120280	7.52079	28.2378	-1.6637	3.16126e-05	0.00229491
ENSOCUG00000004613	LRRC59	19:37316134-37331368	4.07608	16.4302	-1.65757	5.3701e-05	0.00339568
ENSOCUG00000024513	TECPR1	GL018873:138706-161318	2.18351	8.16695	-1.65754	0.00117481	0.0335733
ENSOCUG00000010050	ENSOCUG00000010050	11:86614-132854	3.24418	12.4932	-1.65032	3.6639e-06	0.000404488
ENSOCUG00000029160	PUS7	7:41837691-41890712	3.00835	11.3659	-1.6487	3.6533e-06	0.000404488
ENSOCUG00000008090	DHX37	GL018864:86742-120133	1.29458	5.04942	-1.64832	0.000126647	0.00670389
ENSOCUG00000009381	URB1	14:162397587-162466913	1.81091	7.53822	-1.64423	7.91187e-06	0.000737096
ENSOCUG00000017342	ENSOCUG00000017342	4:39662883-39671794	36.7686	142.362	-1.64018	5.35458e-06	0.000534483
ENSOCUG00000017610	FAM160B1	18:62357202-62418384	14.1752	49.172	-1.62714	2.3745e-05	0.00182823
ENSOCUG00000005010	ACSL4	X:58044616-58083079	19.2027	72.8937	-1.62166	4.45431e-05	0.00292926
ENSOCUG00000014478	BRIX1	11:56227990-56239093	13.3691	52.5806	-1.61627	2.74778e-06	0.000323001
ENSOCUG00000014960	NOP56	4:9681659-9686943	7.67924	28.959	-1.60899	0.000249105	0.0111041
ENSOCUG00000022081	ZNF7	GL018957:163798-177733	9.26599	34.5477	-1.6065	4.74429e-06	0.000491104
ENSOCUG00000004805	DHX33	19:12877192-12903049	2.00517	7.40228	-1.60491	0.000115207	0.00625227
ENSOCUG00000017812	TCF12	17:15183062-15592538	7.99964	29.2574	-1.60311	0.000626939	0.0214524
ENSOCUG00000014588	SNRNP40	13:134924719-134957667	6.88096	25.9827	-1.59977	7.2329e-06	0.000692302
ENSOCUG00000026938	ENSOCUG00000026938	GL018904:38017-50537	5.59107	20.2628	-1.59901	0.000848121	0.0266339
ENSOCUG00000029252	ENSOCUG00000029252	13:73078043-73165742	0.780445	2.83098	-1.59379	0.00124754	0.0350426
ENSOCUG00000004696	ENSOCUG00000004696	2:132278345-132357989	89.4045	325.794	-1.59229	3.11768e-06	0.000355657
ENSOCUG00000010232	ANTXR1	2:116941828-117186570	4.92413	23.5909	-1.59072	0.000566499	0.0200165
ENSOCUG00000011450	WDR75	7:129801690-129841655	4.82025	17.871	-1.58196	1.46471e-05	0.00126349
ENSOCUG00000013848	KIZ	4:15380335-15495028	4.87729	17.8991	-1.58072	1.64657e-06	0.000214532
ENSOCUG00000003462	EIF2B1	GL018923:302657-310994	6.40024	23.8878	-1.58062	0.000160499	0.00795354
ENSOCUG00000017670	PTBP3	1:987461-1088543	9.48081	36.5181	-1.5744	0.000142522	0.00725563
ENSOCUG00000006427	RUVBL2	GL019028:52923-67778	11.6171	42.6528	-1.57291	1.19265e-05	0.00104822
ENSOCUG00000016532	ATP13A3	14:90221063-90320417	8.00769	30.4569	-1.57033	8.86622e-05	0.00502641
ENSOCUG00000008423	ZNF282	7:2831875-2860933	6.6427	24.2117	-1.56546	1.1228e-05	0.00099623
ENSOCUG00000009841	GNL3	9:19741299-19747266	17.4147	64.5641	-1.56544	1.02869e-05	0.000927443
ENSOCUG00000012703	ELAC2	19:6709817-6734941	2.56333	9.43246	-1.56512	3.89808e-05	0.00271285
ENSOCUG00000007788	TTC7A	2:139237330-139346111	1.90764	6.03854	-1.54828	0.000262544	0.0114833
ENSOCUG00000014434	AATF	19:25861703-25989468	1.00379	3.6157	-1.54301	1.61116e-05	0.00136456
ENSOCUG00000029150	ZNF677	GL018792:621544-629183	4.01281	14.9228	-1.53807	0.0020361	0.0499184
ENSOCUG00000014442	HIST1H1E	12:10799426-10968429	212.766	810.368	-1.5373	2.74282e-05	0.00204424
ENSOCUG00000010185	ALDH7A1	3:10371219-10412184	7.70651	27.5938	-1.53187	5.24925e-06	0.000529644
ENSOCUG00000009296	DHTKD1	16:16703071-16760497	3.35671	11.5373	-1.52965	7.91188e-05	0.00461649
ENSOCUG00000006343	KLF9	1:56667965-56697311	59.2285	203.763	-1.52564	1.9025e-05	0.00154573
ENSOCUG00000001951	ATP23	GL018714:1030122-1042300	4.18258	14.2261	-1.51953	0.000634247	0.021619
ENSOCUG00000000128	C21orf91	14:145797958-145837908	2.42348	8.6387	-1.51757	6.40895e-05	0.00389399
ENSOCUG00000016834	GABARAPL1	8:28627752-28639811	22.2008	100.038	-1.51606	0.000782593	0.0249974
ENSOCUG00000001585	RAE1	GL019257:9694-23581	6.46822	22.4057	-1.51462	0.00184664	0.0463717
ENSOCUG00000012085	ENSOCUG00000012085	18:64715295-64800724	3.76499	13.8125	-1.51156	0.00162087	0.0422078
ENSOCUG00000004487	DRP2	X:88098452-88145532	1.46642	5.26201	-1.5068	0.000135766	0.00706613
ENSOCUG00000007993	ZBTB49	2:277850-295822	3.96611	14.2644	-1.50584	0.000127077	0.00671392
ENSOCUG00000024586	NUP43	GL018800:158230-175813	4.45154	15.2273	-1.50454	6.98511e-05	0.00418423
ENSOCUG00000011036	NOC2L	GL019849:9764-20324	4.36319	16.2602	-1.50327	0.00119453	0.0339634
ENSOCUG00000010542	BNIP3L	2:43306127-43327873	19.1549	66.6355	-1.50299	0.000123865	0.00658197
ENSOCUG00000014052	LSAMP	14:102893570-103192491	0.236672	0.878297	-1.50068	0.000716785	0.0235965
ENSOCUG00000012586	ENSOCUG00000012586	7:65113385-65128806	14.4507	50.714	-1.49686	1.73942e-05	0.00142985
ENSOCUG00000004094	OSER1	GL018718:3467707-3473783	73.0389	252.562	-1.49617	8.40178e-05	0.00484168
ENSOCUG00000006850	ENSOCUG00000006850	9:43362425-43371394	4.71471	16.4058	-1.49446	0.000569995	0.0200704
ENSOCUG00000012639	LMO4	13:77457580-77473744	14.4931	51.8241	-1.4915	0.000719352	0.0236531
ENSOCUG00000011276	TMA16	GL018701:6288206-6424878	1.09523	4.05506	-1.4881	4.9919e-05	0.00324462
ENSOCUG00000004725	NOP14	GL018796:868115-893882	2.90145	10.0148	-1.46983	0.000102734	0.00568576
ENSOCUG00000016120	ENSOCUG00000016120	GL018778:1115027-1139418	16.8808	58.075	-1.46336	1.64287e-05	0.00137064
ENSOCUG00000011804	FAM91A1	3:139570682-139618661	6.07023	20.8057	-1.46178	5.61349e-05	0.00349424
ENSOCUG00000004189	ENSOCUG00000004189	1:51641068-51684727	4.85622	16.7542	-1.4589	2.80347e-05	0.00208389
ENSOCUG00000000697	ELP2	9:77371082-77411994	14.1355	47.2446	-1.45858	7.9119e-05	0.00461649
ENSOCUG00000015820	MXD1	2:116265300-116296275	2.07455	5.51826	-1.45238	0.00160705	0.041977
ENSOCUG00000004242	TEX10	1:12842203-12906852	5.55684	18.8224	-1.45174	1.49322e-05	0.00128412
ENSOCUG00000007572	WDR3	13:46332484-46357541	4.59809	15.4272	-1.44502	5.9243e-05	0.00366323
ENSOCUG00000003010	TXNIP	13:42736084-42738721	483.992	1569.71	-1.44498	4.15447e-05	0.00279791
ENSOCUG00000004716	WDR19	2:28540858-28633906	0.408023	1.42493	-1.44366	0.00203193	0.0498598
ENSOCUG00000004436	INSR	GL018767:1045514-1212142	19.5827	63.2738	-1.43973	5.41685e-05	0.00340981
ENSOCUG00000015070	ULK1	GL019345:15635-43297	7.43502	24.813	-1.43891	7.7178e-05	0.00454317
ENSOCUG00000014256	TSR1	19:15829272-15842481	25.9765	86.794	-1.43442	2.25303e-05	0.00174917
ENSOCUG00000001334	SLC3A2	GL018717:1482660-1507689	48.5017	165.393	-1.43151	0.000194094	0.0093156
ENSOCUG00000014719	PGD	13:139912769-139935802	6.46072	21.8514	-1.41888	0.000657657	0.0221991
ENSOCUG00000012090	ERN1	19:48922101-49013142	0.993461	3.41673	-1.41153	0.000453412	0.0170023
ENSOCUG00000024969	FURIN	GL018738:1282693-1291324	5.84969	18.9501	-1.40844	0.000897334	0.0276512
ENSOCUG00000025931	RRP1B	GL019091:97492-108248	5.26447	17.4718	-1.40726	0.000724044	0.0237794
ENSOCUG00000010049	MOSPD1	X:109180776-109235771	9.23079	29.8993	-1.39859	8.50154e-05	0.00488908
ENSOCUG00000022918	DDX56	10:44994074-45001320	9.66116	31.7312	-1.39243	0.000396519	0.0156831
ENSOCUG00000016510	RUVBL1	9:7058221-7108095	15.4721	49.9746	-1.38841	5.20715e-05	0.00335333
ENSOCUG00000017722	GMPR	GL018711:3712209-3753018	53.5678	174.475	-1.38744	5.909e-05	0.00366188
ENSOCUG00000016294	CTPS1	13:125601998-125624089	4.05335	13.3778	-1.38669	0.00023142	0.0104491
ENSOCUG00000029740	ENSOCUG00000029740	5:1855747-1877915	28.2329	91.1578	-1.38637	1.69296e-05	0.00139989
ENSOCUG00000007893	GPAM	18:59820026-59854034	4.37622	13.6711	-1.38619	0.000285507	0.0121456
ENSOCUG00000012590	PMS2	GL018873:411812-442098	2.96071	9.73443	-1.38564	0.00026031	0.0114546
ENSOCUG00000027029	ARID5B	18:24052008-24234760	23.871	77.7351	-1.38441	0.000331072	0.0136026
ENSOCUG00000016458	TFDP2	14:35374951-35587171	39.7806	116.259	-1.38429	0.00013028	0.00685725
ENSOCUG00000007408	GNL3L	X:35510606-35549648	4.63843	14.4025	-1.36358	0.000423615	0.0164211
ENSOCUG00000002149	MRPS18B	12:22663230-22668796	20.2333	62.8712	-1.36341	0.000169437	0.00830807
ENSOCUG00000017724	ENSOCUG00000017724	9:16652870-16657259	28.4749	90.0135	-1.36245	0.000307298	0.0128766
ENSOCUG00000002598	PSMB3	19:40215063-40224099	87.9402	277.156	-1.36226	0.000139333	0.00717168
ENSOCUG00000009274	SRSF5	GL018749:1548864-1557691	10.2369	33.8672	-1.36	0.000672882	0.0225767
ENSOCUG00000004186	PMM2	6:2746153-2771073	2.1031	6.82572	-1.35889	0.00192166	0.0477835
ENSOCUG00000008792	VEZT	4:74516465-74624621	19.1323	60.175	-1.35827	0.000234764	0.0105659
ENSOCUG00000000038	CREBRF	3:54091091-54167892	15.2383	47.485	-1.35823	5.36906e-05	0.00339568
ENSOCUG00000004534	MDN1	12:76472267-76656399	7.81542	13.478	-1.35584	9.58711e-05	0.00536974
ENSOCUG00000009623	ENSOCUG00000009623	12:134594795-134624974	9.09713	28.6463	-1.3557	7.48635e-05	0.00444238
ENSOCUG00000025883	RCC2	GL018915:108178-120311	4.73024	14.6776	-1.35407	0.00178528	0.0452373
ENSOCUG00000000498	TVP23B	19:4396243-4419276	16.629	53.2816	-1.35399	0.000138314	0.00716246
ENSOCUG00000005078	ENSOCUG00000005078	19:43015412-43092331	13.2108	40.8304	-1.34988	0.000140225	0.00720432
ENSOCUG00000008957	NFX1	1:20083768-20155665	5.76478	18.2085	-1.34908	4.41582e-05	0.0029108
ENSOCUG00000012587	ENSOCUG00000012587	12:1852975-1871394	7.55039	23.7298	-1.34822	0.00038163	0.015194
ENSOCUG00000015333	ZKSCAN1	GL018760:176380-192343	9.12084	28.938	-1.34446	0.000256394	0.0113673
ENSOCUG00000001670	PEX16	1:185179185-185257125	4.85604	15.046	-1.33861	0.000118445	0.00636619
ENSOCUG00000006100	ENSOCUG00000006100	2:117959191-117972280	14.6319	45.2978	-1.33289	9.91622e-05	0.0055319
ENSOCUG00000015888	FBXO31	GL018982:135006-168398	12.1212	41.4069	-1.3325	0.00077386	0.0249465
ENSOCUG00000026953	SDAD1	15:74422872-74451310	4.88231	15.3449	-1.33178	0.000256487	0.0113673
ENSOCUG00000016753	ASCC1	18:15191933-15296243	6.87231	21.1374	-1.3317	0.00165615	0.0427404
ENSOCUG00000004817	LSG1	14:90463911-90522102	3.05313	9.36767	-1.33058	0.000276201	0.0118398
ENSOCUG00000000098	SLC16A10	12:98822240-98960761	9.33426	34.0683	-1.33005	0.000814333	0.0258341
ENSOCUG00000012488	ALS2	7:142481106-142542783	4.64435	14.0299	-1.32798	0.000702595	0.0232114
ENSOCUG00000006312	PDCD11	18:51324696-51376659	2.33328	7.37184	-1.32658	0.000225912	0.0102831
ENSOCUG00000001009	NFE2L2	7:116890364-117211820	15.0927	43.6035	-1.32326	0.000356315	0.0143798
ENSOCUG00000001398	NAT10	1:173444687-173513174	2.68577	8.415	-1.31998	0.000223678	0.0102373
ENSOCUG00000014983	PPFIBP2	1:149082602-149210630	3.09073	9.36832	-1.31542	0.00026761	0.0116321
ENSOCUG00000003434	SLC49A4	14:96230616-96335063	39.7643	123.031	-1.31038	3.48617e-05	0.00249833
ENSOCUG00000005662	RRP12	18:45500670-45638822	5.81658	16.6709	-1.3068	0.000692905	0.0229799
ENSOCUG00000003333	LIFR	11:59536878-59598354	18.4669	56.1639	-1.30315	7.12103e-05	0.00425269
ENSOCUG00000006354	RBL2	5:9780985-9839400	11.3579	34.402	-1.30249	5.70523e-05	0.00354345
ENSOCUG00000012808	MCPH1	GL018713:702667-793426	3.9206	12.0207	-1.29973	0.000204327	0.00961405
ENSOCUG00000023666	SNX16	3:97423160-97459997	8.73614	26.412	-1.29711	0.000242042	0.0108585
ENSOCUG00000022234	B4GALT1	1:20276562-20330952	7.72247	23.3332	-1.28404	0.000193974	0.0093156
ENSOCUG00000010208	ENSOCUG00000010208	7:39619429-39649519	5.8018	17.5828	-1.28361	0.000189844	0.00917946
ENSOCUG00000016601	SSH2	19:18285344-18578519	42.7964	132.388	-1.28081	0.000873457	0.0271868
ENSOCUG00000010138	POLR1A	2:100247451-100325908	2.72565	8.37541	-1.2779	0.000223801	0.0102373
ENSOCUG00000029606	ENSOCUG00000029606	5:1153821-1169732	4.51936	13.628	-1.27706	0.000847416	0.0266339
ENSOCUG00000014090	ARL8B	GL018703:3140542-3211709	7.68079	19.4328	-1.2753	0.000415932	0.0162132
ENSOCUG00000016028	RPF2	12:98717305-98762415	10.5373	31.3546	-1.27217	0.000207557	0.00971694
ENSOCUG00000016487	DDR1	12:22892112-22905659	6.04752	17.6784	-1.27193	0.00172544	0.0441615
ENSOCUG00000022183	CTNNAL1	1:4154142-4221329	6.48578	19.9123	-1.2661	0.0014768	0.0396114
ENSOCUG00000022463	VARS	12:20591543-20603816	7.41853	21.8013	-1.26429	0.00080393	0.0255621
ENSOCUG00000013750	WWTR1	14:43311904-43456455	8.64489	25.6917	-1.26415	0.000135508	0.00706613
ENSOCUG00000023941	ENSOCUG00000023941	4:9109628-9147818	5.29383	15.7094	-1.26219	0.000260657	0.0114546
ENSOCUG00000011253	ZC3H8	2:97093966-97167823	3.93447	11.7919	-1.25765	0.000601393	0.0208762
ENSOCUG00000026197	CTSD	GL019645:1379-9770	54.3186	158.653	-1.25271	0.000477735	0.0176383
ENSOCUG00000011117	ENSOCUG00000011117	3:52619602-52633186	48.0138	139.42	-1.2485	0.000279233	0.0118968
ENSOCUG00000010764	WWP2	5:25186569-25344182	2.5108	7.33566	-1.24464	0.000596668	0.0208193
ENSOCUG00000014822	FAF2	3:56954162-57025653	7.11016	20.8799	-1.24435	0.000334797	0.0136995
ENSOCUG00000002363	ENSOCUG00000002363	7:119695484-119722172	6.57016	19.5886	-1.24041	0.000430373	0.0165682
ENSOCUG00000003844	RPL7L1	12:32409275-32416464	19.071	56.1247	-1.23832	0.00157201	0.0415199
ENSOCUG00000012098	ENSOCUG00000012098	10:25834382-25838690	32.6263	95.3436	-1.23506	0.000391713	0.0155511
ENSOCUG00000008011	ABCA8	19:52759363-52828097	45.6942	137.908	-1.23388	0.000269719	0.0116874
ENSOCUG00000007100	FBXO25	GL018917:391547-434314	4.20515	11.0717	-1.2316	0.000777571	0.024966
ENSOCUG00000001418	PSMD14	7:100346345-100547160	13.177	35.0896	-1.22836	0.000986557	0.029271
ENSOCUG00000007918	NSUN2	GL018756:358327-385074	5.63093	16.6523	-1.22772	0.000600934	0.0208762
ENSOCUG00000003588	EDRF1	GL018726:241741-278762	2.36054	6.71627	-1.22664	0.00114582	0.0330296
ENSOCUG00000012758	HBP1	7:43656588-43680386	88.6196	251.628	-1.22106	0.000505143	0.0184233
ENSOCUG00000029298	CIR1	7:113983597-114025692	5.9345	16.7469	-1.21961	0.000437715	0.0166672
ENSOCUG00000014831	ATG2B	GL018779:514366-587351	3.71067	10.8674	-1.21906	0.000386121	0.0153509
ENSOCUG00000012516	LIN54	15:67258663-67463423	3.64455	10.3121	-1.21743	0.000492415	0.018061
ENSOCUG00000011890	MED30	3:133296076-133322478	11.8231	34.1375	-1.21253	0.000370678	0.014877
ENSOCUG00000007361	EXT2	1:183771677-183919177	5.67475	16.6187	-1.20725	0.000312618	0.0130408
ENSOCUG00000002324	PHRF1	GL019738:5231-24848	8.09066	23.4142	-1.20147	0.000750361	0.0243859
ENSOCUG00000017353	MORC2	21:3399140-3442708	2.11337	6.00616	-1.20062	0.000927243	0.0281997
ENSOCUG00000010217	PSMC2	7:39653016-39664496	121.563	340.766	-1.19908	0.000920052	0.0281033
ENSOCUG00000000681	ENSOCUG00000000681	X:2666152-2723899	6.73537	19.5032	-1.19289	0.000520287	0.0188484
ENSOCUG00000015247	ZDHHC14	12:147669841-147927085	1.11067	3.18403	-1.18779	0.00131645	0.0364214
ENSOCUG00000003857	GART	GL018729:328948-360975	8.84766	25.1808	-1.18553	0.000875086	0.0271993
ENSOCUG00000004933	SUPV3L1	18:17539978-17573867	4.95686	14.1022	-1.18115	0.000693122	0.0229799
ENSOCUG00000000795	ZFAND5	1:58794678-58831420	47.2007	167.161	-1.17868	0.00202634	0.0497664
ENSOCUG00000009691	PSMD3	19:41208018-41223833	59.4658	166.246	-1.17288	0.000450708	0.016997
ENSOCUG00000022298	NFE2L1	19:39289457-39297509	92.4401	248.122	-1.16847	0.000776711	0.024966
ENSOCUG00000010475	UTP20	4:80625054-80728934	1.94887	5.53578	-1.16497	0.00115757	0.0332848
ENSOCUG00000016220	SAP30BP	GL018845:89443-127974	9.27231	25.8	-1.1606	0.000691039	0.0229799
ENSOCUG00000007226	NAA25	21:7951896-8051379	28.4484	78.5294	-1.15487	0.00103415	0.0303928
ENSOCUG00000007293	CLPX	17:7112750-7159088	34.8218	93.1173	-1.1547	0.0005744	0.0201682
ENSOCUG00000000750	PRMT3	1:159294030-159448831	6.8482	18.7803	-1.1508	0.000944758	0.0284537
ENSOCUG00000005105	ENSOCUG00000005105	2:127927942-127999845	1.90734	5.30271	-1.15012	0.0016405	0.042488
ENSOCUG00000008495	PSMD11	19:22036489-22081727	41.475	113.937	-1.1497	0.000487875	0.0179652
ENSOCUG00000002219	MRM3	19:17238497-17246213	14.9284	41.6697	-1.1437	0.00141717	0.0384549
ENSOCUG00000007230	CEBPZ	2:149078269-149103143	7.24485	20.3037	-1.14141	0.00125415	0.0351224
ENSOCUG00000023323	LYSMD3	11:10280968-10295111	12.1924	33.6571	-1.13953	0.00107964	0.0313993
ENSOCUG00000005042	APPL2	4:91123245-91173562	5.1173	14.0318	-1.13425	0.000977949	0.0290773
ENSOCUG00000002235	MCMBP	18:66997151-67052631	10.4262	28.0219	-1.13346	0.000605196	0.0209599
ENSOCUG00000016290	MESD	GL018737:1797634-1807022	14.064	38.0084	-1.13272	0.00125612	0.0351424
ENSOCUG00000016161	ADSL	GL018734:1984331-2002354	11.975	32.0155	-1.12765	0.00114031	0.032924
ENSOCUG00000012136	TBK1	4:43251460-43307000	22.1724	58.8103	-1.12377	0.00111739	0.0323293
ENSOCUG00000014800	PLP1	X:86329163-86439439	2.79508	7.45146	-1.11268	0.00091605	0.0280424
ENSOCUG00000006231	ENSOCUG00000006231	20:15286897-15299553	120.695	321.989	-1.11006	0.00125275	0.0351185
ENSOCUG00000011968	BSDC1	GL018704:5803912-5832734	15.4776	41.1011	-1.1057	0.00116202	0.0333785
ENSOCUG00000015776	GOLGA5	20:13251618-13285873	4.47613	11.9507	-1.09536	0.00188054	0.047054
ENSOCUG00000015714	TCP11L2	4:90076425-90122352	21.3301	54.9879	-1.09472	0.00122811	0.0346013
ENSOCUG00000029733	ENSOCUG00000029733	18:4422096-4482302	3.63707	9.63633	-1.09458	0.00149905	0.0400929
ENSOCUG00000006058	POLR1B	2:97346921-97372792	6.52107	16.8944	-1.09267	0.00158584	0.0416567
ENSOCUG00000009687	MCCC2	GL018720:175717-248991	8.3154	21.6441	-1.09177	0.000914366	0.0280215
ENSOCUG00000013139	BCKDHB	12:67028090-67301356	17.2905	45.4228	-1.08548	0.00090181	0.0276975
ENSOCUG00000013806	SORT1	13:54771290-54908882	67.7672	144.423	-1.08508	0.00051304	0.0186705
ENSOCUG00000007255	RANBP9	12:7310898-7387707	39.5792	106.097	-1.08442	0.000784272	0.0250224
ENSOCUG00000004787	NUP88	19:12819766-12853531	6.69292	17.4025	-1.07183	0.00161493	0.0421042
ENSOCUG00000013930	NOC3L	18:41972021-42089100	4.04874	10.5496	-1.06827	0.00119883	0.0340508
ENSOCUG00000012292	CASD1	10:34381126-34429445	8.97551	23.2375	-1.0667	0.00201172	0.0494942
ENSOCUG00000012126	XPOT	4:43171982-43251091	13.4794	34.7985	-1.06556	0.00129357	0.0359026
ENSOCUG00000004147	SP1	4:37190595-37225300	10.3826	26.4547	-1.05834	0.00156845	0.0415088
ENSOCUG00000014500	AHCTF1	16:20701137-20774375	15.4589	38.8913	-1.04039	0.00132902	0.036524
ENSOCUG00000014151	PRPF6	GL019070:140678-185496	18.8442	48.9319	-1.03962	0.00179987	0.0454423
ENSOCUG00000001873	DGKD	GL018736:892613-961250	9.64293	24.1762	-1.01866	0.00176797	0.0449209
ENSOCUG00000001127	RHOQ	2:139683761-139715430	27.8287	17.0289	1.01336	0.0018342	0.0461423
ENSOCUG00000001081	WWP1	3:101825601-101919341	142.372	84.624	1.04917	0.00179203	0.0453262
ENSOCUG00000011069	NDUFB3	7:141823087-141831646	71.0656	42.5369	1.06554	0.0018839	0.0470959
ENSOCUG00000023692	TPT1	8:49787957-49790682	1582.88	951.378	1.07154	0.00157908	0.0415844
ENSOCUG00000025948	RPS6KA3	X:5920079-6029438	33.8995	20.2105	1.07558	0.00159167	0.0417605
ENSOCUG00000025889	ENSOCUG00000025889	GL018705:1373867-1437852	83.1452	49.1802	1.07938	0.000860975	0.0269165
ENSOCUG00000012582	RAB21	4:50787136-50825726	28.9586	16.7706	1.08104	0.00132483	0.036505
ENSOCUG00000015389	TEAD4	8:29175742-29464015	21.2852	8.94724	1.08125	0.00124169	0.0349135
ENSOCUG00000014006	ENSOCUG00000014006	X:9773697-9798338	27.9315	16.5342	1.08754	0.00168758	0.0433512
ENSOCUG00000010739	SSPN	8:13950382-13986535	46.0278	27.1731	1.08942	0.00137044	0.0373683
ENSOCUG00000007955	TEAD1	1:154523039-154719439	23.3588	13.8228	1.08946	0.000947396	0.0285025
ENSOCUG00000016222	TXLNB	12:129681218-129727994	96.1581	55.1899	1.09819	0.001778	0.0450938
ENSOCUG00000012189	MAPK6	17:20487074-20508303	83.2836	49.5557	1.10253	0.00148352	0.0397155
ENSOCUG00000004210	VMP1	19:28485531-28625298	19.1036	11.3359	1.10671	0.000779826	0.024966
ENSOCUG00000004581	NDUFS6	GL019196:89383-96956	127.197	73.2723	1.107	0.00128951	0.0358324
ENSOCUG00000011164	THAP4	GL019032:31588-73219	38.194	22.2033	1.10795	0.00189232	0.0472217
ENSOCUG00000012148	ITPR1	GL018703:3385687-3684190	4.37721	2.3876	1.11598	0.00200656	0.0494109
ENSOCUG00000011411	AK3	1:49501220-49524673	68.3947	40.0864	1.11617	0.00117307	0.0335733
ENSOCUG00000012991	PDIA6	GL018795:492052-513790	17.2388	9.8038	1.13349	0.000960771	0.0287512
ENSOCUG00000001818	KPNA4	14:54920244-54984131	62.4782	35.77	1.13598	0.000434607	0.0166167
ENSOCUG00000000678	AOPEP	1:73722848-74122609	27.4853	15.2648	1.13794	0.00132212	0.0364777
ENSOCUG00000013221	ENSOCUG00000013221	16:36569377-36619151	31.2892	17.8851	1.13978	0.000775956	0.024966
ENSOCUG00000008140	TTLL7	13:80999908-81103810	17.8086	9.94875	1.1414	0.000636661	0.0216472
ENSOCUG00000009587	ESCO1	9:62862635-62914384	19.9154	11.179	1.14887	0.000780959	0.0249737
ENSOCUG00000015800	ENSOCUG00000015800	GL018743:316401-541229	224.739	120.577	1.15603	0.00169215	0.043389
ENSOCUG00000009746	PDLIM5	15:55255629-55534511	29.8159	20.8894	1.15615	0.000941364	0.0284127
ENSOCUG00000002299	ENAH	16:47465359-47556692	15.5753	8.97549	1.16111	0.000730014	0.0239193
ENSOCUG00000005957	RNF34	21:6187354-6216546	37.3569	21.6642	1.16198	0.00157731	0.0415844
ENSOCUG00000003591	CAPZA2	7:28321422-28391314	214.074	120.32	1.16421	0.00103846	0.0304554
ENSOCUG00000002264	ADCY10	13:25092815-25207278	3.03803	1.62697	1.17104	0.00157321	0.0415199
ENSOCUG00000007967	FHL2	2:86920535-87003107	8.15739	4.51846	1.18004	0.00122411	0.0345234
ENSOCUG00000007472	ENSOCUG00000007472	GL018840:384610-431258	32.2592	17.2429	1.1807	0.000331439	0.0136026
ENSOCUG00000012906	SMOC2	GL018930:125577-261350	6.12368	3.31486	1.18082	0.000957627	0.0287512
ENSOCUG00000004230	SLC9A7	X:31726075-31894069	1.98114	1.11291	1.1883	0.00139997	0.0380944
ENSOCUG00000015386	FBXW4	18:49658087-49749274	51.5436	28.6633	1.19573	0.00128388	0.0357403
ENSOCUG00000016534	TMEM126A	1:131095165-131104851	66.1514	36.4584	1.19775	0.00174595	0.0444421
ENSOCUG00000014147	CHORDC1	1:126670499-126687079	27.2698	14.8598	1.20183	0.000573912	0.0201682
ENSOCUG00000014603	FKBP4	8:29030192-29039998	25.2242	13.7215	1.20713	0.000864867	0.027008
ENSOCUG00000004146	ANXA2	17:11980984-12028244	32.4182	17.6475	1.20775	0.000286405	0.0121653
ENSOCUG00000026640	SESN3	1:121624866-121721075	18.7021	9.58292	1.21025	0.000557892	0.0197875
ENSOCUG00000012338	DDX3X	X:26686754-26703384	122.525	65.9603	1.21059	0.000163723	0.00809892
ENSOCUG00000013478	HTRA1	18:69313707-69342537	16.2833	8.83687	1.21078	0.000524331	0.018958
ENSOCUG00000011221	PPP2R5C	GL018751:1488820-1648236	18.9195	10.1888	1.2115	0.000210957	0.00977785
ENSOCUG00000005617	ENSOCUG00000005617	2:62247813-62298540	34.4208	17.3344	1.22254	0.00159278	0.0417605
ENSOCUG00000004020	ENSOCUG00000004020	2:97304849-97336347	13.7502	7.34575	1.2264	0.00154715	0.0411038
ENSOCUG00000027643	NUP50	GL018962:188373-204285	11.8114	6.36814	1.24079	0.00163845	0.0424796
ENSOCUG00000016789	DENND2C	13:49564177-49600856	6.56003	3.45477	1.24129	0.000635536	0.0216353
ENSOCUG00000017924	MME	14:49325747-49395270	22.1778	11.2785	1.2428	0.000900276	0.0276808
ENSOCUG00000009294	EFR3A	3:147719806-147790430	41.9889	22.2611	1.24628	0.000170368	0.00833908
ENSOCUG00000015875	RFTN1	14:2341334-2540607	9.62135	5.1913	1.2497	0.00088936	0.0274964
ENSOCUG00000009939	MYPN	18:18404832-18523695	57.6769	28.9985	1.25518	0.00162504	0.0422103
ENSOCUG00000001303	SMDT1	GL018734:516906-522061	316.273	167.411	1.26019	0.000627093	0.0214524
ENSOCUG00000006268	SH3KBP1	X:5231838-5560880	3.52155	1.81609	1.26122	0.000569755	0.0200704
ENSOCUG00000005279	TGFB2	16:54742535-54834662	4.95726	2.45741	1.26202	0.00101225	0.0298747
ENSOCUG00000012230	PCBD2	3:17606863-17661318	3.92202	2.08234	1.26289	0.000682206	0.0228074
ENSOCUG00000016420	SLC25A20	9:16499388-16533151	10.3594	5.32234	1.26331	0.000289978	0.0122426
ENSOCUG00000020919	TMOD4	13:41018888-41022208	376.076	191.956	1.27337	0.00146349	0.0393299
ENSOCUG00000007692	JPH1	3:90056479-90151014	101.405	51.4427	1.27356	0.00164181	0.042488
ENSOCUG00000006500	SLC4A4	15:78490760-78813567	2.19117	1.14196	1.27377	0.00022592	0.0102831
ENSOCUG00000001405	ABTB2	1:173489116-173658839	3.02233	1.61626	1.28539	0.000731475	0.0239391
ENSOCUG00000002157	ENSOCUG00000002157	GL018815:381449-511421	6.04797	3.20369	1.28568	0.000959682	0.0287512
ENSOCUG00000016949	SMYD1	2:99445588-99487212	34.4396	17.4235	1.28818	0.000887509	0.0274695
ENSOCUG00000012937	PRKACB	13:80725006-80888233	11.5696	5.89207	1.29076	8.73746e-05	0.00497359
ENSOCUG00000011788	ENSOCUG00000011788	13:38549081-38550882	241.114	125.642	1.2958	0.00143388	0.0387576
ENSOCUG00000002154	IBTK	12:69066052-69154249	18.9952	9.86827	1.29703	0.000166696	0.00818801
ENSOCUG00000023888	ENSOCUG00000023888	12:9204771-9239515	12.9692	6.77102	1.30023	0.000866705	0.0270352
ENSOCUG00000009289	CHPT1	4:81008477-81043021	12.7745	6.79679	1.30247	0.00142106	0.0384857
ENSOCUG00000014773	HSPH1	GL018702:1560501-1606171	20.6584	10.9288	1.30627	0.00128976	0.0358324
ENSOCUG00000003399	HMGN3	12:66076959-66301801	17.2114	17.2594	1.31084	0.000681466	0.0228074
ENSOCUG00000006052	SOS2	17:69211509-69315634	24.8629	12.6748	1.31864	0.00011963	0.00641755
ENSOCUG00000021327	STARD10	1:143661394-143683930	18.2172	9.12354	1.32474	0.00103668	0.0304351
ENSOCUG00000006109	CNRIP1	2:117766620-117869727	22.9681	10.5077	1.32785	0.000344532	0.0140165
ENSOCUG00000009655	LAMA4	12:99896247-100054810	9.54982	4.6906	1.33124	5.09548e-05	0.003289
ENSOCUG00000003892	ENSOCUG00000003892	15:39628557-39732468	49.6726	22.0994	1.33577	0.000415283	0.0162132
ENSOCUG00000003871	GOT2	5:14535641-14557213	26.2733	12.6748	1.33772	0.000120334	0.00644297
ENSOCUG00000002137	UGP2	2:122471493-122537086	467.102	237.805	1.34864	0.000466455	0.0173594
ENSOCUG00000010042	MAGI1	9:32539620-32813531	1.69173	0.79686	1.36266	0.000441955	0.0167829
ENSOCUG00000007907	OCIAD2	2:37446729-37494455	26.5378	16.9501	1.36377	6.97002e-05	0.00418423
ENSOCUG00000002060	PTP4A2	GL018704:6237788-6248746	220.831	108.436	1.36559	9.13876e-05	0.00514958
ENSOCUG00000013405	NUDT3	12:24446107-24565144	30.4208	18.5653	1.3656	0.000141344	0.00722198
ENSOCUG00000017085	COX5B	2:94479836-94481964	192.627	93.5017	1.36738	0.000199801	0.00951941
ENSOCUG00000008557	ADCY2	GL018756:995387-1388280	15.0697	7.45787	1.36817	0.000743258	0.0242396
ENSOCUG00000016211	SNTB1	3:136356264-136676563	8.2306	3.91362	1.3687	0.00111658	0.0323293
ENSOCUG00000026440	NFIX	GL018984:26985-77636	10.7126	5.16435	1.37118	0.000439216	0.0167015
ENSOCUG00000015683	LNX2	GL018735:587287-636672	2.98062	1.49866	1.37758	0.00130336	0.0361028
ENSOCUG00000004466	WDR37	GL018707:296731-362232	30.5737	15.1426	1.37934	0.000221156	0.0101988
ENSOCUG00000021413	TUBA8	GL018809:535056-597267	55.5167	27.7804	1.38262	0.000125412	0.0066511
ENSOCUG00000005189	NXN	19:17252880-17416706	81.8248	39.542	1.3828	0.000316725	0.0131728
ENSOCUG00000021847	ENSOCUG00000021847	2:148245844-148323754	9.86586	4.82766	1.38304	0.000159131	0.00790977
ENSOCUG00000009881	EML1	GL018955:143567-321079	9.8861	4.70697	1.38656	9.6187e-05	0.00537666
ENSOCUG00000003426	WSCD1	19:13373132-13410851	11.6944	5.76704	1.38837	0.00147942	0.0396437
ENSOCUG00000012851	LIMA1	4:34321377-34385684	7.58203	3.52543	1.39023	0.00020629	0.00968471
ENSOCUG00000014471	NEDD4L	9:98656323-98871060	3.24246	1.51306	1.39068	0.000570178	0.0200704
ENSOCUG00000012853	CYLD	GL018732:37394-94127	27.2581	13.2893	1.39447	0.000356621	0.0143798
ENSOCUG00000006984	MRPS25	9:10572167-10591989	13.1019	6.38583	1.39727	0.000206522	0.00968471
ENSOCUG00000007339	PLCB1	4:27340170-27657633	3.57667	1.78839	1.39762	2.38801e-05	0.00183359
ENSOCUG00000000185	ANO6	8:1189794-1325890	4.05059	1.84849	1.40012	0.000400825	0.0157784
ENSOCUG00000014444	HDAC9	10:3765395-4300297	1.51191	0.702717	1.40213	0.000184302	0.00892729
ENSOCUG00000008113	UQCRB	3:111979493-111990116	32.3862	16.0036	1.40505	0.000114813	0.00624302
ENSOCUG00000005073	ENSOCUG00000005073	GL018809:604901-659177	5.15784	2.51576	1.41686	0.000608457	0.0209689
ENSOCUG00000007606	MAP2K6	19:53200639-53327735	14.5073	6.5363	1.42579	2.19712e-05	0.00171051
ENSOCUG00000003144	BPGM	7:13120025-13138414	52.5302	24.8199	1.42767	0.00101747	0.0299971
ENSOCUG00000004958	NUAK1	4:90264104-90334089	12.2447	5.37812	1.42774	0.000194318	0.0093156
ENSOCUG00000012467	ENSOCUG00000012467	1:15021665-15041212	12.242	5.73709	1.43066	0.000475122	0.0175651
ENSOCUG00000021115	PKIA	3:94285293-94387491	151.694	66.3337	1.43091	0.000245365	0.0109723
ENSOCUG00000008064	TRDN	12:112385902-112811322	116.603	52.648	1.43368	0.000474604	0.0175651
ENSOCUG00000027562	ENSOCUG00000027562	2:117944138-117953469	91.5713	41.4483	1.43435	0.000146396	0.00739893
ENSOCUG00000011208	PCYOX1	2:115940461-115962394	27.3281	12.2403	1.43674	0.000210938	0.00977785
ENSOCUG00000016156	ST7	7:28002778-28135161	9.0312	4.14714	1.44442	1.08412e-05	0.000968049
ENSOCUG00000017857	BICD1	8:8904278-9118441	1.64398	0.610151	1.44765	0.000598591	0.0208604
ENSOCUG00000029505	MMGT1	X:110509711-110522109	11.0231	4.79505	1.45137	0.00117427	0.0335733
ENSOCUG00000007837	LRRC39	13:63974974-64004081	89.8772	39.635	1.4564	0.000140818	0.00720826
ENSOCUG00000006216	SERPINB6	GL018715:2667966-2679811	63.5689	28.3234	1.46287	0.000153279	0.00770047
ENSOCUG00000026686	FSD2	GL018738:17266-42953	18.098	7.90135	1.46316	0.00014954	0.00754423
ENSOCUG00000022445	ENSOCUG00000022445	19:9027578-9051481	522.236	229.82	1.46565	0.00187003	0.0469057
ENSOCUG00000023182	ARHGEF10L	GL018915:179629-329322	28.2993	12.9661	1.4672	1.08799e-05	0.000968415
ENSOCUG00000013071	TMCC1	9:10719405-10927839	5.81417	2.89216	1.46778	0.000155291	0.0077504
ENSOCUG00000003516	GYG1	14:42789408-42839549	45.8922	26.2897	1.47653	0.00106133	0.0309636
ENSOCUG00000009413	SGTB	11:81821517-81871123	10.8528	4.51665	1.48579	0.000474831	0.0175651
ENSOCUG00000013103	COX7A1	GL018786:882135-883537	577.795	250.404	1.48633	0.000201401	0.00952448
ENSOCUG00000016382	ZNF106	17:29739399-29777203	177.148	78.4914	1.48716	8.70757e-05	0.00496669
ENSOCUG00000008052	PIK3C2B	16:67574685-67636239	3.05264	1.34263	1.48953	0.000431548	0.016571
ENSOCUG00000008872	AARS	5:29194437-29213792	8.44393	3.66618	1.49251	0.00120172	0.0340983
ENSOCUG00000029103	COX3	MT:8637-9420	1009.05	435.534	1.50411	0.000326205	0.0134272
ENSOCUG00000014726	ENSOCUG00000014726	X:69851916-69870331	289.398	124.094	1.50654	0.00118017	0.033692
ENSOCUG00000015048	BMPR1B	15:54721414-54839386	2.88399	1.18631	1.51151	0.00129856	0.0360055
ENSOCUG00000012066	SLC25A12	7:111492522-111594160	21.831	9.46706	1.51179	1.16078e-05	0.00102638
ENSOCUG00000012972	CRYAB	1:104462698-104465651	376.585	150.237	1.51237	5.06876e-05	0.00327933
ENSOCUG00000016494	KBTBD12	9:6939421-6993899	27.82	11.8519	1.52027	0.000200657	0.00952448
ENSOCUG00000011211	CKMT2	11:1651960-1663592	121.282	51.0066	1.52257	4.11292e-05	0.00278879
ENSOCUG00000014205	AKAP6	17:52063388-52578750	6.34931	2.72581	1.52378	3.86333e-05	0.00269941
ENSOCUG00000007789	UBTD1	18:45696136-45753347	43.6577	18.6992	1.53686	5.3064e-05	0.00337888
ENSOCUG00000010839	ATG4A	X:56710638-56775101	34.6318	14.8373	1.5484	7.53384e-06	0.000716201
ENSOCUG00000007582	RNF11	13:115471390-115521542	28.5576	12.3837	1.55005	1.04529e-05	0.000939384
ENSOCUG00000006681	ATP5PF	14:154862456-154876911	104.374	43.7122	1.55998	0.00029416	0.0124004
ENSOCUG00000001830	DOK6	9:109481771-109971299	0.592135	0.231784	1.56023	0.00030972	0.0129586
ENSOCUG00000007441	USP28	1:102516073-102588978	31.203	13.0883	1.56168	3.69045e-06	0.000404488
ENSOCUG00000017017	CARNMT1	1:61390109-61449350	84.7166	35.9337	1.56501	7.71565e-06	0.00072364
ENSOCUG00000000743	KHDRBS3	3:151130022-151250990	6.744	3.02941	1.5684	0.000804912	0.0255642
ENSOCUG00000024266	PLEKHH2	2:142497106-142609212	5.68225	2.41189	1.5747	6.74692e-06	0.00065249
ENSOCUG00000005950	ENSOCUG00000005950	GL018703:239143-249827	65.8546	27.556	1.57523	0.000461034	0.0172035
ENSOCUG00000006737	ENSOCUG00000006737	5:12027798-12052517	20.0064	8.31896	1.57702	3.93824e-06	0.000423346
ENSOCUG00000000943	SYNC	GL018704:5492772-5584531	11.0539	4.8041	1.57873	2.61552e-05	0.00195458
ENSOCUG00000023463	NAPEPLD	7:39519161-39561943	4.00313	1.70979	1.58065	0.000528557	0.0190615
ENSOCUG00000004890	SLC9A2	2:89727161-89835997	5.38816	2.18855	1.58107	0.000222048	0.0102073
ENSOCUG00000013251	STAC3	GL018714:411603-417304	357.017	147.574	1.58359	1.72236e-05	0.00142001
ENSOCUG00000003340	CNNM3	2:94641723-94663330	42.4904	18.5317	1.58399	0.000405045	0.0159221
ENSOCUG00000004078	OSBPL6	7:117981362-118069100	4.35599	1.78476	1.58676	4.07772e-05	0.00277971
ENSOCUG00000016419	BZW2	GL018710:1034221-1086161	199.841	82.8551	1.59084	1.68167e-05	0.00139469
ENSOCUG00000005878	ENSOCUG00000005878	2:154325423-154400607	49.6603	20.2449	1.59564	2.75052e-06	0.000323001
ENSOCUG00000011473	PRKG1	18:33218944-33700303	21.0659	9.18728	1.5972	9.38029e-05	0.00526445
ENSOCUG00000013662	ACADM	13:89875904-89914004	37.7067	15.0276	1.60835	1.32288e-05	0.00114824
ENSOCUG00000021088	CYSTM1	3:22323834-22387511	27.35	10.9485	1.61049	5.22891e-05	0.00335846
ENSOCUG00000017551	XIRP2	7:106756073-106812459	150.94	62.1162	1.61098	6.58228e-07	0.000101081
ENSOCUG00000013948	ARHGAP20	1:105702750-105904501	11.7251	4.89994	1.61328	5.52914e-05	0.00345843
ENSOCUG00000016763	CIB2	GL018746:548990-564978	9.00365	3.7127	1.61686	0.00146835	0.0394225
ENSOCUG00000013555	ENSOCUG00000013555	4:38323893-38332651	31.8429	13.0305	1.61974	0.000210073	0.00976958
ENSOCUG00000007799	HOGA1	18:45762683-45789483	7.22695	2.88844	1.6291	0.00045782	0.0171064
ENSOCUG00000012693	LDB3	18:8393773-8454652	137.376	54.5416	1.6307	0.000602032	0.0208762
ENSOCUG00000025335	SYNPO2L	18:13768291-13777896	23.3861	9.29552	1.63932	0.000357064	0.0143798
ENSOCUG00000021586	TNNC2	GL018725:834810-836721	15683.7	6132.19	1.63974	0.000994118	0.0294641
ENSOCUG00000015708	TMEM109	1:193539339-193549353	90.4258	35.048	1.64724	6.10084e-05	0.00374752
ENSOCUG00000002613	VCAN	11:3715908-3814925	1.82095	0.749007	1.64743	0.000223086	0.0102373
ENSOCUG00000012679	DNAJB4	13:87445272-87489810	136.726	38.4821	1.65184	0.000278766	0.011895
ENSOCUG00000005145	EEPD1	10:19714783-19825887	16.487	6.06278	1.66138	0.0001441	0.00732266
ENSOCUG00000024073	DUSP26	2:74208925-74214620	81.9761	32.7603	1.66679	3.93717e-05	0.00272376
ENSOCUG00000004829	ESR1	12:141693608-142168135	4.3016	1.68718	1.67351	2.02889e-06	0.00025543
ENSOCUG00000016827	ETV6	8:27833373-28099575	1.33902	0.530565	1.67715	3.63345e-05	0.00255797
ENSOCUG00000011696	BAG3	18:66804170-66828706	49.6049	20.2295	1.68341	4.20646e-05	0.00281259
ENSOCUG00000014855	MCU	18:14541306-14754494	10.2724	3.94044	1.68457	4.91075e-06	0.000502749
ENSOCUG00000021947	SLC1A3	11:57736191-57821230	3.92082	1.34761	1.69361	0.00154536	0.0410953
ENSOCUG00000012137	TIAM2	12:145330574-145485099	1.5795	0.634027	1.69493	2.03552e-05	0.00160708
ENSOCUG00000008367	MLEC	21:11907069-11919036	45.0859	17.1776	1.695	3.99177e-05	0.00274118
ENSOCUG00000011386	MAPT	19:46310443-46347765	2.87111	1.07708	1.7087	0.000277464	0.0118575
ENSOCUG00000004061	LGR4	1:166336183-166675120	14.0499	5.15271	1.71175	2.05694e-05	0.00161942
ENSOCUG00000013503	FAM189A2	1:55608879-55688609	11.3117	4.28308	1.71381	2.60231e-05	0.00195333
ENSOCUG00000000315	GRIA3	X:97721007-98032641	0.930461	0.332925	1.73383	6.76891e-05	0.00408605
ENSOCUG00000015728	GPD1	4:34260252-34273430	742.759	272.992	1.73715	0.00200155	0.0493579
ENSOCUG00000021380	SMCO1	14:92257335-92262205	40.1869	14.3781	1.74068	7.72408e-05	0.00454317
ENSOCUG00000029086	ND1	MT:2749-3703	82.0493	31.2028	1.74108	0.00123332	0.034713
ENSOCUG00000014850	ITGB6	7:98994985-99081899	12.3065	4.65101	1.74438	1.51997e-05	0.00129993
ENSOCUG00000011454	PLAAT1	14:89100886-89130236	37.193	13.5424	1.74658	0.000208791	0.00974891
ENSOCUG00000013151	KLHL40	9:1604451-1609854	91.187	35.227	1.74682	0.000113758	0.00622195
ENSOCUG00000012050	RTN4	2:131055406-131129063	110.7	39.7253	1.74734	1.16413e-05	0.00102638
ENSOCUG00000000984	ESRRG	16:56512496-56750861	4.45531	1.67986	1.75031	1.99818e-05	0.00159571
ENSOCUG00000027883	KIAA0408	12:117032891-117068415	17.477	6.78728	1.75352	0.000481564	0.0177562
ENSOCUG00000009070	SEMA3C	7:35042153-35224950	31.3076	11.2476	1.75547	3.7483e-07	6.19889e-05
ENSOCUG00000013929	P2RY2	1:143227336-143242524	26.0194	10.1012	1.75796	0.000114002	0.00622315
ENSOCUG00000011610	ENSOCUG00000011610	12:33200614-33213856	72.9166	25.8714	1.76109	0.000110815	0.00609679
ENSOCUG00000003163	VCL	18:13368590-13497912	25.2438	9.39915	1.76123	4.60674e-06	0.000480425
ENSOCUG00000006034	ENSOCUG00000006034	X:110729481-110742458	861.823	296.157	1.76223	0.00173202	0.0442894
ENSOCUG00000026982	ENSOCUG00000026982	GL018956:150821-183343	4.30958	1.46632	1.77315	0.000652312	0.0220453
ENSOCUG00000010635	PERM1	GL019631:25941-33906	51.1234	19.3604	1.78796	2.98586e-05	0.0021846
ENSOCUG00000011779	TNFRSF19	8:41077378-41186303	4.21319	1.44425	1.79051	0.00067066	0.0225292
ENSOCUG00000005512	RXRG	13:27466738-27518634	28.3621	9.97228	1.79897	0.00125829	0.035168
ENSOCUG00000001985	PTER	16:44783349-44859671	9.06497	3.21075	1.7995	2.52151e-06	0.000303766
ENSOCUG00000009052	EYA1	3:86896503-87433290	2.64237	0.910744	1.80269	6.19758e-07	9.71621e-05
ENSOCUG00000016738	GRIN3A	1:11180155-11399490	1.95676	0.721327	1.80315	1.05975e-05	0.000949327
ENSOCUG00000026260	ENSOCUG00000026260	GL018816:730341-738670	10.089	3.60936	1.80722	0.00100172	0.0296579
ENSOCUG00000002949	CISD1	18:27891921-27962006	128.055	44.1917	1.8092	3.11933e-07	5.31599e-05
ENSOCUG00000011879	KLHL31	12:43463928-43479700	274.657	95.0415	1.82048	8.7037e-05	0.00496669
ENSOCUG00000001448	DCUN1D2	GL018956:126750-150048	36.7959	12.5603	1.82296	1.67069e-06	0.000216177
ENSOCUG00000029090	ND2	MT:3920-4963	115.136	41.2376	1.82412	0.000227791	0.0103185
ENSOCUG00000004511	HSPB8	21:13283885-13298837	187.72	69.4649	1.8266	2.07899e-05	0.00162761
ENSOCUG00000017943	LCP1	8:48975631-49033430	7.04602	2.39093	1.8729	3.72044e-07	6.18944e-05
ENSOCUG00000014693	PGR	1:115414818-115676254	2.56783	1.2387	1.88166	9.97083e-05	0.00554025
ENSOCUG00000008900	UBE2D4	10:44597620-44626771	97.4989	37.833	1.88826	5.35825e-07	8.65652e-05
ENSOCUG00000022531	CLIC5	12:35172602-35275786	12.9893	4.12757	1.892	1.93449e-05	0.00156263
ENSOCUG00000012690	ENSOCUG00000012690	6:26753073-26754365	191.956	69.6005	1.89963	0.000415695	0.0162132
ENSOCUG00000008833	AQP4	9:68087305-68100475	153.985	49.0436	1.90029	0.000155267	0.0077504
ENSOCUG00000013152	ATP8A1	2:31473846-31734499	18.4507	5.88586	1.90173	7.53972e-07	0.000110392
ENSOCUG00000000788	GADL1	14:17799319-17991806	23.8315	7.67496	1.90193	0.000488828	0.0179766
ENSOCUG00000027416	PVALB	4:85072504-85087991	168.053	53.5911	1.90597	0.000961838	0.0287512
ENSOCUG00000017362	NETO2	GL018743:802003-875706	12.3905	3.91578	1.91207	1.97011e-05	0.00158667
ENSOCUG00000027481	MN1	GL018723:1046590-1086274	4.75363	1.53268	1.93089	6.59048e-06	0.000641803
ENSOCUG00000017195	SEL1L3	2:16192874-16302907	4.08692	1.33612	1.93382	7.31097e-07	0.000108113
ENSOCUG00000011176	ENSOCUG00000011176	17:29836357-29914449	9.77651	3.05078	1.93816	7.19399e-06	0.000690944
ENSOCUG00000005036	ENSOCUG00000005036	GL018798:559958-589450	4.71051	1.54999	1.94108	0.000451851	0.016997
ENSOCUG00000006768	FAM78A	GL018764:176310-186093	95.9754	30.5863	1.95	6.69354e-05	0.00405809
ENSOCUG00000024272	NEXN	13:87528990-87585184	51.1465	16.6113	1.95119	1.92089e-06	0.000244032
ENSOCUG00000025598	LYSMD2	17:20799886-20821281	7.21859	2.38077	1.96021	0.000133375	0.0069807
ENSOCUG00000024197	ENSOCUG00000024197	9:19859927-19901761	5.10289	1.6923	1.96745	4.60667e-06	0.000480425
ENSOCUG00000003978	SPECC1	19:3484477-3688356	5.34572	1.6896	1.97039	0.000274677	0.0118069
ENSOCUG00000013011	CDC42EP3	2:148583353-148607642	26.3797	7.85145	1.97952	0.00163552	0.0424429
ENSOCUG00000016014	NPFFR1	18:16679551-16700183	3.35767	1.09037	1.98893	0.0010934	0.0317665
ENSOCUG00000004298	NT5C1A	13:126842284-126862721	66.0311	21.1766	1.99651	7.71361e-05	0.00454317
ENSOCUG00000008311	ST3GAL6	14:121925616-121963232	23.0311	6.91223	2.00487	5.82715e-07	9.30646e-05
ENSOCUG00000007130	SLC25A25	GL018847:478108-700019	38.3556	14.0815	2.00825	0.000214639	0.0099156
ENSOCUG00000009100	ANKRD23	2:94641860-94645032	1260.94	379.975	2.0089	4.19722e-05	0.00281259
ENSOCUG00000025605	ENSOCUG00000025605	10:10003491-10005479	212.513	68.5468	2.01473	3.78271e-06	0.000411374
ENSOCUG00000023442	ZNRF1	5:29736133-29853728	16.5927	5.11692	2.01536	1.26623e-06	0.000170966
ENSOCUG00000006867	ATP1B1	13:23870968-23892945	93.769	29.2241	2.01865	8.25623e-07	0.000119561
ENSOCUG00000012286	ASB14	9:24140402-24156933	13.5354	4.00931	2.0215	1.01721e-06	0.000139363
ENSOCUG00000026908	ENSOCUG00000026908	GL019355:17294-18469	1020.88	308.853	2.02423	3.30617e-06	0.000374106
ENSOCUG00000022679	PSD3	15:3217910-3923856	6.49518	1.82546	2.02871	9.40966e-07	0.000132344
ENSOCUG00000000653	NDRG2	17:41320478-41326188	118.315	35.4097	2.06109	1.9322e-08	4.90936e-06
ENSOCUG00000000887	MSRB3	4:44118696-44339285	120.648	40.0053	2.06184	2.02159e-05	0.00160515
ENSOCUG00000006228	SUSD4	16:49770353-49903030	0.783853	0.248072	2.06203	0.000164902	0.0081311
ENSOCUG00000002197	ITGB8	10:5540576-5625617	15.116	4.69448	2.0674	1.67173e-05	0.00139057
ENSOCUG00000005709	PGM2L1	1:142203441-142255266	20.2916	5.88631	2.07177	7.84923e-06	0.000733706
ENSOCUG00000015462	PRRG1	X:22925600-23038225	32.8355	10.2002	2.07746	1.67366e-08	4.34293e-06
ENSOCUG00000006448	ABCB9	GL019055:6484-26213	3.79942	1.12577	2.08157	0.00135463	0.0370456
ENSOCUG00000021506	FOS	20:29860027-29864096	35.6545	11.0023	2.08164	0.0017349	0.044297
ENSOCUG00000022294	CAVIN4	1:12553801-12562329	16.8753	4.64223	2.08779	0.000599975	0.0208762
ENSOCUG00000013686	WNT5B	8:36029457-36046785	14.597	4.4816	2.09129	2.98726e-06	0.000343584
ENSOCUG00000000303	PPP1R3A	7:31502093-31586288	642.22	177.605	2.1168	2.96482e-07	5.11504e-05
ENSOCUG00000011942	FLNC	7:15713840-15738228	592.699	172.918	2.13565	1.3423e-08	3.67804e-06
ENSOCUG00000002736	SEMA6C	13:41059338-41067447	6.59528	1.77176	2.1798	0.00140116	0.0380944
ENSOCUG00000027846	DNAJB5	1:18868295-18877789	10.8215	3.25327	2.19419	0.000175174	0.00855934
ENSOCUG00000013552	KCNN3	13:37786000-37942487	5.08955	1.38432	2.19469	1.86048e-05	0.00152488
ENSOCUG00000000242	ASB10	13:12585899-12601270	7.61475	2.1292	2.20026	0.000159333	0.00790977
ENSOCUG00000001526	SYPL2	13:54721149-54737335	30.4125	7.95027	2.20696	3.56767e-05	0.00252438
ENSOCUG00000008553	PRUNE2	1:63004202-63320005	0.931718	0.231438	2.20953	0.000817163	0.0258651
ENSOCUG00000029354	MEF2C	11:8628854-8785643	42.284	11.1004	2.21675	6.2903e-09	1.87029e-06
ENSOCUG00000009058	HP	5:27498985-27502979	18.5548	5.36372	2.2308	0.00117204	0.0335733
ENSOCUG00000015882	ENSOCUG00000015882	10:21247907-21273491	5.07213	1.2779	2.2451	2.31633e-05	0.00178903
ENSOCUG00000010538	PAK1	1:139276949-139414666	2.70266	0.735559	2.25383	7.39935e-06	0.000705817
ENSOCUG00000010187	CA9	1:18251147-18256037	12.1284	2.93147	2.2581	0.00102375	0.0301187
ENSOCUG00000023764	CCDC80	14:106551993-106585752	13.7156	3.46443	2.26239	7.34064e-08	1.50855e-05
ENSOCUG00000011742	CA2	3:101100745-101120468	7.37739	1.98908	2.26903	4.5673e-05	0.00299651
ENSOCUG00000029108	ND4	MT:10196-11573	99.0865	25.4046	2.26965	0.00181406	0.0457179
ENSOCUG00000005985	CLU	2:42058742-42075769	15.3776	3.71778	2.28505	7.54403e-07	0.000110392
ENSOCUG00000010196	REEP1	2:100011960-100143871	5.97923	1.5094	2.2904	3.66816e-10	1.46459e-07
ENSOCUG00000025513	IGFBP5	7:158093549-158109173	30.8024	7.98736	2.29954	5.46774e-06	0.000543836
ENSOCUG00000016478	ENSOCUG00000016478	3:110005882-110095050	1.73877	0.435216	2.30913	2.31718e-05	0.00178903
ENSOCUG00000011278	ENSOCUG00000011278	14:54318000-54366009	27.5274	7.06638	2.31838	8.50519e-09	2.50223e-06
ENSOCUG00000009555	ARHGAP22	GL018819:384933-574947	1.85483	0.437045	2.32843	1.53324e-07	2.89545e-05
ENSOCUG00000017384	NEMF	17:68749402-68986675	39323.1	7998.8	2.35197	1.88699e-06	0.000241924
ENSOCUG00000001173	ENSOCUG00000001173	14:55432552-55548462	9.82068	2.28745	2.35291	1.6012e-08	4.26208e-06
ENSOCUG00000004177	ZSWIM5	13:121458433-121614580	0.942838	0.27063	2.35596	3.48484e-05	0.00249833
ENSOCUG00000006463	PRKAG2	13:12964009-13275750	20.9196	5.31939	2.36793	8.4771e-07	0.000122127
ENSOCUG00000017202	HCFC1R1	GL018828:267454-271653	14.3444	3.51596	2.37752	0.000178255	0.00869465
ENSOCUG00000000435	DAPK2	17:8200053-8320781	4.88406	1.16136	2.39493	1.33289e-06	0.00017756
ENSOCUG00000003137	NR3C2	15:16041425-16521206	5.24042	1.11777	2.42761	1.00385e-09	3.54022e-07
ENSOCUG00000013062	ACSL6	3:15030861-15092510	23.6191	5.44161	2.45145	3.65068e-06	0.000404488
ENSOCUG00000017372	KLHL29	2:172553664-172838151	1.13403	0.244826	2.47657	1.20527e-05	0.00105599
ENSOCUG00000001006	TACR1	2:111118396-111509084	0.285541	0.206644	2.47875	0.00107002	0.0311846
ENSOCUG00000012046	SNX24	3:7075833-7223562	4.98429	2.0832	2.48581	0.000123873	0.00658197
ENSOCUG00000022621	KLHL33	17:40875507-40891758	20.6006	3.8129	2.49006	0.000437569	0.0166672
ENSOCUG00000003263	SLCO5A1	3:85627682-85804636	12.3247	2.59076	2.50374	8.28647e-08	1.6905e-05
ENSOCUG00000007309	IKZF2	7:154246315-154467576	4.92765	1.06306	2.50948	6.25694e-05	0.00381823
ENSOCUG00000011683	ANK1	GL018706:1441897-1528535	159.707	33.4189	2.52072	2.07363e-08	5.22124e-06
ENSOCUG00000028188	MIEF2	GL018817:866172-870008	23.1084	4.54375	2.53851	0.000617625	0.0212325
ENSOCUG00000026126	MB	4:85916942-85930824	297.327	59.9506	2.54775	0.000344394	0.0140165
ENSOCUG00000026189	DUPD1	18:12427406-12489895	15.0105	3.11942	2.56414	3.67137e-08	8.48027e-06
ENSOCUG00000004311	MAP2K3	GL019019:50311-67113	12.4985	2.68876	2.58524	2.85186e-05	0.00211423
ENSOCUG00000010136	LMCD1	GL018703:336270-376156	127.555	27.5512	2.64027	6.87814e-06	0.000662887
ENSOCUG00000010852	HSPB7	GL018791:351351-353536	114.268	22.1872	2.64293	1.9247e-05	0.00155923
ENSOCUG00000027778	DIPK1A	13:71677081-71704660	8.79118	1.74785	2.65194	4.27459e-08	9.55764e-06
ENSOCUG00000004451	LIMS1	2:83895089-83920602	51.7753	11.2053	2.66254	8.16643e-14	8.45347e-11
ENSOCUG00000025567	STBD1	15:74065499-74068322	42.226	7.90199	2.66481	0.000153464	0.00770047
ENSOCUG00000011876	SLN	1:108820359-108824797	2955.61	559.205	2.67788	2.45184e-12	1.52281e-09
ENSOCUG00000001986	PLCD4	7:159893791-159913971	4.07165	0.756559	2.70459	2.44031e-05	0.00185843
ENSOCUG00000008579	VASH2	16:60135913-60189476	9.22926	1.99931	2.71707	9.08079e-10	3.29609e-07
ENSOCUG00000000894	LSMEM1	7:49495444-49518326	52.993	11.2494	2.74638	2.22783e-06	0.000273095
ENSOCUG00000005489	PRKRA	7:118109781-118128209	121.721	22.0017	2.7761	4.15159e-10	1.61157e-07
ENSOCUG00000014414	MYOT	3:20207682-20227140	336.047	61.6018	2.78164	5.21911e-13	4.48969e-10
ENSOCUG00000016764	MYT1L	GL018837:584023-733239	1.07723	0.175344	2.85687	2.69648e-06	0.000319339
ENSOCUG00000012444	FBXO40	14:97299877-97378717	151.455	22.9708	2.89615	5.62182e-06	0.00055521
ENSOCUG00000007533	DUSP10	16:51344012-51396876	8.00744	1.33696	2.91061	0.000752354	0.0244222
ENSOCUG00000006775	ANO2	8:31668569-32038699	7.2509	1.22797	2.9255	0.00143235	0.0387538
ENSOCUG00000017913	YIPF7	2:33395159-33419576	35.7242	5.66398	2.93164	3.23431e-08	7.59627e-06
ENSOCUG00000006901	ANKRD1	18:38907914-38917583	452.502	74.8006	3.02815	0.000320611	0.0132791
ENSOCUG00000016388	EGF	15:39431242-39540491	17.0683	2.43053	3.07404	1.12123e-12	8.24668e-10
ENSOCUG00000006310	PPM1J	13:51443758-51448700	40.1374	5.85833	3.07959	1.78939e-06	0.000230468
ENSOCUG00000007700	GDAP1	3:90195514-90210504	4.46039	0.625602	3.09587	0.000422348	0.0164175
ENSOCUG00000017124	ASB15	7:20941551-20972254	24.0813	3.2093	3.12995	1.86011e-10	7.99817e-08
ENSOCUG00000015051	PPP1R3C	18:39593994-39602191	135.827	18.9126	3.15574	2.03417e-11	1.09333e-08
ENSOCUG00000000171	GREM2	16:30592914-30719319	3.32935	0.387451	3.16937	0.00053856	0.0193225
ENSOCUG00000011533	RHOBTB1	18:25072280-25311152	42.4194	4.06861	3.19043	2.5978e-13	2.50365e-10
ENSOCUG00000004480	CSRP3	1:158112945-158133615	63.8079	7.64232	3.23928	1.18047e-07	2.32345e-05
ENSOCUG00000023743	ENSOCUG00000023743	12:20678955-20681009	128.249	16.067	3.27575	1.21748e-12	8.56164e-10
ENSOCUG00000021648	KCNK12	2:138776499-138823452	1.14105	0.148494	3.28961	3.85054e-05	0.00269721
ENSOCUG00000015853	ENSOCUG00000015853	11:15458278-15463047	28.3833	3.61389	3.29968	1.87741e-11	1.02886e-08
ENSOCUG00000011396	XIRP1	9:4459457-4470128	40.6583	5.19988	3.35413	6.58716e-11	3.12042e-08
ENSOCUG00000027773	TMEM233	21:12891503-12991578	6.90233	0.825014	3.41288	2.39735e-09	7.88278e-07
ENSOCUG00000010507	NPR3	11:54466027-54547299	10.7514	1.46405	3.43122	2.78073e-06	0.000325183
ENSOCUG00000025112	ENSOCUG00000025112	12:20653803-20655857	137.836	15.5564	3.43264	2.32238e-15	3.81812e-12
ENSOCUG00000004418	CREB3L1	1:185637322-185669923	3.55357	0.354158	3.47692	4.35401e-06	0.0004627
ENSOCUG00000002744	HS3ST5	12:102031777-102218909	2.09149	0.338802	3.49146	4.50847e-06	0.000473711
ENSOCUG00000015909	HBEGF	3:22484149-22495504	12.3703	1.37725	3.49656	1.07651e-12	8.13169e-10
ENSOCUG00000016280	CXCL10	15:74369017-74370722	22.1574	2.12208	3.53677	0.000259997	0.0114546
ENSOCUG00000000737	NR4A3	1:13354916-13387881	5.08572	0.554264	3.58066	1.01469e-08	2.92367e-06
ENSOCUG00000025119	RELT	1:143095560-143103195	7.89956	0.832981	3.58376	1.35227e-07	2.60652e-05
ENSOCUG00000015248	SHISA2	8:39381556-39388534	4.1049	0.420703	3.60645	0.000259636	0.0114546
ENSOCUG00000013774	CDH8	5:17280926-17679580	7.76626	0.757903	3.65988	1.02831e-09	3.54817e-07
ENSOCUG00000006570	ABRA	3:122078136-122090555	586.867	57.2055	3.82328	1.00682e-10	4.61306e-08
ENSOCUG00000006105	CDHR1	GL018716:3522317-3547059	0.95503	0.0878453	3.83763	0.000366736	0.0147481
ENSOCUG00000014024	CLDN14	GL018727:644442-664801	2.53855	0.359271	4.0437	2.07116e-05	0.00162604
ENSOCUG00000009086	KLB	2:28738440-28780947	0.22737	0.017726	4.09798	0.00160498	0.0419623
ENSOCUG00000005293	DYNC2LI1	2:142448787-142490796	56.62	3.75496	4.19656	1.30815e-14	1.65631e-11
ENSOCUG00000005076	MYLK4	GL018715:2818216-2925591	39.7289	2.38252	4.27523	5.46411e-11	2.72708e-08
ENSOCUG00000023857	SCN4B	GL018782:223957-240548	12.5708	0.826678	4.35388	4.13308e-09	1.31268e-06
ENSOCUG00000006499	MGARP	15:25292037-25331092	5.37872	0.313854	4.44844	8.85752e-05	0.00502641
ENSOCUG00000002301	CCNB1IP1	17:40776425-40797506	7.86972	0.706652	4.4646	1.44872e-07	2.7556e-05
ENSOCUG00000015746	METTL11B	13:22310424-22408026	3.43951	0.172196	4.53864	5.20549e-09	1.59877e-06
ENSOCUG00000000585	RRAD	5:22311515-22315347	6.03093	0.315315	4.57482	3.91169e-05	0.00271285
ENSOCUG00000005860	MSS51	18:14015190-14018897	124.452	5.5691	4.69631	7.26756e-12	4.41568e-09
ENSOCUG00000001028	MFSD2A	13:126555434-126571463	6.91769	0.265038	5.12304	7.96232e-10	3.00728e-07
ENSOCUG00000026651	ENSOCUG00000026651	GL019133:19254-172606	2.20287	0.0596417	5.3989	3.59732e-18	1.11713e-14
ENSOCUG00000003341	ENSOCUG00000003341	GL018753:1238116-1259554	4.74703	0.01299	8.88693	1.5292e-17	3.88542e-14
ENSOCUG00000022822	GBX1	13:12561234-12578383	0.0781517	0	9.206	0.00126678	0.0353003
ENSOCUG00000024966	ENSOCUG00000024966	GL019105:8995-25073	0.107755	0	9.48923	0.000544134	0.0194476
ENSOCUG00000015347	TMEM108	GL018769:285174-606002	0.0848997	0	9.61172	0.000961633	0.0287512
ENSOCUG00000005891	ELAVL2	1:29874220-29959497	0.0258537	0	9.98133	0.000201073	0.00952448
ENSOCUG00000009384	ENSOCUG00000009384	2:99543303-99558388	0.190554	0	10.2674	7.96435e-05	0.00463741
ENSOCUG00000003239	TMEM236	16:43525246-43566028	0.138053	0	11.2625	5.66682e-06	0.000555726
ENSOCUG00000015119	EPHA8	13:130525637-130763091	0.0256627	0	11.4729	3.22351e-06	0.000366235
ENSOCUG00000013473	MTUS2	GL018735:1864631-2507853	0.0224483	0	11.6994	4.879e-07	7.9281e-05
ENSOCUG00000007214	TMEM116	21:7886910-7939626	0.141174	0	11.7491	9.51323e-07	0.000132344
ENSOCUG00000006085	BBOX1	1:165997814-166075032	0.129209	0	11.989	3.02502e-07	5.18689e-05
ENSOCUG00000026625	BATF	20:29590501-29610929	0.821339	0	12.8329	6.55099e-11	3.12042e-08
Adult_vs_Fetus
gene_id	gene_name	gene_locus	Adult_FPKM	Fetus_FPKM	log2FoldChange	pvalue	padj
ENSOCUG00000014907	WIF1	4:43863790-43948402	0	4.06105	-16.7396	8.35138e-58	6.91279e-55
ENSOCUG00000016986	ENSOCUG00000016986	7:2347108-2412726	0	5.15062	-16.7202	7.00711e-66	1.01502e-62
ENSOCUG00000000761	ENSOCUG00000000761	1:159609193-159907907	0	0.909949	-16.4033	1.74457e-57	1.29595e-54
ENSOCUG00000005236	ENSOCUG00000005236	2:106395583-106728632	0	0.798209	-16.3768	7.67721e-36	1.18939e-33
ENSOCUG00000012062	TMPRSS15	14:146367639-146496250	0	1.67012	-16.0644	5.15878e-47	1.71787e-44
ENSOCUG00000010378	NKAIN3	3:78300349-78659908	0	0.589047	-16.0416	2.65144e-40	5.52625e-38
ENSOCUG00000025624	GRIN2D	GL019039:60627-180378	0	1.51376	-15.8193	5.45334e-39	1.0259e-36
ENSOCUG00000027343	GABRB1	2:35537668-36000111	0	0.489869	-15.7047	1.3019e-37	2.20569e-35
ENSOCUG00000029470	ENSOCUG00000029470	13:96252615-96547682	0	0.537238	-15.6291	1.00576e-32	1.25056e-30
ENSOCUG00000002481	MMP13	1:113615791-113627810	0	10.1328	-15.2314	7.89256e-08	1.15541e-06
ENSOCUG00000004411	IGF2BP1	19:38407597-38449496	0	4.01184	-15.0156	1.68769e-26	1.3773e-24
ENSOCUG00000013658	ENSOCUG00000013658	13:97730393-97754613	0	4.03198	-14.9277	9.42473e-25	6.77528e-23
ENSOCUG00000017926	ABCA12	7:156323560-156507854	0	0.513726	-14.8893	4.24936e-11	9.73188e-10
ENSOCUG00000003703	TAFA4	9:36098192-36312726	0	0.449453	-14.6846	1.97502e-20	1.03656e-18
ENSOCUG00000014242	SCGN	12:11319652-11373714	0	1.21099	-14.3509	1.99162e-18	9.00145e-17
ENSOCUG00000017933	PLPP4	18:67604904-67737583	0	0.473129	-14.2897	4.46986e-17	1.83163e-15
ENSOCUG00000029143	DSC3	9:72256853-72304978	0	1.25183	-14.2371	2.24671e-10	4.69621e-09
ENSOCUG00000002877	PLCXD3	11:62180687-62403218	0	5.44406	-14.2001	4.21837e-17	1.73594e-15
ENSOCUG00000014443	SERPINB7	9:103988301-104056497	0	0.818055	-14.1262	6.66323e-10	1.30875e-08
ENSOCUG00000029289	ENSOCUG00000029289	2:50049804-50162765	0	0.381672	-13.7541	1.27437e-12	3.42801e-11
ENSOCUG00000026267	AKR1C5	GL018750:453370-472580	0	2.11051	-13.6618	6.32813e-13	1.76962e-11
ENSOCUG00000022809	IQCJ	14:53524259-53697428	0	0.231666	-13.6463	7.64852e-13	2.12246e-11
ENSOCUG00000010133	VEPH1	14:51663803-51909527	0	0.161399	-13.6208	3.98898e-12	1.02451e-10
ENSOCUG00000029318	ENSOCUG00000029318	GL019069:19440-100749	0	0.465857	-13.5679	4.8707e-10	9.70488e-09
ENSOCUG00000029690	ENSOCUG00000029690	GL019069:7439-47761	0	0.938948	-13.5658	6.47802e-12	1.6348e-10
ENSOCUG00000013629	COL2A1	GL018949:71937-101960	0.0120447	197.643	-12.9758	3.78451e-16	1.43321e-14
ENSOCUG00000029681	ENSOCUG00000029681	20:26392168-26772006	0	0.063597	-12.9091	4.29401e-10	8.62105e-09
ENSOCUG00000008832	CCDC113	5:14193785-14220346	0	1.04935	-12.5332	4.22122e-09	7.4297e-08
ENSOCUG00000013684	TMEM54	GL018704:5378762-5384667	0	2.73054	-12.3281	1.83243e-08	2.95421e-07
ENSOCUG00000001995	NRSN1	12:12809212-12824977	0	1.01892	-12.3224	3.83969e-08	5.88569e-07
ENSOCUG00000016778	ZBBX	14:61911219-62061873	0	0.0929953	-12.131	8.65927e-08	1.25938e-06
ENSOCUG00000008754	CAMKV	9:17382890-17398965	0	0.718121	-11.8469	2.25234e-07	3.0635e-06
ENSOCUG00000022315	CEMIP	GL018737:1821100-1888687	0	0.168944	-11.8243	9.29785e-07	1.13705e-05
ENSOCUG00000028021	PRIMA1	20:12447968-12493511	0	0.239793	-11.7679	1.20556e-06	1.43967e-05
ENSOCUG00000007348	DSG3	9:72696413-72740400	0	0.245839	-11.7614	1.20765e-05	0.000119124
ENSOCUG00000001378	PROKR2	4:11852444-11863122	0	0.996501	-11.7318	4.64045e-07	5.96861e-06
ENSOCUG00000029147	KIAA1549L	1:172715751-173020776	0	0.0335137	-11.6774	1.68555e-05	0.000161215
ENSOCUG00000009125	ALX1	4:64498495-64520456	0	0.437977	-11.5785	2.60111e-06	2.91402e-05
ENSOCUG00000008512	MORN5	GL018699:5026386-5062660	0	0.257249	-11.543	1.24911e-06	1.48799e-05
ENSOCUG00000001647	LIPC	17:13811864-13970830	0	0.0583603	-11.5306	2.00059e-06	2.2945e-05
ENSOCUG00000012893	GRPR	X:2010235-2057679	0	0.185825	-11.4611	1.40292e-06	1.65759e-05
ENSOCUG00000028228	RFX4	4:89713766-89876034	0	0.0477877	-11.2795	3.53625e-06	3.89095e-05
ENSOCUG00000029756	SIAH3	8:49322300-49390738	0	0.112203	-11.2626	8.44878e-06	8.57637e-05
ENSOCUG00000006831	GNG4	16:32642973-32673390	0	0.244455	-11.2174	8.68764e-06	8.78804e-05
ENSOCUG00000025589	ENSOCUG00000025589	GL018791:199832-203199	0	2.11727	-11.1542	4.07801e-06	4.4166e-05
ENSOCUG00000002440	SLC16A4	13:53793666-53815481	0	0.315011	-11.09	4.80553e-05	0.000412018
ENSOCUG00000026474	C17orf67	19:31195263-31222777	0	0.233329	-10.9979	2.18991e-05	0.000203411
ENSOCUG00000029507	ENSOCUG00000029507	2:31165767-31196560	0	0.199371	-10.9415	1.59733e-05	0.000153844
ENSOCUG00000017412	RHCG	GL018738:2011099-2031879	0	0.293684	-10.9268	9.51529e-06	9.54197e-05
ENSOCUG00000006727	NRSN2	4:7991720-7994123	0	2.25617	-10.7586	1.43083e-05	0.000139337
ENSOCUG00000006983	CPA2	7:14357238-14377836	0	0.254519	-10.7032	3.75102e-05	0.000330005
ENSOCUG00000012905	GABRA5	17:79300851-79373729	0	0.0708443	-10.6933	2.11737e-05	0.000197687
ENSOCUG00000025248	ENSOCUG00000025248	GL018791:815752-824506	0	0.580866	-10.6669	1.83408e-05	0.000173701
ENSOCUG00000006124	LNP1	14:120165912-120182579	0	0.29498	-10.6191	2.28523e-05	0.000211047
ENSOCUG00000010888	RSPO1	GL018704:846695-869691	0	0.210802	-10.6043	0.000271044	0.00192745
ENSOCUG00000021271	NCAN	GL019496:25290-48459	0	0.265556	-10.5065	4.55452e-05	0.00039294
ENSOCUG00000015876	ENSOCUG00000015876	GL018702:7319812-7333190	0	0.322511	-10.4276	4.37971e-05	0.00037876
ENSOCUG00000029726	ENSOCUG00000029726	13:65282811-65304088	0	0.188561	-10.3236	0.000131447	0.0010215
ENSOCUG00000014924	TMEM130	GL018760:1342052-1357320	0	0.260064	-10.3102	0.000164753	0.00124688
ENSOCUG00000021383	ENSOCUG00000021383	GL018826:293414-312927	0	0.192013	-10.2336	0.000192058	0.00142393
ENSOCUG00000017623	LHX9	16:73280428-73296158	0	0.23811	-10.2223	0.000111892	0.000885451
ENSOCUG00000015151	NME9	14:31954327-31975179	0	0.176942	-10.2046	7.26881e-05	0.000602014
ENSOCUG00000021019	RASGRF1	GL018746:230729-323274	0	0.0385123	-10.1593	7.17071e-05	0.00059491
ENSOCUG00000024654	ENSOCUG00000024654	2:97681836-97693940	0	0.29454	-10.1519	8.08897e-05	0.000662742
ENSOCUG00000004518	EFCAB1	3:63231762-63248184	0	0.205587	-10.0725	0.00014773	0.00113195
ENSOCUG00000012521	RADX	X:55167342-55248268	0	0.0410533	-10.0482	0.000197226	0.00145724
ENSOCUG00000000666	MAP3K19	7:72258310-72320274	0	0.0495223	-9.93866	0.00018064	0.00135081
ENSOCUG00000027447	ENSOCUG00000027447	19:41761070-41769879	0	0.347285	-9.93676	0.000130809	0.0010179
ENSOCUG00000006182	TAC1	10:31654621-31662292	0	0.394754	-9.89353	0.000131259	0.00102031
ENSOCUG00000022180	ARX	X:10927312-10938566	0	0.248645	-9.80665	0.000155212	0.00118239
ENSOCUG00000009235	ENSOCUG00000009235	16:66704427-66726629	0	0.117808	-9.70984	0.000180955	0.00135219
ENSOCUG00000004970	ENSOCUG00000004970	16:46913056-46915303	0	1.15288	-9.6999	0.000183035	0.00136527
ENSOCUG00000001380	ENSOCUG00000001380	GL019060:184491-210284	0	0.0986027	-9.66649	0.000259409	0.00185656
ENSOCUG00000013681	ENSOCUG00000013681	GL018704:5385289-5393731	0	0.290733	-9.61732	0.000244802	0.00176422
ENSOCUG00000005023	CHRNA3	GL018746:920574-935194	0	0.165635	-9.598	0.00024798	0.00178136
ENSOCUG00000013685	TBX22	X:71293666-71301925	0	0.292485	-9.59625	0.000236369	0.00171153
ENSOCUG00000024392	CRYBA4	GL018723:225578-230388	0	0.493502	-9.57533	0.000501352	0.00330031
ENSOCUG00000008226	FBN2	3:11894215-12132302	0.0421783	60.3327	-9.53403	4.56016e-124	3.30281e-120
ENSOCUG00000016053	RAB44	12:26628272-26652351	0	0.091205	-9.45668	0.000558407	0.00362727
ENSOCUG00000010271	STX1B	GL018752:1290275-1293581	0	0.653367	-9.43268	0.000359218	0.00246609
ENSOCUG00000010696	NTRK1	13:36089996-36108502	0	0.107548	-9.3119	0.000566203	0.00366921
ENSOCUG00000029444	CCDC148	7:97013541-97295701	0	0.359021	-9.2984	0.00043318	0.00290558
ENSOCUG00000003276	PAX1	4:14968046-14976657	0	0.209374	-9.16968	0.000724609	0.00453601
ENSOCUG00000025738	TSGA13	7:9335927-9352117	0	0.102977	-9.07314	0.00140105	0.00803442
ENSOCUG00000009110	PPP1R17	10:15882760-15902306	0	0.084667	-9.05108	0.000624071	0.00398237
ENSOCUG00000007153	CPNE6	17:44123026-44128149	0	0.323135	-9.04883	0.00100895	0.00603057
ENSOCUG00000008041	HASPIN	19:14748669-14750900	0	0.721933	-9.01826	0.000712094	0.00446538
ENSOCUG00000013084	KRT35	19:42478591-42482085	0	0.443624	-8.96432	0.00156413	0.00883664
ENSOCUG00000004149	KCND2	7:24574931-24576049	0	1.34011	-8.90846	0.00076393	0.0047483
ENSOCUG00000010392	DPEP1	GL018998:251314-257233	0	0.250562	-8.90213	0.00353595	0.017401
ENSOCUG00000006993	CPA5	7:14278200-14300943	0	0.061667	-8.8196	0.000917632	0.00555701
ENSOCUG00000002860	PIWIL4	1:122255099-122302114	0	0.0291157	-8.78611	0.00118038	0.00690149
ENSOCUG00000016497	COL11A2	12:23588981-23618320	0.0253093	24.5618	-8.7622	3.70291e-09	6.5653e-08
ENSOCUG00000024738	CXCL13	15:72854561-72860899	0	0.206899	-8.72447	0.00177726	0.00984306
ENSOCUG00000004398	DCSTAMP	3:119699880-119714717	0	0.347635	-8.46049	0.00167842	0.00939081
ENSOCUG00000023946	IGLL1	GL018951:361121-369628	0	0.126121	-8.43544	0.00151862	0.00860978
ENSOCUG00000026777	ENSOCUG00000026777	AAGW02082757:5792-7207	0	0.748523	-8.41759	0.00169653	0.00947564
ENSOCUG00000017844	ENSOCUG00000017844	GL019892:2-5229	0	0.197737	-8.38712	0.00162246	0.00912528
ENSOCUG00000022093	ACAN	GL018934:58771-95287	0.020676	13.9498	-8.3623	1.03981e-08	1.73527e-07
ENSOCUG00000006752	MEST	7:14131472-14148488	0.351066	207.275	-8.3357	6.39112e-41	1.41341e-38
ENSOCUG00000010499	ENSOCUG00000010499	X:100546167-100548451	0	0.431106	-8.30767	0.00183376	0.0101096
ENSOCUG00000026863	ENSOCUG00000026863	GL018988:227952-289810	0	0.0156073	-8.28894	0.00187246	0.0102916
ENSOCUG00000009206	ENSOCUG00000009206	19:42431970-42435534	0	0.252935	-8.1892	0.00229739	0.0122169
ENSOCUG00000003407	SLC30A10	16:53149315-53160847	0	0.0762743	-8.15627	0.00359839	0.0176484
ENSOCUG00000028213	PIFO	13:52845248-52849493	0	0.201955	-8.11751	0.00346381	0.0171217
ENSOCUG00000001752	GPC3	X:107901326-108357186	0.185056	92.7187	-8.11343	9.65275e-57	6.99125e-54
ENSOCUG00000012236	TMEM30B	20:8846121-8847979	0	0.451955	-8.08877	0.00314612	0.0158378
ENSOCUG00000009992	ENSOCUG00000009992	GL018731:641498-643924	0	0.336206	-8.04492	0.00344806	0.0170642
ENSOCUG00000022800	ENSOCUG00000022800	21:3222517-3230768	0	0.0970127	-8.00978	0.00264074	0.0136738
ENSOCUG00000024269	ENSOCUG00000024269	GL018890:135992-137403	0	0.64969	-7.97593	0.00970952	0.0399793
ENSOCUG00000026292	ENSOCUG00000026292	20:9832496-9833081	0	1.31929	-7.96783	0.00289447	0.0147894
ENSOCUG00000014207	ELF5	1:173764071-173797132	0	0.022105	-7.88692	0.00368551	0.0179995
ENSOCUG00000013367	COL11A1	13:61053457-61262810	0.320233	149.507	-7.83526	1.72246e-13	5.10239e-12
ENSOCUG00000027535	PEG10	10:34279042-34280268	0.238871	106.085	-7.81361	8.65097e-22	5.10442e-20
ENSOCUG00000004935	CYP24A1	GL018712:2331088-2348317	0	0.039853	-7.79346	0.00359415	0.0176336
ENSOCUG00000008765	CKAP2L	2:97519369-97550893	0.038661	16.6875	-7.78141	1.37675e-52	7.12248e-50
ENSOCUG00000002539	SLC22A1	12:149874062-149897954	0	0.0280847	-7.76967	0.00407622	0.0195646
ENSOCUG00000000908	ENSOCUG00000000908	X:100893397-100895104	0	0.393492	-7.76653	0.00351635	0.0173282
ENSOCUG00000006069	DMRTA1	1:31366713-31371572	0	0.136159	-7.73992	0.00437104	0.0207664
ENSOCUG00000009794	HTR1A	11:80048744-80050012	0	0.499605	-7.69093	0.00435151	0.020694
ENSOCUG00000006020	PHEX	X:7775389-8008665	0.0237467	9.36085	-7.684	1.06568e-32	1.30821e-30
ENSOCUG00000006289	TTLL6	19:38609562-38642551	0	0.018645	-7.66065	0.00540233	0.0247214
ENSOCUG00000017854	ENSOCUG00000017854	1:73518856-73522900	0	0.152363	-7.64292	0.00453705	0.0214355
ENSOCUG00000016035	CTRC	GL018791:835413-842021	0	0.106381	-7.60967	0.0041327	0.0197815
ENSOCUG00000015676	ENSOCUG00000015676	9:1939624-1943020	0	0.175815	-7.60704	0.00622311	0.0278013
ENSOCUG00000027542	ENSOCUG00000027542	GL019039:224800-226699	0	0.311734	-7.59636	0.00611904	0.0274228
ENSOCUG00000015838	COL9A2	13:126185292-126198465	0.09989	36.3324	-7.58424	3.73251e-08	5.74907e-07
ENSOCUG00000004324	ZFP42	2:65528081-65529335	0	0.455497	-7.50982	0.00809232	0.0344895
ENSOCUG00000029662	ENSOCUG00000029662	GL018811:588222-595349	0.118379	40.3841	-7.50257	6.43099e-33	8.17159e-31
ENSOCUG00000025689	RTL3	X:70306511-70310658	0.222544	72.5665	-7.49951	2.50424e-21	1.40874e-19
ENSOCUG00000025064	ENSOCUG00000025064	GL018747:375827-376207	2.28486	766.267	-7.41946	2.59199e-35	3.8118e-33
ENSOCUG00000026011	ENSOCUG00000026011	GL018747:386598-387547	1.80076	613.872	-7.41678	1.52599e-41	3.45386e-39
ENSOCUG00000000504	PGC	12:31365113-31370853	0	0.0901717	-7.39819	0.00612046	0.0274228
ENSOCUG00000012339	PEG3	GL018811:619891-636674	1.05904	310.138	-7.3599	2.61446e-35	3.82543e-33
ENSOCUG00000000527	DPYSL4	GL019543:34127-43314	0	0.0507847	-7.25683	0.00756983	0.0326882
ENSOCUG00000015658	ENSOCUG00000015658	2:95663806-95663976	0.0819327	37.6291	-7.25632	6.41567e-05	0.000537503
ENSOCUG00000008654	ENSOCUG00000008654	AAGW02082390:8-1894	0	0.239137	-7.20535	0.00754969	0.0326587
ENSOCUG00000016706	KIF11	18:40400752-40462364	0.193576	51.2273	-7.19016	2.04273e-36	3.32471e-34
ENSOCUG00000009484	ECT2	14:67721607-67788201	0.0557653	15.411	-7.1625	2.25373e-68	3.84076e-65
ENSOCUG00000007232	HSD17B13	15:62833511-62851010	0	0.0238403	-7.09775	0.00777957	0.0333948
ENSOCUG00000011170	ENSOCUG00000011170	GL018736:1329772-1340172	0.031103	8.62937	-7.09638	6.6703e-15	2.25228e-13
ENSOCUG00000009424	LAMA1	9:54750450-54894693	0.00310767	0.825978	-7.07764	5.45273e-19	2.58122e-17
ENSOCUG00000003277	ENSOCUG00000003277	17:30737649-30774531	0.221623	53.6026	-7.06624	1.17809e-23	7.84606e-22
ENSOCUG00000002858	CDK1	18:25384902-25403733	0.164252	43.291	-7.05994	1.63686e-49	7.18506e-47
ENSOCUG00000012322	MDFI	12:31271571-31285663	0.123919	32.516	-7.04101	2.36912e-36	3.8344e-34
ENSOCUG00000017111	KIF4A	X:48850995-48981065	0.0418003	10.7817	-7.03357	3.75269e-56	2.58855e-53
ENSOCUG00000016157	EXO1	16:31778881-31815507	0.041505	10.0069	-7.02935	1.95792e-32	2.36345e-30
ENSOCUG00000001968	ENSOCUG00000001968	GL019426:90-7610	0.340884	80.6476	-7.02437	1.62274e-13	4.81193e-12
ENSOCUG00000006527	ENSOCUG00000006527	17:31857505-31924900	0.0552887	14.1596	-7.02155	1.57506e-34	2.16261e-32
ENSOCUG00000021035	ENSOCUG00000021035	GL018747:658193-658573	4.52072	1157.09	-6.99463	3.42316e-20	1.75838e-18
ENSOCUG00000007225	CRABP2	13:36243166-36248144	0.106123	26.4969	-6.97076	4.66529e-17	1.90363e-15
ENSOCUG00000003714	ENSOCUG00000003714	GL019378:49472-50704	0	0.299684	-6.93899	0.0102755	0.0419166
ENSOCUG00000016390	CCN4	3:148923377-148936788	0.0622957	15.0863	-6.91672	1.339e-23	8.85668e-22
ENSOCUG00000022197	ENSOCUG00000022197	GL018747:658964-659356	4.33228	1019.44	-6.89073	4.04163e-39	7.7033e-37
ENSOCUG00000015756	KNL1	17:31375805-31453375	0.118131	26.0151	-6.8522	9.69973e-55	5.62022e-52
ENSOCUG00000005133	ENSOCUG00000005133	GL018726:2310835-2336198	0.182224	40.799	-6.84091	2.62716e-39	5.0405e-37
ENSOCUG00000027771	ENSOCUG00000027771	AAGW02082510:9486-10903	0	0.239716	-6.81543	0.0104291	0.0424596
ENSOCUG00000002926	DLGAP5	17:73830675-73873727	0.242264	49.6111	-6.80352	3.84531e-43	1.01275e-40
ENSOCUG00000024006	ENSOCUG00000024006	GL018747:385908-386288	5.05613	1038.88	-6.72544	7.34619e-44	2.04641e-41
ENSOCUG00000027038	ENSOCUG00000027038	GL018747:376598-376990	5.91043	1205.51	-6.70463	6.71581e-48	2.5268e-45
ENSOCUG00000007397	HIST1H1A	12:11033885-11034541	4.17361	812.836	-6.69588	3.92649e-43	1.02481e-40
ENSOCUG00000025297	ENSOCUG00000025297	GL018747:692121-692513	6.618	1301.4	-6.6148	2.03159e-23	1.33767e-21
ENSOCUG00000008800	ZWILCH	17:5857896-5896676	0.0738063	13.8037	-6.61373	1.00951e-48	4.07066e-46
ENSOCUG00000014464	GAS2	1:161788827-161935571	0.2394	44.9056	-6.60727	1.19421e-48	4.73937e-46
ENSOCUG00000002624	NRK	X:54492723-54634695	2.17993	351.074	-6.57185	1.511e-35	2.2919e-33
ENSOCUG00000025038	ENSOCUG00000025038	12:10805789-10806199	8.61188	1501.96	-6.54331	4.55019e-45	1.37316e-42
ENSOCUG00000002814	TOP2A	19:41534353-41606406	1.30512	90.4825	-6.53328	2.15708e-42	5.38731e-40
ENSOCUG00000017492	CENPF	16:58555223-58614044	0.252302	43.9127	-6.52366	5.60822e-62	5.8027e-59
ENSOCUG00000012683	ADAM33	4:10550401-10560369	0.0304457	5.68308	-6.5112	1.06628e-10	2.35272e-09
ENSOCUG00000001961	RAD51AP1	8:30630928-30653095	0.076496	10.377	-6.48652	2.78192e-17	1.16299e-15
ENSOCUG00000005820	RRM2	GL018795:27141-34407	0.196619	34.555	-6.47152	9.46175e-29	8.84246e-27
ENSOCUG00000007208	MSC	3:87728585-87731372	0.0813183	13.6142	-6.41369	1.21702e-07	1.73066e-06
ENSOCUG00000011482	POSTN	GL018719:553830-589016	12.597	1934.02	-6.4023	6.34396e-39	1.18575e-36
ENSOCUG00000015524	PAPPA2	13:3634082-3910319	0.0167247	2.7503	-6.3882	4.02657e-22	2.43029e-20
ENSOCUG00000013586	STIL	13:119314681-119379675	0.0168613	2.89718	-6.38803	6.1727e-12	1.56456e-10
ENSOCUG00000001652	CCNB2	17:13281660-13307082	0.280671	45.6424	-6.37284	7.72868e-58	6.58552e-55
ENSOCUG00000012213	DYNC1I1	10:33091202-33402773	0.05443	6.83188	-6.36719	2.70496e-25	2.04077e-23
ENSOCUG00000009505	PLAGL1	12:134681074-134738704	1.18982	182.211	-6.35711	2.78295e-46	8.66933e-44
ENSOCUG00000016909	RAD51	17:31330454-31373768	0.115723	18.4826	-6.34981	3.08408e-47	1.06368e-44
ENSOCUG00000010708	KIFC1	12:23784925-23792851	0.20353	31.8849	-6.34888	9.88333e-29	9.20675e-27
ENSOCUG00000016101	MMP9	GL018725:971854-979002	0.029396	4.81749	-6.32974	2.67993e-06	2.99653e-05
ENSOCUG00000028094	PRC1	GL018738:1362469-1377777	0.118868	17.8878	-6.32613	2.66785e-28	2.41532e-26
ENSOCUG00000027315	ENSOCUG00000027315	13:42169409-42169816	12.8032	2002.17	-6.31769	1.17039e-53	6.52065e-51
ENSOCUG00000026810	ENSOCUG00000026810	GL018747:691350-691730	11.1357	1726.08	-6.31357	2.94463e-42	6.99252e-40
ENSOCUG00000015068	ENSOCUG00000015068	GL018793:490825-516227	0.0668097	10.5279	-6.30056	2.72022e-21	1.52433e-19
ENSOCUG00000026955	ENSOCUG00000026955	GL018747:705742-706410	2.79837	431.052	-6.28985	2.20854e-29	2.1257e-27
ENSOCUG00000015790	KIF20A	3:20477190-20485597	0.17152	26.5588	-6.28959	3.25145e-23	2.08402e-21
ENSOCUG00000011608	WNK3	X:35738765-35883669	0.0401073	5.5539	-6.27002	1.62816e-18	7.41656e-17
ENSOCUG00000005540	CAPN6	X:59636492-59666311	1.86797	257.971	-6.25149	3.92869e-40	7.95931e-38
ENSOCUG00000005141	CHST11	4:83551099-83794668	0.281263	2.38201	-6.17906	4.0709e-09	7.17822e-08
ENSOCUG00000025659	ENSOCUG00000025659	GL018747:666801-667211	2.50036	344.102	-6.17794	1.34522e-15	4.83529e-14
ENSOCUG00000004932	E2F7	4:56157773-56197784	0.0377197	4.97167	-6.13827	1.27642e-21	7.39581e-20
ENSOCUG00000014009	SLC17A4	12:11020382-11289606	2.96506	403.128	-6.12133	1.01166e-48	4.07066e-46
ENSOCUG00000013801	SHCBP1	GL018743:1374002-1414639	0.087841	11.9173	-6.11725	3.7278e-14	1.17902e-12
ENSOCUG00000016491	KIF14	16:70759335-70830022	0.0524907	7.03908	-6.10721	2.20347e-43	5.9108e-41
ENSOCUG00000000377	GTSE1	GL018928:304287-316056	0.0448877	5.91764	-6.09037	1.01014e-08	1.68868e-07
ENSOCUG00000029258	PNMA2	2:43199186-43241531	0.123594	3.74291	-6.08619	1.47153e-05	0.000143012
ENSOCUG00000026771	ENSOCUG00000026771	GL018747:710894-711286	15.717	2037.18	-6.08184	5.01149e-52	2.54715e-49
ENSOCUG00000016195	MTBP	3:136273885-136364423	0.0276207	3.3673	-6.07673	3.80682e-21	2.08878e-19
ENSOCUG00000023811	ENSOCUG00000023811	13:42188651-42189061	5.41224	714.815	-6.07388	2.35203e-31	2.61075e-29
ENSOCUG00000022126	HMMR	3:44689554-44723514	0.154367	20.3948	-6.06185	1.21547e-42	3.0889e-40
ENSOCUG00000026304	C2orf40	2:86296857-86313058	0.297519	35.9375	-6.05131	1.31882e-14	4.33685e-13
ENSOCUG00000027953	ENSOCUG00000027953	12:10804469-10804849	4.89194	624.982	-6.0351	9.58727e-27	8.0044e-25
ENSOCUG00000017898	AURKA	GL018712:238987-255325	0.178701	22.2896	-6.03184	1.84112e-17	7.83244e-16
ENSOCUG00000021283	TCFL5	GL019426:6709-19816	0.070324	4.96099	-6.00885	7.70289e-07	9.5777e-06
ENSOCUG00000010046	TK1	GL019309:12083-23902	0.210804	25.6753	-6.00412	1.09143e-27	9.49547e-26
ENSOCUG00000011364	ITM2C	7:172449370-172461924	0.325657	39.7998	-5.99622	3.96762e-42	9.20739e-40
ENSOCUG00000007042	DCX	X:59704476-59828293	0.23138	28.0077	-5.96122	6.05636e-33	7.72946e-31
ENSOCUG00000008118	LYPD6	7:88060151-88222095	0.129884	14.2882	-5.95919	2.2085e-56	1.56055e-53
ENSOCUG00000009653	SLITRK4	GL018700:6560015-6641234	0.045886	7.07149	-5.9501	1.46526e-16	5.77553e-15
ENSOCUG00000014733	ASPM	16:74079997-74132538	0.261051	30.2923	-5.93708	9.26033e-48	3.35351e-45
ENSOCUG00000024086	ENSOCUG00000024086	12:10849810-10850202	9.67169	1124	-5.93181	1.53828e-38	2.78535e-36
ENSOCUG00000009667	GABRE	GL018731:714103-733055	0.0196207	2.73334	-5.86574	2.6178e-07	3.51764e-06
ENSOCUG00000001710	MCM4	3:62473470-62494806	0.148848	16.3169	-5.84401	4.88597e-27	4.11487e-25
ENSOCUG00000005009	PLK4	15:103677052-103703455	0.243005	20.5934	-5.84306	1.21421e-29	1.20057e-27
ENSOCUG00000009489	ARHGAP11A	17:37760083-37856624	0.0643383	6.86549	-5.81564	6.12806e-22	3.653e-20
ENSOCUG00000008746	TRAIP	9:17356587-17380139	0.053876	5.68859	-5.80247	5.96833e-16	2.22247e-14
ENSOCUG00000009317	ENSOCUG00000009317	4:12385742-12431850	0.0287167	2.92985	-5.77031	2.11939e-13	6.21467e-12
ENSOCUG00000001188	ENSOCUG00000001188	12:104299981-104343116	0.260251	25.9474	-5.75504	0.000712789	0.00446825
ENSOCUG00000024543	HIST2H2BF	13:42189836-42190216	13.0957	1379.76	-5.74653	8.96637e-34	1.17541e-31
ENSOCUG00000008776	RGS22	3:115583060-115768434	0.0629673	2.77367	-5.73746	2.47379e-13	7.16683e-12
ENSOCUG00000008194	LPAR4	X:70426966-70441394	0.545653	53.6184	-5.73355	3.78571e-11	8.73911e-10
ENSOCUG00000001171	NUF2	13:29603370-29628912	0.230257	23.2058	-5.72842	2.90391e-38	5.19316e-36
ENSOCUG00000014109	CDCA2	2:44152054-44202114	0.158873	16.2105	-5.72765	8.56586e-48	3.14129e-45
ENSOCUG00000023928	ENSOCUG00000023928	12:10849089-10849469	9.27094	934.566	-5.72579	2.8307e-32	3.38877e-30
ENSOCUG00000002733	CACNA1G	19:37112580-37166280	0.03059	3.32066	-5.72493	5.21176e-16	1.9533e-14
ENSOCUG00000014451	ENSOCUG00000014451	12:10895201-10895581	7.04912	696.233	-5.67898	1.84008e-27	1.57718e-25
ENSOCUG00000027227	HIST1H2BB	12:11013103-11013483	5.13617	512.229	-5.67561	2.4114e-20	1.25198e-18
ENSOCUG00000000431	CRABP1	GL018746:701759-708041	0.081283	8.16305	-5.66274	2.60414e-08	4.09357e-07
ENSOCUG00000010637	MCM5	4:86038163-86058078	0.156804	15.2736	-5.65945	8.27343e-30	8.26516e-28
ENSOCUG00000008077	POLQ	14:97410191-97514112	0.0631223	5.74789	-5.64355	1.80871e-28	1.65823e-26
ENSOCUG00000007427	FAT3	1:124017973-124557098	0.0376627	3.59731	-5.61244	1.74921e-22	1.08515e-20
ENSOCUG00000003883	BRCA1	19:43713948-43783636	0.0807463	7.74866	-5.58541	2.10858e-33	2.72712e-31
ENSOCUG00000008561	IGFBP2	7:158054321-158081892	4.53008	411.472	-5.583	1.84037e-60	1.77725e-57
ENSOCUG00000026717	ENSOCUG00000026717	12:11031562-11031972	7.10112	618.95	-5.5504	1.07401e-17	4.649e-16
ENSOCUG00000009932	ESCO2	2:41849728-41893015	0.226682	19.9474	-5.54002	5.73771e-44	1.61386e-41
ENSOCUG00000011488	FANCI	GL018738:2190506-2294419	0.200433	16.872	-5.52468	1.71963e-34	2.34997e-32
ENSOCUG00000009421	ZDBF2	7:147073946-147116873	0.244499	21.0885	-5.5179	6.3983e-31	6.8909e-29
ENSOCUG00000004898	CDC6	19:41452553-41467260	0.126485	10.9857	-5.51726	2.05218e-16	7.98035e-15
ENSOCUG00000022434	CDCA3	8:32864184-32874403	0.019928	1.97802	-5.51548	9.55863e-05	0.000769872
ENSOCUG00000026731	HELLS	18:42256580-42299100	0.297407	25.9804	-5.48578	8.92674e-35	1.24936e-32
ENSOCUG00000013792	KNTC1	GL018824:140812-233144	0.255972	22.9968	-5.48145	4.66114e-25	3.43608e-23
ENSOCUG00000009071	KIF24	1:19527231-19586628	0.122827	9.62486	-5.46887	2.17009e-17	9.15134e-16
ENSOCUG00000005159	ANLN	10:19881805-19996659	0.57252	36.682	-5.45244	4.22421e-28	3.76553e-26
ENSOCUG00000002516	PRSS16	GL018747:375676-665434	15.582	1266.9	-5.44668	2.04585e-35	3.071e-33
ENSOCUG00000006493	ENSOCUG00000006493	13:139370112-139373305	7.09815	576.569	-5.43503	1.26932e-46	4.08594e-44
ENSOCUG00000005986	ENSOCUG00000005986	GL018731:1608070-1610925	0.689351	54.7651	-5.4275	4.0609e-14	1.28297e-12
ENSOCUG00000004074	ACTC1	17:37529472-37573150	9.89149	684.188	-5.398	4.00163e-06	4.34362e-05
ENSOCUG00000005161	RALGPS2	13:5891451-6017392	0.906117	44.0012	-5.37371	1.16392e-38	2.12075e-36
ENSOCUG00000025069	ENSOCUG00000025069	12:11020427-11020819	14.5389	1152.77	-5.36897	1.45285e-34	2.00432e-32
ENSOCUG00000001993	KLHL13	X:66534198-66592520	1.84042	135.076	-5.3045	1.16313e-46	3.82922e-44
ENSOCUG00000008012	ENSOCUG00000008012	3:69407539-69408330	1.94315	147.04	-5.29487	1.39484e-12	3.73474e-11
ENSOCUG00000008255	CENPM	GL018734:619867-633930	0.212732	15.6861	-5.28628	1.6905e-20	8.90461e-19
ENSOCUG00000004421	DSN1	4:3267961-3280210	0.338647	24.2405	-5.28581	2.13502e-20	1.11649e-18
ENSOCUG00000007916	GCNT1	1:62817019-62873709	0.281684	5.32906	-5.28576	3.40401e-05	0.000302319
ENSOCUG00000026226	ENSOCUG00000026226	12:10838765-10839157	12.0206	875.919	-5.27697	9.99936e-26	7.68412e-24
ENSOCUG00000007765	PSAT1	1:64697635-64728069	0.071999	5.18447	-5.27665	1.94429e-07	2.6683e-06
ENSOCUG00000028089	ENSOCUG00000028089	12:10794454-10794834	25.8651	1901.53	-5.27623	3.70424e-40	7.61104e-38
ENSOCUG00000001174	B3GALNT1	14:55587136-55628271	0.229125	6.08953	-5.23231	7.07324e-05	0.000588171
ENSOCUG00000000930	KIF15	9:14081894-14149462	0.152956	11.0249	-5.23079	3.90055e-38	6.89041e-36
ENSOCUG00000006144	ENSOCUG00000006144	GL018897:23089-38964	0.144139	10.3896	-5.22933	3.15505e-11	7.34175e-10
ENSOCUG00000024702	ENSOCUG00000024702	12:10839456-10839836	22.3311	1599.98	-5.21848	1.10038e-38	2.01766e-36
ENSOCUG00000007405	CENPJ	8:45067736-45119825	0.140472	10.0378	-5.21436	2.51241e-30	2.62769e-28
ENSOCUG00000021982	ENSOCUG00000021982	13:72231927-72233513	0.143804	10.5427	-5.20948	8.24418e-05	0.000673934
ENSOCUG00000026452	ENSOCUG00000026452	GL018747:380903-381214	10.1627	728.426	-5.20661	7.34646e-19	3.43836e-17
ENSOCUG00000001497	FABP7	12:111910123-111915735	0.488382	33.4491	-5.20172	8.21073e-16	3.02637e-14
ENSOCUG00000004987	WDHD1	17:73634125-73697939	0.371856	25.7733	-5.19638	1.55271e-44	4.54381e-42
ENSOCUG00000021293	ENSOCUG00000021293	X:69922479-69960158	0.141851	8.97217	-5.18871	9.64945e-09	1.61779e-07
ENSOCUG00000006428	RPS6KA6	X:74845711-74943999	0.046285	3.51558	-5.18483	4.46119e-24	3.07727e-22
ENSOCUG00000000732	FGF9	8:43044965-43085360	0.0282833	2.71204	-5.15412	8.77389e-10	1.69233e-08
ENSOCUG00000008976	IGF2BP3	10:8400520-8532202	0.230009	15.2302	-5.15153	4.49106e-39	8.50396e-37
ENSOCUG00000013069	ELOVL6	15:39264089-39389620	0.288863	21.3976	-5.14883	9.0539e-13	2.48626e-11
ENSOCUG00000009203	LGR5	4:50495644-50655657	0.0799413	6.01314	-5.13405	6.7309e-21	3.61783e-19
ENSOCUG00000009133	PWWP3B	X:54866116-54906057	0.897293	51.2306	-5.10147	5.94239e-17	2.41454e-15
ENSOCUG00000023896	E2F2	13:129694182-129720484	0.119935	6.00601	-5.09319	2.32434e-08	3.6797e-07
ENSOCUG00000014459	ENSOCUG00000014459	12:10865394-10865804	11.3932	729.093	-5.07542	2.09092e-23	1.37361e-21
ENSOCUG00000011953	CENPI	X:88194774-88264088	0.167424	9.07354	-5.04391	1.88239e-11	4.50701e-10
ENSOCUG00000000547	SGO2	7:141167897-141191932	0.278784	17.3702	-5.0228	1.16435e-26	9.66543e-25
ENSOCUG00000010987	TMEM26	18:24663370-24717982	0.176535	10.8629	-5.02203	2.47286e-29	2.37223e-27
ENSOCUG00000021942	ENSOCUG00000021942	6:4472236-4473534	0.0632933	3.9616	-5.02068	0.002057	0.0111161
ENSOCUG00000016254	STAB2	4:82735602-82942791	0.0297813	5.46054	-5.00789	1.95832e-19	9.4874e-18
ENSOCUG00000008781	ADAM12	GL018726:516713-793724	0.210585	12.6759	-5.00457	2.5112e-40	5.31035e-38
ENSOCUG00000028131	BEX3	X:86706982-86708803	0.478537	23.6418	-4.99138	1.44644e-06	1.70552e-05
ENSOCUG00000027575	KCNH2	13:12370887-12404072	0.039471	2.37192	-4.98752	7.03587e-08	1.03575e-06
ENSOCUG00000010832	ASXL3	9:74931220-75135784	0.113508	6.56783	-4.9822	2.75059e-30	2.85618e-28
ENSOCUG00000016374	MAK	12:4447657-4499803	0.0865477	5.14904	-4.97855	2.63134e-08	4.1296e-07
ENSOCUG00000005891	ELAVL2	1:29874220-29959497	0.0258537	1.59702	-4.96817	2.07727e-10	4.36091e-09
ENSOCUG00000021306	ENSOCUG00000021306	12:11012382-11012774	9.90438	599.967	-4.95744	1.13622e-19	5.59821e-18
ENSOCUG00000007351	ENSOCUG00000007351	X:4151127-4219432	0.0445987	2.45922	-4.95493	9.89777e-11	2.19059e-09
ENSOCUG00000017504	SYT9	1:148774358-148994854	0.132177	6.56737	-4.94964	1.46687e-41	3.3462e-39
ENSOCUG00000001366	ENSOCUG00000001366	7:108621606-108641977	0.180807	10.6057	-4.94954	6.73628e-19	3.16813e-17
ENSOCUG00000027145	ENSOCUG00000027145	GL018747:661136-661546	1.78725	105.096	-4.94655	2.08878e-06	2.38526e-05
ENSOCUG00000028042	CCNA2	15:97274110-97279792	1.26126	74.3451	-4.93669	2.93918e-31	3.25004e-29
ENSOCUG00000014458	ENSOCUG00000014458	12:10866849-10867241	16.6223	950.327	-4.8946	3.74194e-25	2.77258e-23
ENSOCUG00000003917	COL24A1	13:78687231-79121993	0.152284	5.42152	-4.89073	4.15175e-19	1.9783e-17
ENSOCUG00000007358	STK26	X:106332359-106386180	0.894825	51.4964	-4.88344	2.63893e-42	6.42457e-40
ENSOCUG00000021941	ENSOCUG00000021941	GL018747:708955-709365	1.96633	111.441	-4.87778	2.21804e-06	2.52491e-05
ENSOCUG00000003030	PARPBP	4:81403925-81493087	0.177911	10.815	-4.87586	2.24361e-35	3.35049e-33
ENSOCUG00000006543	FAM169A	GL018720:3434488-3494556	0.0462667	2.67184	-4.87456	6.06629e-15	2.05792e-13
ENSOCUG00000015924	MCM2	9:6678787-6696934	0.296917	17.2789	-4.87057	3.09454e-22	1.88344e-20
ENSOCUG00000008651	ITM2A	X:70894432-70901567	15.7393	842.537	-4.86191	1.21404e-35	1.86095e-33
ENSOCUG00000000962	ORC1	13:114334047-114360831	0.152572	7.87739	-4.85765	1.52096e-11	3.68118e-10
ENSOCUG00000015054	UNC5C	15:54335189-54711058	0.039136	2.09739	-4.85333	1.66899e-10	3.55271e-09
ENSOCUG00000005229	RAD54L	13:120264978-120293015	0.0939573	5.17264	-4.85128	1.38983e-09	2.618e-08
ENSOCUG00000017682	CENPS	13:139896200-139906585	0.247037	14.036	-4.84496	1.48239e-13	4.42746e-12
ENSOCUG00000012527	SLC26A7	3:106874456-107015659	0.0144657	0.831268	-4.8206	1.99172e-08	3.17918e-07
ENSOCUG00000003757	STK32A	3:29222665-29360426	0.0888433	5.11949	-4.81722	4.38544e-20	2.23681e-18
ENSOCUG00000003726	ENSOCUG00000003726	GL018803:457793-463070	0.289759	16.14	-4.8101	1.03305e-09	1.97678e-08
ENSOCUG00000013668	PLPPR1	1:11742785-12103429	0.129419	5.84601	-4.80057	5.12536e-14	1.60874e-12
ENSOCUG00000000672	EPHA7	12:80433019-80622164	0.0991943	5.45013	-4.79592	2.67439e-16	1.03169e-14
ENSOCUG00000007954	TPBG	12:69232155-69295644	0.164628	7.13269	-4.77154	2.83107e-07	3.77272e-06
ENSOCUG00000012125	SERTM1	GL018702:7580169-7605085	0.187981	5.68033	-4.7649	1.29204e-11	3.16146e-10
ENSOCUG00000003212	TUSC3	2:70247782-70392154	0.463381	23.4766	-4.76403	8.68621e-38	1.48904e-35
ENSOCUG00000009435	XKR5	GL018713:353208-377842	0.0337707	1.79126	-4.76275	3.81002e-06	4.16215e-05
ENSOCUG00000002907	ENSOCUG00000002907	5:30887028-31190254	0.0349223	1.74615	-4.75066	2.21733e-21	1.24977e-19
ENSOCUG00000022945	ASNS	10:31564640-31585374	0.255409	12.4508	-4.74083	5.16913e-16	1.93983e-14
ENSOCUG00000012057	TIMELESS	4:39950029-39969688	0.123244	6.10945	-4.73841	1.99292e-11	4.75985e-10
ENSOCUG00000008243	MAD2L1	15:95191375-95198571	1.23278	61.7753	-4.72682	5.78802e-24	3.95483e-22
ENSOCUG00000010701	HEMGN	1:15127462-15147604	0.163517	7.84482	-4.70748	3.22682e-11	7.50276e-10
ENSOCUG00000022870	NTN3	GL018968:202575-206884	0.095013	4.6536	-4.68866	0.000166512	0.00125822
ENSOCUG00000011337	AURKC	GL018763:286971-440993	0.126254	6.04299	-4.68456	0.00186329	0.0102548
ENSOCUG00000017336	CLCN5	X:34143759-34313824	1.51335	72.0114	-4.66826	1.74657e-43	4.72895e-41
ENSOCUG00000005127	ENSOCUG00000005127	11:1175505-1191030	0.842598	40.7692	-4.66291	1.91719e-34	2.60764e-32
ENSOCUG00000012437	APBA2	17:83349665-83535645	0.0268973	1.28788	-4.64787	2.87164e-18	1.27991e-16
ENSOCUG00000001655	ENSOCUG00000001655	11:16808366-16860904	1.23367	55.8536	-4.63841	2.61945e-23	1.69393e-21
ENSOCUG00000009184	CTHRC1	3:118774867-118791581	2.60115	113.109	-4.63409	9.48965e-14	2.90049e-12
ENSOCUG00000000812	CCDC39	14:76249307-76291854	0.0834283	3.65269	-4.61918	1.50202e-09	2.81287e-08
ENSOCUG00000016839	CSRNP3	7:104918946-105113669	0.0906983	3.53492	-4.61462	2.10576e-07	2.87764e-06
ENSOCUG00000014052	LSAMP	14:102893570-103192491	0.236672	11.5623	-4.60115	1.30823e-26	1.07979e-24
ENSOCUG00000011568	ENSOCUG00000011568	11:81668247-81712898	0.307415	14.9036	-4.59586	2.78769e-26	2.24339e-24
ENSOCUG00000012056	CHODL	14:146336685-146366319	0.438222	22.7092	-4.59263	4.58376e-16	1.73363e-14
ENSOCUG00000000024	CENPN	5:35461392-35487851	0.566437	26.0204	-4.58782	1.00469e-34	1.39937e-32
ENSOCUG00000007069	FGFR2	18:68468510-68572977	0.111196	5.05626	-4.58061	1.07565e-18	5.01007e-17
ENSOCUG00000015480	POLE2	17:68796258-68831922	0.124215	5.95969	-4.56445	1.94908e-11	4.66283e-10
ENSOCUG00000004773	H2AFY2	18:16807746-16834973	0.404616	18.8431	-4.55766	1.3961e-24	9.9622e-23
ENSOCUG00000005851	MED12L	14:44999874-45353011	0.0192567	0.844453	-4.55167	4.96439e-18	2.18245e-16
ENSOCUG00000024196	FBXO17	5:861755-865514	0.623384	27.756	-4.55014	2.387e-10	4.96794e-09
ENSOCUG00000013868	MMS22L	12:84512953-84632256	0.336299	15.1548	-4.53717	5.26001e-30	5.36576e-28
ENSOCUG00000001479	MAGED1	GL018748:1308978-1354445	0.772485	33.2016	-4.53642	6.65184e-30	6.71465e-28
ENSOCUG00000011308	MASTL	16:2811791-2846020	0.200493	8.83285	-4.50533	6.54864e-22	3.88364e-20
ENSOCUG00000007795	SERPINB10	9:104112722-104127931	0.0365853	1.58153	-4.493	0.000198646	0.00146661
ENSOCUG00000006713	FGF7	17:22969747-23045015	0.236708	14.9893	-4.49236	1.52915e-17	6.54372e-16
ENSOCUG00000001980	ENSOCUG00000001980	13:95981970-96177185	0.0206763	0.93781	-4.48428	9.76549e-13	2.66149e-11
ENSOCUG00000027407	ENSOCUG00000027407	12:10796618-10797028	11.4496	492.957	-4.47737	3.75084e-16	1.42232e-14
ENSOCUG00000017745	POLE	GL018804:949646-1010182	0.172748	7.51	-4.45911	5.63997e-26	4.40419e-24
ENSOCUG00000007067	ENSOCUG00000007067	15:36783397-36806763	0.189798	7.65757	-4.45774	3.31295e-12	8.59261e-11
ENSOCUG00000014703	CHEK1	1:91625398-91652619	0.47937	20.0102	-4.45652	3.25338e-25	2.42297e-23
ENSOCUG00000003061	SV2B	GL018759:978054-1029659	0.017138	0.46645	-4.44233	0.00160778	0.00904796
ENSOCUG00000023129	ENSOCUG00000023129	12:10795225-10795617	28.507	1179.34	-4.43663	1.97112e-26	1.59512e-24
ENSOCUG00000022565	ENSOCUG00000022565	GL018747:711677-712057	21.2996	867.39	-4.43039	2.27189e-13	6.60169e-12
ENSOCUG00000000699	CENPE	15:46423572-46506024	0.346958	14.4435	-4.42304	4.32991e-29	4.11285e-27
ENSOCUG00000017411	ADGRV1	11:10367672-10568717	0.00534367	0.215297	-4.41999	4.77938e-05	0.00041014
ENSOCUG00000006085	BBOX1	1:165997814-166075032	0.129209	4.82143	-4.40745	1.45467e-10	3.13566e-09
ENSOCUG00000002038	NDNF	15:96196638-96238646	0.0794677	3.39153	-4.4042	8.84462e-10	1.70484e-08
ENSOCUG00000012454	ENSOCUG00000012454	15:73629227-73657797	0.121983	4.781	-4.40364	4.52094e-10	9.04531e-09
ENSOCUG00000002874	PTK7	12:32555609-32627675	1.29657	48.4337	-4.40275	6.61301e-16	2.45308e-14
ENSOCUG00000006632	MREG	7:157370024-157477392	0.0296753	1.27665	-4.39151	4.00814e-08	6.1148e-07
ENSOCUG00000001719	DIAPH3	8:61106036-61702604	0.223003	8.49822	-4.38878	5.26798e-28	4.68155e-26
ENSOCUG00000005558	PXDNL	3:66057789-66580430	0.0337723	1.36872	-4.37781	4.27937e-23	2.73079e-21
ENSOCUG00000015320	COL12A1	12:61958698-62083864	4.71437	186.456	-4.37544	4.39047e-36	6.87547e-34
ENSOCUG00000002178	NRM	12:22721334-22723834	0.386817	15.3392	-4.37115	0.000119107	0.000935249
ENSOCUG00000007575	DDIAS	1:133829498-133843187	0.102505	4.0034	-4.36925	2.44097e-06	2.74593e-05
ENSOCUG00000017566	ARNT2	GL018737:2128478-2318362	0.0966267	3.88173	-4.34996	1.81849e-14	5.91284e-13
ENSOCUG00000015509	NCAPG2	13:8591047-8663190	0.886113	34.9116	-4.34274	7.55808e-38	1.31117e-35
ENSOCUG00000003359	ORC6	GL018743:1269987-1279608	0.439606	16.9337	-4.33556	3.68116e-12	9.48814e-11
ENSOCUG00000013739	FNDC4	2:158601108-158602981	0.42821	16.1638	-4.31771	8.27339e-05	0.000675939
ENSOCUG00000006683	BRIP1	19:27846932-28049820	0.319882	11.4723	-4.31349	1.50364e-20	7.96381e-19
ENSOCUG00000026507	ENSOCUG00000026507	12:10829412-10829822	23.7854	917.751	-4.31149	1.0633e-21	6.22319e-20
ENSOCUG00000004278	ROBO2	14:139979143-140157223	0.142515	6.19778	-4.30372	3.0425e-22	1.85567e-20
ENSOCUG00000003380	FGFR4	3:57624558-57634241	1.4439	51.2201	-4.30173	3.55746e-16	1.35253e-14
ENSOCUG00000004238	ENSOCUG00000004238	12:128517199-128527529	0.431177	16.5268	-4.29431	6.69748e-09	1.15496e-07
ENSOCUG00000008722	NEXMIF	GL018757:903068-1098915	0.033233	1.26295	-4.29122	3.22772e-13	9.25845e-12
ENSOCUG00000010693	CCN3	3:135287288-135296882	2.17939	78.1642	-4.28943	2.86006e-22	1.75921e-20
ENSOCUG00000017595	EPHA5	15:83967067-84361944	0.0758797	3.01817	-4.28644	1.3563e-30	1.43407e-28
ENSOCUG00000014011	GRIP1	4:45257744-45511274	0.170381	5.21345	-4.27403	1.08742e-08	1.80951e-07
ENSOCUG00000003606	KIF21B	16:70396858-70440419	0.125603	4.71251	-4.26374	1.68384e-14	5.49972e-13
ENSOCUG00000024108	ENSOCUG00000024108	X:44202196-44207225	1.73261	60.5861	-4.25877	2.21631e-15	7.80952e-14
ENSOCUG00000003080	INSC	1:156820308-156950700	0.0775157	2.82348	-4.2478	4.35987e-19	2.07065e-17
ENSOCUG00000023697	LRRN1	GL018703:4231439-4233673	0.266394	9.51368	-4.24712	0.000402399	0.00272572
ENSOCUG00000010725	FIGNL1	GL018745:1879325-1886483	0.184712	6.74664	-4.23769	0.000789006	0.00488216
ENSOCUG00000003095	CIP2A	14:110895597-110944848	0.232571	8.48573	-4.23173	6.60259e-24	4.50079e-22
ENSOCUG00000000437	DTL	16:60908760-60962222	0.607078	22.0967	-4.23031	1.49885e-25	1.13972e-23
ENSOCUG00000007057	ENSOCUG00000007057	15:36810632-36877027	0.0814373	2.79931	-4.22913	3.17602e-10	6.50265e-09
ENSOCUG00000000061	FBXO5	12:143098859-143108925	0.31545	11.346	-4.22623	5.73461e-10	1.13327e-08
ENSOCUG00000007635	NGFR	19:38083773-38101652	0.477011	16.5491	-4.21706	1.06706e-17	4.6278e-16
ENSOCUG00000003842	CDC42SE2	3:14471471-14579853	0.186545	4.32254	-4.20476	4.38362e-06	4.71936e-05
ENSOCUG00000012637	EPHB3	14:81101869-81114256	0.282023	9.87292	-4.20249	1.37972e-10	2.9852e-09
ENSOCUG00000010614	ATAD2	3:139078632-139193936	0.571227	20.0844	-4.19548	8.44518e-33	1.06376e-30
ENSOCUG00000003323	ARHGAP28	9:54928831-55137947	0.658634	22.5167	-4.18586	1.32377e-21	7.62443e-20
ENSOCUG00000010534	DLG2	1:132457073-133356273	0.221613	7.48773	-4.18492	2.59069e-15	9.02103e-14
ENSOCUG00000024959	ENSOCUG00000024959	17:42020851-42021916	0.12048	4.53595	-4.18174	0.00676151	0.0298427
ENSOCUG00000016204	CKS1B	13:37686667-37690539	3.34264	118.119	-4.1763	2.00246e-20	1.04906e-18
ENSOCUG00000025956	SDC1	2:169358998-169378191	0.326249	12.2621	-4.16332	1.81238e-14	5.89961e-13
ENSOCUG00000022410	ENSOCUG00000022410	12:10851269-10851679	18.2489	622.307	-4.16152	2.11278e-17	8.94873e-16
ENSOCUG00000009257	CBX2	GL019121:147149-149529	0.283955	9.61186	-4.15837	0.000317884	0.00221861
ENSOCUG00000022110	TCEAL7	X:86728601-86742675	4.27804	455.543	-4.15723	3.05342e-06	3.39189e-05
ENSOCUG00000026922	ADAMTS7	GL018746:420356-474173	0.35405	11.215	-4.15497	7.12578e-19	3.34047e-17
ENSOCUG00000010649	MKX	16:6801734-6883139	0.14263	4.88977	-4.15227	9.21778e-08	1.33258e-06
ENSOCUG00000002613	VCAN	11:3715908-3814925	1.82095	63.2973	-4.13826	3.13305e-32	3.7048e-30
ENSOCUG00000014438	HIST1H1T	12:10874724-10968375	6.61156	113.447	-4.13524	1.83743e-06	2.11996e-05
ENSOCUG00000017019	CDH11	5:20494544-20660035	1.92712	63.7074	-4.13508	4.40203e-26	3.46552e-24
ENSOCUG00000015681	RACGAP1	4:34153383-34188742	0.627804	20.597	-4.12197	5.76774e-28	5.09443e-26
ENSOCUG00000009273	ENSOCUG00000009273	3:633512-692825	0.683939	23.0185	-4.11533	4.46773e-26	3.50772e-24
ENSOCUG00000026061	ENSOCUG00000026061	12:11021614-11022024	18.7973	635.382	-4.11229	1.17477e-13	3.55635e-12
ENSOCUG00000004273	MCM3	12:41762711-41784435	1.40772	45.3413	-4.1056	3.06195e-28	2.7549e-26
ENSOCUG00000017653	ENSOCUG00000017653	GL019508:12976-24457	1.7684	51.3097	-4.10022	5.72865e-07	7.24736e-06
ENSOCUG00000009154	ENSOCUG00000009154	11:57343491-57377029	1.71988	55.9861	-4.09884	6.99701e-31	7.5078e-29
ENSOCUG00000008667	TYMS	9:61683917-61695932	1.27	41.2974	-4.09848	5.55113e-23	3.50375e-21
ENSOCUG00000012337	COL21A1	12:45993985-46128553	2.17816	70.0132	-4.0958	4.94827e-30	5.0656e-28
ENSOCUG00000005503	SPDL1	3:51006660-51033208	0.360888	11.8146	-4.09437	9.25689e-17	3.71442e-15
ENSOCUG00000013394	KERA	4:70244196-70270171	1.44585	43.8954	-4.08733	4.96764e-11	1.13232e-09
ENSOCUG00000014352	GATM	17:27210849-27233515	3.34307	102.865	-4.08447	4.49661e-22	2.69713e-20
ENSOCUG00000006103	ENSOCUG00000006103	12:38737939-38750810	0.199392	6.52435	-4.07885	2.74237e-07	3.66632e-06
ENSOCUG00000015634	TNNT2	16:70142488-70151796	3.29258	91.6883	-4.07711	0.000135466	0.00104823
ENSOCUG00000011244	ESPL1	4:37101054-37123381	0.101987	3.30728	-4.07032	1.10707e-06	1.33193e-05
ENSOCUG00000015507	SUSD5	14:20096458-20148274	0.074099	2.36734	-4.06383	0.000931617	0.00563228
ENSOCUG00000017527	LRRIQ1	4:64256538-64494257	0.0210773	0.849123	-4.05866	2.15673e-07	2.94313e-06
ENSOCUG00000012342	CDC25A	9:15983264-16002402	0.135132	4.68572	-4.0425	4.5524e-06	4.88473e-05
ENSOCUG00000005885	IGSF10	14:45352787-45381998	0.67817	20.8589	-4.041	3.17071e-23	2.03678e-21
ENSOCUG00000026419	ENSOCUG00000026419	11:55733518-55758734	4.36471	126.797	-4.03781	5.94391e-10	1.17303e-08
ENSOCUG00000023134	DPAGT1	GL018823:567093-572625	3.37153	107.448	-4.0318	1.25823e-26	1.04149e-24
ENSOCUG00000015307	SLC35F1	12:107137606-107321473	0.275008	6.7666	-4.03164	3.14117e-08	4.90054e-07
ENSOCUG00000013577	FAM171A2	19:44637009-44645063	0.810747	24.847	-4.02769	2.26005e-13	6.57388e-12
ENSOCUG00000002468	KIF20B	18:37671907-37759904	1.05915	18.0669	-4.02402	6.70944e-24	4.56289e-22
ENSOCUG00000009595	TMEM98	19:22461238-22471334	0.192528	6.1096	-4.01108	3.86444e-06	4.21365e-05
ENSOCUG00000005038	ENSOCUG00000005038	GL019337:8448-9128	0.187269	6.17244	-4.00772	0.00930478	0.0386423
ENSOCUG00000027797	ENSOCUG00000027797	1:184692534-184740877	0.10265	3.14997	-4.00267	1.38024e-11	3.35461e-10
ENSOCUG00000014944	ALDOB	1:11574697-11583255	0.285773	8.77189	-4.00235	4.31588e-07	5.58194e-06
ENSOCUG00000009379	MIS18A	14:162353132-162364924	0.145039	4.30647	-4.00227	2.26287e-05	0.000209115
ENSOCUG00000013209	PTPRZ1	7:22664822-22905565	0.063554	1.91216	-3.99293	5.66873e-20	2.85119e-18
ENSOCUG00000005562	SLC44A5	13:90025292-90458913	0.027025	0.837092	-3.9912	1.9623e-10	4.13753e-09
ENSOCUG00000000074	ENSOCUG00000000074	2:51195341-51197513	9.10785	278.057	-3.98638	1.63252e-26	1.33604e-24
ENSOCUG00000007769	TMEM97	19:19787146-19794201	0.490764	15.7519	-3.9832	4.87242e-08	7.34055e-07
ENSOCUG00000002486	COL6A6	14:772747-934462	1.12671	31.6644	-3.981	2.98736e-18	1.32944e-16
ENSOCUG00000027378	ENSOCUG00000027378	GL018878:166737-168016	1.31504	38.4226	-3.97706	2.46553e-05	0.000226041
ENSOCUG00000003712	TCEAL9	X:86691549-86693887	1.21522	35.2215	-3.97678	9.49784e-07	1.15931e-05
ENSOCUG00000004192	HOOK1	13:106842909-106948053	0.0718727	2.48123	-3.96691	3.78105e-11	8.73531e-10
ENSOCUG00000006139	SEMA5B	14:96153284-96207393	0.032732	1.01689	-3.95945	2.53479e-05	0.000231511
ENSOCUG00000008433	REEP2	3:20719170-20725219	0.0749783	2.20176	-3.95042	0.0024726	0.0129583
ENSOCUG00000026358	STRA6	GL019108:112563-127798	0.197636	5.79796	-3.94794	4.1477e-07	5.38124e-06
ENSOCUG00000017911	TRIM36	3:10671-62425	0.0867307	2.4777	-3.94445	1.86784e-09	3.47101e-08
ENSOCUG00000016538	MCM6	7:73385013-73432818	1.43469	42.375	-3.94185	2.94208e-32	3.50761e-30
ENSOCUG00000006945	ENSOCUG00000006945	4:36813384-36820065	0.193683	6.13841	-3.93925	0.000363096	0.00248859
ENSOCUG00000011128	GLI1	GL018714:621844-634425	0.042951	1.32124	-3.92234	0.00174926	0.00972261
ENSOCUG00000006146	PAX7	13:134111022-134207731	0.291503	6.64342	-3.92174	1.48904e-07	2.08099e-06
ENSOCUG00000024036	COL6A5	14:963915-1100656	0.080476	1.88406	-3.91577	9.43584e-06	9.47213e-05
ENSOCUG00000008418	B4GALNT3	8:37135357-37246514	0.0370557	1.07013	-3.91411	3.024e-07	4.01505e-06
ENSOCUG00000027255	GEN1	2:166784712-166822692	0.363005	10.4693	-3.90622	2.99485e-21	1.66853e-19
ENSOCUG00000024541	CHRNG	GL018736:149105-154397	0.363272	9.26499	-3.89559	0.00177611	0.00983859
ENSOCUG00000002189	KCNIP4	2:11301278-11493120	0.0717333	1.5657	-3.88423	1.03438e-09	1.97803e-08
ENSOCUG00000002537	ENSOCUG00000002537	14:138791579-138962086	0.323969	9.35646	-3.88359	3.29511e-21	1.81834e-19
ENSOCUG00000001999	GOLM1	1:72132198-72165562	1.4944	42.5195	-3.88291	9.72132e-27	8.093e-25
ENSOCUG00000002945	MEOX1	19:44102238-44118149	0.212159	5.98803	-3.88156	9.78031e-08	1.40898e-06
ENSOCUG00000008312	STMN2	3:95321726-95376407	0.0643903	1.75952	-3.88045	0.000121714	0.00095354
ENSOCUG00000004456	MAGED2	X:35280395-35289466	11.6888	323.968	-3.87637	4.5202e-31	4.94168e-29
ENSOCUG00000008000	B9D2	GL018789:586312-593657	0.226765	6.33651	-3.87484	3.33207e-05	0.000296478
ENSOCUG00000014730	FZD2	19:44796461-44799838	0.852166	24.1591	-3.86721	2.62891e-07	3.53093e-06
ENSOCUG00000005596	GREM1	17:37877971-37891787	0.106332	3.25281	-3.86462	0.000192974	0.0014302
ENSOCUG00000012934	GNB3	8:32864291-32869784	0.458685	12.4383	-3.8631	5.20502e-06	5.52766e-05
ENSOCUG00000008699	COL22A1	3:154292201-154555735	0.236227	3.91982	-3.86014	3.63662e-08	5.60705e-07
ENSOCUG00000008947	MARCKSL1	GL018704:5862386-5863661	1.70743	46.3371	-3.8499	7.45928e-06	7.67683e-05
ENSOCUG00000025675	EDN3	GL018755:652760-673949	0.448547	7.90787	-3.83557	9.35254e-07	1.14278e-05
ENSOCUG00000000360	CDH6	11:53084184-53222984	0.0999113	2.70939	-3.83161	1.11176e-15	4.03125e-14
ENSOCUG00000022536	SPP1	15:62156546-62163822	2.48108	67.1178	-3.82746	4.09468e-11	9.39992e-10
ENSOCUG00000013414	RASGEF1C	GL018730:1589502-1675930	0.011226	0.316539	-3.82087	0.000500092	0.00329277
ENSOCUG00000021185	FNDC5	GL018704:5406020-5414173	1.74774	43.5755	-3.81887	1.9653e-10	4.14033e-09
ENSOCUG00000000612	CD101	13:47257231-47290950	0.0976127	2.74916	-3.81766	1.47422e-06	1.73335e-05
ENSOCUG00000011961	TMEM35A	X:88265697-88280606	0.125956	3.23116	-3.8137	9.68321e-05	0.000778608
ENSOCUG00000021825	ENSOCUG00000021825	2:113074124-113074663	28.4096	811.923	-3.81289	2.01142e-13	5.91603e-12
ENSOCUG00000029636	TGFA	2:115617959-115721524	0.021532	0.573938	-3.81178	5.70369e-05	0.00048288
ENSOCUG00000008906	SHTN1	18:64405866-64490357	0.31242	8.58862	-3.80046	1.44727e-16	5.71239e-15
ENSOCUG00000014447	ENSOCUG00000014447	12:10913957-10914337	16.3716	445.657	-3.79255	4.02866e-11	9.26305e-10
ENSOCUG00000007081	EAF2	14:97128624-97169417	0.260855	7.07343	-3.78351	8.73941e-16	3.21307e-14
ENSOCUG00000008534	DNA2	18:18115843-18251151	0.25022	5.62291	-3.78023	1.56522e-05	0.000150851
ENSOCUG00000023550	RBP1	14:33152016-33173493	0.582527	16.011	-3.77947	7.76948e-16	2.87104e-14
ENSOCUG00000004542	RIMBP2	GL019076:157958-210832	0.0216627	0.556894	-3.77036	0.00291238	0.014873
ENSOCUG00000013950	KIF18A	1:167049719-167130991	0.381648	10.105	-3.76913	4.78454e-21	2.61041e-19
ENSOCUG00000023898	CCDC8	GL018835:39881-42341	0.690169	18.7135	-3.75928	0.000201578	0.00148674
ENSOCUG00000013150	DSP	12:1278854-1313511	0.100504	2.68242	-3.75447	0.00142895	0.00817337
ENSOCUG00000001674	ENSOCUG00000001674	X:55766967-55845088	0.130868	3.32147	-3.75373	8.97497e-15	2.9921e-13
ENSOCUG00000008785	IGF2R	12:149773364-149860242	4.8101	125.51	-3.75086	2.84748e-25	2.13716e-23
ENSOCUG00000016324	CIT	21:12685146-12880208	0.584974	5.71113	-3.74914	3.53425e-19	1.69521e-17
ENSOCUG00000005655	SMC2	1:8912310-8995157	0.801938	20.575	-3.74235	7.38085e-25	5.34576e-23
ENSOCUG00000011833	LRRTM4	2:108801764-108921143	0.0824873	1.76487	-3.738	0.00164296	0.00922624
ENSOCUG00000027812	TUBA1A	4:33455919-33474973	23.941	645.452	-3.73658	2.22666e-32	2.6767e-30
ENSOCUG00000007355	DSG2	9:72753410-72816308	0.045427	1.2112	-3.73496	2.11218e-05	0.000197289
ENSOCUG00000000187	CKAP4	4:90180057-90191587	4.24577	107.127	-3.72059	9.63757e-28	8.40994e-26
ENSOCUG00000011869	ELMOD1	1:108870630-108938953	0.0755983	1.97565	-3.71467	4.83998e-07	6.20439e-06
ENSOCUG00000001454	NES	13:36260056-36267496	3.75973	94.643	-3.70954	7.98432e-24	5.40453e-22
ENSOCUG00000010238	ENSOCUG00000010238	9:51104105-51195059	0.503156	11.5386	-3.70137	3.0773e-11	7.19331e-10
ENSOCUG00000027803	SH3GL3	GL018737:18477-75750	0.224712	5.30516	-3.69393	9.65505e-13	2.63387e-11
ENSOCUG00000001676	EZH2	7:3127739-3202817	0.965543	18.7936	-3.69045	3.15776e-21	1.74921e-19
ENSOCUG00000025314	GABRA4	2:35413176-35489988	0.148815	3.48902	-3.68552	8.1059e-07	1.00314e-05
ENSOCUG00000006239	CSMD3	3:127786167-129082410	0.041911	1.01352	-3.68338	1.19819e-10	2.61983e-09
ENSOCUG00000000148	CDO1	3:605449-615492	5.66584	143.771	-3.6767	1.08342e-21	6.32819e-20
ENSOCUG00000000616	SCRG1	2:51247571-51291065	0.489921	3.80502	-3.6698	0.0008604	0.00525436
ENSOCUG00000002017	REEP4	GL018798:531955-534496	0.420049	9.98477	-3.6636	0.000959755	0.00577817
ENSOCUG00000029718	ZNF184	GL018747:376546-706319	9.83709	716.826	-3.6582	3.40831e-17	1.41668e-15
ENSOCUG00000002266	ENSOCUG00000002266	16:47059726-47399828	0.0231547	0.498254	-3.65571	1.60053e-05	0.00015405
ENSOCUG00000007545	EPHB6	GL018758:1712251-1729213	0.06217	1.71415	-3.64857	0.0025946	0.0134831
ENSOCUG00000000847	PTPRD	1:45429244-45862102	2.26139	55.516	-3.64512	1.49886e-31	1.67658e-29
ENSOCUG00000011161	LRRC17	7:39377439-39394794	2.96623	67.7679	-3.63993	1.99342e-15	7.03427e-14
ENSOCUG00000005013	TENM1	X:98862794-99722904	0.107805	2.1261	-3.63835	5.86133e-20	2.93787e-18
ENSOCUG00000029530	CENPH	11:85375777-85393763	1.75717	41.2562	-3.63689	7.70628e-23	4.83244e-21
ENSOCUG00000009702	FMOD	16:68440372-68449037	0.482959	11.1114	-3.63632	0.00120057	0.00700959
ENSOCUG00000011014	P3H2	14:85620533-85789266	0.763708	17.8428	-3.61867	4.10461e-30	4.21683e-28
ENSOCUG00000010776	FANCB	X:726181-746195	0.124131	2.98717	-3.61484	2.51313e-05	0.000229968
ENSOCUG00000000410	SLC39A11	19:56302455-56697095	0.759704	3.43014	-3.61039	2.58505e-06	2.89716e-05
ENSOCUG00000021587	EFS	17:43552328-43555900	0.481249	11.3412	-3.60974	0.000209619	0.00153978
ENSOCUG00000026916	GTF2IRD1	GL018765:339520-398848	0.157635	3.37319	-3.60552	2.40481e-07	3.24952e-06
ENSOCUG00000012811	SMOC1	GL018749:1281346-1458335	0.210137	5.27332	-3.60058	3.01934e-12	7.85217e-11
ENSOCUG00000012031	PLEK2	20:4871789-4898728	0.0316773	0.768689	-3.60026	0.002113	0.0113594
ENSOCUG00000011258	INCENP	GL018717:2687517-2716897	0.432625	9.78164	-3.59865	4.0848e-14	1.28912e-12
ENSOCUG00000008476	PLK1	6:14400038-14412227	0.465693	10.5139	-3.59746	1.87589e-08	3.01925e-07
ENSOCUG00000003897	PRIMPOL	2:61930256-62029027	1.51506	35.2748	-3.59315	1.22483e-07	1.73774e-06
ENSOCUG00000010264	DGKI	7:1578626-2071558	0.081799	1.61358	-3.58517	1.95403e-10	4.12309e-09
ENSOCUG00000000201	COL25A1	15:40229229-40753404	0.455366	11.2417	-3.58354	8.92294e-08	1.29253e-06
ENSOCUG00000008858	CORIN	2:36177587-36501601	0.013554	0.342818	-3.58147	2.03496e-05	0.000190731
ENSOCUG00000015214	PSMC3IP	19:43319550-43322260	0.715899	17.9351	-3.58133	0.000435625	0.00291871
ENSOCUG00000008758	TEAD2	GL019240:19401-35705	1.19723	26.7061	-3.58028	3.38948e-16	1.29333e-14
ENSOCUG00000014835	SMC4	14:54804948-54839817	1.55398	35.5238	-3.57101	4.30517e-24	2.97673e-22
ENSOCUG00000005955	DTYMK	GL019032:104598-111825	1.3834	32.4438	-3.56471	1.78842e-12	4.73173e-11
ENSOCUG00000004509	MYH3	19:8926816-8951748	19.8761	433.128	-3.56275	1.76944e-10	3.75549e-09
ENSOCUG00000005892	ENSOCUG00000005892	GL018786:600117-609862	0.039282	0.886354	-3.56127	0.0128141	0.049951
ENSOCUG00000014809	RAB9B	X:86298227-86308618	1.1878	34.5446	-3.54622	0.00047542	0.00315108
ENSOCUG00000011549	SPATS2L	7:140942067-141116441	3.28302	71.9777	-3.54498	3.12178e-28	2.80003e-26
ENSOCUG00000010020	DNAJC6	13:100963487-101144759	0.0500213	1.15112	-3.5385	1.38542e-10	2.9953e-09
ENSOCUG00000016660	SFRP2	15:10007155-10014824	1.44458	30.6635	-3.53478	1.95643e-08	3.13147e-07
ENSOCUG00000004082	ENSOCUG00000004082	11:51112681-51114036	5.01652	114.838	-3.53375	8.60479e-10	1.66304e-08
ENSOCUG00000006884	SLFN14	19:24589061-24604630	0.089255	2.00215	-3.53209	0.000936375	0.0056575
ENSOCUG00000015163	NYNRIN	17:44438107-44462320	0.40737	8.57111	-3.52747	6.47219e-09	1.1181e-07
ENSOCUG00000012870	PMF1	13:36635545-36657913	1.06041	23.6422	-3.52655	3.65478e-18	1.62148e-16
ENSOCUG00000015771	SQLE	3:140711228-140736715	1.1631	26.2322	-3.5242	2.30391e-20	1.20048e-18
ENSOCUG00000012530	NPNT	15:43629292-43711258	0.549335	12.2916	-3.51085	2.93379e-22	1.79693e-20
ENSOCUG00000007830	IL31RA	11:71828942-71882953	0.015785	0.370601	-3.5103	0.00329574	0.0164226
ENSOCUG00000007499	LMNB1	3:10511426-10564394	4.61703	94.1404	-3.50878	1.16385e-14	3.83594e-13
ENSOCUG00000009269	NLGN1	14:69468690-69480981	0.058585	1.37079	-3.50207	0.00488592	0.0228233
ENSOCUG00000003008	ITGA4	7:121433107-121542886	0.898433	19.1593	-3.49967	1.25706e-18	5.7991e-17
ENSOCUG00000014332	SHF	17:27279738-27374130	0.220008	4.49601	-3.49868	2.29814e-12	6.0253e-11
ENSOCUG00000017459	EPB42	17:29060804-29079853	0.0961133	1.98981	-3.49504	0.00343324	0.017013
ENSOCUG00000016314	TMEM119	GL018777:353228-363029	1.22622	31.6955	-3.49413	6.87391e-05	0.000572911
ENSOCUG00000007899	NSDHL	GL018731:43465-69266	2.00461	42.6609	-3.48809	2.25589e-20	1.17758e-18
ENSOCUG00000014023	CDCA7L	10:7031598-7046368	0.52447	10.9511	-3.48737	7.01674e-09	1.20428e-07
ENSOCUG00000006627	CASP3	2:61899449-61924243	1.38869	27.2896	-3.47683	5.18114e-10	1.03022e-08
ENSOCUG00000028032	ENSOCUG00000028032	4:33533046-33536203	4.93826	107.447	-3.47528	1.95907e-16	7.63878e-15
ENSOCUG00000008469	MOXD1	12:122542973-122644391	0.236576	5.41137	-3.47279	7.88237e-09	1.34281e-07
ENSOCUG00000010377	RFC5	21:14385308-14394187	1.28705	27.394	-3.46959	2.64846e-13	7.64229e-12
ENSOCUG00000011919	SEMA3A	10:43847327-44062013	0.789612	16.7071	-3.46795	2.6449e-27	2.25369e-25
ENSOCUG00000005445	ENSOCUG00000005445	18:37300070-37301494	2.99225	58.4144	-3.46554	0.000138361	0.00106935
ENSOCUG00000006930	SPHKAP	7:169869768-169999122	0.124527	2.62489	-3.46155	1.28892e-07	1.81887e-06
ENSOCUG00000010249	UBE2T	16:69339636-69347664	0.368385	7.86817	-3.4613	4.99944e-05	0.000427505
ENSOCUG00000008183	ENSOCUG00000008183	X:106961957-106964094	0.710543	14.4165	-3.45482	0.000997633	0.00597757
ENSOCUG00000023226	TTYH1	GL018981:262221-275695	0.0598517	1.62079	-3.44881	0.0057257	0.0259389
ENSOCUG00000003681	RSPO3	12:116691466-116781551	0.14169	2.84358	-3.44234	1.67878e-08	2.72317e-07
ENSOCUG00000013969	BLM	GL018738:1138176-1247126	0.432488	6.98614	-3.44066	1.32247e-21	7.62443e-20
ENSOCUG00000010458	NECTIN1	1:98302736-98317327	0.132008	2.69969	-3.43815	0.000346249	0.00238895
ENSOCUG00000024273	SULF2	GL018725:2239666-2308324	0.287299	5.89743	-3.4343	1.26463e-13	3.80058e-12
ENSOCUG00000027402	ENSOCUG00000027402	16:68523204-68540052	0.0491377	1.10072	-3.43063	0.009143	0.0380741
ENSOCUG00000014570	FRRS1L	1:4017364-4039072	0.376956	5.59692	-3.42996	0.000150297	0.00114979
ENSOCUG00000004847	GAP43	14:103307583-103429335	0.0733303	1.50484	-3.42476	2.08273e-09	3.83346e-08
ENSOCUG00000020895	VGLL3	14:129963620-130017351	1.90752	32.2062	-3.42473	3.04082e-20	1.56754e-18
ENSOCUG00000000903	HDX	X:75105746-75259202	0.103436	2.32422	-3.42406	1.90634e-13	5.62984e-12
ENSOCUG00000004122	NIPSNAP1	GL018723:2759156-2778316	1.25702	25.9824	-3.42187	4.21861e-19	2.00685e-17
ENSOCUG00000004884	ABRACL	12:129480298-129496123	1.55247	25.6785	-3.42049	1.07515e-17	4.649e-16
ENSOCUG00000011230	MMP16	3:103464758-103759232	1.18807	23.34	-3.41458	2.14897e-18	9.65239e-17
ENSOCUG00000006138	ENSOCUG00000006138	GL019066:31072-31452	2.86974	59.5102	-3.414	0.00480391	0.0225055
ENSOCUG00000016686	ENSOCUG00000016686	GL018748:1511404-1519153	2.53996	51.3816	-3.41274	7.26589e-17	2.93176e-15
ENSOCUG00000026180	XKR8	13:137530370-137536734	0.143741	2.82476	-3.4121	0.00440581	0.020911
ENSOCUG00000001711	TRO	X:36338327-36348055	1.90333	28.3404	-3.40073	2.41593e-11	5.74175e-10
ENSOCUG00000000568	HBB2	1:146236498-146238305	427.803	8242.29	-3.40056	1.07311e-09	2.04606e-08
ENSOCUG00000010823	PFAS	19:10996822-11022433	0.201186	4.24586	-3.40041	3.71097e-07	4.86473e-06
ENSOCUG00000002974	KAZALD1	18:49150655-49156297	0.17797	3.6457	-3.39322	0.00499777	0.0232259
ENSOCUG00000011733	AKAP5	20:12150894-12161296	0.244556	2.75723	-3.39096	0.00132434	0.00764779
ENSOCUG00000021196	EPB41L3	9:56512486-56674549	1.4144	28.3934	-3.38318	1.75449e-28	1.61363e-26
ENSOCUG00000012279	ARMH4	17:76460781-76472431	0.627187	12.5612	-3.38309	1.11309e-07	1.58946e-06
ENSOCUG00000000162	ENSOCUG00000000162	1:144262800-144270657	0.278857	5.92982	-3.38194	0.000465524	0.00309257
ENSOCUG00000015170	HOXA11	10:11899437-11903066	0.156523	3.00316	-3.38082	0.0120179	0.04737
ENSOCUG00000008144	CHCHD6	9:5996008-6247388	0.23937	4.31837	-3.37632	0.00398883	0.0192298
ENSOCUG00000007539	FANCM	17:64505231-64561531	0.190794	3.72322	-3.37593	3.32632e-10	6.79598e-09
ENSOCUG00000000290	PCDH7	2:20787928-21219254	0.881789	12.6101	-3.37405	1.38052e-18	6.32834e-17
ENSOCUG00000011149	FBXL13	7:39251954-39514215	0.59963	14.7157	-3.37075	1.6779e-07	2.32474e-06
ENSOCUG00000009436	CNGA2	GL018731:1024919-1072973	0.079764	1.51866	-3.36298	3.29361e-05	0.000293327
ENSOCUG00000002788	FMO1	13:23487118-23516187	0.524555	10.6397	-3.35521	1.59926e-13	4.75689e-12
ENSOCUG00000027279	CHRND	GL018736:140362-147552	0.687788	12.2448	-3.35117	0.000263969	0.00188207
ENSOCUG00000001525	ADAMTS6	11:81327343-81634734	0.310157	5.75879	-3.35089	1.00256e-15	3.66731e-14
ENSOCUG00000011299	CHEK2	GL018723:1963191-2010558	0.174535	3.30117	-3.34972	3.44582e-08	5.33558e-07
ENSOCUG00000021745	LHFPL2	GL018820:16043-29954	1.09684	21.3061	-3.34313	3.32943e-12	8.62764e-11
ENSOCUG00000006001	PLAG1	3:71712412-71714443	0.443937	8.78753	-3.34069	0.00642523	0.0285631
ENSOCUG00000017306	STX1A	GL018765:885403-891814	0.10447	1.95711	-3.33733	0.00956475	0.0394974
ENSOCUG00000026184	VSNL1	2:166560864-166676669	0.015426	0.32084	-3.33732	0.00114185	0.00671278
ENSOCUG00000012659	TUFT1	13:40586971-40642064	0.128687	3.04776	-3.33553	1.34583e-05	0.000131723
ENSOCUG00000002161	ENSOCUG00000002161	13:88182777-88199201	0.269844	5.14505	-3.32656	9.3891e-06	9.43175e-05
ENSOCUG00000003573	TTYH3	GL019252:29995-52438	1.28853	23.8808	-3.32145	3.06531e-15	1.06226e-13
ENSOCUG00000015589	ENSOCUG00000015589	8:30381837-30411556	2.88784	55.207	-3.31929	5.61471e-25	4.11807e-23
ENSOCUG00000001941	XRCC2	13:13982267-14022638	0.25552	5.01971	-3.31776	2.04738e-06	2.34352e-05
ENSOCUG00000016151	TMEM45A	14:120028268-120141890	0.81528	15.3428	-3.31553	1.60593e-15	5.75097e-14
ENSOCUG00000004904	MPPED2	1:169606491-169797785	0.192902	3.74912	-3.30934	5.98015e-12	1.51708e-10
ENSOCUG00000012241	EVL	GL018955:1-107176	0.255093	4.21601	-3.30735	0.00617014	0.0276113
ENSOCUG00000010254	ENSOCUG00000010254	9:50740449-51088848	0.834439	14.6384	-3.30382	2.75044e-11	6.49412e-10
ENSOCUG00000013789	C1orf112	13:21914142-21977168	0.706275	13.3912	-3.30174	2.63478e-22	1.62409e-20
ENSOCUG00000017233	HIST1H1D	12:10782809-11030972	137.432	2683.28	-3.30081	1.85325e-26	1.50816e-24
ENSOCUG00000012016	SEMA3D	10:42978137-43100880	0.907073	17.5001	-3.30069	2.14436e-17	9.06922e-16
ENSOCUG00000000213	NTM	1:84138726-84615046	0.226291	4.71429	-3.30057	1.029e-12	2.79918e-11
ENSOCUG00000023560	ENSOCUG00000023560	12:126679198-126684226	0.459437	8.61554	-3.29913	0.00120351	0.00702395
ENSOCUG00000021411	TSKU	1:140114708-140126152	0.522283	7.52963	-3.29495	0.00363156	0.01779
ENSOCUG00000011841	LIG1	GL019089:918-24350	0.280815	5.33286	-3.29078	2.09884e-07	2.86953e-06
ENSOCUG00000004988	LOXL4	18:46350107-46364856	0.227342	4.26616	-3.28529	0.000512954	0.00336979
ENSOCUG00000012845	SERTAD4	16:62420599-62429035	0.540503	9.91889	-3.28098	2.35919e-05	0.000216909
ENSOCUG00000026073	FANCA	GL018965:31208-74144	0.148957	2.81577	-3.27856	1.00215e-07	1.44085e-06
ENSOCUG00000003918	CORO2A	1:14967273-14991727	0.134212	2.47878	-3.27135	0.000465395	0.00309242
ENSOCUG00000014424	HFE	12:10783072-11031017	73.9559	1321.94	-3.26916	3.02344e-25	2.26336e-23
ENSOCUG00000026347	CDC7	13:72925961-72957178	0.624867	11.7319	-3.2671	2.28103e-15	8.00046e-14
ENSOCUG00000011440	GRID2	15:56122277-56895568	0.348766	1.94288	-3.26277	3.25893e-09	5.83166e-08
ENSOCUG00000017242	PDGFC	15:7015699-7229005	0.684175	12.8485	-3.25727	2.18412e-24	1.53236e-22
ENSOCUG00000017125	GPR19	8:27038484-27074436	0.592184	11.5163	-3.25407	0.00123286	0.00717357
ENSOCUG00000005785	ADGRB2	GL018704:6391780-6421030	0.105537	1.97225	-3.25243	8.21799e-05	0.000672362
ENSOCUG00000011780	CYFIP2	3:38752689-38858378	0.178717	3.41501	-3.24756	3.89505e-11	8.97007e-10
ENSOCUG00000012881	COL1A1	19:37474894-37583882	30.6583	537.105	-3.23667	2.19916e-19	1.06364e-17
ENSOCUG00000000655	HHAT	16:61947858-62345178	0.187592	3.35304	-3.23601	0.000410372	0.00276973
ENSOCUG00000008082	GARNL3	GL018699:216791-372526	0.192619	1.578	-3.23575	1.33198e-09	2.52049e-08
ENSOCUG00000023803	CENPL	13:1116375-1169846	0.715559	12.4353	-3.22954	7.27242e-14	2.25577e-12
ENSOCUG00000006120	RGR	GL018716:3581088-3593843	0.253917	4.28949	-3.22904	0.00309409	0.0156138
ENSOCUG00000010719	WDR76	17:28439726-28521659	0.554813	4.99472	-3.2268	6.28945e-09	1.08783e-07
ENSOCUG00000015436	ADAM22	10:40254952-40458404	0.262249	4.62399	-3.22481	3.24784e-17	1.35386e-15
ENSOCUG00000015623	PLXNA3	GL018816:87965-103410	0.175517	3.0751	-3.21916	0.000314578	0.00219977
ENSOCUG00000005937	SCD5	15:67558963-67719375	0.626427	10.6941	-3.21521	1.94876e-13	5.73755e-12
ENSOCUG00000010142	PTX3	14:51841973-51847502	0.543024	9.42489	-3.21443	0.00043397	0.00290897
ENSOCUG00000029576	CTNNA2	2:105626460-105913407	0.140497	2.4718	-3.21214	7.8146e-06	7.98859e-05
ENSOCUG00000005057	IGF2BP2	14:79807317-79979658	0.979768	16.0488	-3.20695	4.3202e-22	2.60209e-20
ENSOCUG00000020913	ENSOCUG00000020913	AAGW02079168:13456-91367	0.0273397	0.481582	-3.201	0.0108069	0.0436478
ENSOCUG00000003040	ADAMTS3	15:77518041-77836614	0.391717	4.63664	-3.19784	3.09709e-11	7.23011e-10
ENSOCUG00000015227	ADAMTS17	GL018753:352698-619750	0.517674	8.57715	-3.18884	1.82524e-13	5.39582e-12
ENSOCUG00000011042	COL8A2	GL018704:2233754-2236940	0.738496	13.2337	-3.187	0.000901903	0.0054709
ENSOCUG00000011679	ENTPD7	18:47622348-47665990	0.343775	6.04789	-3.18623	1.62009e-12	4.2942e-11
ENSOCUG00000001265	DCK	15:78982056-79005862	0.359426	6.45162	-3.18609	3.81096e-08	5.84475e-07
ENSOCUG00000008337	PCYOX1L	3:31202507-31214108	0.489428	8.06881	-3.18008	2.02042e-05	0.000189552
ENSOCUG00000004014	LRRTM3	18:19355094-19530489	0.108593	1.7579	-3.18001	0.000193869	0.0014361
ENSOCUG00000000641	TGIF2	4:3407565-3419655	0.538931	9.65954	-3.17516	8.21082e-07	1.01526e-05
ENSOCUG00000025559	ENSOCUG00000025559	9:15011551-15014415	0.788549	13.6757	-3.17237	0.000851504	0.00520991
ENSOCUG00000002026	TBX18	12:71822557-71854481	0.394514	8.35935	-3.17062	1.56275e-08	2.54781e-07
ENSOCUG00000004166	ENSOCUG00000004166	GL019699:11728-17050	0.208156	3.71513	-3.16229	0.00648409	0.0287673
ENSOCUG00000004495	PYCARD	GL018752:1101459-1102532	0.887264	15.2696	-3.1609	0.01059	0.0429636
ENSOCUG00000009517	SLIT2	2:11092858-11248236	0.165696	2.93938	-3.15993	4.75477e-14	1.49404e-12
ENSOCUG00000016897	SLC22A17	17:43541516-43546658	0.90819	15.535	-3.15837	1.19302e-05	0.000117842
ENSOCUG00000017716	CPS1	7:151399642-151532393	0.109037	0.646115	-3.1573	0.00245558	0.0128855
ENSOCUG00000007244	PJA1	X:47757091-47763396	0.679424	11.8412	-3.15435	2.17005e-05	0.000201955
ENSOCUG00000017322	ERBB3	4:39637901-39662041	0.887711	13.165	-3.15291	4.83824e-10	9.65349e-09
ENSOCUG00000013579	CCDC150	7:137075231-137233228	0.0913793	1.83303	-3.15288	7.20307e-05	0.000597042
ENSOCUG00000017499	PLPPR5	13:65198516-65431405	0.197117	3.07778	-3.14939	0.00091822	0.00555941
ENSOCUG00000005826	PCDH10	15:108682465-108724262	0.13896	2.34552	-3.14068	2.41051e-06	2.71771e-05
ENSOCUG00000013782	PHKA2	X:4676656-4749566	0.519773	8.18486	-3.13976	2.66532e-14	8.54169e-13
ENSOCUG00000003250	NDN	17:81736406-81737383	7.00991	117.408	-3.13566	4.68599e-07	6.02298e-06
ENSOCUG00000023839	ENSOCUG00000023839	18:50800285-50801634	0.841789	14.7104	-3.13449	0.00528546	0.0243172
ENSOCUG00000002934	ZNF280C	X:104610966-104647571	0.244806	4.04419	-3.13437	6.3911e-08	9.45641e-07
ENSOCUG00000013017	ELOVL2	12:4729515-4788523	0.33737	5.35459	-3.12346	1.02404e-06	1.24132e-05
ENSOCUG00000026068	LDLRAD3	1:175326334-175506031	0.328914	5.65447	-3.12145	1.18575e-19	5.81258e-18
ENSOCUG00000001844	PYCR1	GL019883:3245-7865	0.638624	11.5942	-3.12135	0.000387991	0.00263799
ENSOCUG00000029387	ENSOCUG00000029387	18:57653804-57757900	0.033395	0.61147	-3.11992	0.00478265	0.0224349
ENSOCUG00000014422	HIST1H1C	12:10829379-11032116	145.475	2044.7	-3.11737	1.17386e-19	5.76406e-18
ENSOCUG00000024383	MIF	GL018810:947036-947691	3.20218	53.1661	-3.11677	0.00145434	0.00829728
ENSOCUG00000000607	P3H4	19:42707584-42719415	1.04791	18.1308	-3.11132	4.35431e-10	8.73002e-09
ENSOCUG00000005747	COL16A1	GL018704:6428925-6483563	2.78965	46.7425	-3.10659	1.09296e-20	5.80993e-19
ENSOCUG00000005128	PPP1R9A	10:33841983-34164526	1.21035	20.6067	-3.0994	1.67926e-18	7.63732e-17
ENSOCUG00000000638	GLI2	7:59736767-59899847	0.125038	2.02283	-3.09816	0.000938633	0.0056676
ENSOCUG00000000416	ARMCX2	X:87787929-87792436	6.02154	92.8733	-3.09039	9.55576e-09	1.60394e-07
ENSOCUG00000009882	NCAPH	2:94956731-94995493	1.52499	17.0398	-3.08674	6.08805e-17	2.46681e-15
ENSOCUG00000024545	PASK	GL018993:46-29598	0.124023	2.02081	-3.08423	0.00142684	0.00816292
ENSOCUG00000008176	NCAPD2	8:32552667-32579877	0.521904	8.64438	-3.08172	2.0267e-09	3.73509e-08
ENSOCUG00000004604	EME1	19:37333315-37340228	0.217112	3.55548	-3.08135	0.0048823	0.0228114
ENSOCUG00000007319	GPX7	13:114087851-114096885	1.10644	17.531	-3.08091	4.3328e-08	6.57202e-07
ENSOCUG00000004486	CHL1	GL018703:6622302-6697126	0.1314	2.21826	-3.07696	7.5552e-08	1.10995e-06
ENSOCUG00000000611	FKBP10	19:42713269-42719450	3.74035	59.747	-3.07461	9.92895e-14	3.0311e-12
ENSOCUG00000028053	ASPN	1:70308335-70332330	18.8755	280.273	-3.07401	4.92571e-09	8.63819e-08
ENSOCUG00000014795	IGF1R	GL018753:1410896-1660832	2.24972	36.194	-3.06621	6.51409e-25	4.75364e-23
ENSOCUG00000004059	PCNA	4:11721717-11726202	12.7277	207.245	-3.06327	5.53736e-20	2.78996e-18
ENSOCUG00000010157	ZFP30	5:1751033-1755265	0.397286	6.47506	-3.06266	0.00324362	0.0162166
ENSOCUG00000016878	BRCA2	GL018702:3041840-3113023	0.724479	8.95258	-3.06221	1.17282e-10	2.57017e-09
ENSOCUG00000021026	ENSOCUG00000021026	GL018799:500869-502137	0.969291	16.2388	-3.05963	0.00620467	0.02774
ENSOCUG00000006050	SGO1	14:6174864-6322985	0.928219	12.9592	-3.0579	8.15367e-05	0.000667665
ENSOCUG00000015049	DTX4	1:192029934-192104481	1.24674	19.9451	-3.04975	3.67823e-21	2.02205e-19
ENSOCUG00000000370	ADAMTS8	1:86225571-86249318	0.121339	1.86338	-3.04961	0.000883738	0.00537535
ENSOCUG00000016795	AGPAT4	12:150357588-150443804	0.109045	1.7095	-3.04696	7.53111e-05	0.000621606
ENSOCUG00000002106	TDP1	20:15451989-15534401	0.554486	8.74016	-3.04469	1.72564e-15	6.13417e-14
ENSOCUG00000013674	GALE	13:129485520-129489547	0.597344	9.74439	-3.04355	0.00147862	0.0084126
ENSOCUG00000002055	ZNF827	15:18743527-18931919	0.205106	3.19331	-3.04322	1.05842e-15	3.86679e-14
ENSOCUG00000017243	FAR2	8:11038454-11097122	0.520596	8.39384	-3.04104	3.88077e-10	7.83483e-09
ENSOCUG00000000266	WNT2B	13:51642322-51656861	0.237029	3.53758	-3.04029	0.00132439	0.00764779
ENSOCUG00000008272	SRPX	X:23784705-23821864	3.52076	53.9035	-3.02944	1.08556e-15	3.94602e-14
ENSOCUG00000027106	HAS2	3:137491031-137519897	2.18968	33.0902	-3.02848	1.68516e-15	6.01242e-14
ENSOCUG00000022519	MXD3	3:57816708-57823500	0.433584	7.02099	-3.02766	0.000574637	0.00371437
ENSOCUG00000005096	HUNK	14:161997086-162103378	0.161276	2.42066	-3.02007	4.14531e-10	8.33836e-09
ENSOCUG00000011078	CDK6	10:35992526-36290316	1.10799	16.0623	-3.0128	1.37078e-18	6.29366e-17
ENSOCUG00000013176	SMO	7:15366350-15393233	1.88998	31.9434	-3.01278	4.61572e-17	1.88873e-15
ENSOCUG00000004054	CCDC34	1:166303795-166333090	0.347495	5.58666	-3.00895	1.46384e-07	2.04972e-06
ENSOCUG00000000374	ADAMTS15	1:86179117-86204197	0.377273	5.73846	-3.00429	7.12798e-07	8.90107e-06
ENSOCUG00000014764	ENSOCUG00000014764	X:52633616-52636417	99.9538	1526.16	-3.00294	3.2134e-21	1.77663e-19
ENSOCUG00000004841	DKK3	1:153711201-153755748	0.463551	6.89053	-2.99826	1.28982e-07	1.81925e-06
ENSOCUG00000002080	POC1A	9:19173135-19246687	0.363151	4.701	-2.99754	5.71964e-12	1.45354e-10
ENSOCUG00000014877	ENSOCUG00000014877	3:41834945-41841127	1.29042	19.848	-2.99432	5.85702e-07	7.4033e-06
ENSOCUG00000023825	SNCA	15:60160559-60288229	0.852623	12.5487	-2.99319	5.43267e-13	1.53701e-11
ENSOCUG00000012309	SGCE	10:34274046-34356993	4.74914	50.04	-2.99057	8.33692e-21	4.45625e-19
ENSOCUG00000022649	APLN	X:104070803-104081082	0.672974	10.3509	-2.9875	4.54822e-06	4.88205e-05
ENSOCUG00000017542	BASP1	11:42023222-42064337	1.26256	16.6985	-2.98233	1.58312e-10	3.38052e-09
ENSOCUG00000014950	CCDC14	14:95159240-95199868	0.574686	8.27983	-2.96766	9.44506e-11	2.0952e-09
ENSOCUG00000015713	TMEM132A	1:193550535-193561226	1.27864	19.1591	-2.96515	2.93518e-09	5.29202e-08
ENSOCUG00000000960	SDK2	19:56865993-57104403	0.318209	4.12812	-2.96378	4.22026e-12	1.08104e-10
ENSOCUG00000003766	DPYSL3	3:29369719-29487610	2.69447	39.699	-2.96103	1.23869e-22	7.70085e-21
ENSOCUG00000006148	CALCR	10:35239952-35410946	0.0900997	1.58857	-2.96034	1.78196e-06	2.05985e-05
ENSOCUG00000012264	COL1A2	10:34497268-34534132	54.0979	794.769	-2.96006	1.54118e-19	7.50414e-18
ENSOCUG00000009228	ENC1	GL018720:3267385-3279977	1.10002	18.6783	-2.95761	0.000512495	0.00336754
ENSOCUG00000010244	MMP14	17:43077351-43085394	3.44973	46.8557	-2.95684	9.16165e-07	1.12182e-05
ENSOCUG00000001307	TP53I11	1:184491938-184493883	0.597473	8.69773	-2.95666	0.0109484	0.0441026
ENSOCUG00000003209	CCBE1	9:99759613-99927289	0.190299	2.60927	-2.95503	2.42774e-07	3.27745e-06
ENSOCUG00000026152	DBN1	3:57966759-57975320	1.21816	17.7194	-2.95394	2.09886e-06	2.39582e-05
ENSOCUG00000014973	GALK1	GL018845:49073-53189	2.26768	32.7283	-2.9516	5.6158e-07	7.10771e-06
ENSOCUG00000011817	FBLIM1	GL018791:557581-577372	0.164034	2.53963	-2.95097	0.000764891	0.00475307
ENSOCUG00000013753	SYTL2	1:130928305-131068598	1.00836	13.6028	-2.95061	2.40731e-20	1.25198e-18
ENSOCUG00000015090	SUV39H2	16:46408367-46436166	0.728827	10.7278	-2.94851	1.16716e-11	2.87777e-10
ENSOCUG00000022299	PI15	3:90678550-90709265	0.260105	3.8457	-2.94382	1.30339e-06	1.5501e-05
ENSOCUG00000021808	TMED3	GL018746:59844-71959	3.35794	48.6587	-2.92789	6.31041e-10	1.24198e-08
ENSOCUG00000004979	KDELR3	4:84676522-84683814	1.39922	20.8398	-2.91939	5.18913e-07	6.61683e-06
ENSOCUG00000009346	CHRM3	16:29567688-29697557	0.029872	0.477145	-2.91923	0.00198015	0.0107752
ENSOCUG00000000560	HEYL	13:126885592-126893820	0.489516	6.75129	-2.91855	0.000690687	0.00434714
ENSOCUG00000008464	PRKG2	15:69077235-69185870	0.0985953	1.53734	-2.91763	0.000263551	0.0018797
ENSOCUG00000011839	SOX4	12:15385063-15386577	1.06214	14.3311	-2.9114	0.0106419	0.0431258
ENSOCUG00000000658	BMP3	15:69212414-69239058	0.173973	2.62081	-2.90884	0.000316428	0.00221043
ENSOCUG00000003504	SLFN13	19:24566929-24584006	0.376965	5.44716	-2.90694	0.000124903	0.000976409
ENSOCUG00000008220	KIF26B	16:21884829-22192340	0.0935307	1.66989	-2.90421	1.89617e-08	3.04512e-07
ENSOCUG00000009122	RAI14	11:55983524-56151070	0.797511	11.1721	-2.89732	9.81593e-05	0.000788185
ENSOCUG00000016911	ENSOCUG00000016911	5:2736729-2825302	0.306605	4.3845	-2.89529	9.46247e-12	2.35311e-10
ENSOCUG00000006190	NCAM1	1:103075145-103403709	1.52251	24.3883	-2.8935	7.76917e-06	7.95619e-05
ENSOCUG00000015229	ATAD5	19:21615232-21679916	0.504038	7.05702	-2.89313	9.28223e-13	2.54173e-11
ENSOCUG00000014363	PCNX2	16:34742503-35068975	0.162859	2.53029	-2.89196	6.18581e-12	1.56651e-10
ENSOCUG00000017253	ENSOCUG00000017253	7:60185320-60398136	0.0138843	0.211934	-2.8913	0.00405268	0.0194775
ENSOCUG00000017084	HCN1	11:65830628-66242659	0.0943603	1.3587	-2.89077	7.58838e-11	1.69763e-09
ENSOCUG00000023535	HIST2H2BE	13:42143839-42159381	87.1523	1141.72	-2.89041	4.69022e-16	1.76697e-14
ENSOCUG00000015145	NFATC4	17:44403688-44412323	0.337338	4.41477	-2.88234	0.00508885	0.0235643
ENSOCUG00000027734	ADAM18	GL018706:3022505-3083060	0.0790553	0.800164	-2.8808	0.00385186	0.0186796
ENSOCUG00000011289	ALCAM	14:114604383-114820507	0.472311	6.60485	-2.87598	1.88483e-16	7.35921e-15
ENSOCUG00000005014	RFC4	14:78820185-78838939	1.94422	27.6051	-2.87403	8.14563e-16	3.0062e-14
ENSOCUG00000004528	SMIM15	11:77193469-77198147	1.64041	22.5444	-2.86144	4.21561e-05	0.000366318
ENSOCUG00000013659	CDC25B	4:10663574-10672833	2.19902	31.4561	-2.86134	3.87876e-11	8.93966e-10
ENSOCUG00000021010	TUBB6	9:49804489-49822386	11.6707	158.71	-2.85719	1.93544e-18	8.76735e-17
ENSOCUG00000000013	RAD18	GL018703:42530-146707	0.94569	12.3773	-2.85415	7.04181e-07	8.80484e-06
ENSOCUG00000017659	ANPEP	GL018738:1829890-1842909	0.188128	2.36996	-2.85013	0.00996116	0.0408182
ENSOCUG00000024814	CHRNA1	7:114356900-114378434	0.430179	4.95051	-2.84652	0.000343409	0.00237385
ENSOCUG00000002730	LRRC1	12:43763513-43815372	0.335169	4.64546	-2.84648	9.82217e-09	1.64484e-07
ENSOCUG00000017901	CASS4	GL018712:172373-216457	0.137332	1.73615	-2.84434	0.00026798	0.00190753
ENSOCUG00000004275	SEMA5A	11:86468070-86829886	0.817389	9.2253	-2.84366	9.60215e-11	2.12841e-09
ENSOCUG00000023006	RAB34	19:19447784-19452324	3.15265	42.5993	-2.84324	2.79239e-08	4.37288e-07
ENSOCUG00000001197	SLC16A2	GL018757:1261157-1407029	0.671261	10.4059	-2.83715	4.81468e-15	1.64683e-13
ENSOCUG00000014979	MBNL3	X:106672177-106776888	0.205441	2.87857	-2.83185	5.24713e-11	1.19227e-09
ENSOCUG00000005659	PHF19	GL018699:6367701-6384296	0.701633	9.57854	-2.82849	1.07896e-07	1.54516e-06
ENSOCUG00000012691	GJC1	19:45483423-45527361	1.03412	15.5133	-2.81577	0.00897809	0.0375222
ENSOCUG00000013309	TRHDE	4:51398302-51830901	0.25555	3.11968	-2.81405	1.63356e-06	1.9014e-05
ENSOCUG00000017768	PCP4L1	13:31706924-31736157	0.369513	4.78526	-2.80509	0.000109785	0.000870203
ENSOCUG00000003256	LRRC34	14:64690708-64712134	0.119265	1.63028	-2.80244	0.0109919	0.0442409
ENSOCUG00000010260	RASSF4	GL018808:654247-680905	1.68186	21.1995	-2.79882	7.60704e-10	1.48307e-08
ENSOCUG00000014689	IGF1	4:81672811-81750373	14.2683	160.321	-2.79715	5.35289e-20	2.70172e-18
ENSOCUG00000000268	PCDH15	18:31098638-32021049	0.158491	1.89588	-2.79006	9.08042e-07	1.11328e-05
ENSOCUG00000011184	TSPAN6	X:88738525-88742199	3.99023	51.8725	-2.78781	7.61715e-08	1.11848e-06
ENSOCUG00000013088	ENSOCUG00000013088	17:43179012-43186577	2.18169	28.6896	-2.78768	1.64807e-08	2.68087e-07
ENSOCUG00000025005	ARSI	3:32052661-32059557	0.470216	6.15117	-2.78483	0.0027419	0.0141219
ENSOCUG00000013043	MYEF2	17:24333047-24375576	1.22049	15.8695	-2.77439	1.98329e-15	7.00706e-14
ENSOCUG00000003017	ERICH3	13:91040131-91160592	0.039902	0.554733	-2.76643	0.000698318	0.00438754
ENSOCUG00000007086	KIT	15:93911537-93952727	0.182777	2.25485	-2.76578	0.000182639	0.00136302
ENSOCUG00000024871	GDF11	4:39328687-39337109	0.634636	8.26057	-2.76451	0.000207618	0.00152719
ENSOCUG00000003313	LOX	3:6327805-6342408	6.75432	84.8984	-2.76387	8.81577e-13	2.4324e-11
ENSOCUG00000001910	ADGRL3	15:87067430-87639115	0.705053	9.50368	-2.76284	1.29682e-10	2.82058e-09
ENSOCUG00000003576	ENSOCUG00000003576	3:49158433-49599002	0.0289467	0.359314	-2.76235	2.25293e-05	0.000208371
ENSOCUG00000007707	OPN3	16:31516710-31566012	0.925485	9.64033	-2.75989	8.67193e-09	1.46749e-07
ENSOCUG00000009694	SRGAP1	4:42690657-43011807	0.43146	5.31265	-2.75937	1.3049e-14	4.29592e-13
ENSOCUG00000008499	FGF10	11:64989459-65080408	0.805078	9.77769	-2.75642	0.000606251	0.00388921
ENSOCUG00000009227	CDK14	10:37415223-38080341	1.48755	18.7354	-2.75422	3.16005e-20	1.6261e-18
ENSOCUG00000007333	RBBP8	9:64216372-64296744	0.931351	11.9741	-2.75235	3.07209e-16	1.18039e-14
ENSOCUG00000017136	SLC27A6	3:12486999-12571255	0.75378	9.63545	-2.74365	2.8543e-16	1.09963e-14
ENSOCUG00000009906	MEIS2	17:35098461-35336957	0.247057	3.18246	-2.74361	9.40032e-14	2.87882e-12
ENSOCUG00000013603	ALAS2	X:36417811-36446204	2.97626	36.704	-2.73929	8.39417e-07	1.03616e-05
ENSOCUG00000026921	ENSOCUG00000026921	GL019314:87952-91169	11.9894	152.911	-2.73729	3.06112e-13	8.78927e-12
ENSOCUG00000005146	MYLK3	GL018743:1219750-1262953	0.266643	3.24041	-2.73314	2.6289e-05	0.000238976
ENSOCUG00000023882	GRIK5	GL019289:35133-87728	0.230428	2.80585	-2.73286	6.39784e-06	6.66973e-05
ENSOCUG00000006229	TYRO3	17:30568944-30582861	0.220681	2.71586	-2.72887	0.0042123	0.0200946
ENSOCUG00000027669	B9D1	GL018817:336853-344469	0.564887	6.23029	-2.72623	0.0120277	0.0473959
ENSOCUG00000024180	RCN3	GL019152:85825-90948	7.89092	98.6392	-2.72253	1.09938e-13	3.3386e-12
ENSOCUG00000008137	MLLT3	1:33188080-33578265	6.47414	79.8369	-2.72158	3.47704e-18	1.54499e-16
ENSOCUG00000025148	ENSOCUG00000025148	GL019578:29641-49246	7.78874	97.2501	-2.72051	3.38786e-16	1.29333e-14
ENSOCUG00000009431	NCALD	3:117189847-117213027	4.18946	51.255	-2.71845	2.14996e-13	6.27889e-12
ENSOCUG00000002326	TRIM37	19:29176495-29312617	0.945451	13.466	-2.71737	2.48667e-17	1.04408e-15
ENSOCUG00000009153	CYP27C1	7:58738208-58759415	0.21453	2.74219	-2.71598	0.000637745	0.00405622
ENSOCUG00000001816	PLCE1	18:41659464-42025623	1.49951	20.7664	-2.71407	1.93074e-09	3.57643e-08
ENSOCUG00000001439	FAT1	2:64099388-64228276	7.12988	89.562	-2.71265	9.83396e-20	4.87842e-18
ENSOCUG00000014313	ENSOCUG00000014313	8:95724891-95956468	0.358037	4.88446	-2.70661	1.20242e-06	1.4371e-05
ENSOCUG00000015234	COL14A1	3:135982816-136206334	13.1464	162.461	-2.70631	3.51043e-15	1.21361e-13
ENSOCUG00000017172	ENSOCUG00000017172	8:24837029-24837340	51.8536	665.992	-2.70209	3.87917e-08	5.93993e-07
ENSOCUG00000012184	NCAM2	14:149752741-150022482	0.124805	1.54626	-2.70177	1.19141e-06	1.42453e-05
ENSOCUG00000009616	CRISPLD1	3:90851117-90902929	2.59794	31.8378	-2.70156	1.80166e-12	4.76241e-11
ENSOCUG00000005371	THBS2	GL019051:67792-97500	2.74606	33.6474	-2.68911	5.90066e-13	1.65969e-11
ENSOCUG00000011624	FIBIN	1:165959197-165963195	4.27083	47.3736	-2.68563	2.10047e-05	0.000196363
ENSOCUG00000004484	GLRB	15:6787241-6908559	0.490069	5.94249	-2.68335	3.42194e-11	7.92463e-10
ENSOCUG00000006186	CPXM1	4:9814141-9821345	0.440959	5.17634	-2.68229	0.00580202	0.0262313
ENSOCUG00000007004	CEP41	7:14207027-14257110	0.597487	6.88484	-2.68082	1.87567e-07	2.57903e-06
ENSOCUG00000001578	CUL7	12:32526279-32544349	1.03951	12.7603	-2.67703	2.61965e-08	4.11571e-07
ENSOCUG00000010111	P4HA3	1:142289494-142320062	0.718993	8.87106	-2.66958	8.4858e-07	1.04614e-05
ENSOCUG00000021326	VRK1	GL018779:922218-1003485	0.976405	12.0763	-2.66892	9.31281e-17	3.72654e-15
ENSOCUG00000021497	ENSOCUG00000021497	18:45456506-45529990	0.751748	8.84107	-2.6647	1.18311e-11	2.91214e-10
ENSOCUG00000012542	CACNA2D3	9:21077194-21889622	0.255173	2.99482	-2.66164	1.98056e-14	6.42539e-13
ENSOCUG00000027359	TSPAN11	8:29468318-29525635	0.524293	5.18503	-2.66078	5.96808e-07	7.5371e-06
ENSOCUG00000000621	INHBA	10:24692312-24705511	0.290474	3.54771	-2.65985	0.00268027	0.0138438
ENSOCUG00000008710	FAT4	15:101135465-101273949	3.00592	36.9594	-2.65913	1.61067e-16	6.31429e-15
ENSOCUG00000013602	ENSOCUG00000013602	GL018788:790743-806110	0.487129	6.04831	-2.65806	5.85624e-05	0.000494494
ENSOCUG00000014350	ADAMTS18	5:31919264-32078296	0.022418	0.251273	-2.64977	0.00696594	0.0306051
ENSOCUG00000003031	GGH	3:78802067-78831793	0.838228	9.87376	-2.64879	6.92719e-09	1.19032e-07
ENSOCUG00000026677	ENSOCUG00000026677	GL019906:311-6464	2.91215	35.3256	-2.64176	8.63496e-08	1.25647e-06
ENSOCUG00000011124	FGF18	3:52642280-52676438	0.320503	3.65353	-2.64149	3.20582e-05	0.000286577
ENSOCUG00000016703	TRERF1	12:31786874-32013899	0.241136	2.9175	-2.64068	1.25294e-11	3.07357e-10
ENSOCUG00000006702	GPR37	7:19794607-19820536	0.118353	1.35698	-2.63937	0.00934362	0.0387647
ENSOCUG00000006634	ENSOCUG00000006634	16:19356811-19438137	0.454372	5.22052	-2.6391	1.04939e-09	2.00409e-08
ENSOCUG00000011186	SRPX2	X:88707760-88732234	0.669948	7.53485	-2.63752	7.79908e-06	7.97836e-05
ENSOCUG00000010718	TIMP1	X:32653174-32659127	0.470178	5.80857	-2.63516	0.0055738	0.0253618
ENSOCUG00000001541	BRI3BP	GL018864:138728-147389	0.902029	11.3691	-2.63475	0.000106314	0.000845925
ENSOCUG00000004580	ENSOCUG00000004580	GL018942:272559-297509	1.58779	19.4623	-2.63289	3.53047e-12	9.13226e-11
ENSOCUG00000007597	NAV2	1:158598442-159015628	0.427987	3.41963	-2.63258	9.89107e-12	2.45338e-10
ENSOCUG00000008724	ERCC6L	X:50909756-50949941	0.12115	8.22564	-2.63254	0.0040857	0.0195972
ENSOCUG00000011548	MYOG	16:68669776-68682369	3.73867	53.6144	-2.63082	5.59433e-11	1.26521e-09
ENSOCUG00000029299	CHD3	19:11291900-11312416	1.43673	17.04	-2.63076	1.38324e-11	3.35908e-10
ENSOCUG00000025918	HIST2H2AA4	13:42158889-42159281	100.5	1266.73	-2.63029	2.78484e-09	5.04564e-08
ENSOCUG00000007758	CEP78	1:64623120-64679189	0.603698	8.59935	-2.62949	2.80772e-06	3.12856e-05
ENSOCUG00000014008	CHAF1B	GL018727:573512-598950	0.772948	9.60278	-2.62916	9.34285e-08	1.34931e-06
ENSOCUG00000017373	PLEKHA7	GL018733:827214-964650	0.146412	1.8332	-2.62758	6.86771e-06	7.11859e-05
ENSOCUG00000013497	ULK4	9:2179233-2340597	0.157786	1.92931	-2.62645	1.28359e-06	1.52718e-05
ENSOCUG00000005329	APOB	2:170081706-170120499	0.0690667	0.783702	-2.62604	0.00935451	0.0387877
ENSOCUG00000025684	C11orf94	1:185246496-185436035	0.189523	2.20982	-2.6254	3.33416e-10	6.80718e-09
ENSOCUG00000008627	SNCAIP	3:6653289-6726335	0.26196	3.06051	-2.62296	6.51189e-08	9.6253e-07
ENSOCUG00000007878	RHNO1	8:29098811-29112018	1.37424	16.2893	-2.6218	9.53524e-06	9.55866e-05
ENSOCUG00000005263	TOX	3:74291087-74624995	0.551882	0.554042	-2.61887	0.000536722	0.00350369
ENSOCUG00000000007	GLIPR2	1:17829741-17838764	8.37078	98.3602	-2.61543	8.11882e-15	2.71292e-13
ENSOCUG00000001250	EDNRA	15:17109144-17191949	1.03074	12.0142	-2.61447	3.28009e-15	1.13533e-13
ENSOCUG00000006784	SH3PXD2B	3:53463988-53531108	0.494575	5.60238	-2.61411	1.35421e-09	2.56089e-08
ENSOCUG00000009736	NTRK2	GL018728:1682834-2067481	0.385011	4.38585	-2.61339	2.35873e-12	6.17855e-11
ENSOCUG00000000998	CDK2	4:39517198-39522058	0.445031	5.1749	-2.61053	0.0110307	0.0443602
ENSOCUG00000014653	LRRCC1	3:100648655-100820376	1.38581	16.5578	-2.6104	4.29751e-13	1.22302e-11
ENSOCUG00000015527	PYGL	17:69905990-69947700	0.0581467	0.665879	-2.60992	0.00985423	0.0404717
ENSOCUG00000009797	ABCA4	13:70391884-70530097	0.122549	1.37436	-2.60611	2.36602e-05	0.000217468
ENSOCUG00000026303	ENSOCUG00000026303	17:681144-705682	0.41973	4.37414	-2.60437	0.00208522	0.0112346
ENSOCUG00000003928	2021-09-06	X:68338514-68407181	2.22697	25.6548	-2.60361	1.21192e-16	4.80307e-15
ENSOCUG00000006096	ANKRD50	15:100425812-100482253	4.94226	57.4575	-2.60052	5.35559e-17	2.17917e-15
ENSOCUG00000024805	COL28A1	10:31096228-31273804	0.124803	1.42432	-2.59821	7.30871e-09	1.2529e-07
ENSOCUG00000007550	MIS18BP1	17:64560819-64624020	1.38931	16.1366	-2.59556	6.21649e-15	2.10641e-13
ENSOCUG00000022106	ENSOCUG00000022106	4:78052148-78210679	0.0204613	0.235821	-2.59218	0.00657798	0.0291259
ENSOCUG00000014498	SLC16A12	18:37372378-37399459	0.480132	5.60541	-2.59009	4.0619e-06	4.40244e-05
ENSOCUG00000022348	ZBTB7C	9:89189573-89203660	0.17207	1.96627	-2.58797	0.00958698	0.039576
ENSOCUG00000000774	PCDH9	8:68573629-68730823	0.421681	5.13358	-2.58751	1.17972e-10	2.5814e-09
ENSOCUG00000026547	CADM4	GL018881:64271-76782	0.221546	2.43047	-2.5864	0.0101137	0.0413278
ENSOCUG00000017016	SFI1	21:3923303-4004845	0.380739	4.50941	-2.58425	7.76591e-11	1.736e-09
ENSOCUG00000008443	DCLK2	15:14115650-14366670	0.573264	5.28633	-2.57999	2.42947e-11	5.76919e-10
ENSOCUG00000024302	LGALS1	GL018972:7658-11002	32.6928	370.723	-2.57748	6.02758e-15	2.04719e-13
ENSOCUG00000006424	CEP152	17:23605083-23696264	0.4242	4.82532	-2.57661	1.84621e-07	2.54335e-06
ENSOCUG00000000613	TTF2	13:47186261-47230748	0.912856	9.99838	-2.57033	1.76846e-09	3.29268e-08
ENSOCUG00000007901	SEMA6D	17:24802001-24854524	1.24488	13.6556	-2.5695	1.73273e-11	4.16934e-10
ENSOCUG00000004789	NSL1	16:60290627-60328681	1.29137	14.3166	-2.56918	2.02101e-10	4.24896e-09
ENSOCUG00000016624	MYH10	19:10688127-10825740	1.47935	15.9052	-2.56881	1.13498e-10	2.49102e-09
ENSOCUG00000016548	ROR2	1:76418866-76467071	0.667223	7.4008	-2.56473	5.32305e-10	1.05699e-08
ENSOCUG00000009521	TCEAL8	X:86798890-86800705	11.0708	124.947	-2.55753	2.33931e-06	2.64425e-05
ENSOCUG00000000809	ENSOCUG00000000809	GL018942:129122-138492	0.487093	5.48129	-2.55355	0.00259277	0.0134784
ENSOCUG00000004716	WDR19	2:28540858-28633906	0.408023	4.71908	-2.55314	2.68915e-11	6.35979e-10
ENSOCUG00000016276	GPR180	8:96528759-96563403	0.949635	9.38535	-2.54805	2.71331e-10	5.6028e-09
ENSOCUG00000006470	PAFAH1B3	GL018789:203190-205990	0.933869	10.6426	-2.54425	0.00871417	0.0366041
ENSOCUG00000003627	GPSM2	13:55282653-55330910	1.13082	12.457	-2.54388	6.0958e-13	1.70794e-11
ENSOCUG00000003203	TPX2	4:7434861-7491064	7.51525	75.3234	-2.54198	4.01535e-18	1.7733e-16
ENSOCUG00000024308	MMP11	GL019236:34357-42550	0.573555	5.87315	-2.54152	0.00709488	0.031068
ENSOCUG00000016704	GXYLT2	9:40429797-40502235	5.71361	60.7835	-2.54055	4.09923e-11	9.40291e-10
ENSOCUG00000006321	ENSOCUG00000006321	13:69625851-69662750	15.7455	172.011	-2.53833	3.87379e-17	1.60554e-15
ENSOCUG00000026842	LPAR1	1:2314378-2400156	3.57505	39.7324	-2.53684	1.6604e-17	7.09492e-16
ENSOCUG00000021509	CCDC102A	5:13636942-13648438	1.98597	21.5274	-2.53545	5.03676e-08	7.56062e-07
ENSOCUG00000008930	PLPPR4	13:64975274-65025375	0.15355	1.62339	-2.53387	0.00226278	0.012055
ENSOCUG00000025509	TSPAN8	4:50157280-50190354	0.233523	2.47968	-2.53369	0.000506723	0.0033334
ENSOCUG00000000276	MOV10	13:51457916-51480568	0.354605	3.81587	-2.53367	0.000245156	0.00176589
ENSOCUG00000025264	FZD3	2:41005455-41062191	0.471156	5.07141	-2.53041	0.00802047	0.0342261
ENSOCUG00000004941	ENSOCUG00000004941	9:8249968-8268843	0.402739	4.30264	-2.5247	0.000366568	0.00250823
ENSOCUG00000024679	FKBP7	7:118140077-118155339	3.18194	35.0462	-2.52305	1.41055e-12	3.76931e-11
ENSOCUG00000000121	LRR1	17:68756997-68771426	0.325086	3.61181	-2.52269	0.0125816	0.049164
ENSOCUG00000004590	ENSOCUG00000004590	GL018699:13310824-13445911	0.344172	3.77564	-2.52253	9.92382e-08	1.42752e-06
ENSOCUG00000003047	CDKN3	17:73120262-73135754	4.20876	44.3468	-2.52161	2.61152e-10	5.40803e-09
ENSOCUG00000024772	ENSOCUG00000024772	GL019369:451-3152	1.93371	21.3599	-2.51949	0.00119098	0.00695785
ENSOCUG00000014766	ENSOCUG00000014766	GL018922:321053-494341	0.0363787	0.37589	-2.51577	0.00531764	0.0244303
ENSOCUG00000015913	KPNA2	19:49592433-49602809	6.87311	77.2761	-2.515	3.60728e-13	1.03064e-11
ENSOCUG00000024041	LXN	14:53066508-53114521	2.9928	36.5043	-2.51412	1.24298e-07	1.7609e-06
ENSOCUG00000007487	SLCO1C1	8:18919289-18963202	0.119976	1.31589	-2.5133	0.00191391	0.0104856
ENSOCUG00000016662	PPIA	10:45133767-45138341	52.4168	836.407	-2.51329	9.7232e-16	3.56571e-14
ENSOCUG00000027671	ENSOCUG00000027671	4:39416299-39419718	0.754821	8.58111	-2.51015	0.0107202	0.0433643
ENSOCUG00000004614	SF3B4	13:42105174-42110263	0.614236	6.72942	-2.50972	0.00755059	0.0326587
ENSOCUG00000000300	MCM7	GL018760:97146-103857	3.85883	41.3066	-2.50052	9.35202e-09	1.57247e-07
ENSOCUG00000010232	ANTXR1	2:116941828-117186570	4.92413	51.6338	-2.50039	4.35646e-11	9.96139e-10
ENSOCUG00000007792	SARM1	19:19723092-19742539	0.157992	1.74926	-2.49895	0.012373	0.0485105
ENSOCUG00000029070	ZNF385D	14:7662337-8016380	1.18948	12.4406	-2.49875	4.66077e-05	0.000401031
ENSOCUG00000012474	CDK4	GL018714:850170-857598	2.5188	27.0554	-2.49517	1.93872e-07	2.66319e-06
ENSOCUG00000013540	EPHB2	13:130252376-130381834	0.976661	10.5712	-2.48898	5.00487e-15	1.70986e-13
ENSOCUG00000002244	AMPH	10:21545417-21669418	0.202403	2.28797	-2.48817	3.86346e-05	0.000338561
ENSOCUG00000017388	COX8A	GL018717:626-1859	7.79126	83.9673	-2.48715	5.62384e-05	0.000477096
ENSOCUG00000017002	MDGA2	17:66075675-66569496	0.077373	0.796642	-2.48673	3.80325e-06	4.15632e-05
ENSOCUG00000006471	BEND5	13:117905242-117951567	0.988155	11.2777	-2.48657	3.1582e-09	5.66189e-08
ENSOCUG00000016606	ETV1	GL018710:3924463-4030174	0.246981	2.81095	-2.48355	3.88062e-06	4.2297e-05
ENSOCUG00000002187	TUBB	12:22748030-22752315	12.4974	138.619	-2.48121	1.33934e-11	3.26616e-10
ENSOCUG00000008415	ENSOCUG00000008415	GL018833:156386-194644	0.964964	10.3521	-2.48034	3.23777e-11	7.52218e-10
ENSOCUG00000021320	RRBP1	4:18523981-18564867	4.09439	43.6551	-2.47408	6.34227e-14	1.97572e-12
ENSOCUG00000027757	CMTM3	5:22042321-22048654	2.21253	22.0166	-2.47338	0.000261303	0.00186781
ENSOCUG00000022631	ZNF536	GL018722:1186966-1457769	0.105675	1.20749	-2.47256	9.39097e-05	0.000758054
ENSOCUG00000009724	FAIM	14:32201031-32211936	2.12707	23.15	-2.46892	4.90815e-08	7.38287e-07
ENSOCUG00000004299	SLF1	11:14231173-14305326	3.45956	36.1158	-2.468	4.08658e-15	1.40775e-13
ENSOCUG00000005284	IGSF3	13:47642625-47736432	1.31752	13.7327	-2.46784	8.31924e-14	2.55856e-12
ENSOCUG00000003854	TPMT	GL018711:1963500-1980034	0.393743	4.0422	-2.46726	0.00237437	0.0125411
ENSOCUG00000009843	SPOCK1	3:19323005-19817907	0.435803	4.06493	-2.46558	1.72612e-07	2.38586e-06
ENSOCUG00000005628	JAM3	GL018742:1523856-1592529	6.19751	65.2113	-2.46374	1.10088e-17	4.75313e-16
ENSOCUG00000016173	WNT2	7:27896341-27944312	0.115967	1.19146	-2.46348	0.00745984	0.0323435
ENSOCUG00000001089	GRIA4	1:110678135-111069605	0.0630357	0.702277	-2.46096	0.000144994	0.00111422
ENSOCUG00000009603	FAM114A1	2:28279553-28344768	5.08067	51.9801	-2.45862	3.08598e-16	1.18416e-14
ENSOCUG00000007182	GAS2L3	4:79820998-79849254	0.767142	7.98259	-2.45804	1.02149e-07	1.46648e-06
ENSOCUG00000003620	CCDC88A	2:130697960-130837710	4.47936	46.2052	-2.45585	1.10649e-14	3.65465e-13
ENSOCUG00000007250	ENSOCUG00000007250	GL019018:23191-177234	3.93272	42.2579	-2.45463	1.0395e-16	4.14241e-15
ENSOCUG00000002376	HAUS7	GL018816:900475-926152	0.623037	3.60569	-2.45306	0.000566258	0.00366921
ENSOCUG00000003032	ITGA10	13:42823057-42840852	0.318062	3.47118	-2.45241	0.00473833	0.0222703
ENSOCUG00000023147	PDLIM4	3:15320762-15336779	1.4375	15.3855	-2.45111	7.78773e-08	1.14237e-06
ENSOCUG00000000227	ASAP3	13:129768847-129793415	0.569495	5.83475	-2.44883	1.30094e-05	0.000127631
ENSOCUG00000000651	LDLR	GL018914:1802-14864	1.59466	17.2906	-2.44853	3.58499e-07	4.71666e-06
ENSOCUG00000011655	COL13A1	18:16950826-17034190	0.160296	2.00992	-2.44601	0.0108282	0.0437217
ENSOCUG00000025234	ENSOCUG00000025234	GL019153:89013-94869	2.56292	25.3813	-2.44507	4.02729e-05	0.000351642
ENSOCUG00000012143	BCL9	13:43427137-43523036	0.265351	2.80321	-2.44125	2.9471e-05	0.000265156
ENSOCUG00000015042	FAM111A	1:191990543-192001044	2.45372	25.3099	-2.44116	1.48277e-08	2.42149e-07
ENSOCUG00000025541	SFXN2	18:50695458-50740034	0.325564	4.80628	-2.43615	0.00751395	0.0325197
ENSOCUG00000001461	PLOD2	14:39741113-39840641	4.0161	40.0289	-2.43406	1.8437e-11	4.41802e-10
ENSOCUG00000023931	BGN	GL018816:868234-879291	1.69479	16.1462	-2.43314	0.000413237	0.00278675
ENSOCUG00000012809	SLC25A24	13:55867495-55933256	6.06859	61.2049	-2.43308	1.40269e-14	4.59698e-13
ENSOCUG00000013072	UBASH3B	1:95256942-95404398	0.422576	4.33543	-2.43087	2.15113e-10	4.50943e-09
ENSOCUG00000009438	CLDN10	8:97335727-97519811	0.132037	1.18987	-2.42931	1.19511e-05	0.000118008
ENSOCUG00000004995	PYROXD2	18:46466373-46493428	0.227237	2.21217	-2.42597	0.00320721	0.0160643
ENSOCUG00000009108	NEK6	GL018699:2940697-2972555	2.59782	26.4669	-2.42577	1.00921e-12	2.74792e-11
ENSOCUG00000012916	P3H3	8:32848402-32862813	3.39264	34.1797	-2.41631	8.39714e-11	1.87134e-09
ENSOCUG00000001278	INTU	15:103449906-103553591	0.353447	3.82875	-2.41226	0.00017657	0.00132387
ENSOCUG00000012631	ENSOCUG00000012631	2:137972278-137972941	20.066	205.526	-2.41122	1.08091e-05	0.000107686
ENSOCUG00000013429	NHSL1	12:128828669-128990458	0.135154	1.46722	-2.40656	8.4662e-07	1.04417e-05
ENSOCUG00000013230	MTCL1	9:53046945-53217471	0.637859	6.73476	-2.40546	8.83733e-13	2.43602e-11
ENSOCUG00000003782	DCLRE1B	13:50287496-50297115	0.363319	3.65664	-2.40245	0.00913185	0.0380386
ENSOCUG00000016266	ENSOCUG00000016266	GL018809:161047-193808	1.21903	11.3799	-2.39869	1.36467e-05	0.000133477
ENSOCUG00000000386	RCAN3	13:128915710-128934234	0.884673	8.56881	-2.39824	2.75815e-05	0.000249396
ENSOCUG00000000657	ENSOCUG00000000657	16:61658039-62041657	0.037655	0.37525	-2.39776	1.76455e-05	0.000167829
ENSOCUG00000010425	FABP5	3:96996074-97001169	2.19371	22.3252	-2.39765	0.000168948	0.00127425
ENSOCUG00000003998	FMN2	16:30223382-30579340	0.0308853	0.315363	-2.39504	0.000313973	0.00219607
ENSOCUG00000006658	BORA	8:74163230-74190926	1.0599	10.5136	-2.39486	1.31675e-08	2.16378e-07
ENSOCUG00000017585	OTULINL	11:39376363-39439515	1.7315	16.4647	-2.39328	1.51552e-07	2.11596e-06
ENSOCUG00000017732	CDH18	11:43650187-44120167	0.656223	5.46333	-2.39328	5.54823e-10	1.09944e-08
ENSOCUG00000023761	ENSOCUG00000023761	9:62944448-62949723	21.0367	215.102	-2.39111	3.51165e-14	1.11309e-12
ENSOCUG00000005658	PDZRN4	8:4404410-4541753	0.418891	4.05793	-2.38775	2.60603e-09	4.74241e-08
ENSOCUG00000008818	CKB	GL018751:368514-370957	2.35843	22.5026	-2.38327	0.00405021	0.0194688
ENSOCUG00000017867	FRAS1	15:71847428-72347948	0.512182	5.17771	-2.37884	9.57367e-15	3.18437e-13
ENSOCUG00000015184	MYBL1	3:82434585-82479914	0.225141	2.3272	-2.37434	0.000177972	0.0013323
ENSOCUG00000009441	DZIP1	8:97466876-97517519	1.86797	18.3821	-2.3741	1.34461e-11	3.2735e-10
ENSOCUG00000012012	PPIB	17:8084939-8089475	55.8593	545.837	-2.37152	5.89703e-15	2.0052e-13
ENSOCUG00000017377	MATN2	3:113696145-113844332	3.78751	37.348	-2.36854	4.68637e-16	1.76697e-14
ENSOCUG00000015020	COL5A2	7:129357241-129504345	43.7823	427.623	-2.36817	1.07127e-15	3.90388e-14
ENSOCUG00000005792	ARL3	18:50643281-50683929	0.676683	6.84847	-2.36589	6.61012e-08	9.75556e-07
ENSOCUG00000006563	GLI3	10:24951515-25228694	0.835866	7.31093	-2.36311	3.64875e-15	1.25993e-13
ENSOCUG00000023579	ENSOCUG00000023579	AAGW02082356:111-7682	0.519092	5.30266	-2.36065	0.00829782	0.0351847
ENSOCUG00000010780	LRRC8B	13:74932343-74969312	0.573065	5.73966	-2.35954	4.58081e-07	5.90087e-06
ENSOCUG00000008714	ADORA2A	GL018810:501691-519101	0.426475	4.24701	-2.35904	0.00392517	0.0189716
ENSOCUG00000007948	MAP1B	GL018720:731649-820609	1.6564	19.3601	-2.35517	1.91588e-12	5.05509e-11
ENSOCUG00000011511	FBN3	GL018767:502443-602842	0.372569	2.56224	-2.35068	7.20465e-05	0.000597042
ENSOCUG00000009526	VASH1	20:28488052-28506344	2.56458	25.1003	-2.34818	2.16408e-10	4.53002e-09
ENSOCUG00000002090	RASSF2	4:11439198-11456726	1.82574	17.444	-2.34678	3.94638e-08	6.03184e-07
ENSOCUG00000016727	NELL2	8:1590417-1918522	0.274773	2.93667	-2.34488	1.55229e-12	4.1258e-11
ENSOCUG00000001337	PARM1	15:75261893-75375194	0.758362	7.43779	-2.34437	5.08017e-10	1.01084e-08
ENSOCUG00000012254	ENSOCUG00000012254	3:63432523-63436540	1.76864	16.9347	-2.3408	0.00134275	0.00773993
ENSOCUG00000004686	TENM4	1:137558594-138119363	0.29025	2.77058	-2.34035	7.74777e-13	2.14795e-11
ENSOCUG00000004936	NAV3	4:57006203-57429831	1.01155	9.30297	-2.33961	1.36843e-09	2.58441e-08
ENSOCUG00000015344	HEBP1	8:26755685-26806749	4.90569	44.6871	-2.33872	5.59977e-08	8.37538e-07
ENSOCUG00000004786	PRDX4	X:9504768-9625731	3.70686	34.6356	-2.33812	1.57357e-12	4.17854e-11
ENSOCUG00000022455	ENSOCUG00000022455	13:49474932-49485445	11.9114	114.177	-2.3368	1.93978e-13	5.71692e-12
ENSOCUG00000013315	CITED1	X:51018598-51027710	6.72154	67.4115	-2.33677	0.000156733	0.00119336
ENSOCUG00000004592	XYLT2	19:37357201-37368951	0.548443	5.09146	-2.33415	0.00315151	0.0158539
ENSOCUG00000003028	STN1	18:51756138-51804410	1.00093	9.38049	-2.33398	3.20077e-09	5.73467e-08
ENSOCUG00000005533	SCN2A	7:104666171-104807699	0.0468717	0.487544	-2.33353	0.0114919	0.0457386
ENSOCUG00000011625	TTC12	1:103004486-103051455	0.422214	4.07004	-2.33291	1.06386e-05	0.000106097
ENSOCUG00000009492	POGLUT1	14:99283615-99316429	1.13758	10.8927	-2.33099	8.22367e-09	1.39817e-07
ENSOCUG00000012041	ENSOCUG00000012041	3:91227908-91365866	0.0273443	0.273966	-2.32851	0.0116689	0.0462637
ENSOCUG00000003991	DZIP1L	14:31744437-31784025	0.41685	4.03434	-2.32491	5.73205e-06	6.03427e-05
ENSOCUG00000016645	LRP8	13:113475513-113542602	0.0927507	0.892389	-2.32402	0.00255128	0.0132985
ENSOCUG00000009884	TPM4	GL018776:769120-789646	19.4879	175.088	-2.32219	7.51181e-10	1.4665e-08
ENSOCUG00000015267	GPX8	11:71131708-71140962	4.79826	44.1844	-2.32091	8.67149e-07	1.06721e-05
ENSOCUG00000006872	EMILIN1	2:158973677-158980409	3.06512	29.5647	-2.32062	1.66714e-06	1.93815e-05
ENSOCUG00000016729	PRIM2	12:47300685-47600341	3.37682	31.7579	-2.31822	1.68474e-15	6.01242e-14
ENSOCUG00000004359	SERPINE2	7:165490429-165552183	0.942091	9.15012	-2.31725	3.01065e-09	5.41076e-08
ENSOCUG00000005602	P3H1	13:123970664-123986701	2.69084	22.7378	-2.31704	1.84426e-08	2.97164e-07
ENSOCUG00000014635	ENSOCUG00000014635	9:67661842-67771535	0.129342	1.1172	-2.31693	0.00331699	0.0165086
ENSOCUG00000013967	MVK	GL018892:419056-438870	1.01736	9.78066	-2.31684	3.22179e-06	3.57071e-05
ENSOCUG00000025604	ENSOCUG00000025604	GL019220:108781-109812	7.99662	78.005	-2.31572	0.000627208	0.00399975
ENSOCUG00000002794	ZNF618	GL018699:13530452-13602936	0.128049	1.09608	-2.31529	0.0112075	0.0449216
ENSOCUG00000013513	LBH	2:155874813-155897974	3.31539	32.3013	-2.30868	3.9563e-12	1.01702e-10
ENSOCUG00000003458	ENSOCUG00000003458	GL018714:9146-33266	1.58484	15.1028	-2.30834	5.8995e-08	8.78286e-07
ENSOCUG00000026307	ENSOCUG00000026307	GL019811:4576-22872	1.40021	12.9481	-2.30536	3.8091e-07	4.98434e-06
ENSOCUG00000000805	FKBP14	10:14433678-14445292	4.67061	43.1504	-2.30265	4.89917e-06	5.22969e-05
ENSOCUG00000013014	TUBB2B	GL018715:2451224-2455361	9.00048	85.3844	-2.2999	2.16039e-09	3.96931e-08
ENSOCUG00000002828	IGFBP4	19:41584616-41594308	7.95189	77.266	-2.29914	2.38169e-10	4.96045e-09
ENSOCUG00000007719	PDE3B	1:156399240-156576840	0.230273	2.21968	-2.29854	3.50913e-08	5.43071e-07
ENSOCUG00000016989	CAD	2:158832508-158854649	0.87484	8.56214	-2.29782	8.14805e-06	8.30894e-05
ENSOCUG00000003274	OIP5	17:30773990-30803947	0.458193	4.7975	-2.29688	0.000863215	0.00527043
ENSOCUG00000004334	TMEM255A	X:94671157-94736569	0.66909	6.25125	-2.29501	8.23354e-10	1.59448e-08
ENSOCUG00000011080	GALNT7	2:51110467-51183223	0.773097	7.15246	-2.28994	1.42798e-09	2.68636e-08
ENSOCUG00000009699	KIF5C	7:87488804-87668634	0.148275	1.34713	-2.28878	1.07476e-06	1.29683e-05
ENSOCUG00000010825	EPB41L4A	GL018744:1444881-1657232	0.978072	6.40617	-2.28614	4.96608e-11	1.13232e-09
ENSOCUG00000001582	FAM184B	2:8215402-8335539	0.102085	0.838197	-2.28484	0.00574716	0.0260199
ENSOCUG00000012615	BMPER	10:17767877-18043853	1.32572	11.0342	-2.28483	8.7274e-05	0.000708438
ENSOCUG00000013180	NEMP1	GL018714:222083-241794	0.783386	7.15031	-2.2846	3.58235e-05	0.000316995
ENSOCUG00000008981	ENSOCUG00000008981	19:41732410-41750808	4.43458	40.5465	-2.28187	5.47813e-11	1.24184e-09
ENSOCUG00000009143	CCNE1	GL018722:608865-621359	0.433863	4.04901	-2.28161	0.00486787	0.0227603
ENSOCUG00000017198	TUB	1:149801979-149875483	0.495465	4.7164	-2.28071	0.0041465	0.0198231
ENSOCUG00000004091	ENSOCUG00000004091	4:3685451-3813527	0.37363	3.51329	-2.2806	5.7154e-10	1.13024e-08
ENSOCUG00000002065	TCAF1	7:8273774-8294404	5.8385	52.9014	-2.28	5.29142e-11	1.20139e-09
ENSOCUG00000005774	ZNF521	9:66207039-66504525	1.9153	17.2076	-2.27888	6.57079e-11	1.47568e-09
ENSOCUG00000007880	NIPSNAP3A	1:8272815-8287523	2.51179	23.5656	-2.27263	4.85224e-09	8.51449e-08
ENSOCUG00000002153	ATAT1	12:22669367-22685833	0.554638	5.16209	-2.27223	0.000584128	0.0037648
ENSOCUG00000027940	HSPA4L	15:103602626-103685280	0.918569	9.20507	-2.26642	3.07234e-09	5.5148e-08
ENSOCUG00000008261	NXT2	X:57961277-57971928	0.730664	7.53599	-2.25928	0.00934189	0.0387647
ENSOCUG00000013625	PRSS12	15:31393369-31466842	0.31426	2.77882	-2.25707	1.64558e-05	0.000157809
ENSOCUG00000001665	MDM1	4:47295512-47327479	0.508926	4.63589	-2.24811	1.94852e-05	0.000183534
ENSOCUG00000001426	ITGB7	4:37031553-37041034	0.48524	4.32897	-2.24754	0.0108784	0.0438877
ENSOCUG00000005945	ENSOCUG00000005945	13:121053909-121097230	0.258081	2.35808	-2.24232	0.000324787	0.00226024
ENSOCUG00000010372	MAP3K21	16:34638354-34715576	0.197354	1.77786	-2.24194	4.31958e-05	0.000374118
ENSOCUG00000001825	FAM171B	7:127097340-127175277	0.775736	7.08031	-2.24134	5.23258e-11	1.1899e-09
ENSOCUG00000014539	POGLUT3	1:108109889-108133873	3.71829	33.5088	-2.23912	4.0136e-12	1.02992e-10
ENSOCUG00000006728	MYOM3	13:129235978-129282140	3.15411	25.7904	-2.23898	0.00016275	0.00123398
ENSOCUG00000009324	GJA1	12:110515457-110527952	14.4269	130.219	-2.2373	5.08096e-06	5.40979e-05
ENSOCUG00000029323	PCDHA10	3:22917510-23081078	0.342304	2.96213	-2.23233	4.4455e-08	6.73239e-07
ENSOCUG00000001488	IRAK1BP1	12:65747679-65760487	0.879515	8.14597	-2.23058	0.000339098	0.00234631
ENSOCUG00000010829	MYL4	19:46644096-46699253	61.0304	744.154	-2.22676	2.35667e-15	8.25574e-14
ENSOCUG00000009237	ALG13	X:60136344-60224004	0.370692	3.19434	-2.2246	1.18045e-06	1.41258e-05
ENSOCUG00000013454	PRDM5	15:95840278-96071839	1.12423	10.5412	-2.2238	0.000119669	0.000939041
ENSOCUG00000010502	SCN3B	1:94455141-94478241	0.38862	4.25126	-2.22375	0.00871551	0.0366044
ENSOCUG00000013369	ITGA5	4:38144110-38167950	1.84655	16.3282	-2.22019	8.40475e-09	1.42644e-07
ENSOCUG00000000004	FGD1	X:35585236-35633273	0.50076	4.23388	-2.21977	1.81535e-05	0.000172096
ENSOCUG00000016954	ENSOCUG00000016954	7:118536030-118752804	0.890119	7.38139	-2.21575	1.99541e-06	2.29038e-05
ENSOCUG00000015162	MFAP4	GL018817:320282-322425	3.32535	28.5282	-2.21487	0.0049507	0.0230553
ENSOCUG00000005759	PHGDH	13:44692974-44724681	1.12844	10.0551	-2.21352	7.80605e-08	1.14448e-06
ENSOCUG00000029351	SPINK9	3:30186400-30326269	0.188239	1.92931	-2.21332	2.03911e-06	2.33498e-05
ENSOCUG00000021405	MYOD1	GL018733:1737136-1738884	2.53391	22.3901	-2.21206	0.0115212	0.0458184
ENSOCUG00000012295	TNFAIP8L3	17:21430439-21471252	0.153857	1.44514	-2.20928	0.00798551	0.0341322
ENSOCUG00000009792	NUMBL	GL018789:1092636-1110740	0.562734	4.98179	-2.20817	0.000551596	0.00358865
ENSOCUG00000005245	NSD2	GL018796:3865-74299	3.28549	29.5123	-2.20816	7.29359e-14	2.25992e-12
ENSOCUG00000013272	SEC24D	15:94031025-94170787	3.51928	30.9633	-2.20801	1.58343e-10	3.38052e-09
ENSOCUG00000007084	CHRD	14:81327039-81334113	1.00371	8.66532	-2.20262	0.0044067	0.0209118
ENSOCUG00000017706	ATL1	17:69594049-69668921	0.417236	3.53085	-2.19963	4.19418e-06	4.52887e-05
ENSOCUG00000009308	NUDT5	16:16804432-16821508	2.86231	25.2351	-2.19929	1.10705e-09	2.10863e-08
ENSOCUG00000000863	ASTN2	GL018699:10140917-11164205	0.133878	1.24944	-2.19818	6.9573e-07	8.70669e-06
ENSOCUG00000008481	EEF1A1	12:60379747-60382270	1372.09	11788.9	-2.19794	1.07673e-12	2.92625e-11
ENSOCUG00000009563	TMEM263	4:89474740-89503707	2.81547	19.6077	-2.1968	3.75613e-07	4.9217e-06
ENSOCUG00000013345	CBX5	4:37998360-38037397	3.01743	26.9494	-2.19576	9.63946e-12	2.39301e-10
ENSOCUG00000004070	ITPA	4:10147073-10160523	7.07452	63.0226	-2.19516	1.11285e-11	2.75088e-10
ENSOCUG00000013873	AFF2	GL018700:12062823-12649188	0.111901	1.03341	-2.19316	3.74476e-08	5.76459e-07
ENSOCUG00000014767	PAG1	3:96655557-96668735	1.09468	9.96954	-2.19078	0.000174523	0.00131089
ENSOCUG00000012963	SCAI	GL018699:2220301-2387391	1.70982	14.8623	-2.18647	1.92404e-09	3.5663e-08
ENSOCUG00000016819	NPM3	18:49835924-49837466	8.36454	72.6903	-2.18611	0.0001797	0.0013442
ENSOCUG00000026658	ADAMTS10	GL018767:191655-207674	0.632018	5.33347	-2.18576	0.00180858	0.0099824
ENSOCUG00000002935	TENT5C	13:46629440-46649209	1.94262	18.743	-2.18533	0.00801235	0.0342066
ENSOCUG00000013871	SLC26A2	3:31737642-31763212	1.19355	10.465	-2.18452	2.70851e-05	0.000245214
ENSOCUG00000024714	GALT	1:19175208-19178301	2.69306	23.7756	-2.18405	0.00156343	0.00883443
ENSOCUG00000005579	ITGB3	19:46700634-46761551	0.725656	6.48722	-2.18188	5.65287e-08	8.44608e-07
ENSOCUG00000014801	ENSOCUG00000014801	18:48425105-48437117	3.04322	25.7492	-2.18113	9.99296e-07	1.21437e-05
ENSOCUG00000012991	PDIA6	GL018795:492052-513790	17.2388	152.298	-2.17976	2.59705e-13	7.50889e-12
ENSOCUG00000008491	TES	7:29078240-29094046	3.31182	28.8259	-2.17894	1.38541e-09	2.61136e-08
ENSOCUG00000001788	RASGRP1	17:33577343-33651690	0.460786	4.17486	-2.17744	1.40806e-05	0.000137304
ENSOCUG00000008152	GAS8	GL018965:252495-268377	0.405512	3.50892	-2.17536	0.00466532	0.0219704
ENSOCUG00000013379	TMTC4	8:102191753-102258467	0.729451	5.27458	-2.17379	3.00664e-08	4.69317e-07
ENSOCUG00000021251	USP49	12:31409323-31500417	0.166867	1.42838	-2.1727	0.00230611	0.0122495
ENSOCUG00000000405	S100PBP	GL018704:5414912-5452017	1.20749	10.3324	-2.17022	6.14425e-09	1.06399e-07
ENSOCUG00000011387	ITGA2	11:69030570-69134101	0.712826	6.1148	-2.16874	8.06616e-10	1.56625e-08
ENSOCUG00000027456	DSTN	4:18523956-18604878	3.31298	29.0741	-2.16809	1.56511e-05	0.000150851
ENSOCUG00000001610	PPIP5K2	11:22490125-22566737	2.30032	19.6476	-2.16505	2.81529e-12	7.3479e-11
ENSOCUG00000014331	ENSOCUG00000014331	GL019284:4261-18878	0.334679	2.8905	-2.16292	0.0108568	0.0438189
ENSOCUG00000023926	ZNF711	X:76142083-76166026	1.96846	16.6904	-2.16244	8.95681e-09	1.50911e-07
ENSOCUG00000004633	PTGER3	13:94996516-95184347	0.428836	3.55226	-2.16152	2.72824e-08	4.27704e-07
ENSOCUG00000026917	ENSOCUG00000026917	GL018706:1765803-1798691	1.43884	11.6445	-2.15866	9.33936e-06	9.38829e-05
ENSOCUG00000024878	HIST1H2AC	12:10943921-10944313	59.4162	515.004	-2.1584	4.88835e-06	5.22006e-05
ENSOCUG00000010482	YWHAQ	GL018803:296048-326638	21.5453	186.805	-2.15824	4.29453e-14	1.35383e-12
ENSOCUG00000001673	TKFC	GL018717:3404761-3412885	1.21831	10.5599	-2.15629	0.000912109	0.00552703
ENSOCUG00000006924	FAM171A1	16:45980697-46127615	0.770841	6.47108	-2.15599	1.39909e-10	3.02259e-09
ENSOCUG00000008301	B4GALT4	14:99529443-99568915	2.28568	19.1442	-2.15568	2.91063e-10	5.97617e-09
ENSOCUG00000007033	PAK3	X:59498402-59613346	0.442753	5.79619	-2.14708	0.000394309	0.00267592
ENSOCUG00000004707	ENSOCUG00000004707	GL018833:338799-381943	0.22042	2.02947	-2.14704	0.00415891	0.0198741
ENSOCUG00000011893	GNB5	17:20396493-20423406	1.46127	12.1771	-2.14515	8.26224e-08	1.20526e-06
ENSOCUG00000002418	SAAL1	GL018733:2091726-2126454	0.513212	4.45435	-2.14485	3.47875e-05	0.000308582
ENSOCUG00000006927	ARHGAP42	1:115717216-116020963	1.94627	15.7572	-2.14053	8.17961e-11	1.82707e-09
ENSOCUG00000010466	KIF2A	11:78358440-78414911	5.61103	47.0552	-2.13907	0.000300498	0.00211099
ENSOCUG00000004622	PAPSS1	15:41803374-41912629	3.72682	30.6813	-2.13652	2.95388e-11	6.9293e-10
ENSOCUG00000010687	KCNAB2	GL019171:10771-55586	0.281387	2.33796	-2.13399	0.00113983	0.00670361
ENSOCUG00000007052	PENK	3:71974750-71980553	1.43495	12.3366	-2.13248	0.00929827	0.038627
ENSOCUG00000007922	ST8SIA4	11:20360740-20461942	3.86827	32.2831	-2.13223	1.20965e-10	2.6429e-09
ENSOCUG00000005247	FSTL1	14:98382862-98444573	32.2011	266.98	-2.13058	1.22204e-13	3.6956e-12
ENSOCUG00000026992	ENSOCUG00000026992	15:28862974-28864362	72.8245	596.621	-2.12836	1.67968e-09	3.13746e-08
ENSOCUG00000016659	EMB	11:66562008-66616530	0.47516	3.9674	-2.12637	0.000262357	0.00187395
ENSOCUG00000000978	LOXL1	GL019108:1684-18083	3.20878	25.893	-2.12584	6.47594e-06	6.74629e-05
ENSOCUG00000028124	ENSOCUG00000028124	4:55698722-55700326	5.59984	47.1178	-2.12539	0.00171534	0.00956593
ENSOCUG00000013452	PRTFDC1	16:1153289-1292836	0.461332	3.80963	-2.12442	0.00886231	0.0371187
ENSOCUG00000003246	SULF1	3:85532882-85617040	1.87753	14.9893	-2.12218	4.11667e-08	6.26716e-07
ENSOCUG00000001155	PDIA3	17:28566492-28593576	33.2473	281.435	-2.12205	9.39514e-14	2.87882e-12
ENSOCUG00000001874	ATR	14:35848477-35972882	1.91643	14.2246	-2.11758	1.3426e-11	3.27137e-10
ENSOCUG00000004618	CMTM4	5:22055909-22067169	0.660729	5.60628	-2.11717	0.00413538	0.0197863
ENSOCUG00000017896	TTC26	GL018774:1052861-1134405	0.253072	2.17994	-2.11343	4.33564e-05	0.000375285
ENSOCUG00000014993	DENND2A	GL018834:158088-243258	1.93858	15.9374	-2.11328	2.00822e-11	4.78973e-10
ENSOCUG00000012739	PIK3CG	7:43349462-43384997	0.290001	2.40804	-2.11004	0.00280608	0.0143911
ENSOCUG00000010229	MYH8	19:9145213-9173315	41.7348	320.749	-2.10976	3.35282e-06	3.70742e-05
ENSOCUG00000003481	RERGL	8:21828290-21837783	0.691767	6.01531	-2.10793	0.00809765	0.0344996
ENSOCUG00000008330	CSRP2	4:55834417-55841299	5.92003	48.7085	-2.1063	5.01471e-08	7.53142e-07
ENSOCUG00000000380	WNT5A	9:22331728-22351608	0.77323	6.34847	-2.10425	0.000212863	0.00156004
ENSOCUG00000017847	TMTC2	4:61976409-62423084	4.5574	38.6111	-2.10416	1.23845e-12	3.33449e-11
ENSOCUG00000002180	DLG5	18:9684879-9764143	0.752451	6.29255	-2.10244	9.85158e-10	1.89013e-08
ENSOCUG00000004613	LRRC59	19:37316134-37331368	4.07608	33.888	-2.10209	1.17205e-09	2.22514e-08
ENSOCUG00000010032	THBS3	13:37492021-37500625	1.60946	12.8166	-2.10162	0.000610274	0.00390961
ENSOCUG00000028986	ZNF660	9:8147296-8184278	2.38198	23.238	-2.10084	0.00536205	0.024594
ENSOCUG00000015652	RECK	1:17867467-17961756	1.81966	13.7484	-2.10048	2.63408e-07	3.53623e-06
ENSOCUG00000013134	ST8SIA1	8:17831290-17971871	0.22478	1.94726	-2.09928	1.17449e-05	0.00011621
ENSOCUG00000015213	ENSOCUG00000015213	15:50289669-50302041	2.15774	16.9256	-2.09872	0.000154564	0.00117776
ENSOCUG00000012434	CCDC18	13:71244258-71366469	0.758405	5.10454	-2.09866	1.4922e-05	0.000144826
ENSOCUG00000004226	LURAP1L	1:41234307-41276911	1.52355	12.4311	-2.09838	4.68851e-09	8.24215e-08
ENSOCUG00000015613	TPST1	GL018788:267033-414422	3.47967	28.2175	-2.09655	1.13814e-12	3.08159e-11
ENSOCUG00000003507	HAUS6	1:34760816-34822200	2.07937	17.1008	-2.0934	1.91413e-07	2.63066e-06
ENSOCUG00000026297	NXPH2	7:76530827-76655673	0.494471	4.15129	-2.09249	7.07077e-07	8.83725e-06
ENSOCUG00000025400	LLGL1	GL018817:881669-892892	1.30354	10.4814	-2.09237	0.00033882	0.00234551
ENSOCUG00000008329	ADAMTS19	3:12993930-13213958	2.07233	16.9771	-2.0912	1.75038e-08	2.83614e-07
ENSOCUG00000011944	ENPP6	2:61414553-61540392	2.23526	19.4493	-2.08957	0.00244078	0.0128217
ENSOCUG00000008796	TENT5A	12:68632550-68639541	2.69764	21.2914	-2.08926	0.000166101	0.00125577
ENSOCUG00000007138	EXOSC2	GL019004:807-9417	2.74479	22.604	-2.08709	1.16432e-05	0.000115361
ENSOCUG00000010090	DCTPP1	GL018752:1762564-1783515	3.16342	17.4075	-2.08637	0.0066436	0.0293805
ENSOCUG00000023638	KCNIP3	2:95274818-95359942	0.209942	1.57584	-2.08627	0.00241782	0.0127242
ENSOCUG00000025870	CPLANE1	11:58271463-58369508	1.38553	11.2417	-2.08156	3.44482e-11	7.97124e-10
ENSOCUG00000022135	NME1	19:36653454-36660883	5.01939	41.5449	-2.08099	2.01926e-07	2.76334e-06
ENSOCUG00000015904	TKT	9:20184803-20207587	1.40502	11.8581	-2.08095	1.97519e-06	2.26986e-05
ENSOCUG00000001407	MAGI2	7:37417433-38264480	0.461371	3.54804	-2.08055	8.55056e-09	1.44865e-07
ENSOCUG00000015140	DACT1	17:76951524-76959872	2.0054	15.4881	-2.08046	0.000583709	0.00376294
ENSOCUG00000007028	MARCKS	12:101773239-101776039	15.7644	124.59	-2.07966	1.15709e-06	1.38636e-05
ENSOCUG00000000721	PAMR1	1:174740454-174835888	0.986233	7.36778	-2.07772	7.76998e-05	0.000639682
ENSOCUG00000007827	SASS6	13:64023406-64064035	1.7174	13.7019	-2.07741	2.93544e-09	5.29202e-08
ENSOCUG00000000285	LBR	16:47400696-47417884	6.62043	53.1276	-2.07535	2.3388e-10	4.87813e-09
ENSOCUG00000014366	UGCG	1:1391784-1411369	2.52407	20.4611	-2.07252	7.88415e-09	1.34281e-07
ENSOCUG00000005105	ENSOCUG00000005105	2:127927942-127999845	1.90734	15.5985	-2.07155	9.13009e-11	2.02688e-09
ENSOCUG00000004492	KCNQ1	GL019000:12861-239370	0.276243	3.77599	-2.07112	0.00261173	0.0135624
ENSOCUG00000011747	ZDHHC15	GL018757:487710-563673	0.335734	3.57283	-2.06946	5.97318e-05	0.000503782
ENSOCUG00000012966	ENSOCUG00000012966	1:104476339-104590490	1.08849	8.84968	-2.06853	2.90328e-11	6.82165e-10
ENSOCUG00000011881	RGS7	16:30838457-31080200	0.24869	1.8987	-2.06807	9.2061e-06	9.26398e-05
ENSOCUG00000027718	PRSS56	GL018736:130079-156856	1.49011	9.40515	-2.06788	0.0122724	0.0482159
ENSOCUG00000006723	EPHA4	7:162729965-162881084	1.53788	12.2091	-2.06695	2.72873e-10	5.63064e-09
ENSOCUG00000005740	ARL6IP1	6:9228846-9238241	3.93257	30.7019	-2.06685	5.30819e-06	5.62486e-05
ENSOCUG00000003594	OLFML2B	13:31039244-31072625	1.38187	11.1451	-2.06116	1.03155e-06	1.2499e-05
ENSOCUG00000011603	MEX3B	GL018737:764712-767354	2.34153	18.7811	-2.05979	0.00934298	0.0387647
ENSOCUG00000002193	NUP93	5:12967126-13092338	1.87165	14.8878	-2.05508	7.92294e-12	1.9856e-10
ENSOCUG00000007616	ENSOCUG00000007616	2:59809082-60171034	1.47347	11.625	-2.05417	6.06871e-11	1.36822e-09
ENSOCUG00000016268	ENSOCUG00000016268	1:171420803-171437524	8.09413	66.1275	-2.05314	2.50851e-10	5.20961e-09
ENSOCUG00000010280	PGRMC1	X:67963787-67970209	10.3924	80.6201	-2.05164	1.77728e-08	2.87331e-07
ENSOCUG00000022014	NOTCH3	GL018829:703871-728340	2.13784	16.5932	-2.04888	5.95125e-08	8.8508e-07
ENSOCUG00000004406	FBXL7	11:40572413-40743411	0.686414	5.60359	-2.04857	1.15961e-08	1.92301e-07
ENSOCUG00000013725	FAM20A	19:52441014-52497803	0.119066	1.44047	-2.04841	0.0112967	0.0451603
ENSOCUG00000013003	SCN3A	7:104492490-104606995	0.129798	1.01762	-2.04796	0.000470678	0.0031218
ENSOCUG00000000921	MYO19	19:26368024-26408201	0.286607	2.31455	-2.04205	0.00150781	0.00855214
ENSOCUG00000000727	NECTIN3	14:108148180-108222126	5.30052	41.9155	-2.042	2.91311e-11	6.8392e-10
ENSOCUG00000010594	CASQ2	13:48463599-48534149	17.281	121.182	-2.03979	0.00165764	0.00929429
ENSOCUG00000005897	B4GALT2	13:122699816-122708760	2.42537	19.1335	-2.03619	4.28929e-05	0.000371828
ENSOCUG00000003680	GSTA4	12:42722318-42738894	1.03656	8.24872	-2.03587	0.000416261	0.00280388
ENSOCUG00000006962	ALDH1L2	4:91205190-91325818	24.5199	117.369	-2.03558	1.75405e-10	3.72555e-09
ENSOCUG00000028120	ENSOCUG00000028120	X:87863517-87894875	1.17479	9.20533	-2.03481	3.65248e-07	4.7924e-06
ENSOCUG00000016640	TET3	2:112403689-112513248	0.205407	1.63924	-2.03463	0.000668772	0.00422573
ENSOCUG00000015452	MRNIP	GL018730:1334181-1353558	0.419653	3.18269	-2.03357	0.00897547	0.0375167
ENSOCUG00000014442	HIST1H1E	12:10799426-10968429	212.766	1726.86	-2.0324	1.82323e-10	3.85835e-09
ENSOCUG00000006048	MICAL1	12:97395736-97404620	1.61635	12.268	-2.0311	0.000817744	0.00503954
ENSOCUG00000024363	ENSOCUG00000024363	19:16125604-16128075	2.50859	19.974	-2.02942	0.0111515	0.0447526
ENSOCUG00000015594	EDA	X:48210093-48591938	1.04131	7.34644	-2.02492	1.40407e-05	0.000136961
ENSOCUG00000016524	TIAM1	14:161234894-161377648	0.575025	4.52611	-2.02413	7.34587e-10	1.43601e-08
ENSOCUG00000021848	NONO	X:49749411-49757956	18.7137	146.002	-2.01611	4.59074e-11	1.04888e-09
ENSOCUG00000010669	DSEL	9:107630065-107633724	7.70376	58.7837	-2.01541	8.69235e-06	8.78974e-05
ENSOCUG00000003569	HMGCS1	11:64084902-64098752	5.7619	45.1514	-2.01513	3.77515e-08	5.80212e-07
ENSOCUG00000010542	BNIP3L	2:43306127-43327873	19.1549	145.044	-2.01338	1.32786e-10	2.8816e-09
ENSOCUG00000023952	NTNG1	13:56637524-56805766	0.167058	1.20625	-2.0121	0.00096213	0.00579017
ENSOCUG00000013333	HS3ST3A1	19:6058585-6351296	0.247405	2.39398	-2.01167	2.13563e-06	2.43492e-05
ENSOCUG00000011598	SLC39A7	12:23626322-23628918	4.93273	37.944	-2.00905	0.00122682	0.00714127
ENSOCUG00000011500	TNC	GL018699:12560655-12655465	1.50121	12.1332	-2.00788	5.19878e-06	5.52306e-05
ENSOCUG00000021559	ACER3	1:139903609-140062502	0.601563	4.38858	-2.00782	0.000358757	0.00246482
ENSOCUG00000012747	PRKAR2B	7:43508196-43646369	0.577289	4.67861	-2.00771	0.00810783	0.0345328
ENSOCUG00000024037	ENSOCUG00000024037	19:4270964-4289519	0.796593	6.28156	-2.00684	0.000566627	0.00367078
ENSOCUG00000016200	CKAP5	1:186103982-186181853	7.74725	59.2172	-2.00662	3.09828e-12	8.05024e-11
ENSOCUG00000003685	ZNF423	GL018732:1018897-1252788	0.924873	4.90834	-2.00617	0.00292962	0.0149296
ENSOCUG00000013795	INSIG1	13:11899854-11989431	2.5172	19.6715	-2.00333	3.27958e-05	0.000292167
ENSOCUG00000009873	COX6A1	21:12131960-12134925	24.8871	206.542	-2.00298	1.34284e-07	1.88852e-06
ENSOCUG00000023020	MAPK8IP1	1:185232221-185248115	1.02438	8.03442	-2.00248	0.00270762	0.0139627
ENSOCUG00000010565	TPCN3	2:95697062-95731922	2.50528	18.686	-2.002	3.19568e-08	4.9802e-07
ENSOCUG00000017806	DYNLL1	21:12075875-12078116	59.6059	464.773	-1.99606	1.77793e-10	3.77076e-09
ENSOCUG00000012802	ENSOCUG00000012802	14:142100141-142206939	0.279881	2.05068	-1.99575	5.65693e-05	0.000479201
ENSOCUG00000006290	LRFN5	17:61166150-61439163	0.128055	1.06574	-1.9952	0.000540324	0.00352324
ENSOCUG00000005190	DHCR24	13:112060346-112091445	2.02219	15.5332	-1.99494	1.42571e-08	2.33357e-07
ENSOCUG00000009065	HNMT	7:75724762-75774182	1.24632	9.16062	-1.99461	3.37283e-06	3.72552e-05
ENSOCUG00000016555	ENSOCUG00000016555	1:170134993-170680957	0.0200877	0.148885	-1.99443	0.00594536	0.0267708
ENSOCUG00000016321	GLT8D2	4:83144748-83185050	2.0502	15.6257	-1.99398	2.00486e-09	3.70527e-08
ENSOCUG00000007741	CRTAP	14:19971172-20090737	4.46559	34.3943	-1.99293	2.56545e-11	6.08213e-10
ENSOCUG00000017573	CCND3	12:31536951-31635927	2.57002	19.6749	-1.99162	1.25261e-11	3.07357e-10
ENSOCUG00000003413	NEMP2	7:130888008-130986389	0.847151	6.00383	-1.99037	0.000106107	0.000844973
ENSOCUG00000015979	DPY19L1	10:18687666-18776084	5.02676	38.2086	-1.98915	4.21611e-12	1.08093e-10
ENSOCUG00000005804	RBL1	4:3039965-3153431	2.89837	20.3351	-1.98874	3.51225e-09	6.25021e-08
ENSOCUG00000014076	DGKB	GL018710:3037746-3723574	0.215929	2.06256	-1.98689	3.37304e-06	3.72552e-05
ENSOCUG00000015005	GPC4	X:107645606-107766967	2.77977	20.6059	-1.98498	8.12119e-10	1.57588e-08
ENSOCUG00000006172	RPL26L1	3:54013933-54023963	19.351	145.702	-1.98348	1.54454e-10	3.30967e-09
ENSOCUG00000013350	ENSOCUG00000013350	4:38038432-38041355	41.4749	317.963	-1.98319	1.15843e-09	2.20215e-08
ENSOCUG00000015517	ENSOCUG00000015517	AAGW02077833:144347-164230	3.44261	25.6887	-1.98309	1.89971e-08	3.04743e-07
ENSOCUG00000026029	ENSOCUG00000026029	1:141174524-141175285	60.1574	460.667	-1.98221	1.72268e-07	2.38223e-06
ENSOCUG00000002836	PCK2	17:44144806-44154058	0.927673	7.07817	-1.98107	0.00583164	0.0263447
ENSOCUG00000016620	ZNF428	GL018881:54028-59371	1.3386	10.412	-1.97837	0.0101249	0.0413661
ENSOCUG00000006357	ADAMTS12	11:55258200-55606821	2.38721	18.2096	-1.97837	1.09495e-10	2.41046e-09
ENSOCUG00000004840	RBMS3	14:16270332-17067463	7.82947	58.3598	-1.97816	1.16972e-12	3.16413e-11
ENSOCUG00000002464	CBX3	10:11001100-11011991	18.1301	136.775	-1.97709	6.19413e-11	1.39541e-09
ENSOCUG00000002218	NPHP4	GL019126:4491-49555	0.286565	2.09233	-1.97626	0.00159915	0.00901518
ENSOCUG00000006943	UNC5B	18:15906988-15977704	0.184548	1.40054	-1.97455	0.000964119	0.00579732
ENSOCUG00000017919	CEP135	15:92838668-92914497	1.38274	10.3148	-1.97447	5.07513e-09	8.88408e-08
ENSOCUG00000005430	ILF2	13:38806289-38812900	24.6055	185.202	-1.9717	1.10366e-10	2.4278e-09
ENSOCUG00000011794	NUP210L	13:38395844-38525993	0.145437	1.35906	-1.97014	0.000140161	0.00108139
ENSOCUG00000001554	TANC2	19:47879278-48334826	1.66365	12.8373	-1.96851	1.35366e-11	3.29276e-10
ENSOCUG00000010668	FKBP9	10:16769022-16833138	13.3471	100.851	-1.96698	1.93321e-12	5.09617e-11
ENSOCUG00000004505	CCDC77	8:37265127-37298557	0.824556	6.08282	-1.96508	2.54603e-05	0.000232172
ENSOCUG00000010167	AVPR1A	4:42141558-42149565	1.6971	12.9458	-1.96354	0.000872767	0.0053192
ENSOCUG00000026967	C1orf198	16:37090882-37127291	1.79925	9.68612	-1.96326	5.52746e-07	7.00508e-06
ENSOCUG00000006838	SDC3	13:135271569-135303460	0.720957	5.19632	-1.96316	0.000216908	0.00158808
ENSOCUG00000017068	ZNF608	3:8717402-8821457	0.323633	2.53241	-1.95737	4.94641e-05	0.000423596
ENSOCUG00000017945	RIMS1	12:58987299-59225842	0.21832	2.38601	-1.95594	4.80122e-07	6.15742e-06
ENSOCUG00000001062	C8orf37	3:110749968-110906246	1.0095	7.29772	-1.95574	0.00173692	0.00966768
ENSOCUG00000004925	ODC1	GL018795:229396-235818	5.2775	39.8385	-1.95397	2.84275e-06	3.16393e-05
ENSOCUG00000016136	ENSOCUG00000016136	17:7301442-7318425	12.9546	97.7846	-1.95375	8.80696e-11	1.95815e-09
ENSOCUG00000023444	ENSOCUG00000023444	13:72192865-72193692	29.5683	221.962	-1.95136	4.79e-05	0.000410808
ENSOCUG00000010886	NUP107	4:47689558-47732217	2.24662	16.4888	-1.95058	5.68728e-09	9.88992e-08
ENSOCUG00000017072	SNX5	4:18253961-18277547	14.004	101.896	-1.95047	6.54491e-10	1.28638e-08
ENSOCUG00000003674	HDAC1	GL018704:5864040-5898488	7.31262	54.0824	-1.94724	3.91186e-10	7.88661e-09
ENSOCUG00000013961	DNAH11	10:6671117-7033178	0.027777	0.196151	-1.94711	0.00844305	0.035719
ENSOCUG00000015427	DBF4	10:40505800-40538196	1.19246	8.71213	-1.94563	4.0302e-06	4.37136e-05
ENSOCUG00000008855	CERCAM	GL018847:226123-234809	2.0639	14.4697	-1.94522	0.000869604	0.00530721
ENSOCUG00000013420	ADGRA2	GL018706:5475029-5510931	2.8745	21.1862	-1.94444	1.63983e-09	3.065e-08
ENSOCUG00000014089	PLD1	14:66503364-66643188	0.926138	6.67165	-1.94442	7.80329e-09	1.33217e-07
ENSOCUG00000000859	TRAF4	19:19424701-19429782	6.67243	48.2994	-1.9443	9.06377e-06	9.12709e-05
ENSOCUG00000006082	DDX11	8:28928581-28956448	0.599769	4.16585	-1.9438	0.00247997	0.0129946
ENSOCUG00000013715	C5orf34	11:64286222-64307201	1.0133	7.09955	-1.93948	0.000565075	0.00366565
ENSOCUG00000015074	RBBP9	4:17902557-17914852	1.39366	10.3116	-1.93878	0.000344458	0.00237858
ENSOCUG00000002673	AKAP12	12:141311506-141334973	13.0679	82.4637	-1.93851	1.85118e-07	2.54898e-06
ENSOCUG00000029449	NUP37	4:81361151-81408883	2.81441	13.4997	-1.93424	0.0017502	0.00972261
ENSOCUG00000023055	TXNDC5	12:1648428-1677171	5.54548	41.5313	-1.93116	6.52641e-09	1.12613e-07
ENSOCUG00000008403	USP11	X:32339645-32356044	1.9331	13.9225	-1.93084	9.92765e-06	9.93142e-05
ENSOCUG00000004146	ANXA2	17:11980984-12028244	32.4182	239.758	-1.92941	3.55607e-12	9.19026e-11
ENSOCUG00000015598	LRIG3	GL018714:1861138-1940875	1.59596	11.6507	-1.92863	3.26146e-05	0.000290732
ENSOCUG00000006606	DCHS1	1:147625535-147645569	2.089	15.2559	-1.92697	8.72461e-07	1.07284e-05
ENSOCUG00000003018	LIX1L	13:42767655-42795127	1.1691	8.64889	-1.92463	0.000223198	0.00162642
ENSOCUG00000000508	OLFM3	13:62043980-62258746	0.185804	1.36834	-1.92453	9.05374e-06	9.12016e-05
ENSOCUG00000016387	THOC3	3:56693010-56708375	2.28237	16.3511	-1.92161	5.82658e-06	6.12266e-05
ENSOCUG00000003666	DGUOK	2:112536359-112574660	1.44963	10.3919	-1.92144	3.81435e-07	4.98881e-06
ENSOCUG00000007908	NOL4	9:75226188-75602919	0.0591183	0.411252	-1.92073	0.000841512	0.00516076
ENSOCUG00000025772	DLG4	19:11920812-11945533	0.321154	2.34201	-1.92055	0.0125732	0.0491444
ENSOCUG00000011880	ENSOCUG00000011880	1:79074499-79146873	9.91466	71.3302	-1.92047	2.99888e-11	7.02349e-10
ENSOCUG00000007978	NRP2	7:146460077-146576654	0.915452	6.5554	-1.91972	7.11818e-09	1.22096e-07
ENSOCUG00000013143	MARK1	16:52391157-52550219	0.725793	5.29588	-1.91886	1.39214e-09	2.62064e-08
ENSOCUG00000015870	CEP89	5:2851322-2934078	1.19577	7.628	-1.91852	3.75674e-08	5.77995e-07
ENSOCUG00000001360	GAB3	GL018783:954776-1040440	0.514732	3.55422	-1.91557	2.21626e-05	0.000205529
ENSOCUG00000003624	RFC3	GL018702:4595342-4615895	2.27799	16.5224	-1.91492	2.83467e-07	3.77578e-06
ENSOCUG00000000715	CD44	1:174450772-174540825	2.59966	18.0954	-1.91386	4.0449e-07	5.262e-06
ENSOCUG00000017952	DSCC1	3:135696743-135719900	3.20302	22.5914	-1.91341	0.00109563	0.00647523
ENSOCUG00000009417	PDE5A	15:94659473-94814328	2.71327	19.5287	-1.91214	5.36699e-09	9.36669e-08
ENSOCUG00000016047	CASP9	GL018791:791183-812098	1.14397	7.76856	-1.91038	0.000923769	0.0055895
ENSOCUG00000002994	CCDC3	16:17535059-17654900	0.837411	6.21197	-1.90982	1.86074e-05	0.000176054
ENSOCUG00000003962	PHLDB2	14:107225260-107456536	4.23383	29.8669	-1.90859	2.18952e-08	3.47957e-07
[truncated: 7,789 more rows]
