# Supplementary material for: Morphological changes and functional circRNAs screening of rabbit skeletal muscle development
Source: BMC Genomics. 2021 Jun 24;22:469. doi: 10.1186/s12864-021-07706-y (PMC8223307; doi:10.1186/s12864-021-07706-y)
Supplement: Supplementary file 7 — Additional file 7: Prediction coding ability of DE-circRNAs. [file 12864_2021_7706_MOESM7_ESM.xlsx]

## Sheet: Sheet1
The coding potential of circRNA
Circ_ID	IRES_Score	CPC2	CNCI	PFAM
novel_circ_0003526	0.579399	--	TRUE	--
novel_circ_0007427	0.518855	--	TRUE	--
novel_circ_0008376	0.844973	--	TRUE	--
novel_circ_0009145	0.65645	--	TRUE	--
novel_circ_0015703	0.653424	--	TRUE	--
novel_circ_0021328	0.57801	--	TRUE	--
novel_circ_0021640	0.602137	--	TRUE	--
novel_circ_0022281	0.726635	--	TRUE	--
novel_circ_0022284	0.706398	--	TRUE	--
novel_circ_0002695	0.602127	TRUE	--	--
novel_circ_0003466	0.71611	TRUE	--	--
novel_circ_0019570	0.796721	TRUE	--	--
novel_circ_0021601	0.81733	TRUE	--	--
novel_circ_0004210	0.631878	TRUE	TRUE	--
novel_circ_0000051	0.51822	--	--	TRUE
novel_circ_0000111	0.603346	--	--	TRUE
novel_circ_0000216	0.538197	--	--	TRUE
novel_circ_0000404	0.639193	--	--	TRUE
novel_circ_0000408	0.594479	--	--	TRUE
novel_circ_0000416	0.544169	--	--	TRUE
novel_circ_0000517	0.50413	--	--	TRUE
novel_circ_0000555	0.699295	--	--	TRUE
novel_circ_0000843	0.727375	--	--	TRUE
novel_circ_0001028	0.504958	--	--	TRUE
novel_circ_0001053	0.556927	--	--	TRUE
novel_circ_0001114	0.650575	--	--	TRUE
novel_circ_0001200	0.614345	--	--	TRUE
novel_circ_0001201	0.65361	--	--	TRUE
novel_circ_0001743	0.575649	--	--	TRUE
novel_circ_0001813	0.877159	--	--	TRUE
novel_circ_0001899	0.614269	--	--	TRUE
novel_circ_0001990	0.529897	--	--	TRUE
novel_circ_0002043	0.534901	--	--	TRUE
novel_circ_0002105	0.712143	--	--	TRUE
novel_circ_0002146	0.586325	--	--	TRUE
novel_circ_0002152	0.550198	--	--	TRUE
novel_circ_0002228	0.757859	--	--	TRUE
novel_circ_0002229	0.791101	--	--	TRUE
novel_circ_0002320	0.848106	--	--	TRUE
novel_circ_0002370	0.64014	--	--	TRUE
novel_circ_0002430	0.606191	--	--	TRUE
novel_circ_0002663	0.598766	--	--	TRUE
novel_circ_0002775	0.518288	--	--	TRUE
novel_circ_0003080	0.544703	--	--	TRUE
novel_circ_0003087	0.601516	--	--	TRUE
novel_circ_0003233	0.668818	--	--	TRUE
novel_circ_0003343	0.68103	--	--	TRUE
novel_circ_0003591	0.678634	--	--	TRUE
novel_circ_0003730	0.609251	--	--	TRUE
novel_circ_0003838	0.642212	--	--	TRUE
novel_circ_0003899	0.768481	--	--	TRUE
novel_circ_0003913	0.832297	--	--	TRUE
novel_circ_0003931	0.804685	--	--	TRUE
novel_circ_0004081	0.772418	--	--	TRUE
novel_circ_0004344	0.827021	--	--	TRUE
novel_circ_0004481	0.516988	--	--	TRUE
novel_circ_0004508	0.801902	--	--	TRUE
novel_circ_0004559	0.560886	--	--	TRUE
novel_circ_0004651	0.502878	--	--	TRUE
novel_circ_0004731	0.851096	--	--	TRUE
novel_circ_0005395	0.534761	--	--	TRUE
novel_circ_0005410	0.594721	--	--	TRUE
novel_circ_0005609	0.548212	--	--	TRUE
novel_circ_0005848	0.611488	--	--	TRUE
novel_circ_0005941	0.788301	--	--	TRUE
novel_circ_0005942	0.749916	--	--	TRUE
novel_circ_0006168	0.795508	--	--	TRUE
novel_circ_0006309	0.689019	--	--	TRUE
novel_circ_0006425	0.870784	--	--	TRUE
novel_circ_0006611	0.783631	--	--	TRUE
novel_circ_0006614	0.740532	--	--	TRUE
novel_circ_0006742	0.671944	--	--	TRUE
novel_circ_0007248	0.53325	--	--	TRUE
novel_circ_0007283	0.60418	--	--	TRUE
novel_circ_0007356	0.730224	--	--	TRUE
novel_circ_0007383	0.590955	--	--	TRUE
novel_circ_0007455	0.643237	--	--	TRUE
novel_circ_0007921	0.541121	--	--	TRUE
novel_circ_0008005	0.637902	--	--	TRUE
novel_circ_0008306	0.665201	--	--	TRUE
novel_circ_0008391	0.567195	--	--	TRUE
novel_circ_0008656	0.502646	--	--	TRUE
novel_circ_0008715	0.753446	--	--	TRUE
novel_circ_0008803	0.649393	--	--	TRUE
novel_circ_0008909	0.692869	--	--	TRUE
novel_circ_0009100	0.700412	--	--	TRUE
novel_circ_0009102	0.719943	--	--	TRUE
novel_circ_0009103	0.818553	--	--	TRUE
novel_circ_0009104	0.822647	--	--	TRUE
novel_circ_0009285	0.743453	--	--	TRUE
novel_circ_0009439	0.550694	--	--	TRUE
novel_circ_0009578	0.648833	--	--	TRUE
novel_circ_0009739	0.531023	--	--	TRUE
novel_circ_0010758	0.806031	--	--	TRUE
novel_circ_0010892	0.724447	--	--	TRUE
novel_circ_0011029	0.637722	--	--	TRUE
novel_circ_0011231	0.760166	--	--	TRUE
novel_circ_0011274	0.760952	--	--	TRUE
novel_circ_0011283	0.608127	--	--	TRUE
novel_circ_0011286	0.608594	--	--	TRUE
novel_circ_0011405	0.75109	--	--	TRUE
novel_circ_0011644	0.625282	--	--	TRUE
novel_circ_0011706	0.840164	--	--	TRUE
novel_circ_0011754	0.600139	--	--	TRUE
novel_circ_0012161	0.714043	--	--	TRUE
novel_circ_0012704	0.586764	--	--	TRUE
novel_circ_0012976	0.797993	--	--	TRUE
novel_circ_0013522	0.743674	--	--	TRUE
novel_circ_0013746	0.559429	--	--	TRUE
novel_circ_0013755	0.689058	--	--	TRUE
novel_circ_0014200	0.75773	--	--	TRUE
novel_circ_0014373	0.582801	--	--	TRUE
novel_circ_0014498	0.583628	--	--	TRUE
novel_circ_0014679	0.789582	--	--	TRUE
novel_circ_0014700	0.657858	--	--	TRUE
novel_circ_0014704	0.795512	--	--	TRUE
novel_circ_0014859	0.771886	--	--	TRUE
novel_circ_0015057	0.71473	--	--	TRUE
novel_circ_0015175	0.757212	--	--	TRUE
novel_circ_0015502	0.766452	--	--	TRUE
novel_circ_0015576	0.80742	--	--	TRUE
novel_circ_0015619	0.773666	--	--	TRUE
novel_circ_0015621	0.854061	--	--	TRUE
novel_circ_0016464	0.500363	--	--	TRUE
novel_circ_0016603	0.694173	--	--	TRUE
novel_circ_0017086	0.559037	--	--	TRUE
novel_circ_0017336	0.50755	--	--	TRUE
novel_circ_0017487	0.534371	--	--	TRUE
novel_circ_0018009	0.50287	--	--	TRUE
novel_circ_0018533	0.673124	--	--	TRUE
novel_circ_0018831	0.589578	--	--	TRUE
novel_circ_0019207	0.599801	--	--	TRUE
novel_circ_0019240	0.631907	--	--	TRUE
novel_circ_0019789	0.504054	--	--	TRUE
novel_circ_0019806	0.554518	--	--	TRUE
novel_circ_0020644	0.674852	--	--	TRUE
novel_circ_0020812	0.677928	--	--	TRUE
novel_circ_0020824	0.730448	--	--	TRUE
novel_circ_0021343	0.643657	--	--	TRUE
novel_circ_0021483	0.612825	--	--	TRUE
novel_circ_0021700	0.57189	--	--	TRUE
novel_circ_0022039	0.806732	--	--	TRUE
novel_circ_0022749	0.73764	--	--	TRUE
novel_circ_0022898	0.751434	--	--	TRUE
novel_circ_0022901	0.706209	--	--	TRUE
novel_circ_0022917	0.71256	--	--	TRUE
novel_circ_0023267	0.720884	--	--	TRUE
novel_circ_0024117	0.721897	--	--	TRUE
novel_circ_0024119	0.513478	--	--	TRUE
novel_circ_0024184	0.63065	--	--	TRUE
novel_circ_0024406	0.587227	--	--	TRUE
novel_circ_0024887	0.733056	--	--	TRUE
novel_circ_0025378	0.799387	--	--	TRUE
novel_circ_0026157	0.52052	--	--	TRUE
novel_circ_0026209	0.701325	--	--	TRUE
novel_circ_0026312	0.664316	--	--	TRUE
novel_circ_0026371	0.549387	--	--	TRUE
novel_circ_0026461	0.730076	--	--	TRUE
novel_circ_0001256	0.574451	--	TRUE	TRUE
novel_circ_0001903	0.52325	--	TRUE	TRUE
novel_circ_0002328	0.799103	--	TRUE	TRUE
novel_circ_0002961	0.623639	--	TRUE	TRUE
novel_circ_0004670	0.53886	--	TRUE	TRUE
novel_circ_0006272	0.640112	--	TRUE	TRUE
novel_circ_0011539	0.585345	--	TRUE	TRUE
novel_circ_0016293	0.549717	--	TRUE	TRUE
novel_circ_0018423	0.561351	--	TRUE	TRUE
novel_circ_0024034	0.526012	--	TRUE	TRUE
novel_circ_0026022	0.560267	--	TRUE	TRUE
novel_circ_0026445	0.667516	--	TRUE	TRUE
novel_circ_0002112	0.715529	TRUE	--	TRUE
novel_circ_0004346	0.80121	TRUE	--	TRUE
novel_circ_0005159	0.538768	TRUE	--	TRUE
novel_circ_0005665	0.572885	TRUE	--	TRUE
novel_circ_0016906	0.505347	TRUE	--	TRUE
novel_circ_0020919	0.749907	TRUE	--	TRUE
novel_circ_0022897	0.745269	TRUE	--	TRUE
novel_circ_0005489	0.744392	TRUE	TRUE	TRUE
novel_circ_0022663	0.73933	TRUE	TRUE	TRUE
