# Supplementary material for: Morphological changes and functional circRNAs screening of rabbit skeletal muscle development
Source: BMC Genomics. 2021 Jun 24;22:469. doi: 10.1186/s12864-021-07706-y (PMC8223307; doi:10.1186/s12864-021-07706-y)
Supplement: Supplementary file 8 — Additional file 8: GO analysis of up-and down- regulated DE-circRNAs (whose host genes are DEGs) in the fetus vs. child (sheet 1 and 2) and fetus vs. adult (sheet 3 and 4) groups. [file 12864_2021_7706_MOESM8_ESM.xlsx]

## Sheet: down-GO
GO_accession	Description	Term_type	Over_represented_pValue	Corrected_pValue	DEG_item	DEG_list	Bg_item	Bg_list	Gene_names
GO:0000922	spindle pole	cellular_component	1.2682e-05	0.10952	5	42	97	17125	ENSOCUG00000013230,ENSOCUG00000003203,ENSOCUG00000014733,ENSOCUG00000016706,ENSOCUG00000006050
GO:0098687	chromosomal region	cellular_component	1.9039e-05	0.10952	6	42	183	17125	ENSOCUG00000009932,ENSOCUG00000009379,ENSOCUG00000017682,ENSOCUG00000001676,ENSOCUG00000006050,ENSOCUG00000001164
GO:1902692	regulation of neuroblast proliferation	biological_process	2.9106e-05	0.10952	3	42	21	17125	ENSOCUG00000014733,ENSOCUG00000008567,ENSOCUG00000001164
GO:0051225	spindle assembly	biological_process	2.9834e-05	0.10952	4	42	64	17125	ENSOCUG00000016706,ENSOCUG00000014733,ENSOCUG00000003507,ENSOCUG00000003203
GO:0005819	spindle	cellular_component	2.9876e-05	0.10952	6	42	198	17125	ENSOCUG00000013230,ENSOCUG00000003203,ENSOCUG00000003277,ENSOCUG00000014733,ENSOCUG00000016706,ENSOCUG00000006050
GO:0043228	non-membrane-bounded organelle	cellular_component	4.8518e-05	0.12703	19	42	2901	17125	ENSOCUG00000003203,ENSOCUG00000003507,ENSOCUG00000013868,ENSOCUG00000009932,ENSOCUG00000003277,ENSOCUG00000003483,ENSOCUG00000014464,ENSOCUG00000014733,ENSOCUG00000001676,ENSOCUG00000005128,ENSOCUG00000013230,ENSOCUG00000014653,ENSOCUG00000001164,ENSOCUG00000004509,ENSOCUG00000009379,ENSOCUG00000016706,ENSOCUG00000006050,ENSOCUG00000017682,ENSOCUG00000004204
GO:0043232	intracellular non-membrane-bounded organelle	cellular_component	4.8518e-05	0.12703	19	42	2901	17125	ENSOCUG00000001164,ENSOCUG00000013230,ENSOCUG00000005128,ENSOCUG00000014653,ENSOCUG00000006050,ENSOCUG00000017682,ENSOCUG00000004204,ENSOCUG00000004509,ENSOCUG00000009379,ENSOCUG00000016706,ENSOCUG00000003483,ENSOCUG00000003203,ENSOCUG00000003507,ENSOCUG00000009932,ENSOCUG00000013868,ENSOCUG00000003277,ENSOCUG00000001676,ENSOCUG00000014464,ENSOCUG00000014733
GO:0007292	female gamete generation	biological_process	6.3062e-05	0.14448	4	42	66	17125	ENSOCUG00000014733,ENSOCUG00000014464,ENSOCUG00000009317,ENSOCUG00000003815
GO:0000003	reproduction	biological_process	7.7739e-05	0.15831	8	42	497	17125	ENSOCUG00000003815,ENSOCUG00000006050,ENSOCUG00000009317,ENSOCUG00000017682,ENSOCUG00000000727,ENSOCUG00000009718,ENSOCUG00000014464,ENSOCUG00000014733
GO:0006302	double-strand break repair	biological_process	0.00012876	0.19096	5	42	139	17125	ENSOCUG00000001164,ENSOCUG00000009317,ENSOCUG00000009932,ENSOCUG00000013868,ENSOCUG00000008077
GO:0000724	double-strand break repair via homologous recombination	biological_process	0.00013019	0.19096	4	42	75	17125	ENSOCUG00000009317,ENSOCUG00000001164,ENSOCUG00000013868,ENSOCUG00000008077
GO:0000725	recombinational repair	biological_process	0.00013196	0.19096	4	42	76	17125	ENSOCUG00000008077,ENSOCUG00000013868,ENSOCUG00000009317,ENSOCUG00000001164
GO:0006310	DNA recombination	biological_process	0.00013545	0.19096	5	42	156	17125	ENSOCUG00000013868,ENSOCUG00000008077,ENSOCUG00000009317,ENSOCUG00000017682,ENSOCUG00000001164
GO:0006261	DNA-dependent DNA replication	biological_process	0.00015764	0.20637	4	42	87	17125	ENSOCUG00000009317,ENSOCUG00000017682,ENSOCUG00000013868,ENSOCUG00000008077
GO:0022402	cell cycle process	biological_process	0.00021109	0.25793	9	42	706	17125	ENSOCUG00000014733,ENSOCUG00000016706,ENSOCUG00000006050,ENSOCUG00000017682,ENSOCUG00000001676,ENSOCUG00000004204,ENSOCUG00000003203,ENSOCUG00000003507,ENSOCUG00000003277
GO:0007405	neuroblast proliferation	biological_process	0.00024721	0.28318	3	42	39	17125	ENSOCUG00000008567,ENSOCUG00000014733,ENSOCUG00000001164
GO:0006281	DNA repair	biological_process	0.00029115	0.29243	6	42	295	17125	ENSOCUG00000009932,ENSOCUG00000013868,ENSOCUG00000008077,ENSOCUG00000009317,ENSOCUG00000017682,ENSOCUG00000001164
GO:0005694	chromosome	cellular_component	0.00030583	0.29243	8	42	649	17125	ENSOCUG00000001164,ENSOCUG00000009932,ENSOCUG00000013868,ENSOCUG00000004204,ENSOCUG00000006050,ENSOCUG00000001676,ENSOCUG00000017682,ENSOCUG00000009379
GO:0006260	DNA replication	biological_process	0.00031839	0.29243	5	42	203	17125	ENSOCUG00000017682,ENSOCUG00000009317,ENSOCUG00000013868,ENSOCUG00000009932,ENSOCUG00000008077
GO:0006259	DNA metabolic process	biological_process	0.00033007	0.29243	8	42	607	17125	ENSOCUG00000017682,ENSOCUG00000001676,ENSOCUG00000009317,ENSOCUG00000008077,ENSOCUG00000009379,ENSOCUG00000001164,ENSOCUG00000009932,ENSOCUG00000013868
GO:0007051	spindle organization	biological_process	0.00034583	0.29243	4	42	106	17125	ENSOCUG00000003507,ENSOCUG00000003203,ENSOCUG00000016706,ENSOCUG00000014733
GO:0000775	chromosome, centromeric region	cellular_component	0.00035102	0.29243	4	42	111	17125	ENSOCUG00000009932,ENSOCUG00000009379,ENSOCUG00000017682,ENSOCUG00000006050
GO:0042555	MCM complex	cellular_component	0.00045156	0.35983	2	42	10	17125	ENSOCUG00000013868,ENSOCUG00000009317
GO:0044430	cytoskeletal part	cellular_component	0.00060053	0.45374	10	42	981	17125	ENSOCUG00000003277,ENSOCUG00000014653,ENSOCUG00000005128,ENSOCUG00000013230,ENSOCUG00000003203,ENSOCUG00000003507,ENSOCUG00000006050,ENSOCUG00000016706,ENSOCUG00000014733,ENSOCUG00000004509
GO:0002052	positive regulation of neuroblast proliferation	biological_process	0.00061892	0.45374	2	42	15	17125	ENSOCUG00000001164,ENSOCUG00000014733
GO:0006974	cellular response to DNA damage stimulus	biological_process	0.00071965	0.5073	7	42	502	17125	ENSOCUG00000017682,ENSOCUG00000009317,ENSOCUG00000004204,ENSOCUG00000001164,ENSOCUG00000009932,ENSOCUG00000013868,ENSOCUG00000008077
GO:0048609	multicellular organismal reproductive process	biological_process	0.00081172	0.51238	6	42	376	17125	ENSOCUG00000003815,ENSOCUG00000009317,ENSOCUG00000000727,ENSOCUG00000009718,ENSOCUG00000014464,ENSOCUG00000014733
GO:0000280	nuclear division	biological_process	0.00081354	0.51238	5	42	255	17125	ENSOCUG00000017682,ENSOCUG00000006050,ENSOCUG00000003203,ENSOCUG00000016706,ENSOCUG00000014733
GO:2000177	regulation of neural precursor cell proliferation	biological_process	0.00082305	0.51238	3	42	58	17125	ENSOCUG00000008567,ENSOCUG00000014733,ENSOCUG00000001164
GO:0072091	regulation of stem cell proliferation	biological_process	0.00083868	0.51238	3	42	62	17125	ENSOCUG00000001164,ENSOCUG00000008567,ENSOCUG00000014733
GO:0032504	multicellular organism reproduction	biological_process	0.00090871	0.53142	6	42	388	17125	ENSOCUG00000014464,ENSOCUG00000009718,ENSOCUG00000000727,ENSOCUG00000014733,ENSOCUG00000009317,ENSOCUG00000003815
GO:0000226	microtubule cytoskeleton organization	biological_process	0.000952	0.53142	6	42	359	17125	ENSOCUG00000014733,ENSOCUG00000003277,ENSOCUG00000016706,ENSOCUG00000003507,ENSOCUG00000003203,ENSOCUG00000006050
GO:0007049	cell cycle	biological_process	0.00095684	0.53142	9	42	891	17125	ENSOCUG00000003277,ENSOCUG00000003507,ENSOCUG00000003203,ENSOCUG00000004204,ENSOCUG00000006050,ENSOCUG00000001676,ENSOCUG00000017682,ENSOCUG00000014733,ENSOCUG00000016706
GO:0044427	chromosomal part	cellular_component	0.0010482	0.56504	7	42	602	17125	ENSOCUG00000001676,ENSOCUG00000017682,ENSOCUG00000006050,ENSOCUG00000001164,ENSOCUG00000013868,ENSOCUG00000009932,ENSOCUG00000009379
GO:0005856	cytoskeleton	cellular_component	0.0012477	0.65336	11	42	1249	17125	ENSOCUG00000003277,ENSOCUG00000014653,ENSOCUG00000013230,ENSOCUG00000005128,ENSOCUG00000003203,ENSOCUG00000003507,ENSOCUG00000016706,ENSOCUG00000014733,ENSOCUG00000004509,ENSOCUG00000014464,ENSOCUG00000006050
GO:0048285	organelle fission	biological_process	0.0013138	0.66886	5	42	285	17125	ENSOCUG00000003203,ENSOCUG00000016706,ENSOCUG00000014733,ENSOCUG00000017682,ENSOCUG00000006050
GO:0034508	centromere complex assembly	biological_process	0.0016169	0.80094	2	42	22	17125	ENSOCUG00000009379,ENSOCUG00000017682
GO:0072686	mitotic spindle	cellular_component	0.0016676	0.80429	3	42	73	17125	ENSOCUG00000014733,ENSOCUG00000016706,ENSOCUG00000003203
GO:0044703	multi-organism reproductive process	biological_process	0.0019126	0.89589	6	42	456	17125	ENSOCUG00000003815,ENSOCUG00000009317,ENSOCUG00000014733,ENSOCUG00000000727,ENSOCUG00000009718,ENSOCUG00000014464
GO:0043933	macromolecular complex subunit organization	biological_process	0.0019552	0.89589	12	42	1648	17125	ENSOCUG00000008077,ENSOCUG00000010614,ENSOCUG00000008567,ENSOCUG00000009379,ENSOCUG00000014733,ENSOCUG00000016706,ENSOCUG00000001676,ENSOCUG00000017682,ENSOCUG00000003203,ENSOCUG00000003507,ENSOCUG00000005128,ENSOCUG00000001164
GO:0008017	microtubule binding	molecular_function	0.0020793	0.92949	4	42	158	17125	ENSOCUG00000014464,ENSOCUG00000013230,ENSOCUG00000016706,ENSOCUG00000003277
GO:0005874	microtubule	cellular_component	0.0022452	0.97978	4	42	197	17125	ENSOCUG00000003203,ENSOCUG00000014733,ENSOCUG00000016706,ENSOCUG00000003277
GO:0071168	protein localization to chromatin	biological_process	0.0024229	1	2	42	22	17125	ENSOCUG00000001676,ENSOCUG00000009932
GO:0015630	microtubule cytoskeleton	cellular_component	0.0024716	1	8	42	751	17125	ENSOCUG00000014733,ENSOCUG00000016706,ENSOCUG00000006050,ENSOCUG00000014653,ENSOCUG00000003277,ENSOCUG00000003507,ENSOCUG00000003203,ENSOCUG00000013230
GO:0051297	centrosome organization	biological_process	0.0025493	1	3	42	85	17125	ENSOCUG00000003507,ENSOCUG00000016706,ENSOCUG00000006050
GO:0007276	gamete generation	biological_process	0.0026178	1	5	42	321	17125	ENSOCUG00000014464,ENSOCUG00000000727,ENSOCUG00000014733,ENSOCUG00000009317,ENSOCUG00000003815
GO:0044877	macromolecular complex binding	molecular_function	0.0027063	1	9	42	1003	17125	ENSOCUG00000001164,ENSOCUG00000003277,ENSOCUG00000013230,ENSOCUG00000001676,ENSOCUG00000017682,ENSOCUG00000016706,ENSOCUG00000008077,ENSOCUG00000014464,ENSOCUG00000004509
GO:0071962	mitotic sister chromatid cohesion, centromeric	biological_process	0.0027515	1	1	42	3	17125	ENSOCUG00000006050
GO:0031297	replication fork processing	biological_process	0.0030706	1	2	42	20	17125	ENSOCUG00000017682,ENSOCUG00000013868
GO:0031023	microtubule organizing center organization	biological_process	0.0031669	1	3	42	89	17125	ENSOCUG00000003507,ENSOCUG00000016706,ENSOCUG00000006050
GO:0007059	chromosome segregation	biological_process	0.0033464	1	4	42	209	17125	ENSOCUG00000006050,ENSOCUG00000017682,ENSOCUG00000009932,ENSOCUG00000009379
GO:0007126	meiotic nuclear division	biological_process	0.0035074	1	3	42	101	17125	ENSOCUG00000014733,ENSOCUG00000017682,ENSOCUG00000006050
GO:0045005	DNA-dependent DNA replication maintenance of fidelity	biological_process	0.0037159	1	2	42	23	17125	ENSOCUG00000013868,ENSOCUG00000017682
GO:1903046	meiotic cell cycle process	biological_process	0.0038982	1	3	42	105	17125	ENSOCUG00000006050,ENSOCUG00000017682,ENSOCUG00000014733
GO:0010569	regulation of double-strand break repair via homologous recombination	biological_process	0.0039006	1	2	42	23	17125	ENSOCUG00000008077,ENSOCUG00000001164
GO:2000179	positive regulation of neural precursor cell proliferation	biological_process	0.0039493	1	2	42	36	17125	ENSOCUG00000001164,ENSOCUG00000014733
GO:0070925	organelle assembly	biological_process	0.0039701	1	5	42	352	17125	ENSOCUG00000017682,ENSOCUG00000014733,ENSOCUG00000016706,ENSOCUG00000003507,ENSOCUG00000003203
GO:0071822	protein complex subunit organization	biological_process	0.0040198	1	9	42	1117	17125	ENSOCUG00000005128,ENSOCUG00000003203,ENSOCUG00000003507,ENSOCUG00000008077,ENSOCUG00000009379,ENSOCUG00000016706,ENSOCUG00000014733,ENSOCUG00000008567,ENSOCUG00000017682
GO:0072089	stem cell proliferation	biological_process	0.004104	1	3	42	104	17125	ENSOCUG00000014733,ENSOCUG00000008567,ENSOCUG00000001164
GO:0007010	cytoskeleton organization	biological_process	0.0043569	1	8	42	842	17125	ENSOCUG00000006050,ENSOCUG00000008567,ENSOCUG00000014733,ENSOCUG00000016706,ENSOCUG00000003277,ENSOCUG00000003507,ENSOCUG00000003203,ENSOCUG00000005128
GO:0051653	spindle localization	biological_process	0.0043609	1	2	42	30	17125	ENSOCUG00000014733,ENSOCUG00000003277
GO:0061351	neural precursor cell proliferation	biological_process	0.0047349	1	3	42	101	17125	ENSOCUG00000008567,ENSOCUG00000014733,ENSOCUG00000001164
GO:0045769	negative regulation of asymmetric cell division	biological_process	0.0050413	1	1	42	1	17125	ENSOCUG00000014733
GO:0051321	meiotic cell cycle	biological_process	0.0052144	1	3	42	116	17125	ENSOCUG00000006050,ENSOCUG00000017682,ENSOCUG00000014733
GO:2000648	positive regulation of stem cell proliferation	biological_process	0.005265	1	2	42	39	17125	ENSOCUG00000014733,ENSOCUG00000001164
GO:0005876	spindle microtubule	cellular_component	0.0054185	1	2	42	36	17125	ENSOCUG00000003277,ENSOCUG00000016706
GO:0048232	male gamete generation	biological_process	0.0054849	1	4	42	236	17125	ENSOCUG00000000727,ENSOCUG00000014733,ENSOCUG00000003815,ENSOCUG00000009317
GO:0001541	ovarian follicle development	biological_process	0.0055083	1	2	42	30	17125	ENSOCUG00000003815,ENSOCUG00000014464
GO:0036333	hepatocyte homeostasis	biological_process	0.0055316	1	1	42	1	17125	ENSOCUG00000001676
GO:0061534	gamma-aminobutyric acid secretion, neurotransmission	biological_process	0.0055367	1	1	42	1	17125	ENSOCUG00000008567
GO:0097681	double-strand break repair via alternative nonhomologous end joining	biological_process	0.0055367	1	1	42	1	17125	ENSOCUG00000008077
GO:0007017	microtubule-based process	biological_process	0.0056572	1	6	42	509	17125	ENSOCUG00000003203,ENSOCUG00000003507,ENSOCUG00000016706,ENSOCUG00000014733,ENSOCUG00000003277,ENSOCUG00000006050
GO:0071900	regulation of protein serine/threonine kinase activity	biological_process	0.0058393	1	4	42	264	17125	ENSOCUG00000001676,ENSOCUG00000011358,ENSOCUG00000001816,ENSOCUG00000008567
GO:0019953	sexual reproduction	biological_process	0.0058535	1	5	42	400	17125	ENSOCUG00000014733,ENSOCUG00000014464,ENSOCUG00000000727,ENSOCUG00000009317,ENSOCUG00000003815
GO:0009786	regulation of asymmetric cell division	biological_process	0.0060454	1	1	42	2	17125	ENSOCUG00000014733
GO:0071821	FANCM-MHF complex	cellular_component	0.0061548	1	1	42	2	17125	ENSOCUG00000017682
GO:0015631	tubulin binding	molecular_function	0.0062099	1	4	42	223	17125	ENSOCUG00000013230,ENSOCUG00000014464,ENSOCUG00000003277,ENSOCUG00000016706
GO:0090307	mitotic spindle assembly	biological_process	0.0062139	1	2	42	41	17125	ENSOCUG00000003203,ENSOCUG00000016706
GO:0034080	CENP-A containing nucleosome assembly	biological_process	0.0064924	1	1	42	2	17125	ENSOCUG00000009379
GO:0061641	CENP-A containing chromatin organization	biological_process	0.0064924	1	1	42	2	17125	ENSOCUG00000009379
GO:0008429	phosphatidylethanolamine binding	molecular_function	0.006512	1	1	42	2	17125	ENSOCUG00000008567
GO:0033554	cellular response to stress	biological_process	0.0069805	1	9	42	1177	17125	ENSOCUG00000017682,ENSOCUG00000001676,ENSOCUG00000009317,ENSOCUG00000004204,ENSOCUG00000008077,ENSOCUG00000008567,ENSOCUG00000001164,ENSOCUG00000013868,ENSOCUG00000009932
GO:0044702	single organism reproductive process	biological_process	0.0071111	1	6	42	592	17125	ENSOCUG00000009317,ENSOCUG00000003815,ENSOCUG00000014733,ENSOCUG00000009718,ENSOCUG00000000727,ENSOCUG00000014464
GO:0008406	gonad development	biological_process	0.0071975	1	3	42	121	17125	ENSOCUG00000014464,ENSOCUG00000014733,ENSOCUG00000003815
GO:1903047	mitotic cell cycle process	biological_process	0.0072354	1	5	42	401	17125	ENSOCUG00000016706,ENSOCUG00000003277,ENSOCUG00000003203,ENSOCUG00000006050,ENSOCUG00000001676
GO:0003006	developmental process involved in reproduction	biological_process	0.007312	1	5	42	410	17125	ENSOCUG00000014733,ENSOCUG00000009718,ENSOCUG00000014464,ENSOCUG00000000727,ENSOCUG00000003815
GO:0045137	development of primary sexual characteristics	biological_process	0.0078049	1	3	42	124	17125	ENSOCUG00000003815,ENSOCUG00000014733,ENSOCUG00000014464
GO:0045859	regulation of protein kinase activity	biological_process	0.0078148	1	5	42	433	17125	ENSOCUG00000001816,ENSOCUG00000001676,ENSOCUG00000011358,ENSOCUG00000008567,ENSOCUG00000003203
GO:0051052	regulation of DNA metabolic process	biological_process	0.0079462	1	4	42	252	17125	ENSOCUG00000001164,ENSOCUG00000009932,ENSOCUG00000008077,ENSOCUG00000009379
GO:1902850	microtubule cytoskeleton organization involved in mitosis	biological_process	0.0083408	1	2	42	48	17125	ENSOCUG00000003203,ENSOCUG00000016706
GO:0048608	reproductive structure development	biological_process	0.0086448	1	4	42	265	17125	ENSOCUG00000014733,ENSOCUG00000014464,ENSOCUG00000009718,ENSOCUG00000003815
GO:0071479	cellular response to ionizing radiation	biological_process	0.0086611	1	2	42	48	17125	ENSOCUG00000001164,ENSOCUG00000004204
GO:0021896	forebrain astrocyte differentiation	biological_process	0.008801	1	1	42	2	17125	ENSOCUG00000008567
GO:0021897	forebrain astrocyte development	biological_process	0.008801	1	1	42	2	17125	ENSOCUG00000008567
GO:2001021	negative regulation of response to DNA damage stimulus	biological_process	0.0088244	1	2	42	48	17125	ENSOCUG00000008077,ENSOCUG00000001164
GO:0005515	protein binding	molecular_function	0.0088308	1	26	42	6108	17125	ENSOCUG00000003277,ENSOCUG00000003203,ENSOCUG00000003483,ENSOCUG00000014733,ENSOCUG00000014464,ENSOCUG00000017847,ENSOCUG00000001676,ENSOCUG00000014653,ENSOCUG00000002537,ENSOCUG00000013230,ENSOCUG00000005128,ENSOCUG00000001164,ENSOCUG00000015320,ENSOCUG00000001816,ENSOCUG00000016706,ENSOCUG00000000727,ENSOCUG00000008561,ENSOCUG00000010614,ENSOCUG00000014011,ENSOCUG00000004509,ENSOCUG00000006050,…
GO:0035258	steroid hormone receptor binding	molecular_function	0.0088708	1	2	42	45	17125	ENSOCUG00000001164,ENSOCUG00000014011
GO:0061458	reproductive system development	biological_process	0.0088845	1	4	42	267	17125	ENSOCUG00000003815,ENSOCUG00000014464,ENSOCUG00000009718,ENSOCUG00000014733
GO:0045860	positive regulation of protein kinase activity	biological_process	0.0092072	1	4	42	272	17125	ENSOCUG00000003203,ENSOCUG00000011358,ENSOCUG00000001676,ENSOCUG00000001816
GO:0008284	positive regulation of cell proliferation	biological_process	0.0094913	1	5	42	481	17125	ENSOCUG00000008561,ENSOCUG00000008567,ENSOCUG00000014733,ENSOCUG00000001676,ENSOCUG00000001164
GO:1902589	single-organism organelle organization	biological_process	0.0095956	1	11	42	1629	17125	ENSOCUG00000001164,ENSOCUG00000005128,ENSOCUG00000003203,ENSOCUG00000003507,ENSOCUG00000003277,ENSOCUG00000017682,ENSOCUG00000001676,ENSOCUG00000006050,ENSOCUG00000016706,ENSOCUG00000014733,ENSOCUG00000008567
GO:0014013	regulation of gliogenesis	biological_process	0.009815	1	2	42	52	17125	ENSOCUG00000001676,ENSOCUG00000008567
GO:0022414	reproductive process	biological_process	0.0098647	1	6	42	638	17125	ENSOCUG00000003815,ENSOCUG00000009317,ENSOCUG00000014464,ENSOCUG00000009718,ENSOCUG00000000727,ENSOCUG00000014733
GO:0044454	nuclear chromosome part	cellular_component	0.0098709	1	4	42	290	17125	ENSOCUG00000001676,ENSOCUG00000001164,ENSOCUG00000013868,ENSOCUG00000009932
GO:0006461	protein complex assembly	biological_process	0.0099482	1	7	42	865	17125	ENSOCUG00000017682,ENSOCUG00000003203,ENSOCUG00000008077,ENSOCUG00000003507,ENSOCUG00000016706,ENSOCUG00000014733,ENSOCUG00000009379
GO:0070271	protein complex biogenesis	biological_process	0.0099482	1	7	42	865	17125	ENSOCUG00000017682,ENSOCUG00000003507,ENSOCUG00000008077,ENSOCUG00000003203,ENSOCUG00000009379,ENSOCUG00000014733,ENSOCUG00000016706
GO:0097362	MCM8-MCM9 complex	cellular_component	0.010141	1	1	42	2	17125	ENSOCUG00000009317
GO:0022602	ovulation cycle process	biological_process	0.010191	1	2	42	44	17125	ENSOCUG00000014464,ENSOCUG00000003815
GO:0034421	post-translational protein acetylation	biological_process	0.010307	1	1	42	3	17125	ENSOCUG00000009932
GO:0032147	activation of protein kinase activity	biological_process	0.010606	1	3	42	146	17125	ENSOCUG00000003203,ENSOCUG00000001816,ENSOCUG00000011358
GO:0006305	DNA alkylation	biological_process	0.010708	1	2	42	42	17125	ENSOCUG00000001676,ENSOCUG00000009379
GO:0006306	DNA methylation	biological_process	0.010708	1	2	42	42	17125	ENSOCUG00000009379,ENSOCUG00000001676
GO:0033184	positive regulation of histone ubiquitination	biological_process	0.010829	1	1	42	4	17125	ENSOCUG00000001164
GO:0004468	lysine N-acetyltransferase activity, acting on acetyl phosphate as donor	molecular_function	0.011005	1	1	42	3	17125	ENSOCUG00000009932
GO:0035983	response to trichostatin A	biological_process	0.011038	1	1	42	2	17125	ENSOCUG00000001676
GO:0035984	cellular response to trichostatin A	biological_process	0.011038	1	1	42	2	17125	ENSOCUG00000001676
GO:0001544	initiation of primordial ovarian follicle growth	biological_process	0.011043	1	1	42	2	17125	ENSOCUG00000014464
GO:0035021	negative regulation of Rac protein signal transduction	biological_process	0.011043	1	1	42	2	17125	ENSOCUG00000008567
GO:0061535	glutamate secretion, neurotransmission	biological_process	0.011043	1	1	42	2	17125	ENSOCUG00000008567
GO:0035101	FACT complex	cellular_component	0.011047	1	1	42	3	17125	ENSOCUG00000013868
GO:0048477	oogenesis	biological_process	0.011164	1	2	42	51	17125	ENSOCUG00000003815,ENSOCUG00000014733
GO:0043405	regulation of MAP kinase activity	biological_process	0.01123	1	3	42	156	17125	ENSOCUG00000001676,ENSOCUG00000001816,ENSOCUG00000008567
GO:2000779	regulation of double-strand break repair	biological_process	0.011369	1	2	42	46	17125	ENSOCUG00000008077,ENSOCUG00000001164
GO:0031055	chromatin remodeling at centromere	biological_process	0.011529	1	1	42	4	17125	ENSOCUG00000009379
GO:0042698	ovulation cycle	biological_process	0.011578	1	2	42	49	17125	ENSOCUG00000003815,ENSOCUG00000014464
GO:0045132	meiotic chromosome segregation	biological_process	0.011634	1	2	42	53	17125	ENSOCUG00000017682,ENSOCUG00000006050
GO:0043203	axon hillock	cellular_component	0.011713	1	1	42	4	17125	ENSOCUG00000003203
GO:0014834	skeletal muscle satellite cell maintenance involved in skeletal muscle regeneration	biological_process	0.01178	1	1	42	3	17125	ENSOCUG00000001676
GO:0001889	liver development	biological_process	0.011834	1	2	42	52	17125	ENSOCUG00000001676,ENSOCUG00000008567
GO:0032484	Ral protein signal transduction	biological_process	0.011968	1	1	42	3	17125	ENSOCUG00000005161
GO:0032485	regulation of Ral protein signal transduction	biological_process	0.011968	1	1	42	3	17125	ENSOCUG00000005161
GO:0006996	organelle organization	biological_process	0.011992	1	13	42	2233	17125	ENSOCUG00000006050,ENSOCUG00000001676,ENSOCUG00000017682,ENSOCUG00000008567,ENSOCUG00000014733,ENSOCUG00000009379,ENSOCUG00000016706,ENSOCUG00000010614,ENSOCUG00000001164,ENSOCUG00000003277,ENSOCUG00000003203,ENSOCUG00000003507,ENSOCUG00000005128
GO:0000790	nuclear chromatin	cellular_component	0.012089	1	3	42	170	17125	ENSOCUG00000001164,ENSOCUG00000001676,ENSOCUG00000009932
GO:0043549	regulation of kinase activity	biological_process	0.012192	1	5	42	479	17125	ENSOCUG00000008567,ENSOCUG00000003203,ENSOCUG00000001676,ENSOCUG00000001816,ENSOCUG00000011358
GO:0007067	mitotic nuclear division	biological_process	0.012339	1	3	42	170	17125	ENSOCUG00000006050,ENSOCUG00000016706,ENSOCUG00000003203
GO:0005488	binding	molecular_function	0.012409	1	35	42	10206	17125	ENSOCUG00000003483,ENSOCUG00000014464,ENSOCUG00000001676,ENSOCUG00000005128,ENSOCUG00000013230,ENSOCUG00000010832,ENSOCUG00000015320,ENSOCUG00000001164,ENSOCUG00000004509,ENSOCUG00000000727,ENSOCUG00000014821,ENSOCUG00000017682,ENSOCUG00000014659,ENSOCUG00000017362,ENSOCUG00000003203,ENSOCUG00000003277,ENSOCUG00000011511,ENSOCUG00000017847,ENSOCUG00000008077,ENSOCUG00000014733,ENSOCUG00000008567,…
GO:0070652	HAUS complex	cellular_component	0.012412	1	1	42	7	17125	ENSOCUG00000003507
GO:0034502	protein localization to chromosome	biological_process	0.012479	1	2	42	51	17125	ENSOCUG00000009932,ENSOCUG00000001676
GO:0071902	positive regulation of protein serine/threonine kinase activity	biological_process	0.012526	1	3	42	162	17125	ENSOCUG00000001676,ENSOCUG00000011358,ENSOCUG00000001816
GO:0007281	germ cell development	biological_process	0.012564	1	3	42	161	17125	ENSOCUG00000003815,ENSOCUG00000014733,ENSOCUG00000000727
GO:0000018	regulation of DNA recombination	biological_process	0.012686	1	2	42	49	17125	ENSOCUG00000008077,ENSOCUG00000001164
GO:0061008	hepaticobiliary system development	biological_process	0.01275	1	2	42	54	17125	ENSOCUG00000001676,ENSOCUG00000008567
GO:0003682	chromatin binding	molecular_function	0.012827	1	4	42	334	17125	ENSOCUG00000001164,ENSOCUG00000001676,ENSOCUG00000017682,ENSOCUG00000008077
GO:0016199	axon midline choice point recognition	biological_process	0.012869	1	1	42	4	17125	ENSOCUG00000002537
GO:0043426	MRF binding	molecular_function	0.012896	1	1	42	4	17125	ENSOCUG00000001164
GO:0097421	liver regeneration	biological_process	0.013046	1	1	42	4	17125	ENSOCUG00000001676
GO:0000228	nuclear chromosome	cellular_component	0.013047	1	4	42	315	17125	ENSOCUG00000009932,ENSOCUG00000013868,ENSOCUG00000001676,ENSOCUG00000001164
GO:0090306	spindle assembly involved in meiosis	biological_process	0.013252	1	1	42	5	17125	ENSOCUG00000014733
GO:0070601	centromeric sister chromatid cohesion	biological_process	0.013386	1	1	42	7	17125	ENSOCUG00000006050
GO:0021764	amygdala development	biological_process	0.013412	1	1	42	4	17125	ENSOCUG00000008567
GO:0098532	histone H3-K27 trimethylation	biological_process	0.013476	1	1	42	3	17125	ENSOCUG00000001676
GO:0033674	positive regulation of kinase activity	biological_process	0.013606	1	4	42	301	17125	ENSOCUG00000003203,ENSOCUG00000011358,ENSOCUG00000001676,ENSOCUG00000001816
GO:0072687	meiotic spindle	cellular_component	0.013635	1	1	42	8	17125	ENSOCUG00000014733
GO:0007548	sex differentiation	biological_process	0.013644	1	3	42	157	17125	ENSOCUG00000014733,ENSOCUG00000014464,ENSOCUG00000003815
GO:0048712	negative regulation of astrocyte differentiation	biological_process	0.013645	1	1	42	4	17125	ENSOCUG00000008567
GO:0044446	intracellular organelle part	cellular_component	0.01374	1	21	42	4908	17125	ENSOCUG00000003277,ENSOCUG00000003203,ENSOCUG00000003507,ENSOCUG00000009932,ENSOCUG00000013868,ENSOCUG00000003483,ENSOCUG00000014733,ENSOCUG00000017847,ENSOCUG00000001676,ENSOCUG00000014653,ENSOCUG00000005128,ENSOCUG00000013230,ENSOCUG00000001164,ENSOCUG00000009379,ENSOCUG00000016706,ENSOCUG00000010614,ENSOCUG00000004509,ENSOCUG00000004204,ENSOCUG00000006050,ENSOCUG00000010827,ENSOCUG00000017682
GO:0048511	rhythmic process	biological_process	0.014086	1	3	42	158	17125	ENSOCUG00000014464,ENSOCUG00000003815,ENSOCUG00000001676
GO:2000312	regulation of kainate selective glutamate receptor activity	biological_process	0.014231	1	1	42	3	17125	ENSOCUG00000017362
GO:0001741	XY body	cellular_component	0.014367	1	1	42	5	17125	ENSOCUG00000009932
GO:0051575	5'-deoxyribose-5-phosphate lyase activity	molecular_function	0.014573	1	1	42	4	17125	ENSOCUG00000008077
GO:0035259	glucocorticoid receptor binding	molecular_function	0.015176	1	1	42	6	17125	ENSOCUG00000014011
GO:0000278	mitotic cell cycle	biological_process	0.015428	1	5	42	484	17125	ENSOCUG00000006050,ENSOCUG00000001676,ENSOCUG00000016706,ENSOCUG00000003277,ENSOCUG00000003203
GO:0042104	positive regulation of activated T cell proliferation	biological_process	0.015916	1	1	42	8	17125	ENSOCUG00000008561
GO:0044728	DNA methylation or demethylation	biological_process	0.016069	1	2	42	54	17125	ENSOCUG00000001676,ENSOCUG00000009379
GO:0043486	histone exchange	biological_process	0.016086	1	1	42	7	17125	ENSOCUG00000009379
GO:0006348	chromatin silencing at telomere	biological_process	0.016515	1	1	42	3	17125	ENSOCUG00000001676
GO:0008585	female gonad development	biological_process	0.01684	1	2	42	58	17125	ENSOCUG00000014464,ENSOCUG00000003815
GO:0048699	generation of neurons	biological_process	0.016902	1	7	42	831	17125	ENSOCUG00000014011,ENSOCUG00000002537,ENSOCUG00000014733,ENSOCUG00000008567,ENSOCUG00000001676,ENSOCUG00000010827,ENSOCUG00000001164
GO:0003677	DNA binding	molecular_function	0.017805	1	8	42	1372	17125	ENSOCUG00000007550,ENSOCUG00000001164,ENSOCUG00000010832,ENSOCUG00000009317,ENSOCUG00000001676,ENSOCUG00000017682,ENSOCUG00000003815,ENSOCUG00000008077
GO:0007275	multicellular organismal development	biological_process	0.017933	1	15	42	2897	17125	ENSOCUG00000010827,ENSOCUG00000003815,ENSOCUG00000001676,ENSOCUG00000008567,ENSOCUG00000014733,ENSOCUG00000008077,ENSOCUG00000009718,ENSOCUG00000014464,ENSOCUG00000000727,ENSOCUG00000014011,ENSOCUG00000015320,ENSOCUG00000001164,ENSOCUG00000001816,ENSOCUG00000002537,ENSOCUG00000009932
GO:0007406	negative regulation of neuroblast proliferation	biological_process	0.018005	1	1	42	5	17125	ENSOCUG00000008567
GO:0051276	chromosome organization	biological_process	0.018293	1	6	42	715	17125	ENSOCUG00000009379,ENSOCUG00000010614,ENSOCUG00000001164,ENSOCUG00000006050,ENSOCUG00000017682,ENSOCUG00000001676
GO:0071236	cellular response to antibiotic	biological_process	0.018329	1	1	42	5	17125	ENSOCUG00000001676
GO:0048387	negative regulation of retinoic acid receptor signaling pathway	biological_process	0.018362	1	1	42	5	17125	ENSOCUG00000001676
GO:0051661	maintenance of centrosome location	biological_process	0.018625	1	1	42	4	17125	ENSOCUG00000014733
GO:0046545	development of primary female sexual characteristics	biological_process	0.018649	1	2	42	60	17125	ENSOCUG00000014464,ENSOCUG00000003815
GO:0048715	negative regulation of oligodendrocyte differentiation	biological_process	0.018654	1	1	42	7	17125	ENSOCUG00000008567
GO:0000712	resolution of meiotic recombination intermediates	biological_process	0.01874	1	1	42	5	17125	ENSOCUG00000017682
GO:0051347	positive regulation of transferase activity	biological_process	0.018748	1	4	42	342	17125	ENSOCUG00000001676,ENSOCUG00000011358,ENSOCUG00000001816,ENSOCUG00000003203
GO:0022412	cellular process involved in reproduction in multicellular organism	biological_process	0.018857	1	3	42	191	17125	ENSOCUG00000003815,ENSOCUG00000014733,ENSOCUG00000000727
GO:0030159	receptor signaling complex scaffold activity	molecular_function	0.018927	1	1	42	6	17125	ENSOCUG00000014011
GO:0045605	negative regulation of epidermal cell differentiation	biological_process	0.018963	1	1	42	6	17125	ENSOCUG00000001676
GO:0046602	regulation of mitotic centrosome separation	biological_process	0.018968	1	1	42	7	17125	ENSOCUG00000016706
GO:0016198	axon choice point recognition	biological_process	0.01917	1	1	42	6	17125	ENSOCUG00000002537
GO:0044422	organelle part	cellular_component	0.019429	1	21	42	5040	17125	ENSOCUG00000003277,ENSOCUG00000003203,ENSOCUG00000003507,ENSOCUG00000013868,ENSOCUG00000009932,ENSOCUG00000003483,ENSOCUG00000014733,ENSOCUG00000017847,ENSOCUG00000001676,ENSOCUG00000014653,ENSOCUG00000013230,ENSOCUG00000005128,ENSOCUG00000001164,ENSOCUG00000016706,ENSOCUG00000009379,ENSOCUG00000010614,ENSOCUG00000004509,ENSOCUG00000004204,ENSOCUG00000006050,ENSOCUG00000010827,ENSOCUG00000017682
GO:0051338	regulation of transferase activity	biological_process	0.019953	1	5	42	555	17125	ENSOCUG00000001676,ENSOCUG00000001816,ENSOCUG00000011358,ENSOCUG00000008567,ENSOCUG00000003203
GO:0016043	cellular component organization	biological_process	0.020065	1	18	42	3799	17125	ENSOCUG00000003277,ENSOCUG00000003507,ENSOCUG00000003203,ENSOCUG00000001676,ENSOCUG00000008567,ENSOCUG00000014733,ENSOCUG00000014464,ENSOCUG00000008077,ENSOCUG00000001164,ENSOCUG00000002537,ENSOCUG00000005128,ENSOCUG00000006050,ENSOCUG00000010827,ENSOCUG00000017682,ENSOCUG00000009379,ENSOCUG00000016706,ENSOCUG00000010614,ENSOCUG00000014011
GO:0009987	cellular process	biological_process	0.020082	1	37	42	12283	17125	ENSOCUG00000001676,ENSOCUG00000014464,ENSOCUG00000003483,ENSOCUG00000003507,ENSOCUG00000013868,ENSOCUG00000017362,ENSOCUG00000017682,ENSOCUG00000014821,ENSOCUG00000000727,ENSOCUG00000004509,ENSOCUG00000001164,ENSOCUG00000015320,ENSOCUG00000010832,ENSOCUG00000013230,ENSOCUG00000005128,ENSOCUG00000009317,ENSOCUG00000008567,ENSOCUG00000014733,ENSOCUG00000008077,ENSOCUG00000017847,ENSOCUG00000003277,…
GO:0048731	system development	biological_process	0.020105	1	14	42	2671	17125	ENSOCUG00000002537,ENSOCUG00000009932,ENSOCUG00000001164,ENSOCUG00000001816,ENSOCUG00000008567,ENSOCUG00000014733,ENSOCUG00000000727,ENSOCUG00000008077,ENSOCUG00000009718,ENSOCUG00000014464,ENSOCUG00000014011,ENSOCUG00000003815,ENSOCUG00000010827,ENSOCUG00000001676
GO:0006304	DNA modification	biological_process	0.020325	1	2	42	64	17125	ENSOCUG00000009379,ENSOCUG00000001676
GO:0048468	cell development	biological_process	0.020329	1	9	42	1320	17125	ENSOCUG00000010827,ENSOCUG00000003815,ENSOCUG00000001676,ENSOCUG00000008567,ENSOCUG00000014733,ENSOCUG00000000727,ENSOCUG00000014011,ENSOCUG00000001164,ENSOCUG00000002537
GO:0048593	camera-type eye morphogenesis	biological_process	0.020349	1	2	42	71	17125	ENSOCUG00000008567,ENSOCUG00000000727
GO:0065004	protein-DNA complex assembly	biological_process	0.020917	1	2	42	98	17125	ENSOCUG00000009379,ENSOCUG00000017682
GO:0007100	mitotic centrosome separation	biological_process	0.021115	1	1	42	9	17125	ENSOCUG00000016706
GO:0007052	mitotic spindle organization	biological_process	0.021157	1	2	42	70	17125	ENSOCUG00000016706,ENSOCUG00000003203
GO:0034648	histone demethylase activity (H3-dimethyl-K4 specific)	molecular_function	0.021188	1	1	42	4	17125	ENSOCUG00000001164
GO:0000781	chromosome, telomeric region	cellular_component	0.02124	1	2	42	72	17125	ENSOCUG00000001676,ENSOCUG00000001164
GO:0031618	nuclear pericentric heterochromatin	cellular_component	0.021712	1	1	42	5	17125	ENSOCUG00000009932
GO:0061676	importin-alpha family protein binding	molecular_function	0.021752	1	1	42	5	17125	ENSOCUG00000003203
GO:0033182	regulation of histone ubiquitination	biological_process	0.021755	1	1	42	6	17125	ENSOCUG00000001164
GO:0030816	positive regulation of cAMP metabolic process	biological_process	0.021828	1	1	42	7	17125	ENSOCUG00000008567
GO:0030819	positive regulation of cAMP biosynthetic process	biological_process	0.021828	1	1	42	7	17125	ENSOCUG00000008567
GO:0045762	positive regulation of adenylate cyclase activity	biological_process	0.021828	1	1	42	7	17125	ENSOCUG00000008567
GO:0046976	histone methyltransferase activity (H3-K27 specific)	molecular_function	0.021943	1	1	42	5	17125	ENSOCUG00000001676
GO:0051147	regulation of muscle cell differentiation	biological_process	0.022068	1	2	42	95	17125	ENSOCUG00000010827,ENSOCUG00000001676
GO:0031100	organ regeneration	biological_process	0.022072	1	1	42	6	17125	ENSOCUG00000001676
GO:0031981	nuclear lumen	cellular_component	0.022221	1	13	42	2490	17125	ENSOCUG00000013868,ENSOCUG00000009932,ENSOCUG00000003203,ENSOCUG00000003507,ENSOCUG00000003277,ENSOCUG00000003483,ENSOCUG00000001164,ENSOCUG00000010614,ENSOCUG00000017682,ENSOCUG00000001676,ENSOCUG00000010827,ENSOCUG00000006050,ENSOCUG00000004204
GO:0051299	centrosome separation	biological_process	0.022339	1	1	42	10	17125	ENSOCUG00000016706
GO:0034244	negative regulation of transcription elongation from RNA polymerase II promoter	biological_process	0.023099	1	1	42	9	17125	ENSOCUG00000001676
GO:0009566	fertilization	biological_process	0.023108	1	2	42	95	17125	ENSOCUG00000000727,ENSOCUG00000003815
GO:0071840	cellular component organization or biogenesis	biological_process	0.023271	1	18	42	3883	17125	ENSOCUG00000001676,ENSOCUG00000008567,ENSOCUG00000014733,ENSOCUG00000008077,ENSOCUG00000014464,ENSOCUG00000003277,ENSOCUG00000003203,ENSOCUG00000003507,ENSOCUG00000006050,ENSOCUG00000010827,ENSOCUG00000017682,ENSOCUG00000016706,ENSOCUG00000009379,ENSOCUG00000014011,ENSOCUG00000010614,ENSOCUG00000001164,ENSOCUG00000002537,ENSOCUG00000005128
GO:0035257	nuclear hormone receptor binding	molecular_function	0.023567	1	2	42	77	17125	ENSOCUG00000014011,ENSOCUG00000001164
GO:0036449	microtubule minus-end	cellular_component	0.023965	1	1	42	6	17125	ENSOCUG00000014733
GO:0048385	regulation of retinoic acid receptor signaling pathway	biological_process	0.02412	1	1	42	7	17125	ENSOCUG00000001676
GO:0022008	neurogenesis	biological_process	0.024134	1	7	42	898	17125	ENSOCUG00000008567,ENSOCUG00000002537,ENSOCUG00000014733,ENSOCUG00000014011,ENSOCUG00000001164,ENSOCUG00000010827,ENSOCUG00000001676
GO:0043433	negative regulation of sequence-specific DNA binding transcription factor activity	biological_process	0.024141	1	2	42	91	17125	ENSOCUG00000001164,ENSOCUG00000001676
GO:0046578	regulation of Ras protein signal transduction	biological_process	0.024157	1	3	42	163	17125	ENSOCUG00000008567,ENSOCUG00000001816,ENSOCUG00000005161
GO:0044706	multi-multicellular organism process	biological_process	0.024379	1	2	42	84	17125	ENSOCUG00000003815,ENSOCUG00000009718
GO:0008046	axon guidance receptor activity	molecular_function	0.02464	1	1	42	7	17125	ENSOCUG00000002537
GO:0048853	forebrain morphogenesis	biological_process	0.024804	1	1	42	10	17125	ENSOCUG00000008567
GO:0035255	ionotropic glutamate receptor binding	molecular_function	0.02484	1	1	42	6	17125	ENSOCUG00000017362
GO:0032453	histone demethylase activity (H3-K4 specific)	molecular_function	0.024955	1	1	42	6	17125	ENSOCUG00000001164
GO:0034720	histone H3-K4 demethylation	biological_process	0.024955	1	1	42	6	17125	ENSOCUG00000001164
GO:0043518	negative regulation of DNA damage response, signal transduction by p53 class mediator	biological_process	0.025067	1	1	42	10	17125	ENSOCUG00000001164
GO:0046929	negative regulation of neurotransmitter secretion	biological_process	0.025105	1	1	42	7	17125	ENSOCUG00000008567
GO:0051307	meiotic chromosome separation	biological_process	0.025108	1	1	42	7	17125	ENSOCUG00000017682
GO:0046660	female sex differentiation	biological_process	0.025146	1	2	42	72	17125	ENSOCUG00000014464,ENSOCUG00000003815
GO:0065003	macromolecular complex assembly	biological_process	0.025272	1	7	42	1062	17125	ENSOCUG00000017682,ENSOCUG00000014733,ENSOCUG00000016706,ENSOCUG00000009379,ENSOCUG00000008077,ENSOCUG00000003203,ENSOCUG00000003507
GO:0032785	negative regulation of DNA-templated transcription, elongation	biological_process	0.025699	1	1	42	11	17125	ENSOCUG00000001676
GO:0000776	kinetochore	cellular_component	0.02607	1	2	42	84	17125	ENSOCUG00000017682,ENSOCUG00000006050
GO:0070878	primary miRNA binding	molecular_function	0.026203	1	1	42	8	17125	ENSOCUG00000001676
GO:2001241	positive regulation of extrinsic apoptotic signaling pathway in absence of ligand	biological_process	0.026249	1	1	42	8	17125	ENSOCUG00000008567
GO:0007098	centrosome cycle	biological_process	0.026343	1	2	42	80	17125	ENSOCUG00000016706,ENSOCUG00000003507
GO:0000212	meiotic spindle organization	biological_process	0.026422	1	1	42	9	17125	ENSOCUG00000014733
GO:0014051	gamma-aminobutyric acid secretion	biological_process	0.026602	1	1	42	5	17125	ENSOCUG00000008567
GO:0021987	cerebral cortex development	biological_process	0.026666	1	2	42	66	17125	ENSOCUG00000008567,ENSOCUG00000014733
GO:0070314	G1 to G0 transition	biological_process	0.026835	1	1	42	8	17125	ENSOCUG00000001676
GO:1902166	negative regulation of intrinsic apoptotic signaling pathway in response to DNA damage by p53 class mediator	biological_process	0.026912	1	1	42	11	17125	ENSOCUG00000001164
GO:0031994	insulin-like growth factor I binding	molecular_function	0.027141	1	1	42	8	17125	ENSOCUG00000008561
GO:0051427	hormone receptor binding	molecular_function	0.027184	1	2	42	89	17125	ENSOCUG00000001164,ENSOCUG00000014011
GO:0006282	regulation of DNA repair	biological_process	0.02734	1	2	42	72	17125	ENSOCUG00000008077,ENSOCUG00000001164
GO:0045686	negative regulation of glial cell differentiation	biological_process	0.027545	1	1	42	11	17125	ENSOCUG00000008567
GO:0035020	regulation of Rac protein signal transduction	biological_process	0.027555	1	1	42	8	17125	ENSOCUG00000008567
GO:0043142	single-stranded DNA-dependent ATPase activity	molecular_function	0.027587	1	1	42	10	17125	ENSOCUG00000008077
GO:0046006	regulation of activated T cell proliferation	biological_process	0.027765	1	1	42	16	17125	ENSOCUG00000008561
GO:1902165	regulation of intrinsic apoptotic signaling pathway in response to DNA damage by p53 class mediator	biological_process	0.027771	1	1	42	12	17125	ENSOCUG00000001164
GO:0043240	Fanconi anaemia nuclear complex	cellular_component	0.028014	1	1	42	12	17125	ENSOCUG00000017682
GO:0003009	skeletal muscle contraction	biological_process	0.028127	1	1	42	16	17125	ENSOCUG00000004509
GO:0010369	chromocenter	cellular_component	0.028203	1	1	42	10	17125	ENSOCUG00000009932
GO:0098597	observational learning	biological_process	0.028262	1	1	42	6	17125	ENSOCUG00000008567
GO:0060746	parental behavior	biological_process	0.028321	1	1	42	7	17125	ENSOCUG00000003815
GO:0035385	Roundabout signaling pathway	biological_process	0.028562	1	1	42	7	17125	ENSOCUG00000002537
GO:0097237	cellular response to toxic substance	biological_process	0.028786	1	1	42	8	17125	ENSOCUG00000001676
GO:0030801	positive regulation of cyclic nucleotide metabolic process	biological_process	0.028871	1	1	42	13	17125	ENSOCUG00000008567
GO:0030804	positive regulation of cyclic nucleotide biosynthetic process	biological_process	0.028871	1	1	42	13	17125	ENSOCUG00000008567
GO:0001547	antral ovarian follicle growth	biological_process	0.029146	1	1	42	7	17125	ENSOCUG00000014464
GO:0071824	protein-DNA complex subunit organization	biological_process	0.029413	1	2	42	112	17125	ENSOCUG00000009379,ENSOCUG00000017682
GO:0006139	nucleobase-containing compound metabolic process	biological_process	0.029532	1	15	42	3530	17125	ENSOCUG00000009718,ENSOCUG00000008077,ENSOCUG00000010614,ENSOCUG00000004509,ENSOCUG00000008567,ENSOCUG00000009379,ENSOCUG00000003815,ENSOCUG00000009317,ENSOCUG00000001676,ENSOCUG00000017682,ENSOCUG00000004204,ENSOCUG00000013868,ENSOCUG00000009932,ENSOCUG00000010832,ENSOCUG00000001164
GO:0032403	protein complex binding	molecular_function	0.029734	1	5	42	537	17125	ENSOCUG00000016706,ENSOCUG00000003277,ENSOCUG00000004509,ENSOCUG00000013230,ENSOCUG00000014464
GO:0009314	response to radiation	biological_process	0.030927	1	3	42	243	17125	ENSOCUG00000004204,ENSOCUG00000001164,ENSOCUG00000008567
GO:0071478	cellular response to radiation	biological_process	0.030987	1	2	42	102	17125	ENSOCUG00000004204,ENSOCUG00000001164
GO:0032454	histone demethylase activity (H3-K9 specific)	molecular_function	0.031126	1	1	42	7	17125	ENSOCUG00000001164
GO:1902414	protein localization to cell junction	biological_process	0.031194	1	1	42	7	17125	ENSOCUG00000000727
GO:0070013	intracellular organelle lumen	cellular_component	0.031555	1	13	42	2657	17125	ENSOCUG00000010614,ENSOCUG00000017682,ENSOCUG00000001676,ENSOCUG00000006050,ENSOCUG00000010827,ENSOCUG00000004204,ENSOCUG00000009932,ENSOCUG00000013868,ENSOCUG00000003507,ENSOCUG00000003203,ENSOCUG00000003277,ENSOCUG00000003483,ENSOCUG00000001164
GO:0030728	ovulation	biological_process	0.031787	1	1	42	12	17125	ENSOCUG00000014464
GO:0043233	organelle lumen	cellular_component	0.03185	1	13	42	2659	17125	ENSOCUG00000003483,ENSOCUG00000001164,ENSOCUG00000003203,ENSOCUG00000003507,ENSOCUG00000009932,ENSOCUG00000013868,ENSOCUG00000003277,ENSOCUG00000010827,ENSOCUG00000006050,ENSOCUG00000017682,ENSOCUG00000001676,ENSOCUG00000004204,ENSOCUG00000010614
GO:0033169	histone H3-K9 demethylation	biological_process	0.031972	1	1	42	8	17125	ENSOCUG00000001164
GO:0044763	single-organism cellular process	biological_process	0.032076	1	31	42	9411	17125	ENSOCUG00000002537,ENSOCUG00000005128,ENSOCUG00000001164,ENSOCUG00000015320,ENSOCUG00000001816,ENSOCUG00000009379,ENSOCUG00000016706,ENSOCUG00000000727,ENSOCUG00000008561,ENSOCUG00000004509,ENSOCUG00000014011,ENSOCUG00000004204,ENSOCUG00000005161,ENSOCUG00000006050,ENSOCUG00000003815,ENSOCUG00000010827,ENSOCUG00000017362,ENSOCUG00000017682,ENSOCUG00000011358,ENSOCUG00000003277,ENSOCUG00000003203,…
GO:0045683	negative regulation of epidermis development	biological_process	0.032754	1	1	42	11	17125	ENSOCUG00000001676
GO:0014047	glutamate secretion	biological_process	0.032921	1	1	42	7	17125	ENSOCUG00000008567
GO:1902254	negative regulation of intrinsic apoptotic signaling pathway by p53 class mediator	biological_process	0.032972	1	1	42	14	17125	ENSOCUG00000001164
GO:0021873	forebrain neuroblast division	biological_process	0.03305	1	1	42	7	17125	ENSOCUG00000014733
GO:0051154	negative regulation of striated muscle cell differentiation	biological_process	0.033279	1	1	42	19	17125	ENSOCUG00000001676
GO:0048710	regulation of astrocyte differentiation	biological_process	0.033375	1	1	42	12	17125	ENSOCUG00000008567
GO:0007283	spermatogenesis	biological_process	0.033652	1	3	42	235	17125	ENSOCUG00000003815,ENSOCUG00000000727,ENSOCUG00000014733
GO:0010457	centriole-centriole cohesion	biological_process	0.034245	1	1	42	10	17125	ENSOCUG00000006050
GO:0031974	membrane-enclosed lumen	cellular_component	0.03428	1	13	42	2696	17125	ENSOCUG00000013868,ENSOCUG00000009932,ENSOCUG00000003203,ENSOCUG00000003507,ENSOCUG00000003277,ENSOCUG00000003483,ENSOCUG00000001164,ENSOCUG00000010614,ENSOCUG00000001676,ENSOCUG00000017682,ENSOCUG00000006050,ENSOCUG00000010827,ENSOCUG00000004204
GO:0051349	positive regulation of lyase activity	biological_process	0.034672	1	1	42	17	17125	ENSOCUG00000008567
GO:0048589	developmental growth	biological_process	0.034852	1	4	42	392	17125	ENSOCUG00000003815,ENSOCUG00000001676,ENSOCUG00000014464,ENSOCUG00000014733
GO:0046483	heterocycle metabolic process	biological_process	0.035639	1	15	42	3621	17125	ENSOCUG00000001164,ENSOCUG00000009932,ENSOCUG00000013868,ENSOCUG00000010832,ENSOCUG00000009317,ENSOCUG00000001676,ENSOCUG00000017682,ENSOCUG00000003815,ENSOCUG00000004204,ENSOCUG00000004509,ENSOCUG00000010614,ENSOCUG00000009718,ENSOCUG00000008077,ENSOCUG00000009379,ENSOCUG00000008567
GO:0051589	negative regulation of neurotransmitter transport	biological_process	0.035878	1	1	42	9	17125	ENSOCUG00000008567
GO:1902253	regulation of intrinsic apoptotic signaling pathway by p53 class mediator	biological_process	0.036283	1	1	42	18	17125	ENSOCUG00000001164
GO:0016446	somatic hypermutation of immunoglobulin genes	biological_process	0.036486	1	1	42	11	17125	ENSOCUG00000008077
GO:0001893	maternal placenta development	biological_process	0.036601	1	1	42	17	17125	ENSOCUG00000009718
GO:0051056	regulation of small GTPase mediated signal transduction	biological_process	0.036706	1	3	42	186	17125	ENSOCUG00000001816,ENSOCUG00000005161,ENSOCUG00000008567
GO:0031210	phosphatidylcholine binding	molecular_function	0.036908	1	1	42	17	17125	ENSOCUG00000008567
GO:0030325	adrenal gland development	biological_process	0.037025	1	1	42	13	17125	ENSOCUG00000008567
GO:0008356	asymmetric cell division	biological_process	0.037571	1	1	42	11	17125	ENSOCUG00000014733
GO:0051716	cellular response to stimulus	biological_process	0.037663	1	19	42	5264	17125	ENSOCUG00000013868,ENSOCUG00000009932,ENSOCUG00000009317,ENSOCUG00000001676,ENSOCUG00000014464,ENSOCUG00000008077,ENSOCUG00000008567,ENSOCUG00000014733,ENSOCUG00000001816,ENSOCUG00000001164,ENSOCUG00000005128,ENSOCUG00000002537,ENSOCUG00000010827,ENSOCUG00000017362,ENSOCUG00000011358,ENSOCUG00000017682,ENSOCUG00000005161,ENSOCUG00000004204,ENSOCUG00000014011
GO:0002566	somatic diversification of immune receptors via somatic mutation	biological_process	0.037777	1	1	42	12	17125	ENSOCUG00000008077
GO:0006725	cellular aromatic compound metabolic process	biological_process	0.037806	1	15	42	3637	17125	ENSOCUG00000001164,ENSOCUG00000010832,ENSOCUG00000013868,ENSOCUG00000009932,ENSOCUG00000004204,ENSOCUG00000003815,ENSOCUG00000017682,ENSOCUG00000001676,ENSOCUG00000009317,ENSOCUG00000008567,ENSOCUG00000009379,ENSOCUG00000008077,ENSOCUG00000009718,ENSOCUG00000010614,ENSOCUG00000004509
GO:0010212	response to ionizing radiation	biological_process	0.037877	1	2	42	93	17125	ENSOCUG00000001164,ENSOCUG00000004204
GO:0048592	eye morphogenesis	biological_process	0.037914	1	2	42	96	17125	ENSOCUG00000008567,ENSOCUG00000000727
GO:0010562	positive regulation of phosphorus metabolic process	biological_process	0.038323	1	5	42	635	17125	ENSOCUG00000008567,ENSOCUG00000003203,ENSOCUG00000011358,ENSOCUG00000001676,ENSOCUG00000001816
GO:0045937	positive regulation of phosphate metabolic process	biological_process	0.038323	1	5	42	635	17125	ENSOCUG00000001676,ENSOCUG00000001816,ENSOCUG00000011358,ENSOCUG00000003203,ENSOCUG00000008567
GO:0014014	negative regulation of gliogenesis	biological_process	0.038353	1	1	42	14	17125	ENSOCUG00000008567
GO:2000178	negative regulation of neural precursor cell proliferation	biological_process	0.038641	1	1	42	13	17125	ENSOCUG00000008567
GO:0033057	multicellular organismal reproductive behavior	biological_process	0.03887	1	1	42	13	17125	ENSOCUG00000003815
GO:0014002	astrocyte development	biological_process	0.039051	1	1	42	16	17125	ENSOCUG00000008567
GO:0030814	regulation of cAMP metabolic process	biological_process	0.039324	1	1	42	14	17125	ENSOCUG00000008567
GO:0030817	regulation of cAMP biosynthetic process	biological_process	0.039324	1	1	42	14	17125	ENSOCUG00000008567
GO:0045761	regulation of adenylate cyclase activity	biological_process	0.039324	1	1	42	14	17125	ENSOCUG00000008567
GO:0098727	maintenance of cell number	biological_process	0.039331	1	2	42	100	17125	ENSOCUG00000001676,ENSOCUG00000014733
GO:0031281	positive regulation of cyclase activity	biological_process	0.039951	1	1	42	16	17125	ENSOCUG00000008567
GO:0051657	maintenance of organelle location	biological_process	0.040049	1	1	42	10	17125	ENSOCUG00000014733
GO:0050798	activated T cell proliferation	biological_process	0.040218	1	1	42	19	17125	ENSOCUG00000008561
GO:0044030	regulation of DNA methylation	biological_process	0.040226	1	1	42	12	17125	ENSOCUG00000009379
GO:0015812	gamma-aminobutyric acid transport	biological_process	0.040249	1	1	42	11	17125	ENSOCUG00000008567
GO:0045120	pronucleus	cellular_component	0.040592	1	1	42	11	17125	ENSOCUG00000001676
GO:0043005	neuron projection	cellular_component	0.040625	1	4	42	378	17125	ENSOCUG00000008567,ENSOCUG00000003203,ENSOCUG00000014011,ENSOCUG00000005128
GO:0030810	positive regulation of nucleotide biosynthetic process	biological_process	0.040737	1	1	42	16	17125	ENSOCUG00000008567
GO:1900373	positive regulation of purine nucleotide biosynthetic process	biological_process	0.040737	1	1	42	16	17125	ENSOCUG00000008567
GO:0030496	midbody	cellular_component	0.040968	1	2	42	109	17125	ENSOCUG00000013230,ENSOCUG00000014733
GO:0051382	kinetochore assembly	biological_process	0.041103	1	1	42	16	17125	ENSOCUG00000017682
GO:0006336	DNA replication-independent nucleosome assembly	biological_process	0.041349	1	1	42	12	17125	ENSOCUG00000009379
GO:0034724	DNA replication-independent nucleosome organization	biological_process	0.041349	1	1	42	12	17125	ENSOCUG00000009379
GO:0019900	kinase binding	molecular_function	0.042032	1	4	42	417	17125	ENSOCUG00000011358,ENSOCUG00000006050,ENSOCUG00000003203,ENSOCUG00000016706
GO:2000647	negative regulation of stem cell proliferation	biological_process	0.042134	1	1	42	14	17125	ENSOCUG00000008567
GO:0002089	lens morphogenesis in camera-type eye	biological_process	0.042277	1	1	42	14	17125	ENSOCUG00000000727
GO:1901797	negative regulation of signal transduction by p53 class mediator	biological_process	0.042484	1	1	42	19	17125	ENSOCUG00000001164
GO:0050997	quaternary ammonium group binding	molecular_function	0.042506	1	1	42	21	17125	ENSOCUG00000008567
GO:0048820	hair follicle maturation	biological_process	0.043158	1	1	42	12	17125	ENSOCUG00000008567
GO:0043234	protein complex	cellular_component	0.043233	1	13	42	2861	17125	ENSOCUG00000001164,ENSOCUG00000003277,ENSOCUG00000013868,ENSOCUG00000003507,ENSOCUG00000003203,ENSOCUG00000004204,ENSOCUG00000009317,ENSOCUG00000001676,ENSOCUG00000017682,ENSOCUG00000006050,ENSOCUG00000014733,ENSOCUG00000016706,ENSOCUG00000004509
GO:0003299	muscle hypertrophy in response to stress	biological_process	0.043878	1	1	42	14	17125	ENSOCUG00000001676
GO:0014887	cardiac muscle adaptation	biological_process	0.043878	1	1	42	14	17125	ENSOCUG00000001676
GO:0014898	cardiac muscle hypertrophy in response to stress	biological_process	0.043878	1	1	42	14	17125	ENSOCUG00000001676
GO:0035254	glutamate receptor binding	molecular_function	0.043951	1	1	42	12	17125	ENSOCUG00000017362
GO:0034243	regulation of transcription elongation from RNA polymerase II promoter	biological_process	0.044316	1	1	42	18	17125	ENSOCUG00000001676
GO:0006325	chromatin organization	biological_process	0.044535	1	4	42	441	17125	ENSOCUG00000009379,ENSOCUG00000010614,ENSOCUG00000001164,ENSOCUG00000001676
GO:0043425	bHLH transcription factor binding	molecular_function	0.044662	1	1	42	20	17125	ENSOCUG00000001164
GO:0005520	insulin-like growth factor binding	molecular_function	0.044939	1	1	42	23	17125	ENSOCUG00000008561
GO:0045671	negative regulation of osteoclast differentiation	biological_process	0.045208	1	1	42	14	17125	ENSOCUG00000008567
GO:0045663	positive regulation of myoblast differentiation	biological_process	0.045261	1	1	42	12	17125	ENSOCUG00000010827
GO:0036445	neuronal stem cell division	biological_process	0.045335	1	1	42	10	17125	ENSOCUG00000014733
GO:0055057	neuroblast division	biological_process	0.045335	1	1	42	10	17125	ENSOCUG00000014733
GO:0006270	DNA replication initiation	biological_process	0.045484	1	1	42	21	17125	ENSOCUG00000009317
GO:0048147	negative regulation of fibroblast proliferation	biological_process	0.046116	1	1	42	17	17125	ENSOCUG00000008567
GO:0021543	pallium development	biological_process	0.046278	1	2	42	95	17125	ENSOCUG00000014733,ENSOCUG00000008567
GO:0043539	protein serine/threonine kinase activator activity	molecular_function	0.046306	1	1	42	18	17125	ENSOCUG00000011358
GO:0043403	skeletal muscle tissue regeneration	biological_process	0.046325	1	1	42	21	17125	ENSOCUG00000001676
GO:1901360	organic cyclic compound metabolic process	biological_process	0.046353	1	15	42	3758	17125	ENSOCUG00000013868,ENSOCUG00000009932,ENSOCUG00000010832,ENSOCUG00000001164,ENSOCUG00000010614,ENSOCUG00000004509,ENSOCUG00000008077,ENSOCUG00000009718,ENSOCUG00000009379,ENSOCUG00000008567,ENSOCUG00000017682,ENSOCUG00000001676,ENSOCUG00000009317,ENSOCUG00000003815,ENSOCUG00000004204
GO:0035098	ESC/E(Z) complex	cellular_component	0.046412	1	1	42	13	17125	ENSOCUG00000001676
GO:1902230	negative regulation of intrinsic apoptotic signaling pathway in response to DNA damage	biological_process	0.046538	1	1	42	21	17125	ENSOCUG00000001164
GO:0044428	nuclear part	cellular_component	0.046617	1	13	42	2766	17125	ENSOCUG00000003483,ENSOCUG00000001164,ENSOCUG00000003507,ENSOCUG00000003203,ENSOCUG00000009932,ENSOCUG00000013868,ENSOCUG00000003277,ENSOCUG00000010827,ENSOCUG00000006050,ENSOCUG00000017682,ENSOCUG00000001676,ENSOCUG00000004204,ENSOCUG00000010614
GO:0023014	signal transduction by protein phosphorylation	biological_process	0.046649	1	4	42	463	17125	ENSOCUG00000011358,ENSOCUG00000001676,ENSOCUG00000001816,ENSOCUG00000008567
GO:0044705	multi-organism reproductive behavior	biological_process	0.046707	1	1	42	17	17125	ENSOCUG00000003815
GO:0000979	RNA polymerase II core promoter sequence-specific DNA binding	molecular_function	0.046851	1	1	42	16	17125	ENSOCUG00000001676
GO:0036477	somatodendritic compartment	cellular_component	0.046932	1	3	42	245	17125	ENSOCUG00000005128,ENSOCUG00000003203,ENSOCUG00000008567
GO:0030799	regulation of cyclic nucleotide metabolic process	biological_process	0.047034	1	1	42	21	17125	ENSOCUG00000008567
GO:0030802	regulation of cyclic nucleotide biosynthetic process	biological_process	0.047034	1	1	42	21	17125	ENSOCUG00000008567
GO:0000146	microfilament motor activity	molecular_function	0.047041	1	1	42	11	17125	ENSOCUG00000004509
GO:0050767	regulation of neurogenesis	biological_process	0.047842	1	4	42	415	17125	ENSOCUG00000001676,ENSOCUG00000001164,ENSOCUG00000008567,ENSOCUG00000014733
GO:0000803	sex chromosome	cellular_component	0.048083	1	1	42	17	17125	ENSOCUG00000009932
GO:0048485	sympathetic nervous system development	biological_process	0.048176	1	1	42	17	17125	ENSOCUG00000008567
GO:0032228	regulation of synaptic transmission, GABAergic	biological_process	0.048476	1	1	42	16	17125	ENSOCUG00000008567
GO:0016180	snRNA processing	biological_process	0.048886	1	1	42	14	17125	ENSOCUG00000004204
GO:0043406	positive regulation of MAP kinase activity	biological_process	0.048903	1	2	42	109	17125	ENSOCUG00000001676,ENSOCUG00000001816
GO:0035269	protein O-linked mannosylation	biological_process	0.049026	1	1	42	14	17125	ENSOCUG00000017847
GO:0007265	Ras protein signal transduction	biological_process	0.049175	1	3	42	231	17125	ENSOCUG00000008567,ENSOCUG00000005161,ENSOCUG00000001816
GO:0043687	post-translational protein modification	biological_process	0.049635	1	1	42	14	17125	ENSOCUG00000009932
GO:0048856	anatomical structure development	biological_process	0.049753	1	15	42	3252	17125	ENSOCUG00000014733,ENSOCUG00000008567,ENSOCUG00000014011,ENSOCUG00000008077,ENSOCUG00000009718,ENSOCUG00000014464,ENSOCUG00000000727,ENSOCUG00000001676,ENSOCUG00000010827,ENSOCUG00000003815,ENSOCUG00000002537,ENSOCUG00000009932,ENSOCUG00000001164,ENSOCUG00000015320,ENSOCUG00000001816
GO:0070734	histone H3-K27 methylation	biological_process	0.049912	1	1	42	14	17125	ENSOCUG00000001676
GO:0022011	myelination in peripheral nervous system	biological_process	0.050276	1	1	42	17	17125	ENSOCUG00000008567
GO:0032292	peripheral nervous system axon ensheathment	biological_process	0.050276	1	1	42	17	17125	ENSOCUG00000008567
GO:0030154	cell differentiation	biological_process	0.050521	1	11	42	2194	17125	ENSOCUG00000002537,ENSOCUG00000009932,ENSOCUG00000001164,ENSOCUG00000015320,ENSOCUG00000014733,ENSOCUG00000008567,ENSOCUG00000014011,ENSOCUG00000000727,ENSOCUG00000001676,ENSOCUG00000003815,ENSOCUG00000010827
GO:0005721	pericentric heterochromatin	cellular_component	0.050818	1	1	42	14	17125	ENSOCUG00000009932
GO:0008608	attachment of spindle microtubules to kinetochore	biological_process	0.051017	1	1	42	21	17125	ENSOCUG00000006050
GO:0048384	retinoic acid receptor signaling pathway	biological_process	0.051041	1	1	42	14	17125	ENSOCUG00000001676
GO:0048103	somatic stem cell division	biological_process	0.051363	1	1	42	15	17125	ENSOCUG00000014733
GO:0071711	basement membrane organization	biological_process	0.051411	1	1	42	16	17125	ENSOCUG00000014464
GO:0035268	protein mannosylation	biological_process	0.051506	1	1	42	15	17125	ENSOCUG00000017847
GO:0008092	cytoskeletal protein binding	molecular_function	0.051538	1	5	42	617	17125	ENSOCUG00000016706,ENSOCUG00000003277,ENSOCUG00000004509,ENSOCUG00000013230,ENSOCUG00000014464
GO:0051932	synaptic transmission, GABAergic	biological_process	0.051795	1	1	42	17	17125	ENSOCUG00000008567
GO:0000030	mannosyltransferase activity	molecular_function	0.051818	1	1	42	19	17125	ENSOCUG00000017847
GO:0019098	reproductive behavior	biological_process	0.051843	1	1	42	18	17125	ENSOCUG00000003815
GO:0004435	phosphatidylinositol phospholipase C activity	molecular_function	0.051876	1	1	42	14	17125	ENSOCUG00000001816
GO:0004629	phospholipase C activity	molecular_function	0.051876	1	1	42	14	17125	ENSOCUG00000001816
GO:0048169	regulation of long-term neuronal synaptic plasticity	biological_process	0.052493	1	1	42	14	17125	ENSOCUG00000008567
GO:0050681	androgen receptor binding	molecular_function	0.053326	1	1	42	17	17125	ENSOCUG00000001164
GO:0051301	cell division	biological_process	0.053493	1	3	42	278	17125	ENSOCUG00000014733,ENSOCUG00000016706,ENSOCUG00000003277
GO:0014044	Schwann cell development	biological_process	0.053694	1	1	42	20	17125	ENSOCUG00000008567
GO:0048513	organ development	biological_process	0.054058	1	10	42	1969	17125	ENSOCUG00000001676,ENSOCUG00000003815,ENSOCUG00000014733,ENSOCUG00000008567,ENSOCUG00000014464,ENSOCUG00000009718,ENSOCUG00000000727,ENSOCUG00000001816,ENSOCUG00000002537,ENSOCUG00000009932
GO:0007346	regulation of mitotic cell cycle	biological_process	0.054163	1	3	42	291	17125	ENSOCUG00000003203,ENSOCUG00000016706,ENSOCUG00000001676
GO:0051445	regulation of meiotic cell cycle	biological_process	0.0545	1	1	42	23	17125	ENSOCUG00000014733
GO:0032039	integrator complex	cellular_component	0.054589	1	1	42	13	17125	ENSOCUG00000004204
GO:0043525	positive regulation of neuron apoptotic process	biological_process	0.054727	1	1	42	20	17125	ENSOCUG00000008567
GO:0051383	kinetochore organization	biological_process	0.055209	1	1	42	20	17125	ENSOCUG00000017682
GO:0042308	negative regulation of protein import into nucleus	biological_process	0.055441	1	1	42	17	17125	ENSOCUG00000008567
GO:1904590	negative regulation of protein import	biological_process	0.055441	1	1	42	17	17125	ENSOCUG00000008567
GO:0010800	positive regulation of peptidyl-threonine phosphorylation	biological_process	0.055572	1	1	42	17	17125	ENSOCUG00000011358
GO:2000042	negative regulation of double-strand break repair via homologous recombination	biological_process	0.055784	1	1	42	13	17125	ENSOCUG00000008077
GO:0051339	regulation of lyase activity	biological_process	0.055785	1	1	42	26	17125	ENSOCUG00000008567
GO:0031401	positive regulation of protein modification process	biological_process	0.05622	1	5	42	708	17125	ENSOCUG00000011358,ENSOCUG00000001676,ENSOCUG00000001816,ENSOCUG00000001164,ENSOCUG00000003203
GO:1902229	regulation of intrinsic apoptotic signaling pathway in response to DNA damage	biological_process	0.056303	1	1	42	25	17125	ENSOCUG00000001164
GO:0046677	response to antibiotic	biological_process	0.056353	1	1	42	18	17125	ENSOCUG00000001676
GO:0048745	smooth muscle tissue development	biological_process	0.056542	1	1	42	18	17125	ENSOCUG00000008567
GO:0000785	chromatin	cellular_component	0.056888	1	3	42	356	17125	ENSOCUG00000001164,ENSOCUG00000001676,ENSOCUG00000009932
GO:1900271	regulation of long-term synaptic potentiation	biological_process	0.057524	1	1	42	17	17125	ENSOCUG00000008567
GO:0005654	nucleoplasm	cellular_component	0.057649	1	10	42	1940	17125	ENSOCUG00000017682,ENSOCUG00000001676,ENSOCUG00000010827,ENSOCUG00000006050,ENSOCUG00000004204,ENSOCUG00000010614,ENSOCUG00000001164,ENSOCUG00000013868,ENSOCUG00000003203,ENSOCUG00000003507
GO:0003887	DNA-directed DNA polymerase activity	molecular_function	0.05786	1	1	42	16	17125	ENSOCUG00000008077
GO:0007064	mitotic sister chromatid cohesion	biological_process	0.058114	1	1	42	20	17125	ENSOCUG00000006050
GO:0007131	reciprocal meiotic recombination	biological_process	0.058297	1	1	42	17	17125	ENSOCUG00000017682
GO:0035825	reciprocal DNA recombination	biological_process	0.059112	1	1	42	18	17125	ENSOCUG00000017682
GO:0048713	regulation of oligodendrocyte differentiation	biological_process	0.059177	1	1	42	20	17125	ENSOCUG00000008567
GO:0070405	ammonium ion binding	molecular_function	0.059223	1	1	42	31	17125	ENSOCUG00000008567
GO:0060135	maternal process involved in female pregnancy	biological_process	0.059482	1	1	42	24	17125	ENSOCUG00000009718
GO:0014037	Schwann cell differentiation	biological_process	0.060411	1	1	42	24	17125	ENSOCUG00000008567
GO:0001046	core promoter sequence-specific DNA binding	molecular_function	0.061018	1	1	42	22	17125	ENSOCUG00000001676
GO:0090304	nucleic acid metabolic process	biological_process	0.061206	1	13	42	3180	17125	ENSOCUG00000010614,ENSOCUG00000008077,ENSOCUG00000009718,ENSOCUG00000009379,ENSOCUG00000009317,ENSOCUG00000001676,ENSOCUG00000017682,ENSOCUG00000003815,ENSOCUG00000004204,ENSOCUG00000013868,ENSOCUG00000009932,ENSOCUG00000010832,ENSOCUG00000001164
GO:0001937	negative regulation of endothelial cell proliferation	biological_process	0.061388	1	1	42	26	17125	ENSOCUG00000008567
GO:0008038	neuron recognition	biological_process	0.061677	1	1	42	20	17125	ENSOCUG00000002537
GO:0043044	ATP-dependent chromatin remodeling	biological_process	0.061737	1	1	42	20	17125	ENSOCUG00000009379
GO:0006368	transcription elongation from RNA polymerase II promoter	biological_process	0.061851	1	1	42	27	17125	ENSOCUG00000001676
GO:0023051	regulation of signaling	biological_process	0.061993	1	10	42	1956	17125	ENSOCUG00000014011,ENSOCUG00000014464,ENSOCUG00000014733,ENSOCUG00000008567,ENSOCUG00000001676,ENSOCUG00000017362,ENSOCUG00000005161,ENSOCUG00000005128,ENSOCUG00000001816,ENSOCUG00000001164
GO:0071480	cellular response to gamma radiation	biological_process	0.062043	1	1	42	19	17125	ENSOCUG00000001164
GO:1900449	regulation of glutamate receptor signaling pathway	biological_process	0.062066	1	1	42	19	17125	ENSOCUG00000017362
GO:0040001	establishment of mitotic spindle localization	biological_process	0.062092	1	1	42	22	17125	ENSOCUG00000003277
GO:0014888	striated muscle adaptation	biological_process	0.063098	1	1	42	26	17125	ENSOCUG00000001676
GO:0031279	regulation of cyclase activity	biological_process	0.063136	1	1	42	25	17125	ENSOCUG00000008567
GO:0005720	nuclear heterochromatin	cellular_component	0.063153	1	1	42	20	17125	ENSOCUG00000009932
GO:0097150	neuronal stem cell population maintenance	biological_process	0.063435	1	1	42	16	17125	ENSOCUG00000014733
GO:0009966	regulation of signal transduction	biological_process	0.063838	1	9	42	1716	17125	ENSOCUG00000014464,ENSOCUG00000014011,ENSOCUG00000008567,ENSOCUG00000014733,ENSOCUG00000017362,ENSOCUG00000001676,ENSOCUG00000005161,ENSOCUG00000001816,ENSOCUG00000001164
GO:0007411	axon guidance	biological_process	0.063887	1	2	42	116	17125	ENSOCUG00000010827,ENSOCUG00000002537
GO:0043516	regulation of DNA damage response, signal transduction by p53 class mediator	biological_process	0.065136	1	1	42	21	17125	ENSOCUG00000001164
GO:0034061	DNA polymerase activity	molecular_function	0.065324	1	1	42	22	17125	ENSOCUG00000008077
GO:0045124	regulation of bone resorption	biological_process	0.06593	1	1	42	24	17125	ENSOCUG00000008567
GO:0016887	ATPase activity	molecular_function	0.066036	1	3	42	266	17125	ENSOCUG00000008077,ENSOCUG00000004509,ENSOCUG00000010614
GO:0097431	mitotic spindle pole	cellular_component	0.066364	1	1	42	21	17125	ENSOCUG00000014733
GO:0097485	neuron projection guidance	biological_process	0.066668	1	2	42	119	17125	ENSOCUG00000010827,ENSOCUG00000002537
GO:0030857	negative regulation of epithelial cell differentiation	biological_process	0.066773	1	1	42	24	17125	ENSOCUG00000001676
GO:0044093	positive regulation of molecular function	biological_process	0.066896	1	6	42	966	17125	ENSOCUG00000003203,ENSOCUG00000008567,ENSOCUG00000001816,ENSOCUG00000001676,ENSOCUG00000011358,ENSOCUG00000001164
GO:0051148	negative regulation of muscle cell differentiation	biological_process	0.067108	1	1	42	41	17125	ENSOCUG00000001676
GO:0050879	multicellular organismal movement	biological_process	0.067142	1	1	42	26	17125	ENSOCUG00000004509
GO:0050881	musculoskeletal movement	biological_process	0.067142	1	1	42	26	17125	ENSOCUG00000004509
GO:0003774	motor activity	molecular_function	0.067165	1	2	42	109	17125	ENSOCUG00000016706,ENSOCUG00000004509
GO:2001020	regulation of response to DNA damage stimulus	biological_process	0.067327	1	2	42	136	17125	ENSOCUG00000008077,ENSOCUG00000001164
GO:0010646	regulation of cell communication	biological_process	0.067591	1	10	42	1980	17125	ENSOCUG00000014011,ENSOCUG00000014464,ENSOCUG00000014733,ENSOCUG00000008567,ENSOCUG00000001676,ENSOCUG00000017362,ENSOCUG00000005161,ENSOCUG00000005128,ENSOCUG00000001816,ENSOCUG00000001164
GO:0032784	regulation of DNA-templated transcription, elongation	biological_process	0.067971	1	1	42	28	17125	ENSOCUG00000001676
GO:0051960	regulation of nervous system development	biological_process	0.068442	1	4	42	479	17125	ENSOCUG00000014733,ENSOCUG00000008567,ENSOCUG00000001164,ENSOCUG00000001676
GO:0032947	protein complex scaffold	molecular_function	0.068458	1	1	42	20	17125	ENSOCUG00000014011
GO:0051704	multi-organism process	biological_process	0.068931	1	6	42	1094	17125	ENSOCUG00000000727,ENSOCUG00000009718,ENSOCUG00000014464,ENSOCUG00000014733,ENSOCUG00000003815,ENSOCUG00000009317
GO:0030808	regulation of nucleotide biosynthetic process	biological_process	0.069081	1	1	42	27	17125	ENSOCUG00000008567
GO:1900371	regulation of purine nucleotide biosynthetic process	biological_process	0.069081	1	1	42	27	17125	ENSOCUG00000008567
GO:0005815	microtubule organizing center	cellular_component	0.069647	1	4	42	461	17125	ENSOCUG00000006050,ENSOCUG00000003507,ENSOCUG00000003203,ENSOCUG00000014653
GO:0016073	snRNA metabolic process	biological_process	0.070372	1	1	42	21	17125	ENSOCUG00000004204
GO:0070507	regulation of microtubule cytoskeleton organization	biological_process	0.071035	1	2	42	133	17125	ENSOCUG00000003203,ENSOCUG00000016706
GO:0006284	base-excision repair	biological_process	0.071142	1	1	42	25	17125	ENSOCUG00000008077
GO:0016601	Rac protein signal transduction	biological_process	0.071396	1	1	42	20	17125	ENSOCUG00000008567
GO:0010720	positive regulation of cell development	biological_process	0.07176	1	3	42	300	17125	ENSOCUG00000001164,ENSOCUG00000001676,ENSOCUG00000014733
GO:0046850	regulation of bone remodeling	biological_process	0.072624	1	1	42	27	17125	ENSOCUG00000008567
GO:0045738	negative regulation of DNA repair	biological_process	0.072788	1	1	42	19	17125	ENSOCUG00000008077
GO:2000780	negative regulation of double-strand break repair	biological_process	0.072788	1	1	42	19	17125	ENSOCUG00000008077
GO:0060236	regulation of mitotic spindle organization	biological_process	0.073213	1	1	42	26	17125	ENSOCUG00000003203
GO:0009416	response to light stimulus	biological_process	0.073223	1	2	42	168	17125	ENSOCUG00000001164,ENSOCUG00000008567
GO:0017145	stem cell division	biological_process	0.073276	1	1	42	25	17125	ENSOCUG00000014733
GO:0002762	negative regulation of myeloid leukocyte differentiation	biological_process	0.073964	1	1	42	28	17125	ENSOCUG00000008567
GO:1990841	promoter-specific chromatin binding	molecular_function	0.07413	1	1	42	26	17125	ENSOCUG00000001676
GO:0044451	nucleoplasm part	cellular_component	0.074133	1	5	42	755	17125	ENSOCUG00000003507,ENSOCUG00000013868,ENSOCUG00000004204,ENSOCUG00000001676,ENSOCUG00000017682
GO:0045597	positive regulation of cell differentiation	biological_process	0.074502	1	4	42	543	17125	ENSOCUG00000001676,ENSOCUG00000010827,ENSOCUG00000001164,ENSOCUG00000014733
GO:0043085	positive regulation of catalytic activity	biological_process	0.074675	1	5	42	752	17125	ENSOCUG00000003203,ENSOCUG00000008567,ENSOCUG00000001676,ENSOCUG00000001816,ENSOCUG00000011358
GO:0032501	multicellular organismal process	biological_process	0.074848	1	17	42	4711	17125	ENSOCUG00000009932,ENSOCUG00000014464,ENSOCUG00000008077,ENSOCUG00000008567,ENSOCUG00000014733,ENSOCUG00000009317,ENSOCUG00000001676,ENSOCUG00000002537,ENSOCUG00000001816,ENSOCUG00000001164,ENSOCUG00000015320,ENSOCUG00000009718,ENSOCUG00000000727,ENSOCUG00000004509,ENSOCUG00000014011,ENSOCUG00000003815,ENSOCUG00000010827
GO:0046823	negative regulation of nucleocytoplasmic transport	biological_process	0.075158	1	1	42	23	17125	ENSOCUG00000008567
GO:0050768	negative regulation of neurogenesis	biological_process	0.075654	1	2	42	146	17125	ENSOCUG00000008567,ENSOCUG00000014733
GO:1990752	microtubule end	cellular_component	0.075733	1	1	42	19	17125	ENSOCUG00000014733
GO:0097502	mannosylation	biological_process	0.076001	1	1	42	28	17125	ENSOCUG00000017847
GO:0007200	phospholipase C-activating G-protein coupled receptor signaling pathway	biological_process	0.076004	1	1	42	31	17125	ENSOCUG00000001816
GO:0070076	histone lysine demethylation	biological_process	0.076207	1	1	42	19	17125	ENSOCUG00000001164
GO:0050896	response to stimulus	biological_process	0.076354	1	20	42	5991	17125	ENSOCUG00000005161,ENSOCUG00000004204,ENSOCUG00000017682,ENSOCUG00000011358,ENSOCUG00000010827,ENSOCUG00000017362,ENSOCUG00000014011,ENSOCUG00000009718,ENSOCUG00000001164,ENSOCUG00000001816,ENSOCUG00000002537,ENSOCUG00000005128,ENSOCUG00000001676,ENSOCUG00000009317,ENSOCUG00000014733,ENSOCUG00000008567,ENSOCUG00000014464,ENSOCUG00000008077,ENSOCUG00000009932,ENSOCUG00000013868
GO:0006171	cAMP biosynthetic process	biological_process	0.076456	1	1	42	23	17125	ENSOCUG00000008567
GO:0098813	nuclear chromosome segregation	biological_process	0.076688	1	2	42	157	17125	ENSOCUG00000006050,ENSOCUG00000017682
GO:0048854	brain morphogenesis	biological_process	0.07741	1	1	42	24	17125	ENSOCUG00000008567
GO:0044767	single-organism developmental process	biological_process	0.07796	1	15	42	3473	17125	ENSOCUG00000009932,ENSOCUG00000002537,ENSOCUG00000001816,ENSOCUG00000015320,ENSOCUG00000001164,ENSOCUG00000008077,ENSOCUG00000009718,ENSOCUG00000014464,ENSOCUG00000000727,ENSOCUG00000014011,ENSOCUG00000008567,ENSOCUG00000014733,ENSOCUG00000003815,ENSOCUG00000010827,ENSOCUG00000001676
GO:0071214	cellular response to abiotic stimulus	biological_process	0.078119	1	2	42	175	17125	ENSOCUG00000001164,ENSOCUG00000004204
GO:0090224	regulation of spindle organization	biological_process	0.078354	1	1	42	27	17125	ENSOCUG00000003203
GO:0040007	growth	biological_process	0.079149	1	4	42	552	17125	ENSOCUG00000001676,ENSOCUG00000003815,ENSOCUG00000014733,ENSOCUG00000014464
GO:0008542	visual learning	biological_process	0.079351	1	1	42	31	17125	ENSOCUG00000008567
GO:0042162	telomeric DNA binding	molecular_function	0.079385	1	1	42	29	17125	ENSOCUG00000001164
GO:0042771	intrinsic apoptotic signaling pathway in response to DNA damage by p53 class mediator	biological_process	0.079435	1	1	42	32	17125	ENSOCUG00000001164
GO:0042063	gliogenesis	biological_process	0.079438	1	2	42	159	17125	ENSOCUG00000008567,ENSOCUG00000001676
GO:0032452	histone demethylase activity	molecular_function	0.079639	1	1	42	19	17125	ENSOCUG00000001164
GO:0043596	nuclear replication fork	cellular_component	0.079824	1	1	42	24	17125	ENSOCUG00000013868
GO:0030198	extracellular matrix organization	biological_process	0.079829	1	2	42	151	17125	ENSOCUG00000014464,ENSOCUG00000008567
GO:0051293	establishment of spindle localization	biological_process	0.080035	1	1	42	27	17125	ENSOCUG00000003277
GO:0048483	autonomic nervous system development	biological_process	0.080695	1	1	42	33	17125	ENSOCUG00000008567
GO:0016577	histone demethylation	biological_process	0.081312	1	1	42	21	17125	ENSOCUG00000001164
GO:0010799	regulation of peptidyl-threonine phosphorylation	biological_process	0.081318	1	1	42	27	17125	ENSOCUG00000011358
GO:0043062	extracellular structure organization	biological_process	0.081443	1	2	42	152	17125	ENSOCUG00000008567,ENSOCUG00000014464
GO:0032502	developmental process	biological_process	0.082048	1	15	42	3502	17125	ENSOCUG00000001676,ENSOCUG00000010827,ENSOCUG00000003815,ENSOCUG00000014733,ENSOCUG00000008567,ENSOCUG00000014011,ENSOCUG00000008077,ENSOCUG00000014464,ENSOCUG00000009718,ENSOCUG00000000727,ENSOCUG00000015320,ENSOCUG00000001164,ENSOCUG00000001816,ENSOCUG00000002537,ENSOCUG00000009932
GO:2001239	regulation of extrinsic apoptotic signaling pathway in absence of ligand	biological_process	0.082105	1	1	42	28	17125	ENSOCUG00000008567
GO:0001047	core promoter binding	molecular_function	0.082223	1	1	42	29	17125	ENSOCUG00000001676
GO:0001953	negative regulation of cell-matrix adhesion	biological_process	0.082225	1	1	42	26	17125	ENSOCUG00000008567
GO:0061061	muscle structure development	biological_process	0.082463	1	3	42	365	17125	ENSOCUG00000008567,ENSOCUG00000001676,ENSOCUG00000010827
GO:0001934	positive regulation of protein phosphorylation	biological_process	0.082672	1	4	42	560	17125	ENSOCUG00000001676,ENSOCUG00000011358,ENSOCUG00000001816,ENSOCUG00000003203
GO:0034645	cellular macromolecule biosynthetic process	biological_process	0.083091	1	12	42	3259	17125	ENSOCUG00000003815,ENSOCUG00000009317,ENSOCUG00000001676,ENSOCUG00000017682,ENSOCUG00000008077,ENSOCUG00000009718,ENSOCUG00000010614,ENSOCUG00000017847,ENSOCUG00000001164,ENSOCUG00000010832,ENSOCUG00000009932,ENSOCUG00000013868
GO:0051726	regulation of cell cycle	biological_process	0.083139	1	4	42	586	17125	ENSOCUG00000016706,ENSOCUG00000014733,ENSOCUG00000003203,ENSOCUG00000001676
GO:0046058	cAMP metabolic process	biological_process	0.083389	1	1	42	25	17125	ENSOCUG00000008567
GO:2000134	negative regulation of G1/S transition of mitotic cell cycle	biological_process	0.083759	1	1	42	28	17125	ENSOCUG00000001676
GO:0043566	structure-specific DNA binding	molecular_function	0.083869	1	2	42	179	17125	ENSOCUG00000017682,ENSOCUG00000001676
GO:0032886	regulation of microtubule-based process	biological_process	0.083905	1	2	42	150	17125	ENSOCUG00000016706,ENSOCUG00000003203
GO:0042246	tissue regeneration	biological_process	0.084182	1	1	42	33	17125	ENSOCUG00000001676
GO:0006354	DNA-templated transcription, elongation	biological_process	0.084361	1	1	42	37	17125	ENSOCUG00000001676
GO:0007632	visual behavior	biological_process	0.084459	1	1	42	32	17125	ENSOCUG00000008567
GO:0034641	cellular nitrogen compound metabolic process	biological_process	0.084696	1	15	42	4339	17125	ENSOCUG00000013868,ENSOCUG00000009932,ENSOCUG00000010832,ENSOCUG00000001164,ENSOCUG00000009718,ENSOCUG00000008077,ENSOCUG00000010614,ENSOCUG00000004509,ENSOCUG00000008567,ENSOCUG00000009379,ENSOCUG00000003815,ENSOCUG00000009317,ENSOCUG00000001676,ENSOCUG00000017682,ENSOCUG00000004204
GO:1902808	positive regulation of cell cycle G1/S phase transition	biological_process	0.085001	1	1	42	29	17125	ENSOCUG00000001676
GO:1902807	negative regulation of cell cycle G1/S phase transition	biological_process	0.085325	1	1	42	30	17125	ENSOCUG00000001676
GO:0051642	centrosome localization	biological_process	0.085593	1	1	42	24	17125	ENSOCUG00000014733
GO:0045981	positive regulation of nucleotide metabolic process	biological_process	0.085953	1	1	42	32	17125	ENSOCUG00000008567
GO:1900544	positive regulation of purine nucleotide metabolic process	biological_process	0.085953	1	1	42	32	17125	ENSOCUG00000008567
GO:0006482	protein demethylation	biological_process	0.086184	1	1	42	23	17125	ENSOCUG00000001164
GO:0008214	protein dealkylation	biological_process	0.086184	1	1	42	23	17125	ENSOCUG00000001164
GO:0048872	homeostasis of number of cells	biological_process	0.087874	1	2	42	176	17125	ENSOCUG00000001676,ENSOCUG00000003815
GO:0045685	regulation of glial cell differentiation	biological_process	0.087987	1	1	42	33	17125	ENSOCUG00000008567
GO:0045661	regulation of myoblast differentiation	biological_process	0.088111	1	1	42	36	17125	ENSOCUG00000010827
GO:0010718	positive regulation of epithelial to mesenchymal transition	biological_process	0.088924	1	1	42	30	17125	ENSOCUG00000001676
GO:0048599	oocyte development	biological_process	0.090877	1	1	42	30	17125	ENSOCUG00000003815
GO:1900181	negative regulation of protein localization to nucleus	biological_process	0.090904	1	1	42	30	17125	ENSOCUG00000008567
GO:0001938	positive regulation of endothelial cell proliferation	biological_process	0.091353	1	1	42	42	17125	ENSOCUG00000008567
GO:0030374	ligand-dependent nuclear receptor transcription coactivator activity	molecular_function	0.091422	1	1	42	31	17125	ENSOCUG00000001164
GO:0051961	negative regulation of nervous system development	biological_process	0.092262	1	2	42	159	17125	ENSOCUG00000014733,ENSOCUG00000008567
GO:1901796	regulation of signal transduction by p53 class mediator	biological_process	0.092292	1	1	42	39	17125	ENSOCUG00000001164
GO:0030199	collagen fibril organization	biological_process	0.092412	1	1	42	31	17125	ENSOCUG00000008567
GO:0043407	negative regulation of MAP kinase activity	biological_process	0.092416	1	1	42	44	17125	ENSOCUG00000008567
GO:0007399	nervous system development	biological_process	0.092768	1	7	42	1220	17125	ENSOCUG00000001164,ENSOCUG00000001676,ENSOCUG00000010827,ENSOCUG00000002537,ENSOCUG00000014733,ENSOCUG00000008567,ENSOCUG00000014011
GO:0001932	regulation of protein phosphorylation	biological_process	0.093251	1	5	42	835	17125	ENSOCUG00000008567,ENSOCUG00000003203,ENSOCUG00000001676,ENSOCUG00000011358,ENSOCUG00000001816
GO:0021537	telencephalon development	biological_process	0.093454	1	2	42	145	17125	ENSOCUG00000008567,ENSOCUG00000014733
GO:0006303	double-strand break repair via nonhomologous end joining	biological_process	0.093678	1	1	42	32	17125	ENSOCUG00000008077
GO:0048708	astrocyte differentiation	biological_process	0.093925	1	1	42	40	17125	ENSOCUG00000008567
GO:0042327	positive regulation of phosphorylation	biological_process	0.09394	1	4	42	587	17125	ENSOCUG00000003203,ENSOCUG00000001676,ENSOCUG00000001816,ENSOCUG00000011358
GO:0048168	regulation of neuronal synaptic plasticity	biological_process	0.094211	1	1	42	27	17125	ENSOCUG00000008567
GO:0010564	regulation of cell cycle process	biological_process	0.094213	1	3	42	371	17125	ENSOCUG00000001676,ENSOCUG00000016706,ENSOCUG00000003203
GO:0045910	negative regulation of DNA recombination	biological_process	0.094578	1	1	42	24	17125	ENSOCUG00000008077
GO:0032451	demethylase activity	molecular_function	0.094706	1	1	42	26	17125	ENSOCUG00000001164
GO:0045596	negative regulation of cell differentiation	biological_process	0.094862	1	3	42	400	17125	ENSOCUG00000014733,ENSOCUG00000008567,ENSOCUG00000001676
GO:0042127	regulation of cell proliferation	biological_process	0.095834	1	5	42	881	17125	ENSOCUG00000008567,ENSOCUG00000014733,ENSOCUG00000008561,ENSOCUG00000001164,ENSOCUG00000001676
GO:0045604	regulation of epidermal cell differentiation	biological_process	0.096155	1	1	42	37	17125	ENSOCUG00000001676
GO:1901216	positive regulation of neuron death	biological_process	0.096437	1	1	42	35	17125	ENSOCUG00000008567
GO:0034103	regulation of tissue remodeling	biological_process	0.096887	1	1	42	34	17125	ENSOCUG00000008567
GO:0000779	condensed chromosome, centromeric region	cellular_component	0.097152	1	1	42	31	17125	ENSOCUG00000006050
GO:0045453	bone resorption	biological_process	0.097191	1	1	42	39	17125	ENSOCUG00000008567
GO:2001238	positive regulation of extrinsic apoptotic signaling pathway	biological_process	0.097858	1	1	42	36	17125	ENSOCUG00000008567
GO:0009994	oocyte differentiation	biological_process	0.097996	1	1	42	33	17125	ENSOCUG00000003815
GO:0040029	regulation of gene expression, epigenetic	biological_process	0.098386	1	2	42	156	17125	ENSOCUG00000001676,ENSOCUG00000009379
GO:0031519	PcG protein complex	cellular_component	0.098401	1	1	42	35	17125	ENSOCUG00000001676
GO:0019219	regulation of nucleobase-containing compound metabolic process	biological_process	0.098508	1	10	42	2390	17125	ENSOCUG00000010614,ENSOCUG00000008077,ENSOCUG00000009718,ENSOCUG00000009379,ENSOCUG00000008567,ENSOCUG00000001676,ENSOCUG00000003815,ENSOCUG00000009932,ENSOCUG00000010832,ENSOCUG00000001164
GO:0044707	single-multicellular organism process	biological_process	0.098534	1	16	42	4535	17125	ENSOCUG00000015320,ENSOCUG00000001164,ENSOCUG00000001816,ENSOCUG00000002537,ENSOCUG00000010827,ENSOCUG00000003815,ENSOCUG00000009718,ENSOCUG00000000727,ENSOCUG00000014011,ENSOCUG00000004509,ENSOCUG00000009932,ENSOCUG00000001676,ENSOCUG00000008567,ENSOCUG00000014733,ENSOCUG00000014464,ENSOCUG00000008077
GO:0034605	cellular response to heat	biological_process	0.098623	1	1	42	33	17125	ENSOCUG00000008567
GO:0007422	peripheral nervous system development	biological_process	0.098658	1	1	42	41	17125	ENSOCUG00000008567
GO:0060284	regulation of cell development	biological_process	0.098863	1	4	42	542	17125	ENSOCUG00000001164,ENSOCUG00000001676,ENSOCUG00000008567,ENSOCUG00000014733
GO:0048869	cellular developmental process	biological_process	0.099496	1	11	42	2405	17125	ENSOCUG00000000727,ENSOCUG00000014011,ENSOCUG00000008567,ENSOCUG00000014733,ENSOCUG00000010827,ENSOCUG00000003815,ENSOCUG00000001676,ENSOCUG00000009932,ENSOCUG00000002537,ENSOCUG00000015320,ENSOCUG00000001164
GO:0007264	small GTPase mediated signal transduction	biological_process	0.099959	1	3	42	327	17125	ENSOCUG00000005161,ENSOCUG00000001816,ENSOCUG00000008567
GO:0009059	macromolecule biosynthetic process	biological_process	0.10011	1	12	42	3355	17125	ENSOCUG00000001164,ENSOCUG00000010832,ENSOCUG00000013868,ENSOCUG00000009932,ENSOCUG00000001676,ENSOCUG00000017682,ENSOCUG00000009317,ENSOCUG00000003815,ENSOCUG00000017847,ENSOCUG00000010614,ENSOCUG00000009718,ENSOCUG00000008077
GO:0060042	retina morphogenesis in camera-type eye	biological_process	0.10025	1	1	42	32	17125	ENSOCUG00000000727
GO:0006950	response to stress	biological_process	0.10074	1	9	42	2052	17125	ENSOCUG00000009932,ENSOCUG00000013868,ENSOCUG00000001164,ENSOCUG00000008567,ENSOCUG00000008077,ENSOCUG00000004204,ENSOCUG00000001676,ENSOCUG00000017682,ENSOCUG00000009317
GO:0046605	regulation of centrosome cycle	biological_process	0.10112	1	1	42	34	17125	ENSOCUG00000016706
GO:0045171	intercellular bridge	cellular_component	0.10141	1	1	42	41	17125	ENSOCUG00000003203
GO:0003300	cardiac muscle hypertrophy	biological_process	0.10277	1	1	42	33	17125	ENSOCUG00000001676
GO:0090596	sensory organ morphogenesis	biological_process	0.10285	1	2	42	179	17125	ENSOCUG00000008567,ENSOCUG00000000727
GO:0044699	single-organism process	biological_process	0.10421	1	32	42	10549	17125	ENSOCUG00000001816,ENSOCUG00000002537,ENSOCUG00000004204,ENSOCUG00000005161,ENSOCUG00000003815,ENSOCUG00000006050,ENSOCUG00000010827,ENSOCUG00000011358,ENSOCUG00000009379,ENSOCUG00000016706,ENSOCUG00000009718,ENSOCUG00000014011,ENSOCUG00000008561,ENSOCUG00000003277,ENSOCUG00000003203,ENSOCUG00000009932,ENSOCUG00000009317,ENSOCUG00000008567,ENSOCUG00000014733,ENSOCUG00000008077,ENSOCUG00000017847,…
GO:0032991	macromolecular complex	cellular_component	0.10448	1	14	42	3903	17125	ENSOCUG00000001164,ENSOCUG00000009932,ENSOCUG00000013868,ENSOCUG00000003203,ENSOCUG00000003507,ENSOCUG00000003277,ENSOCUG00000017682,ENSOCUG00000001676,ENSOCUG00000009317,ENSOCUG00000006050,ENSOCUG00000004204,ENSOCUG00000004509,ENSOCUG00000016706,ENSOCUG00000014733
GO:0014896	muscle hypertrophy	biological_process	0.10458	1	1	42	35	17125	ENSOCUG00000001676
GO:0014897	striated muscle hypertrophy	biological_process	0.10458	1	1	42	35	17125	ENSOCUG00000001676
GO:0008544	epidermis development	biological_process	0.10476	1	2	42	187	17125	ENSOCUG00000008567,ENSOCUG00000001676
GO:0000726	non-recombinational repair	biological_process	0.10477	1	1	42	36	17125	ENSOCUG00000008077
GO:0030425	dendrite	cellular_component	0.1049	1	2	42	158	17125	ENSOCUG00000005128,ENSOCUG00000008567
GO:0010721	negative regulation of cell development	biological_process	0.10588	1	2	42	182	17125	ENSOCUG00000014733,ENSOCUG00000008567
GO:0018105	peptidyl-serine phosphorylation	biological_process	0.10608	1	2	42	164	17125	ENSOCUG00000011358,ENSOCUG00000014821
GO:0051302	regulation of cell division	biological_process	0.10628	1	2	42	190	17125	ENSOCUG00000016706,ENSOCUG00000014733
GO:1990391	DNA repair complex	cellular_component	0.10632	1	1	42	29	17125	ENSOCUG00000001164
GO:0045670	regulation of osteoclast differentiation	biological_process	0.10664	1	1	42	45	17125	ENSOCUG00000008567
GO:0035987	endodermal cell differentiation	biological_process	0.10679	1	1	42	35	17125	ENSOCUG00000015320
GO:0005634	nucleus	cellular_component	0.10702	1	16	42	4359	17125	ENSOCUG00000014733,ENSOCUG00000001676,ENSOCUG00000003277,ENSOCUG00000013868,ENSOCUG00000009932,ENSOCUG00000003507,ENSOCUG00000003203,ENSOCUG00000003483,ENSOCUG00000009379,ENSOCUG00000010614,ENSOCUG00000004204,ENSOCUG00000017682,ENSOCUG00000003815,ENSOCUG00000010827,ENSOCUG00000006050,ENSOCUG00000001164
GO:0090317	negative regulation of intracellular protein transport	biological_process	0.10713	1	1	42	41	17125	ENSOCUG00000008567
GO:0046580	negative regulation of Ras protein signal transduction	biological_process	0.10744	1	1	42	33	17125	ENSOCUG00000008567
GO:0016574	histone ubiquitination	biological_process	0.10802	1	1	42	37	17125	ENSOCUG00000001164
GO:0010332	response to gamma radiation	biological_process	0.10827	1	1	42	35	17125	ENSOCUG00000001164
GO:0006835	dicarboxylic acid transport	biological_process	0.10858	1	1	42	32	17125	ENSOCUG00000008567
GO:0050805	negative regulation of synaptic transmission	biological_process	0.10953	1	1	42	33	17125	ENSOCUG00000008567
GO:0035249	synaptic transmission, glutamatergic	biological_process	0.11067	1	1	42	30	17125	ENSOCUG00000008567
GO:0008593	regulation of Notch signaling pathway	biological_process	0.11117	1	1	42	49	17125	ENSOCUG00000014464
GO:0042102	positive regulation of T cell proliferation	biological_process	0.11117	1	1	42	52	17125	ENSOCUG00000008561
GO:0008023	transcription elongation factor complex	cellular_component	0.11176	1	1	42	39	17125	ENSOCUG00000013868
GO:0031490	chromatin DNA binding	molecular_function	0.11199	1	1	42	59	17125	ENSOCUG00000001676
GO:0006334	nucleosome assembly	biological_process	0.112	1	1	42	57	17125	ENSOCUG00000009379
GO:0030295	protein kinase activator activity	molecular_function	0.11202	1	1	42	43	17125	ENSOCUG00000011358
GO:0001706	endoderm formation	biological_process	0.11238	1	1	42	37	17125	ENSOCUG00000015320
GO:0097458	neuron part	cellular_component	0.11269	1	4	42	561	17125	ENSOCUG00000008567,ENSOCUG00000005128,ENSOCUG00000014011,ENSOCUG00000003203
GO:0009967	positive regulation of signal transduction	biological_process	0.11272	1	5	42	903	17125	ENSOCUG00000014011,ENSOCUG00000008567,ENSOCUG00000014733,ENSOCUG00000001816,ENSOCUG00000001676
GO:0043010	camera-type eye development	biological_process	0.11352	1	2	42	187	17125	ENSOCUG00000008567,ENSOCUG00000000727
GO:0001822	kidney development	biological_process	0.11371	1	2	42	182	17125	ENSOCUG00000001816,ENSOCUG00000008567
GO:0070301	cellular response to hydrogen peroxide	biological_process	0.11458	1	1	42	43	17125	ENSOCUG00000001676
GO:0071695	anatomical structure maturation	biological_process	0.11464	1	1	42	37	17125	ENSOCUG00000008567
GO:0006807	nitrogen compound metabolic process	biological_process	0.11481	1	15	42	4529	17125	ENSOCUG00000009932,ENSOCUG00000013868,ENSOCUG00000010832,ENSOCUG00000001164,ENSOCUG00000010614,ENSOCUG00000004509,ENSOCUG00000008077,ENSOCUG00000009718,ENSOCUG00000009379,ENSOCUG00000008567,ENSOCUG00000009317,ENSOCUG00000001676,ENSOCUG00000017682,ENSOCUG00000003815,ENSOCUG00000004204
GO:0051149	positive regulation of muscle cell differentiation	biological_process	0.11487	1	1	42	46	17125	ENSOCUG00000010827
GO:0003012	muscle system process	biological_process	0.11501	1	2	42	200	17125	ENSOCUG00000004509,ENSOCUG00000001676
GO:0044456	synapse part	cellular_component	0.1151	1	3	42	339	17125	ENSOCUG00000008567,ENSOCUG00000005128,ENSOCUG00000017362
GO:0044260	cellular macromolecule metabolic process	biological_process	0.11537	1	20	42	6037	17125	ENSOCUG00000010832,ENSOCUG00000001816,ENSOCUG00000001164,ENSOCUG00000010614,ENSOCUG00000009718,ENSOCUG00000009379,ENSOCUG00000014821,ENSOCUG00000011358,ENSOCUG00000017682,ENSOCUG00000003815,ENSOCUG00000004204,ENSOCUG00000009932,ENSOCUG00000013868,ENSOCUG00000003203,ENSOCUG00000003483,ENSOCUG00000017847,ENSOCUG00000008077,ENSOCUG00000008567,ENSOCUG00000001676,ENSOCUG00000009317
GO:0052652	cyclic purine nucleotide metabolic process	biological_process	0.116	1	1	42	41	17125	ENSOCUG00000008567
GO:0008306	associative learning	biological_process	0.11669	1	1	42	45	17125	ENSOCUG00000008567
GO:0032270	positive regulation of cellular protein metabolic process	biological_process	0.11705	1	5	42	898	17125	ENSOCUG00000001164,ENSOCUG00000001816,ENSOCUG00000001676,ENSOCUG00000011358,ENSOCUG00000003203
GO:0031323	regulation of cellular metabolic process	biological_process	0.11714	1	14	42	3697	17125	ENSOCUG00000009718,ENSOCUG00000008077,ENSOCUG00000010614,ENSOCUG00000008567,ENSOCUG00000009379,ENSOCUG00000003815,ENSOCUG00000001676,ENSOCUG00000011358,ENSOCUG00000003203,ENSOCUG00000009932,ENSOCUG00000013230,ENSOCUG00000010832,ENSOCUG00000001816,ENSOCUG00000001164
GO:0016445	somatic diversification of immunoglobulins	biological_process	0.11733	1	1	42	42	17125	ENSOCUG00000008077
GO:0035861	site of double-strand break	cellular_component	0.11759	1	1	42	31	17125	ENSOCUG00000009932
GO:0072332	intrinsic apoptotic signaling pathway by p53 class mediator	biological_process	0.11787	1	1	42	52	17125	ENSOCUG00000001164
GO:0042325	regulation of phosphorylation	biological_process	0.11796	1	5	42	905	17125	ENSOCUG00000008567,ENSOCUG00000003203,ENSOCUG00000001676,ENSOCUG00000001816,ENSOCUG00000011358
GO:0002088	lens development in camera-type eye	biological_process	0.11804	1	1	42	42	17125	ENSOCUG00000000727
GO:0050794	regulation of cellular process	biological_process	0.11813	1	24	42	7738	17125	ENSOCUG00000003203,ENSOCUG00000009932,ENSOCUG00000008567,ENSOCUG00000014733,ENSOCUG00000008077,ENSOCUG00000014464,ENSOCUG00000001676,ENSOCUG00000002537,ENSOCUG00000010832,ENSOCUG00000013230,ENSOCUG00000005128,ENSOCUG00000001164,ENSOCUG00000001816,ENSOCUG00000016706,ENSOCUG00000009379,ENSOCUG00000009718,ENSOCUG00000010614,ENSOCUG00000014011,ENSOCUG00000008561,ENSOCUG00000005161,ENSOCUG00000003815,…
GO:0021695	cerebellar cortex development	biological_process	0.11866	1	1	42	38	17125	ENSOCUG00000001676
GO:0034453	microtubule anchoring	biological_process	0.11949	1	1	42	40	17125	ENSOCUG00000006050
GO:0032835	glomerulus development	biological_process	0.11972	1	1	42	38	17125	ENSOCUG00000001816
GO:0051153	regulation of striated muscle cell differentiation	biological_process	0.11986	1	1	42	54	17125	ENSOCUG00000001676
GO:0018024	histone-lysine N-methyltransferase activity	molecular_function	0.12018	1	1	42	35	17125	ENSOCUG00000001676
GO:0021872	forebrain generation of neurons	biological_process	0.12028	1	1	42	44	17125	ENSOCUG00000014733
GO:0048844	artery morphogenesis	biological_process	0.1207	1	1	42	40	17125	ENSOCUG00000008567
GO:1902106	negative regulation of leukocyte differentiation	biological_process	0.12077	1	1	42	61	17125	ENSOCUG00000008567
GO:0043197	dendritic spine	cellular_component	0.12169	1	1	42	35	17125	ENSOCUG00000005128
GO:0016568	chromatin modification	biological_process	0.12196	1	3	42	377	17125	ENSOCUG00000001164,ENSOCUG00000001676,ENSOCUG00000009379
GO:0007062	sister chromatid cohesion	biological_process	0.12267	1	1	42	40	17125	ENSOCUG00000006050
GO:0006342	chromatin silencing	biological_process	0.1228	1	1	42	33	17125	ENSOCUG00000001676
GO:0008625	extrinsic apoptotic signaling pathway via death domain receptors	biological_process	0.12301	1	1	42	50	17125	ENSOCUG00000008567
GO:0007420	brain development	biological_process	0.12327	1	3	42	360	17125	ENSOCUG00000001676,ENSOCUG00000014733,ENSOCUG00000008567
GO:0042060	wound healing	biological_process	0.12346	1	2	42	212	17125	ENSOCUG00000001676,ENSOCUG00000008567
GO:0018209	peptidyl-serine modification	biological_process	0.12355	1	2	42	181	17125	ENSOCUG00000011358,ENSOCUG00000014821
GO:0045638	negative regulation of myeloid cell differentiation	biological_process	0.12441	1	1	42	52	17125	ENSOCUG00000008567
GO:0038034	signal transduction in absence of ligand	biological_process	0.12478	1	1	42	44	17125	ENSOCUG00000008567
GO:0097192	extrinsic apoptotic signaling pathway in absence of ligand	biological_process	0.12478	1	1	42	44	17125	ENSOCUG00000008567
GO:0009190	cyclic nucleotide biosynthetic process	biological_process	0.12492	1	1	42	43	17125	ENSOCUG00000008567
GO:0044291	cell-cell contact zone	cellular_component	0.12492	1	1	42	43	17125	ENSOCUG00000000727
GO:0019209	kinase activator activity	molecular_function	0.12569	1	1	42	48	17125	ENSOCUG00000011358
GO:0005657	replication fork	cellular_component	0.12572	1	1	42	43	17125	ENSOCUG00000013868
GO:0031399	regulation of protein modification process	biological_process	0.12573	1	6	42	1165	17125	ENSOCUG00000008567,ENSOCUG00000003203,ENSOCUG00000001164,ENSOCUG00000001676,ENSOCUG00000001816,ENSOCUG00000011358
GO:0043408	regulation of MAPK cascade	biological_process	0.12655	1	3	42	420	17125	ENSOCUG00000008567,ENSOCUG00000001816,ENSOCUG00000001676
GO:0060291	long-term synaptic potentiation	biological_process	0.12656	1	1	42	42	17125	ENSOCUG00000008567
GO:1903650	negative regulation of cytoplasmic transport	biological_process	0.12822	1	1	42	46	17125	ENSOCUG00000008567
GO:2001243	negative regulation of intrinsic apoptotic signaling pathway	biological_process	0.12823	1	1	42	63	17125	ENSOCUG00000001164
GO:0010812	negative regulation of cell-substrate adhesion	biological_process	0.12831	1	1	42	41	17125	ENSOCUG00000008567
GO:0051705	multi-organism behavior	biological_process	0.12876	1	1	42	49	17125	ENSOCUG00000003815
GO:0043414	macromolecule methylation	biological_process	0.12888	1	2	42	210	17125	ENSOCUG00000001676,ENSOCUG00000009379
GO:0051782	negative regulation of cell division	biological_process	0.12895	1	1	42	51	17125	ENSOCUG00000014733
GO:0070936	protein K48-linked ubiquitination	biological_process	0.12896	1	1	42	40	17125	ENSOCUG00000003483
GO:2001233	regulation of apoptotic signaling pathway	biological_process	0.12935	1	2	42	259	17125	ENSOCUG00000001164,ENSOCUG00000008567
GO:0009150	purine ribonucleotide metabolic process	biological_process	0.13052	1	2	42	253	17125	ENSOCUG00000008567,ENSOCUG00000004509
GO:0017111	nucleoside-triphosphatase activity	molecular_function	0.13078	1	4	42	644	17125	ENSOCUG00000010614,ENSOCUG00000004509,ENSOCUG00000008077,ENSOCUG00000016706
GO:0048583	regulation of response to stimulus	biological_process	0.13131	1	10	42	2275	17125	ENSOCUG00000001676,ENSOCUG00000017362,ENSOCUG00000005161,ENSOCUG00000014011,ENSOCUG00000008077,ENSOCUG00000014464,ENSOCUG00000014733,ENSOCUG00000008567,ENSOCUG00000001816,ENSOCUG00000001164
GO:0072001	renal system development	biological_process	0.13131	1	2	42	196	17125	ENSOCUG00000001816,ENSOCUG00000008567
GO:0051058	negative regulation of small GTPase mediated signal transduction	biological_process	0.13195	1	1	42	38	17125	ENSOCUG00000008567
GO:0042054	histone methyltransferase activity	molecular_function	0.13218	1	1	42	41	17125	ENSOCUG00000001676
GO:0021782	glial cell development	biological_process	0.13343	1	1	42	58	17125	ENSOCUG00000008567
GO:0034644	cellular response to UV	biological_process	0.13373	1	1	42	53	17125	ENSOCUG00000001164
GO:0044249	cellular biosynthetic process	biological_process	0.13396	1	13	42	3873	17125	ENSOCUG00000009718,ENSOCUG00000008077,ENSOCUG00000010614,ENSOCUG00000017847,ENSOCUG00000008567,ENSOCUG00000003815,ENSOCUG00000001676,ENSOCUG00000017682,ENSOCUG00000009317,ENSOCUG00000013868,ENSOCUG00000009932,ENSOCUG00000010832,ENSOCUG00000001164
GO:0043500	muscle adaptation	biological_process	0.1342	1	1	42	50	17125	ENSOCUG00000001676
GO:0000281	mitotic cytokinesis	biological_process	0.13451	1	1	42	41	17125	ENSOCUG00000003277
GO:2000738	positive regulation of stem cell differentiation	biological_process	0.13497	1	1	42	44	17125	ENSOCUG00000001676
GO:0002039	p53 binding	molecular_function	0.135	1	1	42	47	17125	ENSOCUG00000001164
GO:0044309	neuron spine	cellular_component	0.13507	1	1	42	38	17125	ENSOCUG00000005128
GO:0016278	lysine N-methyltransferase activity	molecular_function	0.13517	1	1	42	45	17125	ENSOCUG00000001676
GO:0016279	protein-lysine N-methyltransferase activity	molecular_function	0.13517	1	1	42	45	17125	ENSOCUG00000001676
GO:0031497	chromatin assembly	biological_process	0.13529	1	1	42	67	17125	ENSOCUG00000009379
GO:0016835	carbon-oxygen lyase activity	molecular_function	0.13535	1	1	42	57	17125	ENSOCUG00000008077
GO:0042692	muscle cell differentiation	biological_process	0.13605	1	2	42	227	17125	ENSOCUG00000010827,ENSOCUG00000001676
GO:0070988	demethylation	biological_process	0.13624	1	1	42	41	17125	ENSOCUG00000001164
GO:0030330	DNA damage response, signal transduction by p53 class mediator	biological_process	0.13714	1	1	42	48	17125	ENSOCUG00000001164
GO:0045682	regulation of epidermis development	biological_process	0.13759	1	1	42	57	17125	ENSOCUG00000001676
GO:0030864	cortical actin cytoskeleton	cellular_component	0.13846	1	1	42	41	17125	ENSOCUG00000005128
GO:0045814	negative regulation of gene expression, epigenetic	biological_process	0.13856	1	1	42	40	17125	ENSOCUG00000001676
GO:0046717	acid secretion	biological_process	0.13858	1	1	42	55	17125	ENSOCUG00000008567
GO:0045445	myoblast differentiation	biological_process	0.13858	1	1	42	58	17125	ENSOCUG00000010827
GO:0046849	bone remodeling	biological_process	0.13923	1	1	42	56	17125	ENSOCUG00000008567
GO:0009259	ribonucleotide metabolic process	biological_process	0.13965	1	2	42	263	17125	ENSOCUG00000004509,ENSOCUG00000008567
GO:0009408	response to heat	biological_process	0.14003	1	1	42	55	17125	ENSOCUG00000008567
GO:0007565	female pregnancy	biological_process	0.14106	1	1	42	59	17125	ENSOCUG00000009718
GO:0051171	regulation of nitrogen compound metabolic process	biological_process	0.14167	1	10	42	2552	17125	ENSOCUG00000009379,ENSOCUG00000008567,ENSOCUG00000010614,ENSOCUG00000008077,ENSOCUG00000009718,ENSOCUG00000001676,ENSOCUG00000003815,ENSOCUG00000010832,ENSOCUG00000009932,ENSOCUG00000001164
GO:0001936	regulation of endothelial cell proliferation	biological_process	0.14173	1	1	42	65	17125	ENSOCUG00000008567
GO:0005813	centrosome	cellular_component	0.14204	1	3	42	388	17125	ENSOCUG00000006050,ENSOCUG00000014653,ENSOCUG00000003507
GO:0006163	purine nucleotide metabolic process	biological_process	0.14282	1	2	42	264	17125	ENSOCUG00000004509,ENSOCUG00000008567
GO:0051247	positive regulation of protein metabolic process	biological_process	0.14294	1	5	42	964	17125	ENSOCUG00000001164,ENSOCUG00000001676,ENSOCUG00000011358,ENSOCUG00000001816,ENSOCUG00000003203
GO:0000792	heterochromatin	cellular_component	0.14387	1	1	42	50	17125	ENSOCUG00000009932
GO:0019693	ribose phosphate metabolic process	biological_process	0.14392	1	2	42	271	17125	ENSOCUG00000008567,ENSOCUG00000004509
GO:0009187	cyclic nucleotide metabolic process	biological_process	0.14427	1	1	42	49	17125	ENSOCUG00000008567
GO:0048144	fibroblast proliferation	biological_process	0.14458	1	1	42	54	17125	ENSOCUG00000008567
GO:0048145	regulation of fibroblast proliferation	biological_process	0.14458	1	1	42	54	17125	ENSOCUG00000008567
GO:0010717	regulation of epithelial to mesenchymal transition	biological_process	0.14464	1	1	42	51	17125	ENSOCUG00000001676
GO:0005913	cell-cell adherens junction	cellular_component	0.14466	1	1	42	43	17125	ENSOCUG00000000727
GO:0071482	cellular response to light stimulus	biological_process	0.1452	1	1	42	61	17125	ENSOCUG00000001164
GO:1901576	organic substance biosynthetic process	biological_process	0.14524	1	13	42	3936	17125	ENSOCUG00000001164,ENSOCUG00000010832,ENSOCUG00000013868,ENSOCUG00000009932,ENSOCUG00000009317,ENSOCUG00000001676,ENSOCUG00000017682,ENSOCUG00000003815,ENSOCUG00000008567,ENSOCUG00000010614,ENSOCUG00000017847,ENSOCUG00000009718,ENSOCUG00000008077
GO:0002200	somatic diversification of immune receptors	biological_process	0.14538	1	1	42	51	17125	ENSOCUG00000008077
GO:0042542	response to hydrogen peroxide	biological_process	0.14567	1	1	42	53	17125	ENSOCUG00000001676
GO:0050804	modulation of synaptic transmission	biological_process	0.14573	1	2	42	206	17125	ENSOCUG00000008567,ENSOCUG00000005128
GO:0060322	head development	biological_process	0.14621	1	3	42	394	17125	ENSOCUG00000014733,ENSOCUG00000008567,ENSOCUG00000001676
GO:0016462	pyrophosphatase activity	molecular_function	0.14707	1	4	42	677	17125	ENSOCUG00000008077,ENSOCUG00000010614,ENSOCUG00000004509,ENSOCUG00000016706
GO:0008277	regulation of G-protein coupled receptor protein signaling pathway	biological_process	0.14742	1	1	42	68	17125	ENSOCUG00000001816
GO:0051090	regulation of sequence-specific DNA binding transcription factor activity	biological_process	0.14801	1	2	42	251	17125	ENSOCUG00000001164,ENSOCUG00000001676
GO:0016818	hydrolase activity, acting on acid anhydrides, in phosphorus-containing anhydrides	molecular_function	0.14846	1	4	42	680	17125	ENSOCUG00000016706,ENSOCUG00000008077,ENSOCUG00000010614,ENSOCUG00000004509
GO:0032387	negative regulation of intracellular transport	biological_process	0.14849	1	1	42	60	17125	ENSOCUG00000008567
GO:0035097	histone methyltransferase complex	cellular_component	0.14865	1	1	42	54	17125	ENSOCUG00000001676
GO:0005085	guanyl-nucleotide exchange factor activity	molecular_function	0.14878	1	2	42	187	17125	ENSOCUG00000001816,ENSOCUG00000005161
GO:0061640	cytoskeleton-dependent cytokinesis	biological_process	0.14884	1	1	42	47	17125	ENSOCUG00000003277
GO:0033365	protein localization to organelle	biological_process	0.14917	1	3	42	437	17125	ENSOCUG00000001676,ENSOCUG00000008567,ENSOCUG00000009932
GO:0048709	oligodendrocyte differentiation	biological_process	0.14989	1	1	42	58	17125	ENSOCUG00000008567
GO:0016459	myosin complex	cellular_component	0.15011	1	1	42	44	17125	ENSOCUG00000004509
GO:0006493	protein O-linked glycosylation	biological_process	0.15024	1	1	42	49	17125	ENSOCUG00000017847
GO:0016817	hydrolase activity, acting on acid anhydrides	molecular_function	0.15052	1	4	42	682	17125	ENSOCUG00000010614,ENSOCUG00000004509,ENSOCUG00000008077,ENSOCUG00000016706
GO:0008080	N-acetyltransferase activity	molecular_function	0.1508	1	1	42	57	17125	ENSOCUG00000009932
GO:0030424	axon	cellular_component	0.15114	1	2	42	204	17125	ENSOCUG00000003203,ENSOCUG00000008567
GO:0002377	immunoglobulin production	biological_process	0.15114	1	1	42	64	17125	ENSOCUG00000008077
GO:0001656	metanephros development	biological_process	0.15153	1	1	42	62	17125	ENSOCUG00000008567
GO:0000165	MAPK cascade	biological_process	0.15241	1	3	42	460	17125	ENSOCUG00000008567,ENSOCUG00000001816,ENSOCUG00000001676
GO:0000784	nuclear chromosome, telomeric region	cellular_component	0.15244	1	1	42	57	17125	ENSOCUG00000001164
GO:0032091	negative regulation of protein binding	biological_process	0.15371	1	1	42	65	17125	ENSOCUG00000001164
GO:0010469	regulation of receptor activity	biological_process	0.15412	1	1	42	57	17125	ENSOCUG00000017362
GO:0007492	endoderm development	biological_process	0.15529	1	1	42	56	17125	ENSOCUG00000015320
GO:0046928	regulation of neurotransmitter secretion	biological_process	0.15532	1	1	42	52	17125	ENSOCUG00000008567
GO:0001655	urogenital system development	biological_process	0.15542	1	2	42	221	17125	ENSOCUG00000001816,ENSOCUG00000008567
GO:0034728	nucleosome organization	biological_process	0.15596	1	1	42	72	17125	ENSOCUG00000009379
GO:0008037	cell recognition	biological_process	0.15616	1	1	42	63	17125	ENSOCUG00000002537
GO:0023056	positive regulation of signaling	biological_process	0.15662	1	5	42	1000	17125	ENSOCUG00000001676,ENSOCUG00000001816,ENSOCUG00000014011,ENSOCUG00000014733,ENSOCUG00000008567
GO:1901989	positive regulation of cell cycle phase transition	biological_process	0.15691	1	1	42	58	17125	ENSOCUG00000001676
GO:0031058	positive regulation of histone modification	biological_process	0.15714	1	1	42	56	17125	ENSOCUG00000001164
GO:0001654	eye development	biological_process	0.15855	1	2	42	224	17125	ENSOCUG00000000727,ENSOCUG00000008567
GO:0009058	biosynthetic process	biological_process	0.15914	1	13	42	4008	17125	ENSOCUG00000009317,ENSOCUG00000001676,ENSOCUG00000017682,ENSOCUG00000003815,ENSOCUG00000008567,ENSOCUG00000010614,ENSOCUG00000017847,ENSOCUG00000009718,ENSOCUG00000008077,ENSOCUG00000001164,ENSOCUG00000010832,ENSOCUG00000013868,ENSOCUG00000009932
GO:1900542	regulation of purine nucleotide metabolic process	biological_process	0.16069	1	1	42	63	17125	ENSOCUG00000008567
GO:0042623	ATPase activity, coupled	molecular_function	0.16121	1	2	42	200	17125	ENSOCUG00000008077,ENSOCUG00000004509
GO:0032259	methylation	biological_process	0.16213	1	2	42	253	17125	ENSOCUG00000009379,ENSOCUG00000001676
GO:0051304	chromosome separation	biological_process	0.16285	1	1	42	53	17125	ENSOCUG00000017682
GO:0042752	regulation of circadian rhythm	biological_process	0.16387	1	1	42	58	17125	ENSOCUG00000001676
GO:2000045	regulation of G1/S transition of mitotic cell cycle	biological_process	0.16461	1	1	42	57	17125	ENSOCUG00000001676
GO:0019899	enzyme binding	molecular_function	0.16488	1	6	42	1191	17125	ENSOCUG00000006050,ENSOCUG00000001816,ENSOCUG00000011358,ENSOCUG00000001164,ENSOCUG00000003203,ENSOCUG00000016706
GO:0048732	gland development	biological_process	0.16519	1	2	42	244	17125	ENSOCUG00000008567,ENSOCUG00000001676
GO:0021761	limbic system development	biological_process	0.16544	1	1	42	55	17125	ENSOCUG00000008567
GO:0010647	positive regulation of cell communication	biological_process	0.16556	1	5	42	1018	17125	ENSOCUG00000001676,ENSOCUG00000001816,ENSOCUG00000014733,ENSOCUG00000008567,ENSOCUG00000014011
GO:0021549	cerebellum development	biological_process	0.16566	1	1	42	54	17125	ENSOCUG00000001676
GO:0043021	ribonucleoprotein complex binding	molecular_function	0.16583	1	1	42	69	17125	ENSOCUG00000001676
GO:0060840	artery development	biological_process	0.16646	1	1	42	57	17125	ENSOCUG00000008567
GO:0050671	positive regulation of lymphocyte proliferation	biological_process	0.16777	1	1	42	73	17125	ENSOCUG00000008561
GO:0032946	positive regulation of mononuclear cell proliferation	biological_process	0.16861	1	1	42	74	17125	ENSOCUG00000008561
GO:0043535	regulation of blood vessel endothelial cell migration	biological_process	0.16882	1	1	42	61	17125	ENSOCUG00000008567
GO:0001935	endothelial cell proliferation	biological_process	0.16895	1	1	42	75	17125	ENSOCUG00000008567
GO:0071901	negative regulation of protein serine/threonine kinase activity	biological_process	0.17005	1	1	42	81	17125	ENSOCUG00000008567
GO:0006140	regulation of nucleotide metabolic process	biological_process	0.17028	1	1	42	66	17125	ENSOCUG00000008567
GO:0072521	purine-containing compound metabolic process	biological_process	0.1704	1	2	42	290	17125	ENSOCUG00000008567,ENSOCUG00000004509
GO:0045595	regulation of cell differentiation	biological_process	0.17059	1	5	42	1000	17125	ENSOCUG00000014733,ENSOCUG00000008567,ENSOCUG00000001676,ENSOCUG00000010827,ENSOCUG00000001164
GO:0030316	osteoclast differentiation	biological_process	0.17082	1	1	42	67	17125	ENSOCUG00000008567
GO:0022607	cellular component assembly	biological_process	0.17127	1	7	42	1569	17125	ENSOCUG00000017682,ENSOCUG00000008077,ENSOCUG00000003203,ENSOCUG00000003507,ENSOCUG00000014733,ENSOCUG00000009379,ENSOCUG00000016706
GO:0051651	maintenance of location in cell	biological_process	0.17158	1	1	42	58	17125	ENSOCUG00000014733
GO:0004620	phospholipase activity	molecular_function	0.1716	1	1	42	70	17125	ENSOCUG00000001816
GO:0050769	positive regulation of neurogenesis	biological_process	0.17163	1	2	42	227	17125	ENSOCUG00000014733,ENSOCUG00000001164
GO:0030175	filopodium	cellular_component	0.17171	1	1	42	53	17125	ENSOCUG00000005128
GO:0030900	forebrain development	biological_process	0.17174	1	2	42	224	17125	ENSOCUG00000014733,ENSOCUG00000008567
GO:0007127	meiosis I	biological_process	0.17235	1	1	42	63	17125	ENSOCUG00000017682
GO:0008630	intrinsic apoptotic signaling pathway in response to DNA damage	biological_process	0.17291	1	1	42	69	17125	ENSOCUG00000001164
GO:0031099	regeneration	biological_process	0.17321	1	1	42	61	17125	ENSOCUG00000001676
GO:0021510	spinal cord development	biological_process	0.17344	1	1	42	70	17125	ENSOCUG00000008567
GO:0022037	metencephalon development	biological_process	0.17375	1	1	42	60	17125	ENSOCUG00000001676
GO:0002761	regulation of myeloid leukocyte differentiation	biological_process	0.17416	1	1	42	77	17125	ENSOCUG00000008567
GO:0006333	chromatin assembly or disassembly	biological_process	0.17517	1	1	42	81	17125	ENSOCUG00000009379
GO:0034708	methyltransferase complex	cellular_component	0.1755	1	1	42	73	17125	ENSOCUG00000001676
GO:0042306	regulation of protein import into nucleus	biological_process	0.17573	1	1	42	59	17125	ENSOCUG00000008567
GO:1903707	negative regulation of hemopoiesis	biological_process	0.1759	1	1	42	89	17125	ENSOCUG00000008567
GO:1902806	regulation of cell cycle G1/S phase transition	biological_process	0.17598	1	1	42	66	17125	ENSOCUG00000001676
GO:0051588	regulation of neurotransmitter transport	biological_process	0.17618	1	1	42	61	17125	ENSOCUG00000008567
GO:0016410	N-acyltransferase activity	molecular_function	0.17737	1	1	42	72	17125	ENSOCUG00000009932
GO:1904589	regulation of protein import	biological_process	0.1791	1	1	42	62	17125	ENSOCUG00000008567
GO:0070665	positive regulation of leukocyte proliferation	biological_process	0.17928	1	1	42	78	17125	ENSOCUG00000008561
GO:0008276	protein methyltransferase activity	molecular_function	0.18013	1	1	42	66	17125	ENSOCUG00000001676
GO:0007215	glutamate receptor signaling pathway	biological_process	0.18033	1	1	42	49	17125	ENSOCUG00000017362
GO:0080090	regulation of primary metabolic process	biological_process	0.18045	1	13	42	3643	17125	ENSOCUG00000001816,ENSOCUG00000001164,ENSOCUG00000009932,ENSOCUG00000003203,ENSOCUG00000010832,ENSOCUG00000011358,ENSOCUG00000001676,ENSOCUG00000003815,ENSOCUG00000010614,ENSOCUG00000008077,ENSOCUG00000009718,ENSOCUG00000009379,ENSOCUG00000008567
GO:0016407	acetyltransferase activity	molecular_function	0.18065	1	1	42	69	17125	ENSOCUG00000009932
GO:0009636	response to toxic substance	biological_process	0.18095	1	1	42	70	17125	ENSOCUG00000001676
GO:0035270	endocrine system development	biological_process	0.18137	1	1	42	80	17125	ENSOCUG00000008567
GO:0098794	postsynapse	cellular_component	0.18176	1	2	42	210	17125	ENSOCUG00000005128,ENSOCUG00000017362
GO:0050789	regulation of biological process	biological_process	0.18196	1	24	42	8102	17125	ENSOCUG00000002537,ENSOCUG00000010832,ENSOCUG00000005128,ENSOCUG00000013230,ENSOCUG00000001164,ENSOCUG00000001816,ENSOCUG00000016706,ENSOCUG00000009379,ENSOCUG00000008561,ENSOCUG00000010614,ENSOCUG00000014011,ENSOCUG00000009718,ENSOCUG00000005161,ENSOCUG00000011358,ENSOCUG00000017362,ENSOCUG00000003815,ENSOCUG00000010827,ENSOCUG00000009932,ENSOCUG00000003203,ENSOCUG00000014733,ENSOCUG00000008567,…
GO:0008094	DNA-dependent ATPase activity	molecular_function	0.18363	1	1	42	57	17125	ENSOCUG00000008077
GO:0001942	hair follicle development	biological_process	0.18405	1	1	42	64	17125	ENSOCUG00000008567
GO:0098773	skin epidermis development	biological_process	0.18483	1	1	42	65	17125	ENSOCUG00000008567
GO:0008170	N-methyltransferase activity	molecular_function	0.18512	1	1	42	70	17125	ENSOCUG00000001676
GO:0006323	DNA packaging	biological_process	0.18524	1	1	42	87	17125	ENSOCUG00000009379
GO:0006468	protein phosphorylation	biological_process	0.18561	1	6	42	1276	17125	ENSOCUG00000014821,ENSOCUG00000008567,ENSOCUG00000003203,ENSOCUG00000001816,ENSOCUG00000001676,ENSOCUG00000011358
GO:0030863	cortical cytoskeleton	cellular_component	0.18616	1	1	42	60	17125	ENSOCUG00000005128
GO:0007409	axonogenesis	biological_process	0.18648	1	2	42	229	17125	ENSOCUG00000010827,ENSOCUG00000002537
GO:0050660	flavin adenine dinucleotide binding	molecular_function	0.18702	1	1	42	65	17125	ENSOCUG00000001164
GO:0019220	regulation of phosphate metabolic process	biological_process	0.18784	1	5	42	1047	17125	ENSOCUG00000003203,ENSOCUG00000008567,ENSOCUG00000001816,ENSOCUG00000001676,ENSOCUG00000011358
GO:0065007	biological regulation	biological_process	0.18787	1	25	42	8464	17125	ENSOCUG00000001676,ENSOCUG00000008567,ENSOCUG00000014733,ENSOCUG00000014464,ENSOCUG00000008077,ENSOCUG00000017847,ENSOCUG00000003203,ENSOCUG00000009932,ENSOCUG00000005161,ENSOCUG00000010827,ENSOCUG00000003815,ENSOCUG00000017362,ENSOCUG00000011358,ENSOCUG00000009379,ENSOCUG00000016706,ENSOCUG00000009718,ENSOCUG00000010614,ENSOCUG00000014011,ENSOCUG00000008561,ENSOCUG00000001164,ENSOCUG00000001816,…
GO:0051174	regulation of phosphorus metabolic process	biological_process	0.18819	1	5	42	1049	17125	ENSOCUG00000003203,ENSOCUG00000008567,ENSOCUG00000011358,ENSOCUG00000001676,ENSOCUG00000001816
GO:0022404	molting cycle process	biological_process	0.18859	1	1	42	65	17125	ENSOCUG00000008567
GO:0022405	hair cycle process	biological_process	0.18859	1	1	42	65	17125	ENSOCUG00000008567
GO:0016525	negative regulation of angiogenesis	biological_process	0.19158	1	1	42	69	17125	ENSOCUG00000008567
GO:0003690	double-stranded DNA binding	molecular_function	0.19216	1	1	42	65	17125	ENSOCUG00000017682
GO:0043547	positive regulation of GTPase activity	biological_process	0.19252	1	2	42	218	17125	ENSOCUG00000008567,ENSOCUG00000001676
GO:0045202	synapse	cellular_component	0.19279	1	3	42	438	17125	ENSOCUG00000017362,ENSOCUG00000005128,ENSOCUG00000008567
GO:0008283	cell proliferation	biological_process	0.19372	1	5	42	1087	17125	ENSOCUG00000001164,ENSOCUG00000001676,ENSOCUG00000014733,ENSOCUG00000008567,ENSOCUG00000008561
GO:0043473	pigmentation	biological_process	0.19395	1	1	42	62	17125	ENSOCUG00000008567
GO:0034614	cellular response to reactive oxygen species	biological_process	0.19402	1	1	42	82	17125	ENSOCUG00000001676
GO:1902531	regulation of intracellular signal transduction	biological_process	0.19443	1	5	42	1033	17125	ENSOCUG00000001164,ENSOCUG00000005161,ENSOCUG00000001816,ENSOCUG00000001676,ENSOCUG00000008567
GO:0003712	transcription cofactor activity	molecular_function	0.19572	1	2	42	284	17125	ENSOCUG00000001164,ENSOCUG00000001676
GO:0035556	intracellular signal transduction	biological_process	0.19611	1	7	42	1569	17125	ENSOCUG00000001676,ENSOCUG00000001816,ENSOCUG00000011358,ENSOCUG00000001164,ENSOCUG00000005161,ENSOCUG00000005128,ENSOCUG00000008567
GO:0016298	lipase activity	molecular_function	0.19631	1	1	42	82	17125	ENSOCUG00000001816
GO:0042770	signal transduction in response to DNA damage	biological_process	0.19663	1	1	42	69	17125	ENSOCUG00000001164
GO:2000181	negative regulation of blood vessel morphogenesis	biological_process	0.19678	1	1	42	71	17125	ENSOCUG00000008567
GO:0043178	alcohol binding	molecular_function	0.19691	1	1	42	67	17125	ENSOCUG00000008567
GO:1901343	negative regulation of vasculature development	biological_process	0.19745	1	1	42	72	17125	ENSOCUG00000008567
GO:0000989	transcription factor activity, transcription factor binding	molecular_function	0.19785	1	2	42	286	17125	ENSOCUG00000001676,ENSOCUG00000001164
GO:0042129	regulation of T cell proliferation	biological_process	0.19819	1	1	42	96	17125	ENSOCUG00000008561
GO:0050806	positive regulation of synaptic transmission	biological_process	0.1987	1	1	42	71	17125	ENSOCUG00000008567
GO:1903310	positive regulation of chromatin modification	biological_process	0.19877	1	1	42	67	17125	ENSOCUG00000001164
GO:0007270	neuron-neuron synaptic transmission	biological_process	0.19953	1	1	42	61	17125	ENSOCUG00000008567
GO:0000988	transcription factor activity, protein binding	molecular_function	0.20035	1	2	42	288	17125	ENSOCUG00000001676,ENSOCUG00000001164
GO:0043412	macromolecule modification	biological_process	0.20075	1	11	42	2808	17125	ENSOCUG00000001164,ENSOCUG00000003483,ENSOCUG00000001816,ENSOCUG00000009932,ENSOCUG00000003203,ENSOCUG00000001676,ENSOCUG00000011358,ENSOCUG00000009379,ENSOCUG00000008567,ENSOCUG00000014821,ENSOCUG00000017847
GO:0044085	cellular component biogenesis	biological_process	0.20095	1	7	42	1674	17125	ENSOCUG00000008077,ENSOCUG00000003203,ENSOCUG00000003507,ENSOCUG00000016706,ENSOCUG00000014733,ENSOCUG00000009379,ENSOCUG00000017682
GO:0005875	microtubule associated complex	cellular_component	0.20137	1	1	42	69	17125	ENSOCUG00000003507
GO:0009628	response to abiotic stimulus	biological_process	0.20148	1	3	42	543	17125	ENSOCUG00000004204,ENSOCUG00000001164,ENSOCUG00000008567
GO:0043534	blood vessel endothelial cell migration	biological_process	0.20237	1	1	42	77	17125	ENSOCUG00000008567
GO:0060255	regulation of macromolecule metabolic process	biological_process	0.20239	1	13	42	3707	17125	ENSOCUG00000001816,ENSOCUG00000001164,ENSOCUG00000003203,ENSOCUG00000009932,ENSOCUG00000010832,ENSOCUG00000003815,ENSOCUG00000011358,ENSOCUG00000001676,ENSOCUG00000009718,ENSOCUG00000008077,ENSOCUG00000010614,ENSOCUG00000008567,ENSOCUG00000009379
GO:0065009	regulation of molecular function	biological_process	0.20351	1	7	42	1701	17125	ENSOCUG00000003203,ENSOCUG00000008567,ENSOCUG00000011358,ENSOCUG00000001676,ENSOCUG00000001816,ENSOCUG00000017362,ENSOCUG00000001164
GO:0016591	DNA-directed RNA polymerase II, holoenzyme	cellular_component	0.20403	1	1	42	75	17125	ENSOCUG00000004204
GO:0000077	DNA damage checkpoint	biological_process	0.20526	1	1	42	72	17125	ENSOCUG00000004204
GO:0000187	activation of MAPK activity	biological_process	0.20543	1	1	42	68	17125	ENSOCUG00000001816
GO:0019887	protein kinase regulator activity	molecular_function	0.20666	1	1	42	91	17125	ENSOCUG00000011358
GO:0042303	molting cycle	biological_process	0.20763	1	1	42	75	17125	ENSOCUG00000008567
GO:0042633	hair cycle	biological_process	0.20763	1	1	42	75	17125	ENSOCUG00000008567
GO:0006865	amino acid transport	biological_process	0.20774	1	1	42	72	17125	ENSOCUG00000008567
GO:0031398	positive regulation of protein ubiquitination	biological_process	0.20823	1	1	42	81	17125	ENSOCUG00000001164
GO:0018107	peptidyl-threonine phosphorylation	biological_process	0.20846	1	1	42	66	17125	ENSOCUG00000011358
GO:0043296	apical junction complex	cellular_component	0.20854	1	1	42	77	17125	ENSOCUG00000000727
GO:0005516	calmodulin binding	molecular_function	0.20971	1	1	42	62	17125	ENSOCUG00000014733
GO:0061564	axon development	biological_process	0.21048	1	2	42	252	17125	ENSOCUG00000010827,ENSOCUG00000002537
GO:0014065	phosphatidylinositol 3-kinase signaling	biological_process	0.21172	1	1	42	77	17125	ENSOCUG00000008567
GO:0000904	cell morphogenesis involved in differentiation	biological_process	0.21236	1	3	42	479	17125	ENSOCUG00000010827,ENSOCUG00000001676,ENSOCUG00000002537
GO:0051962	positive regulation of nervous system development	biological_process	0.21316	1	2	42	272	17125	ENSOCUG00000014733,ENSOCUG00000001164
GO:0051093	negative regulation of developmental process	biological_process	0.21318	1	3	42	564	17125	ENSOCUG00000001676,ENSOCUG00000014733,ENSOCUG00000008567
GO:0051094	positive regulation of developmental process	biological_process	0.21323	1	4	42	814	17125	ENSOCUG00000001164,ENSOCUG00000001676,ENSOCUG00000010827,ENSOCUG00000014733
GO:0071897	DNA biosynthetic process	biological_process	0.21349	1	1	42	88	17125	ENSOCUG00000008077
GO:0007165	signal transduction	biological_process	0.21382	1	13	42	4318	17125	ENSOCUG00000005161,ENSOCUG00000001676,ENSOCUG00000011358,ENSOCUG00000010827,ENSOCUG00000017362,ENSOCUG00000014733,ENSOCUG00000008567,ENSOCUG00000014011,ENSOCUG00000014464,ENSOCUG00000001164,ENSOCUG00000001816,ENSOCUG00000002537,ENSOCUG00000005128
GO:1901991	negative regulation of mitotic cell cycle phase transition	biological_process	0.21446	1	1	42	81	17125	ENSOCUG00000001676
GO:0031570	DNA integrity checkpoint	biological_process	0.21462	1	1	42	76	17125	ENSOCUG00000004204
GO:0030182	neuron differentiation	biological_process	0.21497	1	4	42	733	17125	ENSOCUG00000010827,ENSOCUG00000014011,ENSOCUG00000014733,ENSOCUG00000002537
GO:1903828	negative regulation of cellular protein localization	biological_process	0.21543	1	1	42	81	17125	ENSOCUG00000008567
GO:0015718	monocarboxylic acid transport	biological_process	0.21552	1	1	42	89	17125	ENSOCUG00000008567
GO:0044421	extracellular region part	cellular_component	0.21612	1	3	42	705	17125	ENSOCUG00000013230,ENSOCUG00000008561,ENSOCUG00000003203
GO:0001837	epithelial to mesenchymal transition	biological_process	0.21679	1	1	42	84	17125	ENSOCUG00000001676
GO:0050680	negative regulation of epithelial cell proliferation	biological_process	0.21765	1	1	42	87	17125	ENSOCUG00000008567
GO:0030856	regulation of epithelial cell differentiation	biological_process	0.21842	1	1	42	88	17125	ENSOCUG00000001676
GO:0072331	signal transduction by p53 class mediator	biological_process	0.21847	1	1	42	92	17125	ENSOCUG00000001164
GO:0044237	cellular metabolic process	biological_process	0.21849	1	22	42	7349	17125	ENSOCUG00000004204,ENSOCUG00000003815,ENSOCUG00000017682,ENSOCUG00000011358,ENSOCUG00000014821,ENSOCUG00000009379,ENSOCUG00000009718,ENSOCUG00000010614,ENSOCUG00000004509,ENSOCUG00000001164,ENSOCUG00000001816,ENSOCUG00000010832,ENSOCUG00000013230,ENSOCUG00000001676,ENSOCUG00000009317,ENSOCUG00000008567,ENSOCUG00000008077,ENSOCUG00000017847,ENSOCUG00000003483,ENSOCUG00000003203,ENSOCUG00000009932,…
GO:0009266	response to temperature stimulus	biological_process	0.21857	1	1	42	87	17125	ENSOCUG00000008567
GO:1903827	regulation of cellular protein localization	biological_process	0.2187	1	2	42	297	17125	ENSOCUG00000008567,ENSOCUG00000001164
GO:0044710	single-organism metabolic process	biological_process	0.21884	1	12	42	3445	17125	ENSOCUG00000001164,ENSOCUG00000001816,ENSOCUG00000009932,ENSOCUG00000013868,ENSOCUG00000017682,ENSOCUG00000001676,ENSOCUG00000009317,ENSOCUG00000011358,ENSOCUG00000008567,ENSOCUG00000004509,ENSOCUG00000017847,ENSOCUG00000008077
GO:0002520	immune system development	biological_process	0.21889	1	3	42	579	17125	ENSOCUG00000008567,ENSOCUG00000009932,ENSOCUG00000008077
GO:0007417	central nervous system development	biological_process	0.21929	1	3	42	501	17125	ENSOCUG00000008567,ENSOCUG00000014733,ENSOCUG00000001676
GO:0007612	learning	biological_process	0.2195	1	1	42	79	17125	ENSOCUG00000008567
GO:2001242	regulation of intrinsic apoptotic signaling pathway	biological_process	0.21982	1	1	42	113	17125	ENSOCUG00000001164
GO:0051100	negative regulation of binding	biological_process	0.22	1	1	42	96	17125	ENSOCUG00000001164
GO:0008047	enzyme activator activity	molecular_function	0.22061	1	2	42	274	17125	ENSOCUG00000008567,ENSOCUG00000011358
GO:0098772	molecular function regulator	molecular_function	0.22275	1	4	42	817	17125	ENSOCUG00000011358,ENSOCUG00000001816,ENSOCUG00000005161,ENSOCUG00000008567
GO:0008081	phosphoric diester hydrolase activity	molecular_function	0.22289	1	1	42	69	17125	ENSOCUG00000001816
GO:0006941	striated muscle contraction	biological_process	0.22302	1	1	42	90	17125	ENSOCUG00000004509
GO:0043410	positive regulation of MAPK cascade	biological_process	0.22326	1	2	42	301	17125	ENSOCUG00000001676,ENSOCUG00000001816
GO:2001235	positive regulation of apoptotic signaling pathway	biological_process	0.22532	1	1	42	111	17125	ENSOCUG00000008567
GO:0006338	chromatin remodeling	biological_process	0.22554	1	1	42	77	17125	ENSOCUG00000009379
GO:0090263	positive regulation of canonical Wnt signaling pathway	biological_process	0.22572	1	1	42	68	17125	ENSOCUG00000014733
GO:0050870	positive regulation of T cell activation	biological_process	0.22615	1	1	42	106	17125	ENSOCUG00000008561
GO:0009411	response to UV	biological_process	0.22764	1	1	42	92	17125	ENSOCUG00000001164
GO:0042552	myelination	biological_process	0.22871	1	1	42	80	17125	ENSOCUG00000008567
GO:0019838	growth factor binding	molecular_function	0.22907	1	1	42	87	17125	ENSOCUG00000008561
GO:0001704	formation of primary germ layer	biological_process	0.22909	1	1	42	82	17125	ENSOCUG00000015320
GO:1903322	positive regulation of protein modification by small protein conjugation or removal	biological_process	0.22911	1	1	42	92	17125	ENSOCUG00000001164
GO:0005524	ATP binding	molecular_function	0.22972	1	6	42	1234	17125	ENSOCUG00000009317,ENSOCUG00000014821,ENSOCUG00000016706,ENSOCUG00000008077,ENSOCUG00000004509,ENSOCUG00000010614
GO:0019722	calcium-mediated signaling	biological_process	0.23027	1	1	42	93	17125	ENSOCUG00000005128
GO:0007272	ensheathment of neurons	biological_process	0.23036	1	1	42	82	17125	ENSOCUG00000008567
GO:0008366	axon ensheathment	biological_process	0.23036	1	1	42	82	17125	ENSOCUG00000008567
GO:0001952	regulation of cell-matrix adhesion	biological_process	0.23114	1	1	42	77	17125	ENSOCUG00000008567
GO:0031175	neuron projection development	biological_process	0.23166	1	3	42	486	17125	ENSOCUG00000010827,ENSOCUG00000014011,ENSOCUG00000002537
GO:1903533	regulation of protein targeting	biological_process	0.2318	1	1	42	85	17125	ENSOCUG00000008567
GO:0009791	post-embryonic development	biological_process	0.23195	1	1	42	73	17125	ENSOCUG00000003815
GO:0016779	nucleotidyltransferase activity	molecular_function	0.23216	1	1	42	98	17125	ENSOCUG00000008077
GO:0060041	retina development in camera-type eye	biological_process	0.23227	1	1	42	85	17125	ENSOCUG00000000727
GO:0007286	spermatid development	biological_process	0.23232	1	1	42	92	17125	ENSOCUG00000000727
GO:0001890	placenta development	biological_process	0.23234	1	1	42	94	17125	ENSOCUG00000009718
GO:0034968	histone lysine methylation	biological_process	0.23263	1	1	42	78	17125	ENSOCUG00000001676
GO:0008584	male gonad development	biological_process	0.23264	1	1	42	79	17125	ENSOCUG00000014733
GO:0046546	development of primary male sexual characteristics	biological_process	0.23264	1	1	42	79	17125	ENSOCUG00000014733
GO:0018210	peptidyl-threonine modification	biological_process	0.23298	1	1	42	73	17125	ENSOCUG00000011358
GO:0009117	nucleotide metabolic process	biological_process	0.23356	1	2	42	368	17125	ENSOCUG00000008567,ENSOCUG00000004509
GO:1902532	negative regulation of intracellular signal transduction	biological_process	0.23463	1	2	42	324	17125	ENSOCUG00000008567,ENSOCUG00000001164
GO:0048771	tissue remodeling	biological_process	0.23467	1	1	42	96	17125	ENSOCUG00000008567
GO:0003777	microtubule motor activity	molecular_function	0.23517	1	1	42	65	17125	ENSOCUG00000016706
GO:0034112	positive regulation of homotypic cell-cell adhesion	biological_process	0.23567	1	1	42	110	17125	ENSOCUG00000008561
GO:0000428	DNA-directed RNA polymerase complex	cellular_component	0.23625	1	1	42	91	17125	ENSOCUG00000004204
GO:0055029	nuclear DNA-directed RNA polymerase complex	cellular_component	0.23625	1	1	42	91	17125	ENSOCUG00000004204
GO:0006753	nucleoside phosphate metabolic process	biological_process	0.23655	1	2	42	372	17125	ENSOCUG00000004509,ENSOCUG00000008567
GO:0030880	RNA polymerase complex	cellular_component	0.23761	1	1	42	93	17125	ENSOCUG00000004204
GO:0008104	protein localization	biological_process	0.23791	1	6	42	1396	17125	ENSOCUG00000008567,ENSOCUG00000014011,ENSOCUG00000009932,ENSOCUG00000000727,ENSOCUG00000001164,ENSOCUG00000001676
GO:0036094	small molecule binding	molecular_function	0.23811	1	8	42	1950	17125	ENSOCUG00000001164,ENSOCUG00000009317,ENSOCUG00000016706,ENSOCUG00000008567,ENSOCUG00000014821,ENSOCUG00000004509,ENSOCUG00000010614,ENSOCUG00000008077
GO:1900180	regulation of protein localization to nucleus	biological_process	0.23841	1	1	42	92	17125	ENSOCUG00000008567
GO:1903039	positive regulation of leukocyte cell-cell adhesion	biological_process	0.23919	1	1	42	110	17125	ENSOCUG00000008561
GO:0007219	Notch signaling pathway	biological_process	0.23924	1	1	42	108	17125	ENSOCUG00000014464
GO:0007269	neurotransmitter secretion	biological_process	0.23927	1	1	42	80	17125	ENSOCUG00000008567
GO:0019207	kinase regulator activity	molecular_function	0.23982	1	1	42	106	17125	ENSOCUG00000011358
GO:0043170	macromolecule metabolic process	biological_process	0.24	1	20	42	6639	17125	ENSOCUG00000010832,ENSOCUG00000001816,ENSOCUG00000001164,ENSOCUG00000010614,ENSOCUG00000009718,ENSOCUG00000009379,ENSOCUG00000014821,ENSOCUG00000011358,ENSOCUG00000017682,ENSOCUG00000003815,ENSOCUG00000004204,ENSOCUG00000013868,ENSOCUG00000009932,ENSOCUG00000003203,ENSOCUG00000003483,ENSOCUG00000017847,ENSOCUG00000008077,ENSOCUG00000008567,ENSOCUG00000009317,ENSOCUG00000001676
GO:0007519	skeletal muscle tissue development	biological_process	0.24073	1	1	42	112	17125	ENSOCUG00000008567
GO:0048515	spermatid differentiation	biological_process	0.24144	1	1	42	95	17125	ENSOCUG00000000727
GO:0043409	negative regulation of MAPK cascade	biological_process	0.2427	1	1	42	100	17125	ENSOCUG00000008567
GO:0009152	purine ribonucleotide biosynthetic process	biological_process	0.24273	1	1	42	107	17125	ENSOCUG00000008567
GO:0042098	T cell proliferation	biological_process	0.24291	1	1	42	113	17125	ENSOCUG00000008561
GO:0032559	adenyl ribonucleotide binding	molecular_function	0.24411	1	6	42	1257	17125	ENSOCUG00000008077,ENSOCUG00000004509,ENSOCUG00000010614,ENSOCUG00000014821,ENSOCUG00000016706,ENSOCUG00000009317
GO:0048167	regulation of synaptic plasticity	biological_process	0.24437	1	1	42	93	17125	ENSOCUG00000008567
GO:0006935	chemotaxis	biological_process	0.24446	1	2	42	338	17125	ENSOCUG00000010827,ENSOCUG00000002537
GO:0018022	peptidyl-lysine methylation	biological_process	0.24513	1	1	42	87	17125	ENSOCUG00000001676
GO:0030554	adenyl nucleotide binding	molecular_function	0.24525	1	6	42	1264	17125	ENSOCUG00000014821,ENSOCUG00000016706,ENSOCUG00000008077,ENSOCUG00000004509,ENSOCUG00000010614,ENSOCUG00000009317
GO:0051053	negative regulation of DNA metabolic process	biological_process	0.24577	1	1	42	82	17125	ENSOCUG00000008077
GO:1901988	negative regulation of cell cycle phase transition	biological_process	0.24641	1	1	42	94	17125	ENSOCUG00000001676
GO:0042330	taxis	biological_process	0.24652	1	2	42	339	17125	ENSOCUG00000010827,ENSOCUG00000002537
GO:0060538	skeletal muscle organ development	biological_process	0.24669	1	1	42	115	17125	ENSOCUG00000008567
GO:0097190	apoptotic signaling pathway	biological_process	0.24762	1	2	42	379	17125	ENSOCUG00000008567,ENSOCUG00000001164
GO:0044092	negative regulation of molecular function	biological_process	0.24781	1	3	42	661	17125	ENSOCUG00000008567,ENSOCUG00000001164,ENSOCUG00000001676
GO:1903531	negative regulation of secretion by cell	biological_process	0.24786	1	1	42	101	17125	ENSOCUG00000008567
GO:0030902	hindbrain development	biological_process	0.24795	1	1	42	88	17125	ENSOCUG00000001676
GO:0007088	regulation of mitotic nuclear division	biological_process	0.24931	1	1	42	101	17125	ENSOCUG00000016706
GO:0000302	response to reactive oxygen species	biological_process	0.25007	1	1	42	104	17125	ENSOCUG00000001676
GO:0015629	actin cytoskeleton	cellular_component	0.2505	1	2	42	296	17125	ENSOCUG00000004509,ENSOCUG00000005128
GO:0043087	regulation of GTPase activity	biological_process	0.25079	1	2	42	264	17125	ENSOCUG00000001676,ENSOCUG00000008567
GO:0000082	G1/S transition of mitotic cell cycle	biological_process	0.25083	1	1	42	92	17125	ENSOCUG00000001676
GO:0008757	S-adenosylmethionine-dependent methyltransferase activity	molecular_function	0.25154	1	1	42	106	17125	ENSOCUG00000001676
GO:0000070	mitotic sister chromatid segregation	biological_process	0.2525	1	1	42	102	17125	ENSOCUG00000006050
GO:0050679	positive regulation of epithelial cell proliferation	biological_process	0.25329	1	1	42	101	17125	ENSOCUG00000008567
GO:0006164	purine nucleotide biosynthetic process	biological_process	0.25362	1	1	42	112	17125	ENSOCUG00000008567
GO:0019222	regulation of metabolic process	biological_process	0.25559	1	14	42	4194	17125	ENSOCUG00000013230,ENSOCUG00000009932,ENSOCUG00000003203,ENSOCUG00000010832,ENSOCUG00000001816,ENSOCUG00000001164,ENSOCUG00000010614,ENSOCUG00000008077,ENSOCUG00000009718,ENSOCUG00000009379,ENSOCUG00000008567,ENSOCUG00000011358,ENSOCUG00000001676,ENSOCUG00000003815
GO:0031056	regulation of histone modification	biological_process	0.25591	1	1	42	93	17125	ENSOCUG00000001164
GO:0009260	ribonucleotide biosynthetic process	biological_process	0.25622	1	1	42	115	17125	ENSOCUG00000008567
GO:0046390	ribose phosphate biosynthetic process	biological_process	0.25711	1	1	42	116	17125	ENSOCUG00000008567
GO:0016570	histone modification	biological_process	0.25845	1	2	42	307	17125	ENSOCUG00000001164,ENSOCUG00000001676
GO:2000736	regulation of stem cell differentiation	biological_process	0.25893	1	1	42	94	17125	ENSOCUG00000001676
GO:0051640	organelle localization	biological_process	0.25967	1	2	42	295	17125	ENSOCUG00000014733,ENSOCUG00000003277
GO:0032412	regulation of ion transmembrane transporter activity	biological_process	0.26038	1	1	42	98	17125	ENSOCUG00000017362
GO:0044843	cell cycle G1/S phase transition	biological_process	0.26048	1	1	42	100	17125	ENSOCUG00000001676
GO:0072006	nephron development	biological_process	0.26262	1	1	42	95	17125	ENSOCUG00000001816
GO:0019827	stem cell population maintenance	biological_process	0.26276	1	1	42	98	17125	ENSOCUG00000014733
GO:0046822	regulation of nucleocytoplasmic transport	biological_process	0.26466	1	1	42	93	17125	ENSOCUG00000008567
GO:0000819	sister chromatid segregation	biological_process	0.26623	1	1	42	107	17125	ENSOCUG00000006050
GO:0046661	male sex differentiation	biological_process	0.26638	1	1	42	92	17125	ENSOCUG00000014733
GO:0001666	response to hypoxia	biological_process	0.2668	1	1	42	108	17125	ENSOCUG00000008567
GO:0036293	response to decreased oxygen levels	biological_process	0.2668	1	1	42	108	17125	ENSOCUG00000008567
GO:0010770	positive regulation of cell morphogenesis involved in differentiation	biological_process	0.26713	1	1	42	98	17125	ENSOCUG00000001676
GO:0007156	homophilic cell adhesion via plasma membrane adhesion molecules	biological_process	0.26747	1	1	42	88	17125	ENSOCUG00000000727
GO:0043523	regulation of neuron apoptotic process	biological_process	0.26759	1	1	42	108	17125	ENSOCUG00000008567
GO:0001649	osteoblast differentiation	biological_process	0.26795	1	1	42	111	17125	ENSOCUG00000008567
GO:2001236	regulation of extrinsic apoptotic signaling pathway	biological_process	0.26858	1	1	42	107	17125	ENSOCUG00000008567
GO:0000910	cytokinesis	biological_process	0.26907	1	1	42	89	17125	ENSOCUG00000003277
GO:0033267	axon part	cellular_component	0.26981	1	1	42	98	17125	ENSOCUG00000003203
GO:0050670	regulation of lymphocyte proliferation	biological_process	0.27039	1	1	42	126	17125	ENSOCUG00000008561
GO:0002440	production of molecular mediator of immune response	biological_process	0.2704	1	1	42	122	17125	ENSOCUG00000008077
GO:0055086	nucleobase-containing small molecule metabolic process	biological_process	0.27092	1	2	42	404	17125	ENSOCUG00000008567,ENSOCUG00000004509
GO:0003676	nucleic acid binding	molecular_function	0.27099	1	8	42	2684	17125	ENSOCUG00000001164,ENSOCUG00000007550,ENSOCUG00000010832,ENSOCUG00000003815,ENSOCUG00000017682,ENSOCUG00000009317,ENSOCUG00000001676,ENSOCUG00000008077
GO:0016571	histone methylation	biological_process	0.2711	1	1	42	95	17125	ENSOCUG00000001676
GO:0032944	regulation of mononuclear cell proliferation	biological_process	0.27114	1	1	42	127	17125	ENSOCUG00000008561
GO:0072522	purine-containing compound biosynthetic process	biological_process	0.27128	1	1	42	121	17125	ENSOCUG00000008567
GO:0051783	regulation of nuclear division	biological_process	0.27137	1	1	42	116	17125	ENSOCUG00000016706
GO:0022898	regulation of transmembrane transporter activity	biological_process	0.27211	1	1	42	104	17125	ENSOCUG00000017362
GO:0051048	negative regulation of secretion	biological_process	0.27368	1	1	42	110	17125	ENSOCUG00000008567
GO:0048015	phosphatidylinositol-mediated signaling	biological_process	0.27431	1	1	42	98	17125	ENSOCUG00000008567
GO:0002244	hematopoietic progenitor cell differentiation	biological_process	0.27514	1	1	42	99	17125	ENSOCUG00000009932
GO:0006464	cellular protein modification process	biological_process	0.27565	1	10	42	2682	17125	ENSOCUG00000017847,ENSOCUG00000014821,ENSOCUG00000008567,ENSOCUG00000001676,ENSOCUG00000011358,ENSOCUG00000009932,ENSOCUG00000003203,ENSOCUG00000003483,ENSOCUG00000001816,ENSOCUG00000001164
GO:0036211	protein modification process	biological_process	0.27565	1	10	42	2682	17125	ENSOCUG00000003483,ENSOCUG00000001816,ENSOCUG00000001164,ENSOCUG00000009932,ENSOCUG00000003203,ENSOCUG00000001676,ENSOCUG00000011358,ENSOCUG00000017847,ENSOCUG00000014821,ENSOCUG00000008567
GO:0003714	transcription corepressor activity	molecular_function	0.27576	1	1	42	108	17125	ENSOCUG00000001676
GO:0016569	covalent chromatin modification	biological_process	0.27603	1	2	42	318	17125	ENSOCUG00000001676,ENSOCUG00000001164
GO:0006275	regulation of DNA replication	biological_process	0.27709	1	1	42	107	17125	ENSOCUG00000009932
GO:0016740	transferase activity	molecular_function	0.27743	1	7	42	1820	17125	ENSOCUG00000014821,ENSOCUG00000009932,ENSOCUG00000017847,ENSOCUG00000008077,ENSOCUG00000003483,ENSOCUG00000011358,ENSOCUG00000001676
GO:0010594	regulation of endothelial cell migration	biological_process	0.2776	1	1	42	107	17125	ENSOCUG00000008567
GO:0007268	synaptic transmission	biological_process	0.27763	1	2	42	317	17125	ENSOCUG00000008567,ENSOCUG00000005128
GO:0048017	inositol lipid-mediated signaling	biological_process	0.27836	1	1	42	99	17125	ENSOCUG00000008567
GO:0007507	heart development	biological_process	0.27949	1	2	42	332	17125	ENSOCUG00000008567,ENSOCUG00000002537
GO:0007166	cell surface receptor signaling pathway	biological_process	0.28018	1	6	42	1474	17125	ENSOCUG00000017362,ENSOCUG00000010827,ENSOCUG00000014464,ENSOCUG00000002537,ENSOCUG00000014733,ENSOCUG00000008567
GO:0044448	cell cortex part	cellular_component	0.28041	1	1	42	96	17125	ENSOCUG00000005128
GO:0070663	regulation of leukocyte proliferation	biological_process	0.28052	1	1	42	131	17125	ENSOCUG00000008561
GO:0046034	ATP metabolic process	biological_process	0.28149	1	1	42	151	17125	ENSOCUG00000004509
GO:0070482	response to oxygen levels	biological_process	0.28275	1	1	42	117	17125	ENSOCUG00000008567
GO:0000793	condensed chromosome	cellular_component	0.28337	1	1	42	104	17125	ENSOCUG00000006050
GO:0048667	cell morphogenesis involved in neuron differentiation	biological_process	0.28546	1	2	42	301	17125	ENSOCUG00000002537,ENSOCUG00000010827
GO:0007623	circadian rhythm	biological_process	0.28603	1	1	42	108	17125	ENSOCUG00000001676
GO:0004674	protein serine/threonine kinase activity	molecular_function	0.28607	1	2	42	301	17125	ENSOCUG00000014821,ENSOCUG00000011358
GO:0043292	contractile fiber	cellular_component	0.28689	1	1	42	109	17125	ENSOCUG00000004509
GO:0032409	regulation of transporter activity	biological_process	0.28697	1	1	42	110	17125	ENSOCUG00000017362
GO:0051224	negative regulation of protein transport	biological_process	0.28704	1	1	42	121	17125	ENSOCUG00000008567
GO:0045637	regulation of myeloid cell differentiation	biological_process	0.28718	1	1	42	131	17125	ENSOCUG00000008567
GO:1901135	carbohydrate derivative metabolic process	biological_process	0.28742	1	3	42	714	17125	ENSOCUG00000008567,ENSOCUG00000004509,ENSOCUG00000017847
GO:0006606	protein import into nucleus	biological_process	0.28843	1	1	42	108	17125	ENSOCUG00000008567
GO:0044744	protein targeting to nucleus	biological_process	0.28843	1	1	42	108	17125	ENSOCUG00000008567
GO:1902593	single-organism nuclear import	biological_process	0.28843	1	1	42	108	17125	ENSOCUG00000008567
GO:0022409	positive regulation of cell-cell adhesion	biological_process	0.28972	1	1	42	131	17125	ENSOCUG00000008561
GO:0009913	epidermal cell differentiation	biological_process	0.28973	1	1	42	118	17125	ENSOCUG00000001676
GO:0051170	nuclear import	biological_process	0.29034	1	1	42	110	17125	ENSOCUG00000008567
GO:0008022	protein C-terminus binding	molecular_function	0.29286	1	1	42	105	17125	ENSOCUG00000014011
GO:0071103	DNA conformation change	biological_process	0.29415	1	1	42	128	17125	ENSOCUG00000009379
GO:0051241	negative regulation of multicellular organismal process	biological_process	0.29417	1	3	42	689	17125	ENSOCUG00000008567,ENSOCUG00000014733,ENSOCUG00000001676
GO:0045665	negative regulation of neuron differentiation	biological_process	0.29432	1	1	42	113	17125	ENSOCUG00000014733
GO:0000166	nucleotide binding	molecular_function	0.29559	1	7	42	1761	17125	ENSOCUG00000008077,ENSOCUG00000010614,ENSOCUG00000004509,ENSOCUG00000014821,ENSOCUG00000016706,ENSOCUG00000009317,ENSOCUG00000001164
GO:1901265	nucleoside phosphate binding	molecular_function	0.29559	1	7	42	1761	17125	ENSOCUG00000001164,ENSOCUG00000009317,ENSOCUG00000016706,ENSOCUG00000014821,ENSOCUG00000010614,ENSOCUG00000004509,ENSOCUG00000008077
GO:0030177	positive regulation of Wnt signaling pathway	biological_process	0.29609	1	1	42	93	17125	ENSOCUG00000014733
GO:0021915	neural tube development	biological_process	0.29655	1	1	42	113	17125	ENSOCUG00000008567
GO:0010001	glial cell differentiation	biological_process	0.29676	1	1	42	126	17125	ENSOCUG00000008567
GO:1903308	regulation of chromatin modification	biological_process	0.29703	1	1	42	107	17125	ENSOCUG00000001164
GO:0048585	negative regulation of response to stimulus	biological_process	0.2982	1	4	42	959	17125	ENSOCUG00000001676,ENSOCUG00000001164,ENSOCUG00000008077,ENSOCUG00000008567
GO:0016310	phosphorylation	biological_process	0.29835	1	6	42	1541	17125	ENSOCUG00000003203,ENSOCUG00000008567,ENSOCUG00000014821,ENSOCUG00000011358,ENSOCUG00000001676,ENSOCUG00000001816
GO:0001764	neuron migration	biological_process	0.29849	1	1	42	103	17125	ENSOCUG00000014733
GO:0006469	negative regulation of protein kinase activity	biological_process	0.3004	1	1	42	134	17125	ENSOCUG00000008567
GO:0034654	nucleobase-containing compound biosynthetic process	biological_process	0.30073	1	8	42	2421	17125	ENSOCUG00000001676,ENSOCUG00000003815,ENSOCUG00000008567,ENSOCUG00000010614,ENSOCUG00000009718,ENSOCUG00000008077,ENSOCUG00000001164,ENSOCUG00000010832
GO:0007224	smoothened signaling pathway	biological_process	0.30106	1	1	42	96	17125	ENSOCUG00000010827
GO:0035264	multicellular organism growth	biological_process	0.30123	1	1	42	114	17125	ENSOCUG00000003815
GO:0000075	cell cycle checkpoint	biological_process	0.30159	1	1	42	120	17125	ENSOCUG00000004204
GO:0001505	regulation of neurotransmitter levels	biological_process	0.30162	1	1	42	110	17125	ENSOCUG00000008567
GO:0051493	regulation of cytoskeleton organization	biological_process	0.30184	1	2	42	344	17125	ENSOCUG00000016706,ENSOCUG00000003203
GO:0002573	myeloid leukocyte differentiation	biological_process	0.30236	1	1	42	134	17125	ENSOCUG00000008567
GO:0016458	gene silencing	biological_process	0.30275	1	1	42	100	17125	ENSOCUG00000001676
GO:0032268	regulation of cellular protein metabolic process	biological_process	0.30311	1	6	42	1589	17125	ENSOCUG00000008567,ENSOCUG00000003203,ENSOCUG00000001164,ENSOCUG00000001816,ENSOCUG00000001676,ENSOCUG00000011358
GO:0014069	postsynaptic density	cellular_component	0.30404	1	1	42	87	17125	ENSOCUG00000017362
GO:0007423	sensory organ development	biological_process	0.30412	1	2	42	357	17125	ENSOCUG00000000727,ENSOCUG00000008567
GO:0014031	mesenchymal cell development	biological_process	0.30494	1	1	42	120	17125	ENSOCUG00000001676
GO:0048584	positive regulation of response to stimulus	biological_process	0.30557	1	5	42	1276	17125	ENSOCUG00000001676,ENSOCUG00000001816,ENSOCUG00000014011,ENSOCUG00000008567,ENSOCUG00000014733
GO:0048812	neuron projection morphogenesis	biological_process	0.30627	1	2	42	325	17125	ENSOCUG00000010827,ENSOCUG00000002537
GO:0042592	homeostatic process	biological_process	0.30803	1	4	42	999	17125	ENSOCUG00000008567,ENSOCUG00000017847,ENSOCUG00000001676,ENSOCUG00000003815
GO:2001234	negative regulation of apoptotic signaling pathway	biological_process	0.30825	1	1	42	150	17125	ENSOCUG00000001164
GO:0007369	gastrulation	biological_process	0.30988	1	1	42	119	17125	ENSOCUG00000015320
GO:1902275	regulation of chromatin organization	biological_process	0.31021	1	1	42	113	17125	ENSOCUG00000001164
GO:2001252	positive regulation of chromosome organization	biological_process	0.31064	1	1	42	118	17125	ENSOCUG00000001164
GO:0043229	intracellular organelle	cellular_component	0.31259	1	23	42	7848	17125	ENSOCUG00000010614,ENSOCUG00000004509,ENSOCUG00000016706,ENSOCUG00000009379,ENSOCUG00000017682,ENSOCUG00000003815,ENSOCUG00000010827,ENSOCUG00000006050,ENSOCUG00000004204,ENSOCUG00000005128,ENSOCUG00000013230,ENSOCUG00000014653,ENSOCUG00000001164,ENSOCUG00000017847,ENSOCUG00000014464,ENSOCUG00000014733,ENSOCUG00000001676,ENSOCUG00000013868,ENSOCUG00000009932,ENSOCUG00000003203,ENSOCUG00000003507,…
GO:0045930	negative regulation of mitotic cell cycle	biological_process	0.31518	1	1	42	133	17125	ENSOCUG00000001676
GO:0006836	neurotransmitter transport	biological_process	0.31557	1	1	42	120	17125	ENSOCUG00000008567
GO:0009205	purine ribonucleoside triphosphate metabolic process	biological_process	0.31599	1	1	42	168	17125	ENSOCUG00000004509
GO:0018130	heterocycle biosynthetic process	biological_process	0.31602	1	8	42	2468	17125	ENSOCUG00000010832,ENSOCUG00000001164,ENSOCUG00000009718,ENSOCUG00000008077,ENSOCUG00000010614,ENSOCUG00000008567,ENSOCUG00000003815,ENSOCUG00000001676
GO:0033673	negative regulation of kinase activity	biological_process	0.31666	1	1	42	146	17125	ENSOCUG00000008567
GO:0005615	extracellular space	cellular_component	0.31744	1	2	42	560	17125	ENSOCUG00000013230,ENSOCUG00000008561
GO:0050839	cell adhesion molecule binding	molecular_function	0.31786	1	1	42	110	17125	ENSOCUG00000000727
GO:0019438	aromatic compound biosynthetic process	biological_process	0.31953	1	8	42	2467	17125	ENSOCUG00000001676,ENSOCUG00000003815,ENSOCUG00000010614,ENSOCUG00000008077,ENSOCUG00000009718,ENSOCUG00000008567,ENSOCUG00000001164,ENSOCUG00000010832
GO:0034613	cellular protein localization	biological_process	0.31954	1	4	42	935	17125	ENSOCUG00000008567,ENSOCUG00000009932,ENSOCUG00000001164,ENSOCUG00000001676
GO:0001894	tissue homeostasis	biological_process	0.32043	1	1	42	130	17125	ENSOCUG00000008567
GO:0050790	regulation of catalytic activity	biological_process	0.32059	1	5	42	1315	17125	ENSOCUG00000001816,ENSOCUG00000001676,ENSOCUG00000011358,ENSOCUG00000008567,ENSOCUG00000003203
GO:0009199	ribonucleoside triphosphate metabolic process	biological_process	0.32093	1	1	42	170	17125	ENSOCUG00000004509
GO:0006928	movement of cell or subcellular component	biological_process	0.32096	1	5	42	1187	17125	ENSOCUG00000008567,ENSOCUG00000002537,ENSOCUG00000014733,ENSOCUG00000016706,ENSOCUG00000010827
GO:0048666	neuron development	biological_process	0.32138	1	3	42	593	17125	ENSOCUG00000002537,ENSOCUG00000014011,ENSOCUG00000010827
GO:0019901	protein kinase binding	molecular_function	0.32142	1	2	42	369	17125	ENSOCUG00000003203,ENSOCUG00000016706
GO:0019932	second-messenger-mediated signaling	biological_process	0.3219	1	1	42	131	17125	ENSOCUG00000005128
GO:0051015	actin filament binding	molecular_function	0.32212	1	1	42	113	17125	ENSOCUG00000004509
GO:0070727	cellular macromolecule localization	biological_process	0.32222	1	4	42	940	17125	ENSOCUG00000001164,ENSOCUG00000001676,ENSOCUG00000008567,ENSOCUG00000009932
GO:0009167	purine ribonucleoside monophosphate metabolic process	biological_process	0.32223	1	1	42	172	17125	ENSOCUG00000004509
GO:0009126	purine nucleoside monophosphate metabolic process	biological_process	0.32286	1	1	42	173	17125	ENSOCUG00000004509
GO:0000209	protein polyubiquitination	biological_process	0.32321	1	1	42	116	17125	ENSOCUG00000003483
GO:0051402	neuron apoptotic process	biological_process	0.32323	1	1	42	131	17125	ENSOCUG00000008567
GO:0044700	single organism signaling	biological_process	0.32324	1	13	42	4612	17125	ENSOCUG00000001816,ENSOCUG00000001164,ENSOCUG00000005128,ENSOCUG00000002537,ENSOCUG00000017362,ENSOCUG00000010827,ENSOCUG00000011358,ENSOCUG00000001676,ENSOCUG00000005161,ENSOCUG00000014464,ENSOCUG00000014011,ENSOCUG00000008567,ENSOCUG00000014733
GO:0048864	stem cell development	biological_process	0.32332	1	1	42	125	17125	ENSOCUG00000001676
GO:0006479	protein methylation	biological_process	0.32475	1	1	42	127	17125	ENSOCUG00000001676
GO:0008213	protein alkylation	biological_process	0.32475	1	1	42	127	17125	ENSOCUG00000001676
GO:0051251	positive regulation of lymphocyte activation	biological_process	0.32476	1	1	42	147	17125	ENSOCUG00000008561
GO:1901137	carbohydrate derivative biosynthetic process	biological_process	0.32542	1	2	42	427	17125	ENSOCUG00000017847,ENSOCUG00000008567
GO:0048762	mesenchymal cell differentiation	biological_process	0.32637	1	1	42	130	17125	ENSOCUG00000001676
GO:0016829	lyase activity	molecular_function	0.32696	1	1	42	142	17125	ENSOCUG00000008077
GO:0023052	signaling	biological_process	0.32747	1	13	42	4622	17125	ENSOCUG00000005161,ENSOCUG00000017362,ENSOCUG00000010827,ENSOCUG00000011358,ENSOCUG00000001676,ENSOCUG00000008567,ENSOCUG00000014733,ENSOCUG00000014464,ENSOCUG00000014011,ENSOCUG00000001164,ENSOCUG00000001816,ENSOCUG00000002537,ENSOCUG00000005128
GO:0009611	response to wounding	biological_process	0.32892	1	2	42	428	17125	ENSOCUG00000008567,ENSOCUG00000001676
GO:0031326	regulation of cellular biosynthetic process	biological_process	0.32893	1	8	42	2462	17125	ENSOCUG00000010614,ENSOCUG00000009718,ENSOCUG00000008567,ENSOCUG00000001676,ENSOCUG00000003815,ENSOCUG00000009932,ENSOCUG00000010832,ENSOCUG00000001164
GO:0010948	negative regulation of cell cycle process	biological_process	0.32951	1	1	42	137	17125	ENSOCUG00000001676
GO:1902580	single-organism cellular localization	biological_process	0.33011	1	3	42	640	17125	ENSOCUG00000014733,ENSOCUG00000003277,ENSOCUG00000008567
GO:0009161	ribonucleoside monophosphate metabolic process	biological_process	0.33066	1	1	42	179	17125	ENSOCUG00000004509
GO:0009144	purine nucleoside triphosphate metabolic process	biological_process	0.3325	1	1	42	174	17125	ENSOCUG00000004509
GO:0043393	regulation of protein binding	biological_process	0.33413	1	1	42	142	17125	ENSOCUG00000001164
GO:0043542	endothelial cell migration	biological_process	0.33448	1	1	42	135	17125	ENSOCUG00000008567
GO:0098742	cell-cell adhesion via plasma-membrane adhesion molecules	biological_process	0.33524	1	1	42	126	17125	ENSOCUG00000000727
GO:0008168	methyltransferase activity	molecular_function	0.33548	1	1	42	161	17125	ENSOCUG00000001676
GO:0048522	positive regulation of cellular process	biological_process	0.33626	1	11	42	3252	17125	ENSOCUG00000010827,ENSOCUG00000001676,ENSOCUG00000011358,ENSOCUG00000010614,ENSOCUG00000014011,ENSOCUG00000008561,ENSOCUG00000008567,ENSOCUG00000014733,ENSOCUG00000001816,ENSOCUG00000001164,ENSOCUG00000003203
GO:0046651	lymphocyte proliferation	biological_process	0.33849	1	1	42	157	17125	ENSOCUG00000008561
GO:0032943	mononuclear cell proliferation	biological_process	0.33917	1	1	42	158	17125	ENSOCUG00000008561
GO:0006473	protein acetylation	biological_process	0.34047	1	1	42	138	17125	ENSOCUG00000009932
GO:1901362	organic cyclic compound biosynthetic process	biological_process	0.34078	1	8	42	2535	17125	ENSOCUG00000001164,ENSOCUG00000010832,ENSOCUG00000001676,ENSOCUG00000003815,ENSOCUG00000008567,ENSOCUG00000010614,ENSOCUG00000009718,ENSOCUG00000008077
GO:0007611	learning or memory	biological_process	0.34094	1	1	42	137	17125	ENSOCUG00000008567
GO:0097191	extrinsic apoptotic signaling pathway	biological_process	0.34144	1	1	42	149	17125	ENSOCUG00000008567
GO:0009889	regulation of biosynthetic process	biological_process	0.34176	1	8	42	2499	17125	ENSOCUG00000001676,ENSOCUG00000003815,ENSOCUG00000010614,ENSOCUG00000009718,ENSOCUG00000008567,ENSOCUG00000001164,ENSOCUG00000009932,ENSOCUG00000010832
GO:0017038	protein import	biological_process	0.34671	1	1	42	141	17125	ENSOCUG00000008567
GO:0009165	nucleotide biosynthetic process	biological_process	0.34805	1	1	42	171	17125	ENSOCUG00000008567
GO:1901293	nucleoside phosphate biosynthetic process	biological_process	0.34868	1	1	42	172	17125	ENSOCUG00000008567
GO:0009968	negative regulation of signal transduction	biological_process	0.34892	1	3	42	720	17125	ENSOCUG00000008567,ENSOCUG00000001164,ENSOCUG00000001676
GO:0031325	positive regulation of cellular metabolic process	biological_process	0.34895	1	7	42	1994	17125	ENSOCUG00000003203,ENSOCUG00000010614,ENSOCUG00000008567,ENSOCUG00000001676,ENSOCUG00000001816,ENSOCUG00000011358,ENSOCUG00000001164
GO:0034599	cellular response to oxidative stress	biological_process	0.34922	1	1	42	151	17125	ENSOCUG00000001676
GO:0009123	nucleoside monophosphate metabolic process	biological_process	0.34995	1	1	42	194	17125	ENSOCUG00000004509
GO:0098793	presynapse	cellular_component	0.35027	1	1	42	129	17125	ENSOCUG00000008567
GO:0034470	ncRNA processing	biological_process	0.35068	1	1	42	186	17125	ENSOCUG00000004204
GO:0050662	coenzyme binding	molecular_function	0.35157	1	1	42	148	17125	ENSOCUG00000001164
GO:0035639	purine ribonucleoside triphosphate binding	molecular_function	0.35226	1	6	42	1553	17125	ENSOCUG00000009317,ENSOCUG00000008077,ENSOCUG00000004509,ENSOCUG00000010614,ENSOCUG00000014821,ENSOCUG00000016706
GO:1902105	regulation of leukocyte differentiation	biological_process	0.35238	1	1	42	172	17125	ENSOCUG00000008567
GO:0016747	transferase activity, transferring acyl groups other than amino-acyl groups	molecular_function	0.35239	1	1	42	168	17125	ENSOCUG00000009932
GO:0016758	transferase activity, transferring hexosyl groups	molecular_function	0.35302	1	1	42	182	17125	ENSOCUG00000017847
GO:0043226	organelle	cellular_component	0.35606	1	23	42	7991	17125	ENSOCUG00000013230,ENSOCUG00000005128,ENSOCUG00000014653,ENSOCUG00000001164,ENSOCUG00000004509,ENSOCUG00000010614,ENSOCUG00000016706,ENSOCUG00000009379,ENSOCUG00000003815,ENSOCUG00000006050,ENSOCUG00000010827,ENSOCUG00000017682,ENSOCUG00000004204,ENSOCUG00000003203,ENSOCUG00000003507,ENSOCUG00000009932,ENSOCUG00000013868,ENSOCUG00000003277,ENSOCUG00000003483,ENSOCUG00000014464,ENSOCUG00000017847,…
GO:0016741	transferase activity, transferring one-carbon groups	molecular_function	0.35624	1	1	42	171	17125	ENSOCUG00000001676
GO:0050863	regulation of T cell activation	biological_process	0.35686	1	1	42	183	17125	ENSOCUG00000008561
GO:0030522	intracellular receptor signaling pathway	biological_process	0.35689	1	1	42	145	17125	ENSOCUG00000001676
GO:0032550	purine ribonucleoside binding	molecular_function	0.35719	1	6	42	1560	17125	ENSOCUG00000009317,ENSOCUG00000010614,ENSOCUG00000004509,ENSOCUG00000008077,ENSOCUG00000016706,ENSOCUG00000014821
GO:0001883	purine nucleoside binding	molecular_function	0.35736	1	6	42	1561	17125	ENSOCUG00000009317,ENSOCUG00000014821,ENSOCUG00000016706,ENSOCUG00000008077,ENSOCUG00000010614,ENSOCUG00000004509
GO:0070661	leukocyte proliferation	biological_process	0.35774	1	1	42	169	17125	ENSOCUG00000008561
GO:0009790	embryo development	biological_process	0.35782	1	3	42	696	17125	ENSOCUG00000015320,ENSOCUG00000008567,ENSOCUG00000009718
GO:1901214	regulation of neuron death	biological_process	0.35792	1	1	42	156	17125	ENSOCUG00000008567
GO:0009141	nucleoside triphosphate metabolic process	biological_process	0.35798	1	1	42	187	17125	ENSOCUG00000004509
GO:0043168	anion binding	molecular_function	0.35904	1	8	42	2147	17125	ENSOCUG00000001164,ENSOCUG00000016706,ENSOCUG00000014821,ENSOCUG00000008567,ENSOCUG00000010614,ENSOCUG00000004509,ENSOCUG00000008077,ENSOCUG00000009317
GO:0032549	ribonucleoside binding	molecular_function	0.35943	1	6	42	1563	17125	ENSOCUG00000004509,ENSOCUG00000010614,ENSOCUG00000008077,ENSOCUG00000016706,ENSOCUG00000014821,ENSOCUG00000009317
GO:0001882	nucleoside binding	molecular_function	0.36099	1	6	42	1567	17125	ENSOCUG00000009317,ENSOCUG00000008077,ENSOCUG00000010614,ENSOCUG00000004509,ENSOCUG00000014821,ENSOCUG00000016706
GO:0010506	regulation of autophagy	biological_process	0.36317	1	1	42	146	17125	ENSOCUG00000013230
GO:0051345	positive regulation of hydrolase activity	biological_process	0.36364	1	2	42	392	17125	ENSOCUG00000008567,ENSOCUG00000001676
GO:0033036	macromolecule localization	biological_process	0.36448	1	6	42	1633	17125	ENSOCUG00000008567,ENSOCUG00000014011,ENSOCUG00000009932,ENSOCUG00000000727,ENSOCUG00000001164,ENSOCUG00000001676
GO:0043025	neuronal cell body	cellular_component	0.36502	1	1	42	140	17125	ENSOCUG00000003203
GO:0003713	transcription coactivator activity	molecular_function	0.36534	1	1	42	155	17125	ENSOCUG00000001164
GO:0007154	cell communication	biological_process	0.36541	1	13	42	4717	17125	ENSOCUG00000001164,ENSOCUG00000001816,ENSOCUG00000002537,ENSOCUG00000005128,ENSOCUG00000005161,ENSOCUG00000001676,ENSOCUG00000011358,ENSOCUG00000010827,ENSOCUG00000017362,ENSOCUG00000014733,ENSOCUG00000008567,ENSOCUG00000014011,ENSOCUG00000014464
GO:0044238	primary metabolic process	biological_process	0.36596	1	21	42	7501	17125	ENSOCUG00000014821,ENSOCUG00000009379,ENSOCUG00000009718,ENSOCUG00000004509,ENSOCUG00000010614,ENSOCUG00000004204,ENSOCUG00000003815,ENSOCUG00000017682,ENSOCUG00000011358,ENSOCUG00000010832,ENSOCUG00000001164,ENSOCUG00000001816,ENSOCUG00000008567,ENSOCUG00000008077,ENSOCUG00000017847,ENSOCUG00000009317,ENSOCUG00000001676,ENSOCUG00000003203,ENSOCUG00000009932,ENSOCUG00000013868,ENSOCUG00000003483
GO:0033157	regulation of intracellular protein transport	biological_process	0.3663	1	1	42	148	17125	ENSOCUG00000008567
GO:0051246	regulation of protein metabolic process	biological_process	0.36699	1	6	42	1715	17125	ENSOCUG00000011358,ENSOCUG00000001676,ENSOCUG00000001816,ENSOCUG00000001164,ENSOCUG00000003203,ENSOCUG00000008567
GO:0006936	muscle contraction	biological_process	0.36755	1	1	42	157	17125	ENSOCUG00000004509
GO:0002696	positive regulation of leukocyte activation	biological_process	0.36781	1	1	42	173	17125	ENSOCUG00000008561
GO:0051091	positive regulation of sequence-specific DNA binding transcription factor activity	biological_process	0.36808	1	1	42	165	17125	ENSOCUG00000001164
GO:0010810	regulation of cell-substrate adhesion	biological_process	0.36874	1	1	42	131	17125	ENSOCUG00000008567
GO:0007162	negative regulation of cell adhesion	biological_process	0.3704	1	1	42	167	17125	ENSOCUG00000008567
GO:0090068	positive regulation of cell cycle process	biological_process	0.37075	1	1	42	155	17125	ENSOCUG00000001676
GO:1901990	regulation of mitotic cell cycle phase transition	biological_process	0.37081	1	1	42	153	17125	ENSOCUG00000001676
GO:0045121	membrane raft	cellular_component	0.37101	1	1	42	153	17125	ENSOCUG00000014011
GO:0032555	purine ribonucleotide binding	molecular_function	0.37176	1	6	42	1582	17125	ENSOCUG00000009317,ENSOCUG00000014821,ENSOCUG00000016706,ENSOCUG00000008077,ENSOCUG00000010614,ENSOCUG00000004509
GO:0017076	purine nucleotide binding	molecular_function	0.37384	1	6	42	1590	17125	ENSOCUG00000009317,ENSOCUG00000004509,ENSOCUG00000010614,ENSOCUG00000008077,ENSOCUG00000016706,ENSOCUG00000014821
GO:0016358	dendrite development	biological_process	0.37418	1	1	42	118	17125	ENSOCUG00000014011
GO:0015849	organic acid transport	biological_process	0.37492	1	1	42	159	17125	ENSOCUG00000008567
GO:0046942	carboxylic acid transport	biological_process	0.37492	1	1	42	159	17125	ENSOCUG00000008567
GO:0030155	regulation of cell adhesion	biological_process	0.37496	1	2	42	434	17125	ENSOCUG00000008567,ENSOCUG00000008561
GO:0051146	striated muscle cell differentiation	biological_process	0.37638	1	1	42	154	17125	ENSOCUG00000001676
GO:0005102	receptor binding	molecular_function	0.37664	1	3	42	875	17125	ENSOCUG00000017362,ENSOCUG00000001164,ENSOCUG00000014011
GO:0050867	positive regulation of cell activation	biological_process	0.37685	1	1	42	179	17125	ENSOCUG00000008561
GO:0021700	developmental maturation	biological_process	0.37706	1	1	42	165	17125	ENSOCUG00000008567
GO:0060485	mesenchyme development	biological_process	0.37827	1	1	42	161	17125	ENSOCUG00000001676
GO:0051348	negative regulation of transferase activity	biological_process	0.37908	1	1	42	184	17125	ENSOCUG00000008567
GO:0032553	ribonucleotide binding	molecular_function	0.3791	1	6	42	1593	17125	ENSOCUG00000009317,ENSOCUG00000014821,ENSOCUG00000016706,ENSOCUG00000008077,ENSOCUG00000010614,ENSOCUG00000004509
GO:0043588	skin development	biological_process	0.38256	1	1	42	166	17125	ENSOCUG00000008567
GO:0043543	protein acylation	biological_process	0.38348	1	1	42	165	17125	ENSOCUG00000009932
GO:1903037	regulation of leukocyte cell-cell adhesion	biological_process	0.38417	1	1	42	193	17125	ENSOCUG00000008561
GO:0030036	actin cytoskeleton organization	biological_process	0.38556	1	2	42	407	17125	ENSOCUG00000005128,ENSOCUG00000008567
GO:0005938	cell cortex	cellular_component	0.38567	1	1	42	140	17125	ENSOCUG00000005128
GO:0031396	regulation of protein ubiquitination	biological_process	0.38589	1	1	42	168	17125	ENSOCUG00000001164
GO:0005622	intracellular	cellular_component	0.3866	1	26	42	9190	17125	ENSOCUG00000003483,ENSOCUG00000009932,ENSOCUG00000013868,ENSOCUG00000003203,ENSOCUG00000003507,ENSOCUG00000003277,ENSOCUG00000001676,ENSOCUG00000017847,ENSOCUG00000014464,ENSOCUG00000014733,ENSOCUG00000008567,ENSOCUG00000001816,ENSOCUG00000001164,ENSOCUG00000005128,ENSOCUG00000013230,ENSOCUG00000014653,ENSOCUG00000017682,ENSOCUG00000006050,ENSOCUG00000003815,ENSOCUG00000010827,ENSOCUG00000005161,…
GO:0050803	regulation of synapse structure or activity	biological_process	0.38673	1	1	42	164	17125	ENSOCUG00000008567
GO:0097193	intrinsic apoptotic signaling pathway	biological_process	0.38715	1	1	42	192	17125	ENSOCUG00000001164
GO:0009792	embryo development ending in birth or egg hatching	biological_process	0.38849	1	2	42	451	17125	ENSOCUG00000009718,ENSOCUG00000008567
GO:0061695	transferase complex, transferring phosphorus-containing groups	cellular_component	0.38892	1	1	42	158	17125	ENSOCUG00000004204
GO:0030336	negative regulation of cell migration	biological_process	0.38979	1	1	42	159	17125	ENSOCUG00000008567
GO:0050890	cognition	biological_process	0.39091	1	1	42	163	17125	ENSOCUG00000008567
GO:0010632	regulation of epithelial cell migration	biological_process	0.39134	1	1	42	154	17125	ENSOCUG00000008567
GO:0034110	regulation of homotypic cell-cell adhesion	biological_process	0.39319	1	1	42	200	17125	ENSOCUG00000008561
GO:0000122	negative regulation of transcription from RNA polymerase II promoter	biological_process	0.39419	1	2	42	501	17125	ENSOCUG00000001676,ENSOCUG00000001164
GO:0023057	negative regulation of signaling	biological_process	0.39524	1	3	42	770	17125	ENSOCUG00000008567,ENSOCUG00000001164,ENSOCUG00000001676
GO:0010468	regulation of gene expression	biological_process	0.39561	1	8	42	2570	17125	ENSOCUG00000010832,ENSOCUG00000001164,ENSOCUG00000009379,ENSOCUG00000008567,ENSOCUG00000010614,ENSOCUG00000009718,ENSOCUG00000001676,ENSOCUG00000003815
GO:0042995	cell projection	cellular_component	0.39835	1	4	42	932	17125	ENSOCUG00000014011,ENSOCUG00000005128,ENSOCUG00000003203,ENSOCUG00000008567
GO:0046128	purine ribonucleoside metabolic process	biological_process	0.39836	1	1	42	213	17125	ENSOCUG00000004509
GO:0034504	protein localization to nucleus	biological_process	0.40096	1	1	42	177	17125	ENSOCUG00000008567
GO:0042278	purine nucleoside metabolic process	biological_process	0.40127	1	1	42	215	17125	ENSOCUG00000004509
GO:0005576	extracellular region	cellular_component	0.402	1	3	42	1062	17125	ENSOCUG00000008561,ENSOCUG00000013230,ENSOCUG00000003203
GO:0007160	cell-matrix adhesion	biological_process	0.40383	1	1	42	146	17125	ENSOCUG00000008567
GO:2000146	negative regulation of cell motility	biological_process	0.40559	1	1	42	167	17125	ENSOCUG00000008567
GO:0070997	neuron death	biological_process	0.40691	1	1	42	179	17125	ENSOCUG00000008567
GO:0044464	cell part	cellular_component	0.4073	1	30	42	11289	17125	ENSOCUG00000003483,ENSOCUG00000003277,ENSOCUG00000009932,ENSOCUG00000013868,ENSOCUG00000003507,ENSOCUG00000003203,ENSOCUG00000001676,ENSOCUG00000014733,ENSOCUG00000008567,ENSOCUG00000017847,ENSOCUG00000014464,ENSOCUG00000001164,ENSOCUG00000001816,ENSOCUG00000014653,ENSOCUG00000005128,ENSOCUG00000013230,ENSOCUG00000004204,ENSOCUG00000005161,ENSOCUG00000017682,ENSOCUG00000003815,ENSOCUG00000010827,…
GO:1901987	regulation of cell cycle phase transition	biological_process	0.4082	1	1	42	177	17125	ENSOCUG00000001676
GO:0044297	cell body	cellular_component	0.41043	1	1	42	172	17125	ENSOCUG00000003203
GO:0016746	transferase activity, transferring acyl groups	molecular_function	0.41143	1	1	42	199	17125	ENSOCUG00000009932
GO:0010648	negative regulation of cell communication	biological_process	0.4115	1	3	42	788	17125	ENSOCUG00000001676,ENSOCUG00000001164,ENSOCUG00000008567
GO:1903320	regulation of protein modification by small protein conjugation or removal	biological_process	0.41268	1	1	42	184	17125	ENSOCUG00000001164
GO:0040011	locomotion	biological_process	0.41477	1	4	42	1076	17125	ENSOCUG00000014733,ENSOCUG00000002537,ENSOCUG00000008567,ENSOCUG00000010827
GO:0005829	cytosol	cellular_component	0.41502	1	7	42	2018	17125	ENSOCUG00000006050,ENSOCUG00000003483,ENSOCUG00000001816,ENSOCUG00000009379,ENSOCUG00000016706,ENSOCUG00000003507,ENSOCUG00000013868
GO:0060828	regulation of canonical Wnt signaling pathway	biological_process	0.41531	1	1	42	153	17125	ENSOCUG00000014733
GO:0016042	lipid catabolic process	biological_process	0.41586	1	1	42	199	17125	ENSOCUG00000001816
GO:2000112	regulation of cellular macromolecule biosynthetic process	biological_process	0.41602	1	7	42	2293	17125	ENSOCUG00000010832,ENSOCUG00000009932,ENSOCUG00000010614,ENSOCUG00000009718,ENSOCUG00000001164,ENSOCUG00000001676,ENSOCUG00000003815
GO:0009119	ribonucleoside metabolic process	biological_process	0.41648	1	1	42	227	17125	ENSOCUG00000004509
GO:0046983	protein dimerization activity	molecular_function	0.41728	1	3	42	877	17125	ENSOCUG00000000727,ENSOCUG00000013230,ENSOCUG00000017682
GO:0045765	regulation of angiogenesis	biological_process	0.41768	1	1	42	185	17125	ENSOCUG00000008567
GO:1990234	transferase complex	cellular_component	0.42026	1	2	42	477	17125	ENSOCUG00000004204,ENSOCUG00000001676
GO:0030097	hemopoiesis	biological_process	0.42034	1	2	42	511	17125	ENSOCUG00000008567,ENSOCUG00000009932
GO:0018193	peptidyl-amino acid modification	biological_process	0.42284	1	3	42	767	17125	ENSOCUG00000001676,ENSOCUG00000011358,ENSOCUG00000014821
GO:0006486	protein glycosylation	biological_process	0.42518	1	1	42	187	17125	ENSOCUG00000017847
GO:0043413	macromolecule glycosylation	biological_process	0.42518	1	1	42	187	17125	ENSOCUG00000017847
GO:0051271	negative regulation of cellular component movement	biological_process	0.42537	1	1	42	177	17125	ENSOCUG00000008567
GO:0016604	nuclear body	cellular_component	0.42921	1	2	42	474	17125	ENSOCUG00000004204,ENSOCUG00000003507
GO:0051260	protein homooligomerization	biological_process	0.42994	1	1	42	209	17125	ENSOCUG00000008077
GO:1901342	regulation of vasculature development	biological_process	0.43268	1	1	42	195	17125	ENSOCUG00000008567
GO:0048871	multicellular organismal homeostasis	biological_process	0.43273	1	1	42	209	17125	ENSOCUG00000008567
GO:0033043	regulation of organelle organization	biological_process	0.43309	1	3	42	778	17125	ENSOCUG00000001164,ENSOCUG00000003203,ENSOCUG00000016706
GO:0007610	behavior	biological_process	0.43347	1	2	42	487	17125	ENSOCUG00000003815,ENSOCUG00000008567
GO:0007517	muscle organ development	biological_process	0.43402	1	1	42	215	17125	ENSOCUG00000008567
GO:0080135	regulation of cellular response to stress	biological_process	0.43687	1	2	42	483	17125	ENSOCUG00000008077,ENSOCUG00000001164
GO:0009116	nucleoside metabolic process	biological_process	0.43699	1	1	42	239	17125	ENSOCUG00000004509
GO:0045787	positive regulation of cell cycle	biological_process	0.43818	1	1	42	192	17125	ENSOCUG00000001676
GO:0005623	cell	cellular_component	0.43886	1	30	42	11406	17125	ENSOCUG00000013868,ENSOCUG00000009932,ENSOCUG00000003507,ENSOCUG00000003203,ENSOCUG00000003277,ENSOCUG00000003483,ENSOCUG00000017847,ENSOCUG00000014464,ENSOCUG00000014733,ENSOCUG00000008567,ENSOCUG00000001676,ENSOCUG00000013230,ENSOCUG00000005128,ENSOCUG00000014653,ENSOCUG00000001816,ENSOCUG00000001164,ENSOCUG00000014011,ENSOCUG00000010614,ENSOCUG00000004509,ENSOCUG00000000727,ENSOCUG00000009379,…
GO:0050678	regulation of epithelial cell proliferation	biological_process	0.43894	1	1	42	198	17125	ENSOCUG00000008567
GO:0040013	negative regulation of locomotion	biological_process	0.44149	1	1	42	189	17125	ENSOCUG00000008567
GO:0051235	maintenance of location	biological_process	0.44241	1	1	42	180	17125	ENSOCUG00000014733
GO:1901657	glycosyl compound metabolic process	biological_process	0.44284	1	1	42	247	17125	ENSOCUG00000004509
GO:0007018	microtubule-based movement	biological_process	0.44327	1	1	42	161	17125	ENSOCUG00000016706
GO:0070085	glycosylation	biological_process	0.44399	1	1	42	200	17125	ENSOCUG00000017847
GO:0048534	hematopoietic or lymphoid organ development	biological_process	0.44511	1	2	42	542	17125	ENSOCUG00000008567,ENSOCUG00000009932
GO:0030029	actin filament-based process	biological_process	0.44538	1	2	42	460	17125	ENSOCUG00000005128,ENSOCUG00000008567
GO:0048037	cofactor binding	molecular_function	0.44603	1	1	42	206	17125	ENSOCUG00000001164
GO:0006796	phosphate-containing compound metabolic process	biological_process	0.44848	1	7	42	2161	17125	ENSOCUG00000011358,ENSOCUG00000001676,ENSOCUG00000001816,ENSOCUG00000014821,ENSOCUG00000008567,ENSOCUG00000003203,ENSOCUG00000004509
GO:0005096	GTPase activator activity	molecular_function	0.45106	1	1	42	149	17125	ENSOCUG00000008567
GO:0010769	regulation of cell morphogenesis involved in differentiation	biological_process	0.45124	1	1	42	186	17125	ENSOCUG00000001676
GO:1903649	regulation of cytoplasmic transport	biological_process	0.45294	1	1	42	190	17125	ENSOCUG00000008567
GO:0045934	negative regulation of nucleobase-containing compound metabolic process	biological_process	0.45333	1	3	42	892	17125	ENSOCUG00000008077,ENSOCUG00000001164,ENSOCUG00000001676
GO:0016567	protein ubiquitination	biological_process	0.45385	1	2	42	498	17125	ENSOCUG00000001164,ENSOCUG00000003483
GO:0055074	calcium ion homeostasis	biological_process	0.45504	1	1	42	198	17125	ENSOCUG00000017847
GO:0071704	organic substance metabolic process	biological_process	0.45525	1	21	42	7792	17125	ENSOCUG00000008567,ENSOCUG00000008077,ENSOCUG00000017847,ENSOCUG00000001676,ENSOCUG00000009317,ENSOCUG00000003203,ENSOCUG00000013868,ENSOCUG00000009932,ENSOCUG00000003483,ENSOCUG00000014821,ENSOCUG00000009379,ENSOCUG00000009718,ENSOCUG00000004509,ENSOCUG00000010614,ENSOCUG00000004204,ENSOCUG00000003815,ENSOCUG00000017682,ENSOCUG00000011358,ENSOCUG00000010832,ENSOCUG00000001164,ENSOCUG00000001816
GO:0001503	ossification	biological_process	0.45531	1	1	42	220	17125	ENSOCUG00000008567
GO:1903706	regulation of hemopoiesis	biological_process	0.45592	1	1	42	238	17125	ENSOCUG00000008567
GO:0010035	response to inorganic substance	biological_process	0.45603	1	1	42	211	17125	ENSOCUG00000001676
GO:0010556	regulation of macromolecule biosynthetic process	biological_process	0.45677	1	7	42	2383	17125	ENSOCUG00000010832,ENSOCUG00000010614,ENSOCUG00000009932,ENSOCUG00000009718,ENSOCUG00000001164,ENSOCUG00000001676,ENSOCUG00000003815
GO:0051098	regulation of binding	biological_process	0.45772	1	1	42	222	17125	ENSOCUG00000001164
GO:0042803	protein homodimerization activity	molecular_function	0.45849	1	2	42	530	17125	ENSOCUG00000000727,ENSOCUG00000013230
GO:0010631	epithelial cell migration	biological_process	0.45983	1	1	42	193	17125	ENSOCUG00000008567
GO:0090132	epithelium migration	biological_process	0.45983	1	1	42	193	17125	ENSOCUG00000008567
GO:2000026	regulation of multicellular organismal development	biological_process	0.46153	1	4	42	1160	17125	ENSOCUG00000014733,ENSOCUG00000008567,ENSOCUG00000001676,ENSOCUG00000001164
GO:0090130	tissue migration	biological_process	0.4621	1	1	42	196	17125	ENSOCUG00000008567
GO:0006355	regulation of transcription, DNA-templated	biological_process	0.46211	1	6	42	2044	17125	ENSOCUG00000010832,ENSOCUG00000009718,ENSOCUG00000010614,ENSOCUG00000001164,ENSOCUG00000003815,ENSOCUG00000001676
GO:1901363	heterocyclic compound binding	molecular_function	0.46264	1	12	42	4412	17125	ENSOCUG00000009317,ENSOCUG00000001676,ENSOCUG00000017682,ENSOCUG00000003815,ENSOCUG00000016706,ENSOCUG00000014821,ENSOCUG00000010614,ENSOCUG00000004509,ENSOCUG00000008077,ENSOCUG00000007550,ENSOCUG00000001164,ENSOCUG00000010832
GO:0006793	phosphorus metabolic process	biological_process	0.4635	1	7	42	2192	17125	ENSOCUG00000008567,ENSOCUG00000014821,ENSOCUG00000003203,ENSOCUG00000004509,ENSOCUG00000001676,ENSOCUG00000001816,ENSOCUG00000011358
GO:0005912	adherens junction	cellular_component	0.46406	1	1	42	168	17125	ENSOCUG00000000727
GO:0006979	response to oxidative stress	biological_process	0.46477	1	1	42	225	17125	ENSOCUG00000001676
GO:0030695	GTPase regulator activity	molecular_function	0.46712	1	1	42	161	17125	ENSOCUG00000008567
GO:0006913	nucleocytoplasmic transport	biological_process	0.46937	1	1	42	212	17125	ENSOCUG00000008567
GO:0051169	nuclear transport	biological_process	0.46937	1	1	42	212	17125	ENSOCUG00000008567
GO:0044424	intracellular part	cellular_component	0.46942	1	25	42	9033	17125	ENSOCUG00000014733,ENSOCUG00000008567,ENSOCUG00000017847,ENSOCUG00000014464,ENSOCUG00000001676,ENSOCUG00000003277,ENSOCUG00000013868,ENSOCUG00000009932,ENSOCUG00000003203,ENSOCUG00000003507,ENSOCUG00000003483,ENSOCUG00000009379,ENSOCUG00000016706,ENSOCUG00000010614,ENSOCUG00000004509,ENSOCUG00000004204,ENSOCUG00000017682,ENSOCUG00000010827,ENSOCUG00000003815,ENSOCUG00000006050,ENSOCUG00000014653,…
GO:0030054	cell junction	cellular_component	0.47004	1	2	42	486	17125	ENSOCUG00000009932,ENSOCUG00000000727
GO:0098609	cell-cell adhesion	biological_process	0.47006	1	2	42	545	17125	ENSOCUG00000000727,ENSOCUG00000008561
GO:0072594	establishment of protein localization to organelle	biological_process	0.47106	1	1	42	210	17125	ENSOCUG00000008567
GO:0060070	canonical Wnt signaling pathway	biological_process	0.47213	1	1	42	186	17125	ENSOCUG00000014733
GO:0005730	nucleolus	cellular_component	0.47316	1	2	42	572	17125	ENSOCUG00000003483,ENSOCUG00000003277
GO:0048863	stem cell differentiation	biological_process	0.4733	1	1	42	202	17125	ENSOCUG00000001676
GO:0017016	Ras GTPase binding	molecular_function	0.47394	1	1	42	173	17125	ENSOCUG00000001816
GO:0030234	enzyme regulator activity	molecular_function	0.47443	1	2	42	560	17125	ENSOCUG00000008567,ENSOCUG00000011358
GO:0051249	regulation of lymphocyte activation	biological_process	0.47525	1	1	42	248	17125	ENSOCUG00000008561
GO:0097367	carbohydrate derivative binding	molecular_function	0.47732	1	6	42	1773	17125	ENSOCUG00000009317,ENSOCUG00000008077,ENSOCUG00000004509,ENSOCUG00000010614,ENSOCUG00000014821,ENSOCUG00000016706
GO:0016772	transferase activity, transferring phosphorus-containing groups	molecular_function	0.47817	1	3	42	800	17125	ENSOCUG00000011358,ENSOCUG00000008077,ENSOCUG00000014821
GO:0097159	organic cyclic compound binding	molecular_function	0.47817	1	12	42	4452	17125	ENSOCUG00000003815,ENSOCUG00000001676,ENSOCUG00000017682,ENSOCUG00000009317,ENSOCUG00000014821,ENSOCUG00000016706,ENSOCUG00000008077,ENSOCUG00000004509,ENSOCUG00000010614,ENSOCUG00000001164,ENSOCUG00000007550,ENSOCUG00000010832
GO:0034765	regulation of ion transmembrane transport	biological_process	0.47878	1	1	42	215	17125	ENSOCUG00000017362
GO:0006605	protein targeting	biological_process	0.47925	1	1	42	224	17125	ENSOCUG00000008567
GO:0002376	immune system process	biological_process	0.47964	1	4	42	1362	17125	ENSOCUG00000008561,ENSOCUG00000009932,ENSOCUG00000008077,ENSOCUG00000008567
GO:0030099	myeloid cell differentiation	biological_process	0.48088	1	1	42	246	17125	ENSOCUG00000008567
GO:0072507	divalent inorganic cation homeostasis	biological_process	0.48395	1	1	42	216	17125	ENSOCUG00000017847
GO:0032446	protein modification by small protein conjugation	biological_process	0.48483	1	2	42	538	17125	ENSOCUG00000001164,ENSOCUG00000003483
GO:0007155	cell adhesion	biological_process	0.485	1	3	42	843	17125	ENSOCUG00000008567,ENSOCUG00000000727,ENSOCUG00000008561
GO:1902533	positive regulation of intracellular signal transduction	biological_process	0.48561	1	2	42	584	17125	ENSOCUG00000001816,ENSOCUG00000001676
GO:1903506	regulation of nucleic acid-templated transcription	biological_process	0.48602	1	6	42	2089	17125	ENSOCUG00000001164,ENSOCUG00000001676,ENSOCUG00000003815,ENSOCUG00000010832,ENSOCUG00000010614,ENSOCUG00000009718
GO:0034622	cellular macromolecular complex assembly	biological_process	0.48651	1	2	42	600	17125	ENSOCUG00000009379,ENSOCUG00000017682
GO:0070161	anchoring junction	cellular_component	0.48672	1	1	42	178	17125	ENSOCUG00000000727
GO:0032880	regulation of protein localization	biological_process	0.48689	1	2	42	561	17125	ENSOCUG00000001164,ENSOCUG00000008567
GO:2001141	regulation of RNA biosynthetic process	biological_process	0.48759	1	6	42	2093	17125	ENSOCUG00000010832,ENSOCUG00000010614,ENSOCUG00000009718,ENSOCUG00000001164,ENSOCUG00000001676,ENSOCUG00000003815
GO:0022610	biological adhesion	biological_process	0.48763	1	3	42	849	17125	ENSOCUG00000008561,ENSOCUG00000000727,ENSOCUG00000008567
GO:0031267	small GTPase binding	molecular_function	0.48814	1	1	42	181	17125	ENSOCUG00000001816
GO:0044772	mitotic cell cycle phase transition	biological_process	0.48819	1	1	42	213	17125	ENSOCUG00000001676
GO:0050793	regulation of developmental process	biological_process	0.48849	1	5	42	1524	17125	ENSOCUG00000001676,ENSOCUG00000010827,ENSOCUG00000001164,ENSOCUG00000014733,ENSOCUG00000008567
GO:0009888	tissue development	biological_process	0.48906	1	4	42	1215	17125	ENSOCUG00000015320,ENSOCUG00000001676,ENSOCUG00000008567,ENSOCUG00000000727
GO:0009653	anatomical structure morphogenesis	biological_process	0.48951	1	6	42	1756	17125	ENSOCUG00000001676,ENSOCUG00000010827,ENSOCUG00000015320,ENSOCUG00000000727,ENSOCUG00000002537,ENSOCUG00000008567
GO:0007267	cell-cell signaling	biological_process	0.48953	1	2	42	538	17125	ENSOCUG00000008567,ENSOCUG00000005128
GO:0016757	transferase activity, transferring glycosyl groups	molecular_function	0.49056	1	1	42	257	17125	ENSOCUG00000017847
GO:0060589	nucleoside-triphosphatase regulator activity	molecular_function	0.49184	1	1	42	190	17125	ENSOCUG00000008567
GO:0042110	T cell activation	biological_process	0.49211	1	1	42	271	17125	ENSOCUG00000008561
GO:0070489	T cell aggregation	biological_process	0.49211	1	1	42	271	17125	ENSOCUG00000008561
GO:0022407	regulation of cell-cell adhesion	biological_process	0.49221	1	1	42	257	17125	ENSOCUG00000008561
GO:0006915	apoptotic process	biological_process	0.49461	1	3	42	984	17125	ENSOCUG00000008567,ENSOCUG00000014464,ENSOCUG00000001164
GO:0034762	regulation of transmembrane transport	biological_process	0.49487	1	1	42	230	17125	ENSOCUG00000017362
GO:0044463	cell projection part	cellular_component	0.49488	1	2	42	481	17125	ENSOCUG00000003203,ENSOCUG00000005128
GO:0071593	lymphocyte aggregation	biological_process	0.49496	1	1	42	272	17125	ENSOCUG00000008561
GO:0016607	nuclear speck	cellular_component	0.49535	1	1	42	233	17125	ENSOCUG00000003507
GO:0014706	striated muscle tissue development	biological_process	0.496	1	1	42	236	17125	ENSOCUG00000008567
GO:0051641	cellular localization	biological_process	0.49639	1	6	42	1871	17125	ENSOCUG00000009932,ENSOCUG00000008567,ENSOCUG00000003277,ENSOCUG00000014733,ENSOCUG00000001676,ENSOCUG00000001164
GO:0060249	anatomical structure homeostasis	biological_process	0.49756	1	1	42	237	17125	ENSOCUG00000008567
GO:0002683	negative regulation of immune system process	biological_process	0.49762	1	1	42	273	17125	ENSOCUG00000008567
GO:0033044	regulation of chromosome organization	biological_process	0.49785	1	1	42	219	17125	ENSOCUG00000001164
GO:0006351	transcription, DNA-templated	biological_process	0.50031	1	6	42	2139	17125	ENSOCUG00000009718,ENSOCUG00000010614,ENSOCUG00000010832,ENSOCUG00000003815,ENSOCUG00000001676,ENSOCUG00000001164
GO:0030111	regulation of Wnt signaling pathway	biological_process	0.50034	1	1	42	195	17125	ENSOCUG00000014733
GO:0044271	cellular nitrogen compound biosynthetic process	biological_process	0.50049	1	8	42	3180	17125	ENSOCUG00000001164,ENSOCUG00000010832,ENSOCUG00000001676,ENSOCUG00000003815,ENSOCUG00000008567,ENSOCUG00000010614,ENSOCUG00000009718,ENSOCUG00000008077
GO:0070486	leukocyte aggregation	biological_process	0.50145	1	1	42	277	17125	ENSOCUG00000008561
GO:0045785	positive regulation of cell adhesion	biological_process	0.50273	1	1	42	233	17125	ENSOCUG00000008561
GO:0023061	signal release	biological_process	0.50379	1	1	42	231	17125	ENSOCUG00000008567
GO:0006914	autophagy	biological_process	0.50516	1	1	42	233	17125	ENSOCUG00000013230
GO:0045786	negative regulation of cell cycle	biological_process	0.50538	1	1	42	260	17125	ENSOCUG00000001676
GO:0009101	glycoprotein biosynthetic process	biological_process	0.50595	1	1	42	233	17125	ENSOCUG00000017847
GO:0001933	negative regulation of protein phosphorylation	biological_process	0.50749	1	1	42	243	17125	ENSOCUG00000008567
GO:0034660	ncRNA metabolic process	biological_process	0.5096	1	1	42	276	17125	ENSOCUG00000004204
GO:0015711	organic anion transport	biological_process	0.51161	1	1	42	229	17125	ENSOCUG00000008567
GO:0051051	negative regulation of transport	biological_process	0.51191	1	1	42	257	17125	ENSOCUG00000008567
GO:0051172	negative regulation of nitrogen compound metabolic process	biological_process	0.51235	1	3	42	966	17125	ENSOCUG00000001164,ENSOCUG00000001676,ENSOCUG00000008077
GO:0019637	organophosphate metabolic process	biological_process	0.51263	1	2	42	646	17125	ENSOCUG00000004509,ENSOCUG00000008567
GO:0051656	establishment of organelle localization	biological_process	0.51302	1	1	42	216	17125	ENSOCUG00000003277
GO:0012501	programmed cell death	biological_process	0.51418	1	3	42	1006	17125	ENSOCUG00000001164,ENSOCUG00000008567,ENSOCUG00000014464
GO:0050673	epithelial cell proliferation	biological_process	0.51605	1	1	42	244	17125	ENSOCUG00000008567
GO:0060537	muscle tissue development	biological_process	0.51931	1	1	42	250	17125	ENSOCUG00000008567
GO:0044770	cell cycle phase transition	biological_process	0.52126	1	1	42	239	17125	ENSOCUG00000001676
GO:0097659	nucleic acid-templated transcription	biological_process	0.52127	1	6	42	2180	17125	ENSOCUG00000001164,ENSOCUG00000003815,ENSOCUG00000001676,ENSOCUG00000010832,ENSOCUG00000009718,ENSOCUG00000010614
GO:0097285	cell-type specific apoptotic process	biological_process	0.52352	1	1	42	271	17125	ENSOCUG00000008567
GO:0048518	positive regulation of biological process	biological_process	0.52632	1	11	42	3701	17125	ENSOCUG00000003203,ENSOCUG00000001816,ENSOCUG00000001164,ENSOCUG00000014011,ENSOCUG00000008561,ENSOCUG00000010614,ENSOCUG00000008567,ENSOCUG00000014733,ENSOCUG00000010827,ENSOCUG00000011358,ENSOCUG00000001676
GO:0018205	peptidyl-lysine modification	biological_process	0.52799	1	1	42	250	17125	ENSOCUG00000001676
GO:0051020	GTPase binding	molecular_function	0.52862	1	1	42	206	17125	ENSOCUG00000001816
GO:0032774	RNA biosynthetic process	biological_process	0.52871	1	6	42	2192	17125	ENSOCUG00000001164,ENSOCUG00000001676,ENSOCUG00000003815,ENSOCUG00000010832,ENSOCUG00000010614,ENSOCUG00000009718
GO:0010604	positive regulation of macromolecule metabolic process	biological_process	0.52954	1	6	42	2013	17125	ENSOCUG00000003203,ENSOCUG00000010614,ENSOCUG00000011358,ENSOCUG00000001676,ENSOCUG00000001816,ENSOCUG00000001164
GO:0030030	cell projection organization	biological_process	0.53109	1	3	42	806	17125	ENSOCUG00000014011,ENSOCUG00000002537,ENSOCUG00000010827
GO:0032844	regulation of homeostatic process	biological_process	0.53149	1	1	42	256	17125	ENSOCUG00000008567
GO:0010467	gene expression	biological_process	0.5331	1	9	42	3630	17125	ENSOCUG00000001164,ENSOCUG00000010832,ENSOCUG00000004204,ENSOCUG00000003815,ENSOCUG00000001676,ENSOCUG00000008567,ENSOCUG00000009379,ENSOCUG00000009718,ENSOCUG00000010614
GO:0009617	response to bacterium	biological_process	0.53545	1	1	42	312	17125	ENSOCUG00000009718
GO:0051240	positive regulation of multicellular organismal process	biological_process	0.53552	1	3	42	985	17125	ENSOCUG00000014733,ENSOCUG00000001164,ENSOCUG00000001676
GO:0090407	organophosphate biosynthetic process	biological_process	0.53581	1	1	42	296	17125	ENSOCUG00000008567
GO:0004842	ubiquitin-protein transferase activity	molecular_function	0.53715	1	1	42	233	17125	ENSOCUG00000003483
GO:0042326	negative regulation of phosphorylation	biological_process	0.53794	1	1	42	268	17125	ENSOCUG00000008567
GO:0071407	cellular response to organic cyclic compound	biological_process	0.54	1	1	42	260	17125	ENSOCUG00000001676
GO:0000902	cell morphogenesis	biological_process	0.54005	1	3	42	818	17125	ENSOCUG00000002537,ENSOCUG00000010827,ENSOCUG00000001676
GO:0009893	positive regulation of metabolic process	biological_process	0.54059	1	7	42	2350	17125	ENSOCUG00000001676,ENSOCUG00000001816,ENSOCUG00000011358,ENSOCUG00000001164,ENSOCUG00000003203,ENSOCUG00000010614,ENSOCUG00000008567
GO:0051252	regulation of RNA metabolic process	biological_process	0.54321	1	6	42	2199	17125	ENSOCUG00000001164,ENSOCUG00000001676,ENSOCUG00000003815,ENSOCUG00000010832,ENSOCUG00000010614,ENSOCUG00000009718
GO:0044267	cellular protein metabolic process	biological_process	0.54436	1	10	42	3726	17125	ENSOCUG00000017847,ENSOCUG00000008567,ENSOCUG00000014821,ENSOCUG00000001676,ENSOCUG00000011358,ENSOCUG00000003203,ENSOCUG00000009932,ENSOCUG00000003483,ENSOCUG00000001816,ENSOCUG00000001164
GO:0007159	leukocyte cell-cell adhesion	biological_process	0.54453	1	1	42	303	17125	ENSOCUG00000008561
GO:0032386	regulation of intracellular transport	biological_process	0.54646	1	1	42	263	17125	ENSOCUG00000008567
GO:0031589	cell-substrate adhesion	biological_process	0.5465	1	1	42	224	17125	ENSOCUG00000008567
GO:0001667	ameboidal-type cell migration	biological_process	0.54892	1	1	42	253	17125	ENSOCUG00000008567
GO:0002694	regulation of leukocyte activation	biological_process	0.54971	1	1	42	300	17125	ENSOCUG00000008561
GO:0019787	ubiquitin-like protein transferase activity	molecular_function	0.54982	1	1	42	242	17125	ENSOCUG00000003483
GO:0009100	glycoprotein metabolic process	biological_process	0.55086	1	1	42	264	17125	ENSOCUG00000017847
GO:0048858	cell projection morphogenesis	biological_process	0.55195	1	2	42	515	17125	ENSOCUG00000002537,ENSOCUG00000010827
GO:0007015	actin filament organization	biological_process	0.5533	1	1	42	256	17125	ENSOCUG00000005128
GO:0034109	homotypic cell-cell adhesion	biological_process	0.55419	1	1	42	312	17125	ENSOCUG00000008561
GO:0004672	protein kinase activity	molecular_function	0.55658	1	2	42	536	17125	ENSOCUG00000014821,ENSOCUG00000011358
GO:0008152	metabolic process	biological_process	0.55996	1	22	42	8491	17125	ENSOCUG00000004509,ENSOCUG00000010614,ENSOCUG00000009718,ENSOCUG00000009379,ENSOCUG00000014821,ENSOCUG00000017682,ENSOCUG00000011358,ENSOCUG00000003815,ENSOCUG00000004204,ENSOCUG00000013230,ENSOCUG00000010832,ENSOCUG00000001816,ENSOCUG00000001164,ENSOCUG00000017847,ENSOCUG00000008077,ENSOCUG00000008567,ENSOCUG00000009317,ENSOCUG00000001676,ENSOCUG00000009932,ENSOCUG00000013868,ENSOCUG00000003203,…
GO:0043065	positive regulation of apoptotic process	biological_process	0.56211	1	1	42	325	17125	ENSOCUG00000008567
GO:0046982	protein heterodimerization activity	molecular_function	0.56684	1	1	42	330	17125	ENSOCUG00000017682
GO:0032990	cell part morphogenesis	biological_process	0.56745	1	2	42	529	17125	ENSOCUG00000010827,ENSOCUG00000002537
GO:0043068	positive regulation of programmed cell death	biological_process	0.56804	1	1	42	329	17125	ENSOCUG00000008567
GO:0008219	cell death	biological_process	0.56844	1	3	42	1082	17125	ENSOCUG00000001164,ENSOCUG00000008567,ENSOCUG00000014464
GO:0016265	death	biological_process	0.56844	1	3	42	1082	17125	ENSOCUG00000001164,ENSOCUG00000008567,ENSOCUG00000014464
GO:0043565	sequence-specific DNA binding	molecular_function	0.56875	1	2	42	749	17125	ENSOCUG00000001676,ENSOCUG00000001164
GO:0009887	organ morphogenesis	biological_process	0.56977	1	2	42	629	17125	ENSOCUG00000000727,ENSOCUG00000008567
GO:0002521	leukocyte differentiation	biological_process	0.57079	1	1	42	315	17125	ENSOCUG00000008567
GO:0005911	cell-cell junction	cellular_component	0.57128	1	1	42	270	17125	ENSOCUG00000000727
GO:0016055	Wnt signaling pathway	biological_process	0.57155	1	1	42	249	17125	ENSOCUG00000014733
GO:0050865	regulation of cell activation	biological_process	0.57643	1	1	42	322	17125	ENSOCUG00000008561
GO:0005789	endoplasmic reticulum membrane	cellular_component	0.57937	1	1	42	330	17125	ENSOCUG00000017847
GO:0044708	single-organism behavior	biological_process	0.58098	1	1	42	272	17125	ENSOCUG00000008567
GO:0032989	cellular component morphogenesis	biological_process	0.58172	1	3	42	873	17125	ENSOCUG00000002537,ENSOCUG00000001676,ENSOCUG00000010827
GO:0071417	cellular response to organonitrogen compound	biological_process	0.58244	1	1	42	265	17125	ENSOCUG00000001676
GO:0000978	RNA polymerase II core promoter proximal region sequence-specific DNA binding	molecular_function	0.58332	1	1	42	305	17125	ENSOCUG00000001676
GO:0055065	metal ion homeostasis	biological_process	0.58489	1	1	42	300	17125	ENSOCUG00000017847
GO:0051259	protein oligomerization	biological_process	0.58592	1	1	42	305	17125	ENSOCUG00000008077
GO:0070647	protein modification by small protein conjugation or removal	biological_process	0.5896	1	2	42	646	17125	ENSOCUG00000001164,ENSOCUG00000003483
GO:0042175	nuclear outer membrane-endoplasmic reticulum membrane network	cellular_component	0.58993	1	1	42	338	17125	ENSOCUG00000017847
GO:0022603	regulation of anatomical structure morphogenesis	biological_process	0.595	1	2	42	628	17125	ENSOCUG00000001676,ENSOCUG00000008567
GO:0010942	positive regulation of cell death	biological_process	0.59541	1	1	42	353	17125	ENSOCUG00000008567
GO:0008134	transcription factor binding	molecular_function	0.59756	1	1	42	320	17125	ENSOCUG00000001164
GO:0001525	angiogenesis	biological_process	0.59767	1	1	42	300	17125	ENSOCUG00000008567
GO:0000987	core promoter proximal region sequence-specific DNA binding	molecular_function	0.59946	1	1	42	317	17125	ENSOCUG00000001676
GO:0001159	core promoter proximal region DNA binding	molecular_function	0.59946	1	1	42	317	17125	ENSOCUG00000001676
GO:0072358	cardiovascular system development	biological_process	0.60358	1	2	42	643	17125	ENSOCUG00000002537,ENSOCUG00000008567
GO:0072359	circulatory system development	biological_process	0.60358	1	2	42	643	17125	ENSOCUG00000002537,ENSOCUG00000008567
GO:0042578	phosphoric ester hydrolase activity	molecular_function	0.60499	1	1	42	281	17125	ENSOCUG00000001816
GO:0003008	system process	biological_process	0.60525	1	3	42	1624	17125	ENSOCUG00000001676,ENSOCUG00000004509,ENSOCUG00000008567
GO:0003779	actin binding	molecular_function	0.60958	1	1	42	274	17125	ENSOCUG00000004509
GO:0016070	RNA metabolic process	biological_process	0.6113	1	7	42	2789	17125	ENSOCUG00000010832,ENSOCUG00000009718,ENSOCUG00000010614,ENSOCUG00000001164,ENSOCUG00000004204,ENSOCUG00000003815,ENSOCUG00000001676
GO:0045892	negative regulation of transcription, DNA-templated	biological_process	0.6148	1	2	42	757	17125	ENSOCUG00000001676,ENSOCUG00000001164
GO:0005543	phospholipid binding	molecular_function	0.61706	1	1	42	271	17125	ENSOCUG00000008567
GO:1902494	catalytic complex	cellular_component	0.62088	1	2	42	719	17125	ENSOCUG00000001676,ENSOCUG00000004204
GO:0060341	regulation of cellular localization	biological_process	0.62759	1	2	42	735	17125	ENSOCUG00000001164,ENSOCUG00000008567
GO:1903507	negative regulation of nucleic acid-templated transcription	biological_process	0.62942	1	2	42	775	17125	ENSOCUG00000001676,ENSOCUG00000001164
GO:0055080	cation homeostasis	biological_process	0.63226	1	1	42	340	17125	ENSOCUG00000017847
GO:0002682	regulation of immune system process	biological_process	0.63396	1	2	42	779	17125	ENSOCUG00000008567,ENSOCUG00000008561
GO:1902679	negative regulation of RNA biosynthetic process	biological_process	0.63409	1	2	42	784	17125	ENSOCUG00000001676,ENSOCUG00000001164
GO:0043269	regulation of ion transport	biological_process	0.63539	1	1	42	345	17125	ENSOCUG00000017362
GO:0016773	phosphotransferase activity, alcohol group as acceptor	molecular_function	0.63549	1	2	42	623	17125	ENSOCUG00000011358,ENSOCUG00000014821
GO:0051336	regulation of hydrolase activity	biological_process	0.63594	1	2	42	711	17125	ENSOCUG00000008567,ENSOCUG00000001676
GO:0046649	lymphocyte activation	biological_process	0.64051	1	1	42	388	17125	ENSOCUG00000008561
GO:0098771	inorganic ion homeostasis	biological_process	0.64064	1	1	42	348	17125	ENSOCUG00000017847
GO:0031324	negative regulation of cellular metabolic process	biological_process	0.64273	1	4	42	1560	17125	ENSOCUG00000001676,ENSOCUG00000001164,ENSOCUG00000008077,ENSOCUG00000008567
GO:0044432	endoplasmic reticulum part	cellular_component	0.64445	1	1	42	387	17125	ENSOCUG00000017847
GO:0005198	structural molecule activity	molecular_function	0.64589	1	1	42	693	17125	ENSOCUG00000014011
GO:0042981	regulation of apoptotic process	biological_process	0.64703	1	2	42	823	17125	ENSOCUG00000008567,ENSOCUG00000001164
GO:1901699	cellular response to nitrogen compound	biological_process	0.65001	1	1	42	324	17125	ENSOCUG00000001676
GO:0014070	response to organic cyclic compound	biological_process	0.65312	1	1	42	357	17125	ENSOCUG00000001676
GO:0060429	epithelium development	biological_process	0.65371	1	2	42	732	17125	ENSOCUG00000008567,ENSOCUG00000001676
GO:0010563	negative regulation of phosphorus metabolic process	biological_process	0.65404	1	1	42	355	17125	ENSOCUG00000008567
GO:0045936	negative regulation of phosphate metabolic process	biological_process	0.65404	1	1	42	355	17125	ENSOCUG00000008567
GO:0051253	negative regulation of RNA metabolic process	biological_process	0.65645	1	2	42	813	17125	ENSOCUG00000001164,ENSOCUG00000001676
GO:1903530	regulation of secretion by cell	biological_process	0.65808	1	1	42	383	17125	ENSOCUG00000008567
GO:0043067	regulation of programmed cell death	biological_process	0.65868	1	2	42	835	17125	ENSOCUG00000001164,ENSOCUG00000008567
GO:0045664	regulation of neuron differentiation	biological_process	0.66047	1	1	42	317	17125	ENSOCUG00000014733
GO:0008285	negative regulation of cell proliferation	biological_process	0.66218	1	1	42	385	17125	ENSOCUG00000008567
GO:0010605	negative regulation of macromolecule metabolic process	biological_process	0.66276	1	4	42	1576	17125	ENSOCUG00000001164,ENSOCUG00000001676,ENSOCUG00000008567,ENSOCUG00000008077
GO:0043623	cellular protein complex assembly	biological_process	0.66494	1	1	42	376	17125	ENSOCUG00000017682
GO:0010243	response to organonitrogen compound	biological_process	0.66753	1	1	42	345	17125	ENSOCUG00000001676
GO:0030855	epithelial cell differentiation	biological_process	0.66797	1	1	42	386	17125	ENSOCUG00000001676
GO:0022604	regulation of cell morphogenesis	biological_process	0.66889	1	1	42	321	17125	ENSOCUG00000001676
GO:0071705	nitrogen compound transport	biological_process	0.66909	1	1	42	376	17125	ENSOCUG00000008567
GO:0016301	kinase activity	molecular_function	0.67031	1	2	42	685	17125	ENSOCUG00000014821,ENSOCUG00000011358
GO:0006357	regulation of transcription from RNA polymerase II promoter	biological_process	0.67135	1	3	42	1201	17125	ENSOCUG00000009718,ENSOCUG00000001164,ENSOCUG00000001676
GO:0006820	anion transport	biological_process	0.67209	1	1	42	351	17125	ENSOCUG00000008567
GO:0051223	regulation of protein transport	biological_process	0.6743	1	1	42	387	17125	ENSOCUG00000008567
GO:0050801	ion homeostasis	biological_process	0.68126	1	1	42	394	17125	ENSOCUG00000017847
GO:0048514	blood vessel morphogenesis	biological_process	0.68414	1	1	42	367	17125	ENSOCUG00000008567
GO:0070201	regulation of establishment of protein localization	biological_process	0.68508	1	1	42	396	17125	ENSOCUG00000008567
GO:0048646	anatomical structure formation involved in morphogenesis	biological_process	0.68561	1	2	42	765	17125	ENSOCUG00000015320,ENSOCUG00000008567
GO:0051046	regulation of secretion	biological_process	0.68572	1	1	42	409	17125	ENSOCUG00000008567
GO:0016337	single organismal cell-cell adhesion	biological_process	0.68617	1	1	42	414	17125	ENSOCUG00000008561
GO:0051707	response to other organism	biological_process	0.68676	1	1	42	479	17125	ENSOCUG00000009718
GO:0043207	response to external biotic stimulus	biological_process	0.68706	1	1	42	480	17125	ENSOCUG00000009718
GO:0043167	ion binding	molecular_function	0.68785	1	11	42	4028	17125	ENSOCUG00000001164,ENSOCUG00000011511,ENSOCUG00000010614,ENSOCUG00000004509,ENSOCUG00000008077,ENSOCUG00000016706,ENSOCUG00000009379,ENSOCUG00000014821,ENSOCUG00000008567,ENSOCUG00000009317,ENSOCUG00000003815
GO:0031329	regulation of cellular catabolic process	biological_process	0.68839	1	1	42	385	17125	ENSOCUG00000013230
GO:0043231	intracellular membrane-bounded organelle	cellular_component	0.6924	1	17	42	6680	17125	ENSOCUG00000001676,ENSOCUG00000017847,ENSOCUG00000014733,ENSOCUG00000003483,ENSOCUG00000003203,ENSOCUG00000003507,ENSOCUG00000009932,ENSOCUG00000013868,ENSOCUG00000003277,ENSOCUG00000006050,ENSOCUG00000010827,ENSOCUG00000003815,ENSOCUG00000017682,ENSOCUG00000004204,ENSOCUG00000010614,ENSOCUG00000009379,ENSOCUG00000001164
GO:0006366	transcription from RNA polymerase II promoter	biological_process	0.69307	1	3	42	1246	17125	ENSOCUG00000001164,ENSOCUG00000001676,ENSOCUG00000009718
GO:0006511	ubiquitin-dependent protein catabolic process	biological_process	0.69484	1	1	42	385	17125	ENSOCUG00000003483
GO:0051128	regulation of cellular component organization	biological_process	0.69515	1	4	42	1520	17125	ENSOCUG00000016706,ENSOCUG00000003203,ENSOCUG00000001164,ENSOCUG00000001676
GO:0051130	positive regulation of cellular component organization	biological_process	0.69563	1	2	42	782	17125	ENSOCUG00000001676,ENSOCUG00000001164
GO:0010638	positive regulation of organelle organization	biological_process	0.69658	1	1	42	396	17125	ENSOCUG00000001164
GO:0019941	modification-dependent protein catabolic process	biological_process	0.69738	1	1	42	389	17125	ENSOCUG00000003483
GO:2000113	negative regulation of cellular macromolecule biosynthetic process	biological_process	0.69742	1	2	42	863	17125	ENSOCUG00000001164,ENSOCUG00000001676
GO:0010941	regulation of cell death	biological_process	0.70088	1	2	42	901	17125	ENSOCUG00000001164,ENSOCUG00000008567
GO:0044723	single-organism carbohydrate metabolic process	biological_process	0.70178	1	1	42	446	17125	ENSOCUG00000017847
GO:0043632	modification-dependent macromolecule catabolic process	biological_process	0.7021	1	1	42	394	17125	ENSOCUG00000003483
GO:0045935	positive regulation of nucleobase-containing compound metabolic process	biological_process	0.70263	1	3	42	1253	17125	ENSOCUG00000008567,ENSOCUG00000010614,ENSOCUG00000001164
GO:0009605	response to external stimulus	biological_process	0.70287	1	3	42	1307	17125	ENSOCUG00000010827,ENSOCUG00000002537,ENSOCUG00000009718
GO:0009607	response to biotic stimulus	biological_process	0.70418	1	1	42	502	17125	ENSOCUG00000009718
GO:0031328	positive regulation of cellular biosynthetic process	biological_process	0.70502	1	3	42	1284	17125	ENSOCUG00000001164,ENSOCUG00000010614,ENSOCUG00000008567
GO:0043227	membrane-bounded organelle	cellular_component	0.70508	1	17	42	6724	17125	ENSOCUG00000003483,ENSOCUG00000013868,ENSOCUG00000009932,ENSOCUG00000003203,ENSOCUG00000003507,ENSOCUG00000003277,ENSOCUG00000001676,ENSOCUG00000017847,ENSOCUG00000014733,ENSOCUG00000001164,ENSOCUG00000017682,ENSOCUG00000010827,ENSOCUG00000006050,ENSOCUG00000003815,ENSOCUG00000004204,ENSOCUG00000010614,ENSOCUG00000009379
GO:0016787	hydrolase activity	molecular_function	0.70688	1	5	42	2069	17125	ENSOCUG00000001816,ENSOCUG00000016706,ENSOCUG00000004509,ENSOCUG00000010614,ENSOCUG00000008077
GO:0048598	embryonic morphogenesis	biological_process	0.70758	1	1	42	406	17125	ENSOCUG00000015320
GO:0009891	positive regulation of biosynthetic process	biological_process	0.71201	1	3	42	1301	17125	ENSOCUG00000008567,ENSOCUG00000010614,ENSOCUG00000001164
GO:0043086	negative regulation of catalytic activity	biological_process	0.71219	1	1	42	476	17125	ENSOCUG00000008567
GO:0045321	leukocyte activation	biological_process	0.71411	1	1	42	472	17125	ENSOCUG00000008561
GO:0000977	RNA polymerase II regulatory region sequence-specific DNA binding	molecular_function	0.71461	1	1	42	451	17125	ENSOCUG00000001676
GO:0001012	RNA polymerase II regulatory region DNA binding	molecular_function	0.71509	1	1	42	452	17125	ENSOCUG00000001676
GO:0080134	regulation of response to stress	biological_process	0.71612	1	2	42	851	17125	ENSOCUG00000001164,ENSOCUG00000008077
GO:0009892	negative regulation of metabolic process	biological_process	0.72377	1	4	42	1722	17125	ENSOCUG00000008567,ENSOCUG00000008077,ENSOCUG00000001164,ENSOCUG00000001676
GO:0010558	negative regulation of macromolecule biosynthetic process	biological_process	0.72457	1	2	42	910	17125	ENSOCUG00000001676,ENSOCUG00000001164
GO:0035295	tube development	biological_process	0.72622	1	1	42	413	17125	ENSOCUG00000008567
GO:0098602	single organism cell adhesion	biological_process	0.72815	1	1	42	455	17125	ENSOCUG00000008561
GO:1901698	response to nitrogen compound	biological_process	0.72864	1	1	42	414	17125	ENSOCUG00000001676
GO:0019538	protein metabolic process	biological_process	0.72979	1	10	42	4274	17125	ENSOCUG00000011358,ENSOCUG00000001676,ENSOCUG00000008567,ENSOCUG00000014821,ENSOCUG00000017847,ENSOCUG00000001164,ENSOCUG00000003483,ENSOCUG00000001816,ENSOCUG00000003203,ENSOCUG00000009932
GO:0048729	tissue morphogenesis	biological_process	0.73238	1	1	42	421	17125	ENSOCUG00000000727
GO:0006396	RNA processing	biological_process	0.73269	1	1	42	535	17125	ENSOCUG00000004204
GO:0003824	catalytic activity	molecular_function	0.7328	1	12	42	4815	17125	ENSOCUG00000001676,ENSOCUG00000011358,ENSOCUG00000017847,ENSOCUG00000004509,ENSOCUG00000010614,ENSOCUG00000008077,ENSOCUG00000016706,ENSOCUG00000014821,ENSOCUG00000001816,ENSOCUG00000003483,ENSOCUG00000001164,ENSOCUG00000009932
GO:0031400	negative regulation of protein modification process	biological_process	0.7333	1	1	42	431	17125	ENSOCUG00000008567
GO:0031327	negative regulation of cellular biosynthetic process	biological_process	0.73412	1	2	42	937	17125	ENSOCUG00000001676,ENSOCUG00000001164
GO:0000976	transcription regulatory region sequence-specific DNA binding	molecular_function	0.73672	1	1	42	484	17125	ENSOCUG00000001676
GO:0043009	chordate embryonic development	biological_process	0.73688	1	1	42	443	17125	ENSOCUG00000008567
GO:0051173	positive regulation of nitrogen compound metabolic process	biological_process	0.73752	1	3	42	1325	17125	ENSOCUG00000001164,ENSOCUG00000010614,ENSOCUG00000008567
GO:0043066	negative regulation of apoptotic process	biological_process	0.73761	1	1	42	494	17125	ENSOCUG00000001164
GO:0009056	catabolic process	biological_process	0.73772	1	3	42	1324	17125	ENSOCUG00000003483,ENSOCUG00000001816,ENSOCUG00000013230
GO:0008289	lipid binding	molecular_function	0.73829	1	1	42	422	17125	ENSOCUG00000008567
GO:0009890	negative regulation of biosynthetic process	biological_process	0.74192	1	2	42	954	17125	ENSOCUG00000001164,ENSOCUG00000001676
GO:0051603	proteolysis involved in cellular protein catabolic process	biological_process	0.74195	1	1	42	453	17125	ENSOCUG00000003483
GO:0043069	negative regulation of programmed cell death	biological_process	0.7456	1	1	42	502	17125	ENSOCUG00000001164
GO:0001568	blood vessel development	biological_process	0.74631	1	1	42	429	17125	ENSOCUG00000008567
GO:0016477	cell migration	biological_process	0.74647	1	2	42	858	17125	ENSOCUG00000008567,ENSOCUG00000014733
GO:0001944	vasculature development	biological_process	0.75259	1	1	42	442	17125	ENSOCUG00000008567
GO:0009894	regulation of catabolic process	biological_process	0.75289	1	1	42	464	17125	ENSOCUG00000013230
GO:0006886	intracellular protein transport	biological_process	0.75793	1	1	42	472	17125	ENSOCUG00000008567
GO:0044257	cellular protein catabolic process	biological_process	0.7593	1	1	42	480	17125	ENSOCUG00000003483
GO:0001775	cell activation	biological_process	0.75966	1	1	42	538	17125	ENSOCUG00000008561
GO:0005975	carbohydrate metabolic process	biological_process	0.76986	1	1	42	547	17125	ENSOCUG00000017847
GO:0065008	regulation of biological quality	biological_process	0.77013	1	5	42	2169	17125	ENSOCUG00000003815,ENSOCUG00000001676,ENSOCUG00000008567,ENSOCUG00000014733,ENSOCUG00000017847
GO:0051239	regulation of multicellular organismal process	biological_process	0.77057	1	4	42	1769	17125	ENSOCUG00000001676,ENSOCUG00000001164,ENSOCUG00000014733,ENSOCUG00000008567
GO:0010629	negative regulation of gene expression	biological_process	0.77102	1	2	42	985	17125	ENSOCUG00000001676,ENSOCUG00000001164
GO:0060548	negative regulation of cell death	biological_process	0.77198	1	1	42	544	17125	ENSOCUG00000001164
GO:0002684	positive regulation of immune system process	biological_process	0.77708	1	1	42	529	17125	ENSOCUG00000008561
GO:0000975	regulatory region DNA binding	molecular_function	0.7886	1	1	42	560	17125	ENSOCUG00000001676
GO:0001067	regulatory region nucleic acid binding	molecular_function	0.7886	1	1	42	560	17125	ENSOCUG00000001676
GO:0044212	transcription regulatory region DNA binding	molecular_function	0.7886	1	1	42	560	17125	ENSOCUG00000001676
GO:0048870	cell motility	biological_process	0.78942	1	2	42	936	17125	ENSOCUG00000014733,ENSOCUG00000008567
GO:0051674	localization of cell	biological_process	0.78942	1	2	42	936	17125	ENSOCUG00000008567,ENSOCUG00000014733
GO:0016491	oxidoreductase activity	molecular_function	0.79034	1	1	42	640	17125	ENSOCUG00000001164
GO:0032940	secretion by cell	biological_process	0.79164	1	1	42	535	17125	ENSOCUG00000008567
GO:0044281	small molecule metabolic process	biological_process	0.79484	1	2	42	1122	17125	ENSOCUG00000004509,ENSOCUG00000008567
GO:1901701	cellular response to oxygen-containing compound	biological_process	0.79639	1	1	42	525	17125	ENSOCUG00000001676
GO:0016788	hydrolase activity, acting on ester bonds	molecular_function	0.79965	1	1	42	548	17125	ENSOCUG00000001816
GO:0051049	regulation of transport	biological_process	0.80208	1	2	42	1019	17125	ENSOCUG00000017362,ENSOCUG00000008567
GO:0005887	integral component of plasma membrane	cellular_component	0.80264	1	1	42	507	17125	ENSOCUG00000010827
GO:0045893	positive regulation of transcription, DNA-templated	biological_process	0.80913	1	2	42	1053	17125	ENSOCUG00000010614,ENSOCUG00000001164
GO:0030334	regulation of cell migration	biological_process	0.81057	1	1	42	524	17125	ENSOCUG00000008567
GO:0005509	calcium ion binding	molecular_function	0.81563	1	1	42	516	17125	ENSOCUG00000011511
GO:0048878	chemical homeostasis	biological_process	0.81868	1	1	42	586	17125	ENSOCUG00000017847
GO:0030163	protein catabolic process	biological_process	0.82027	1	1	42	576	17125	ENSOCUG00000003483
GO:2000145	regulation of cell motility	biological_process	0.82338	1	1	42	549	17125	ENSOCUG00000008567
GO:0016482	cytoplasmic transport	biological_process	0.82496	1	1	42	559	17125	ENSOCUG00000008567
GO:0031226	intrinsic component of plasma membrane	cellular_component	0.82656	1	1	42	549	17125	ENSOCUG00000010827
GO:1903508	positive regulation of nucleic acid-templated transcription	biological_process	0.82709	1	2	42	1096	17125	ENSOCUG00000001164,ENSOCUG00000010614
GO:1902680	positive regulation of RNA biosynthetic process	biological_process	0.82854	1	2	42	1099	17125	ENSOCUG00000001164,ENSOCUG00000010614
GO:0098589	membrane region	cellular_component	0.82911	1	1	42	541	17125	ENSOCUG00000014011
GO:0006811	ion transport	biological_process	0.82995	1	2	42	1037	17125	ENSOCUG00000008567,ENSOCUG00000017362
GO:0042802	identical protein binding	molecular_function	0.83317	1	2	42	1111	17125	ENSOCUG00000000727,ENSOCUG00000013230
GO:1901575	organic substance catabolic process	biological_process	0.83341	1	2	42	1126	17125	ENSOCUG00000003483,ENSOCUG00000001816
GO:0044265	cellular macromolecule catabolic process	biological_process	0.83474	1	1	42	610	17125	ENSOCUG00000003483
GO:0046903	secretion	biological_process	0.83514	1	1	42	619	17125	ENSOCUG00000008567
GO:1901564	organonitrogen compound metabolic process	biological_process	0.83578	1	2	42	1516	17125	ENSOCUG00000008567,ENSOCUG00000004509
GO:0003723	RNA binding	molecular_function	0.84203	1	1	42	803	17125	ENSOCUG00000001676
GO:0044248	cellular catabolic process	biological_process	0.84276	1	2	42	1119	17125	ENSOCUG00000013230,ENSOCUG00000003483
GO:0044712	single-organism catabolic process	biological_process	0.84287	1	1	42	646	17125	ENSOCUG00000001816
GO:0051254	positive regulation of RNA metabolic process	biological_process	0.84315	1	2	42	1138	17125	ENSOCUG00000010614,ENSOCUG00000001164
GO:0040012	regulation of locomotion	biological_process	0.84603	1	1	42	598	17125	ENSOCUG00000008567
GO:0051179	localization	biological_process	0.85184	1	9	42	3874	17125	ENSOCUG00000001164,ENSOCUG00000003277,ENSOCUG00000009932,ENSOCUG00000001676,ENSOCUG00000017362,ENSOCUG00000014733,ENSOCUG00000008567,ENSOCUG00000014011,ENSOCUG00000000727
GO:0055114	oxidation-reduction process	biological_process	0.85343	1	1	42	797	17125	ENSOCUG00000001164
GO:0051270	regulation of cellular component movement	biological_process	0.85553	1	1	42	612	17125	ENSOCUG00000008567
GO:0071944	cell periphery	cellular_component	0.85578	1	6	42	3328	17125	ENSOCUG00000014659,ENSOCUG00000010827,ENSOCUG00000001816,ENSOCUG00000000727,ENSOCUG00000014011,ENSOCUG00000005128
GO:0032269	negative regulation of cellular protein metabolic process	biological_process	0.86026	1	1	42	679	17125	ENSOCUG00000008567
GO:0032879	regulation of localization	biological_process	0.86186	1	3	42	1578	17125	ENSOCUG00000001164,ENSOCUG00000017362,ENSOCUG00000008567
GO:1901566	organonitrogen compound biosynthetic process	biological_process	0.86904	1	1	42	1047	17125	ENSOCUG00000008567
GO:0010557	positive regulation of macromolecule biosynthetic process	biological_process	0.87144	1	2	42	1241	17125	ENSOCUG00000001164,ENSOCUG00000010614
GO:0034220	ion transmembrane transport	biological_process	0.87214	1	1	42	648	17125	ENSOCUG00000017362
GO:0007186	G-protein coupled receptor signaling pathway	biological_process	0.87562	1	1	42	1516	17125	ENSOCUG00000001816
GO:1901700	response to oxygen-containing compound	biological_process	0.87621	1	1	42	696	17125	ENSOCUG00000001676
GO:0051248	negative regulation of protein metabolic process	biological_process	0.87912	1	1	42	731	17125	ENSOCUG00000008567
GO:0071495	cellular response to endogenous stimulus	biological_process	0.8794	1	1	42	673	17125	ENSOCUG00000001676
GO:0050877	neurological system process	biological_process	0.88037	1	1	42	1259	17125	ENSOCUG00000008567
GO:0009057	macromolecule catabolic process	biological_process	0.88352	1	1	42	728	17125	ENSOCUG00000003483
GO:0045944	positive regulation of transcription from RNA polymerase II promoter	biological_process	0.88564	1	1	42	739	17125	ENSOCUG00000001164
GO:0005737	cytoplasm	cellular_component	0.88642	1	14	42	6403	17125	ENSOCUG00000003483,ENSOCUG00000001816,ENSOCUG00000005128,ENSOCUG00000013868,ENSOCUG00000009932,ENSOCUG00000003507,ENSOCUG00000004204,ENSOCUG00000006050,ENSOCUG00000016706,ENSOCUG00000014733,ENSOCUG00000009379,ENSOCUG00000008567,ENSOCUG00000004509,ENSOCUG00000017847
GO:0006629	lipid metabolic process	biological_process	0.8877	1	1	42	780	17125	ENSOCUG00000001816
GO:0044444	cytoplasmic part	cellular_component	0.88849	1	11	42	5247	17125	ENSOCUG00000003483,ENSOCUG00000001816,ENSOCUG00000013868,ENSOCUG00000005128,ENSOCUG00000009932,ENSOCUG00000003507,ENSOCUG00000006050,ENSOCUG00000017847,ENSOCUG00000004509,ENSOCUG00000016706,ENSOCUG00000009379
GO:0010628	positive regulation of gene expression	biological_process	0.8894	1	2	42	1291	17125	ENSOCUG00000001164,ENSOCUG00000010614
GO:0005783	endoplasmic reticulum	cellular_component	0.89204	1	1	42	781	17125	ENSOCUG00000017847
GO:0044711	single-organism biosynthetic process	biological_process	0.90236	1	1	42	907	17125	ENSOCUG00000008567
GO:0004888	transmembrane signaling receptor activity	molecular_function	0.90457	1	1	42	1574	17125	ENSOCUG00000002537
GO:0009719	response to endogenous stimulus	biological_process	0.91137	1	1	42	785	17125	ENSOCUG00000001676
GO:0098588	bounding membrane of organelle	cellular_component	0.91751	1	1	42	868	17125	ENSOCUG00000017847
GO:0005794	Golgi apparatus	cellular_component	0.91823	1	1	42	769	17125	ENSOCUG00000009932
GO:0015031	protein transport	biological_process	0.91932	1	1	42	864	17125	ENSOCUG00000008567
GO:0005886	plasma membrane	cellular_component	0.91952	1	5	42	3238	17125	ENSOCUG00000014659,ENSOCUG00000010827,ENSOCUG00000001816,ENSOCUG00000000727,ENSOCUG00000014011
GO:0043169	cation binding	molecular_function	0.92266	1	4	42	2304	17125	ENSOCUG00000011511,ENSOCUG00000008567,ENSOCUG00000009379,ENSOCUG00000003815
GO:0048523	negative regulation of cellular process	biological_process	0.92791	1	5	42	2863	17125	ENSOCUG00000008077,ENSOCUG00000014733,ENSOCUG00000008567,ENSOCUG00000001676,ENSOCUG00000001164
GO:1902582	single-organism intracellular transport	biological_process	0.92997	1	1	42	841	17125	ENSOCUG00000008567
GO:0038023	signaling receptor activity	molecular_function	0.93369	1	1	42	1693	17125	ENSOCUG00000002537
GO:0045184	establishment of protein localization	biological_process	0.93575	1	1	42	929	17125	ENSOCUG00000008567
GO:0098805	whole membrane	cellular_component	0.94099	1	1	42	888	17125	ENSOCUG00000014011
GO:0004871	signal transducer activity	molecular_function	0.94111	1	1	42	1726	17125	ENSOCUG00000002537
GO:0051649	establishment of localization in cell	biological_process	0.94357	1	2	42	1494	17125	ENSOCUG00000008567,ENSOCUG00000003277
GO:0004872	receptor activity	molecular_function	0.94564	1	1	42	1766	17125	ENSOCUG00000002537
GO:0060089	molecular transducer activity	molecular_function	0.95175	1	1	42	1799	17125	ENSOCUG00000002537
GO:0048519	negative regulation of biological process	biological_process	0.95293	1	5	42	3079	17125	ENSOCUG00000014733,ENSOCUG00000008567,ENSOCUG00000008077,ENSOCUG00000001164,ENSOCUG00000001676
GO:0055085	transmembrane transport	biological_process	0.95607	1	1	42	990	17125	ENSOCUG00000017362
GO:0046907	intracellular transport	biological_process	0.95689	1	1	42	997	17125	ENSOCUG00000008567
GO:0042221	response to chemical	biological_process	0.96509	1	3	42	2914	17125	ENSOCUG00000001676,ENSOCUG00000010827,ENSOCUG00000002537
GO:0031090	organelle membrane	cellular_component	0.96805	1	1	42	1225	17125	ENSOCUG00000017847
GO:0006508	proteolysis	biological_process	0.96806	1	1	42	1218	17125	ENSOCUG00000003483
GO:0046872	metal ion binding	molecular_function	0.97073	1	3	42	2250	17125	ENSOCUG00000003815,ENSOCUG00000009379,ENSOCUG00000011511
GO:1902578	single-organism localization	biological_process	0.97104	1	4	42	2711	17125	ENSOCUG00000008567,ENSOCUG00000014733,ENSOCUG00000003277,ENSOCUG00000017362
GO:0071310	cellular response to organic substance	biological_process	0.97809	1	1	42	1274	17125	ENSOCUG00000001676
GO:0044459	plasma membrane part	cellular_component	0.9796	1	1	42	1180	17125	ENSOCUG00000010827
GO:0071702	organic substance transport	biological_process	0.98186	1	1	42	1341	17125	ENSOCUG00000008567
GO:0012505	endomembrane system	cellular_component	0.98713	1	2	42	2002	17125	ENSOCUG00000009932,ENSOCUG00000017847
GO:0010033	response to organic substance	biological_process	0.99053	1	1	42	1671	17125	ENSOCUG00000001676
GO:0070887	cellular response to chemical stimulus	biological_process	0.9911	1	1	42	1584	17125	ENSOCUG00000001676
GO:0051234	establishment of localization	biological_process	0.99559	1	3	42	2948	17125	ENSOCUG00000017362,ENSOCUG00000008567,ENSOCUG00000003277
GO:0016021	integral component of membrane	cellular_component	0.99621	1	5	42	5059	17125	ENSOCUG00000017847,ENSOCUG00000000727,ENSOCUG00000016985,ENSOCUG00000010827,ENSOCUG00000017362
GO:0031224	intrinsic component of membrane	cellular_component	0.99652	1	5	42	5096	17125	ENSOCUG00000010827,ENSOCUG00000017362,ENSOCUG00000016985,ENSOCUG00000017847,ENSOCUG00000000727
GO:0044765	single-organism transport	biological_process	0.99726	1	2	42	2541	17125	ENSOCUG00000017362,ENSOCUG00000008567
GO:0044425	membrane part	cellular_component	0.99806	1	6	42	5728	17125	ENSOCUG00000000727,ENSOCUG00000017847,ENSOCUG00000014011,ENSOCUG00000016985,ENSOCUG00000017362,ENSOCUG00000010827
GO:0006810	transport	biological_process	0.99897	1	2	42	2852	17125	ENSOCUG00000017362,ENSOCUG00000008567
GO:0016020	membrane	cellular_component	0.99905	1	8	42	6785	17125	ENSOCUG00000001816,ENSOCUG00000014011,ENSOCUG00000017847,ENSOCUG00000000727,ENSOCUG00000016985,ENSOCUG00000014659,ENSOCUG00000017362,ENSOCUG00000010827

## Sheet: up-GO
GO_accession	Description	Term_type	Over_represented_pValue	Corrected_pValue	DEG_item	DEG_list	Bg_item	Bg_list	Gene_names
GO:0042383	sarcolemma	cellular_component	0.00018025	1	4	54	59	17125	ENSOCUG00000011147,ENSOCUG00000023161,ENSOCUG00000003521,ENSOCUG00000009515
GO:0051371	muscle alpha-actinin binding	molecular_function	0.00019373	1	2	54	4	17125	ENSOCUG00000012693,ENSOCUG00000009939
GO:0005515	protein binding	molecular_function	0.0023999	1	34	54	6108	17125	ENSOCUG00000007432,ENSOCUG00000024272,ENSOCUG00000002148,ENSOCUG00000002251,ENSOCUG00000011147,ENSOCUG00000023161,ENSOCUG00000009939,ENSOCUG00000003521,ENSOCUG00000014855,ENSOCUG00000007964,ENSOCUG00000025948,ENSOCUG00000004470,ENSOCUG00000026686,ENSOCUG00000012693,ENSOCUG00000002304,ENSOCUG00000017195,ENSOCUG00000008067,ENSOCUG00000008364,ENSOCUG00000008523,ENSOCUG00000017477,ENSOCUG00000009465,…
GO:0031674	I band	cellular_component	0.0027376	1	3	54	59	17125	ENSOCUG00000023161,ENSOCUG00000009939,ENSOCUG00000012693
GO:0004587	ornithine-oxo-acid transaminase activity	molecular_function	0.0029849	1	1	54	1	17125	ENSOCUG00000013547
GO:0045616	regulation of keratinocyte differentiation	biological_process	0.0036749	1	2	54	22	17125	ENSOCUG00000015859,ENSOCUG00000017477
GO:0044128	positive regulation of growth of symbiont in host	biological_process	0.004879	1	1	54	1	17125	ENSOCUG00000002148
GO:0044148	positive regulation of growth of symbiont involved in interaction with host	biological_process	0.004879	1	1	54	1	17125	ENSOCUG00000002148
GO:0006809	nitric oxide biosynthetic process	biological_process	0.0052216	1	2	54	31	17125	ENSOCUG00000011284,ENSOCUG00000017477
GO:0051393	alpha-actinin binding	molecular_function	0.0052596	1	2	54	18	17125	ENSOCUG00000012693,ENSOCUG00000009939
GO:0004686	elongation factor-2 kinase activity	molecular_function	0.0052913	1	1	54	1	17125	ENSOCUG00000008067
GO:0030017	sarcomere	cellular_component	0.0055279	1	3	54	84	17125	ENSOCUG00000012693,ENSOCUG00000023161,ENSOCUG00000009939
GO:0055002	striated muscle cell development	biological_process	0.0056605	1	3	54	88	17125	ENSOCUG00000023161,ENSOCUG00000009939,ENSOCUG00000012693
GO:0034602	oxoglutarate dehydrogenase (NAD+) activity	molecular_function	0.0057971	1	1	54	1	17125	ENSOCUG00000002419
GO:0061034	olfactory bulb mitral cell layer development	biological_process	0.0057971	1	1	54	1	17125	ENSOCUG00000002419
GO:0046209	nitric oxide metabolic process	biological_process	0.0060799	1	2	54	34	17125	ENSOCUG00000017477,ENSOCUG00000011284
GO:0045214	sarcomere organization	biological_process	0.0061474	1	2	54	28	17125	ENSOCUG00000009939,ENSOCUG00000012693
GO:0002537	nitric oxide production involved in inflammatory response	biological_process	0.0062145	1	1	54	1	17125	ENSOCUG00000011284
GO:0004133	glycogen debranching enzyme activity	molecular_function	0.0062771	1	1	54	1	17125	ENSOCUG00000009465
GO:0004134	4-alpha-glucanotransferase activity	molecular_function	0.0062771	1	1	54	1	17125	ENSOCUG00000009465
GO:0004135	amylo-alpha-1,6-glucosidase activity	molecular_function	0.0062771	1	1	54	1	17125	ENSOCUG00000009465
GO:0031999	negative regulation of fatty acid beta-oxidation	biological_process	0.006524	1	1	54	1	17125	ENSOCUG00000007432
GO:2001295	malonyl-CoA biosynthetic process	biological_process	0.006524	1	1	54	1	17125	ENSOCUG00000007432
GO:0090002	establishment of protein localization to plasma membrane	biological_process	0.0065443	1	2	54	29	17125	ENSOCUG00000003521,ENSOCUG00000002304
GO:2001057	reactive nitrogen species metabolic process	biological_process	0.0065584	1	2	54	36	17125	ENSOCUG00000017477,ENSOCUG00000011284
GO:0044861	protein transport into plasma membrane raft	biological_process	0.0065747	1	1	54	1	17125	ENSOCUG00000002304
GO:0055001	muscle cell development	biological_process	0.006651	1	3	54	96	17125	ENSOCUG00000009939,ENSOCUG00000023161,ENSOCUG00000012693
GO:0045604	regulation of epidermal cell differentiation	biological_process	0.0068439	1	2	54	37	17125	ENSOCUG00000017477,ENSOCUG00000015859
GO:0060542	regulation of strand invasion	biological_process	0.007053	1	1	54	1	17125	ENSOCUG00000012620
GO:0070337	3'-flap-structured DNA binding	molecular_function	0.007053	1	1	54	1	17125	ENSOCUG00000012620
GO:0098530	positive regulation of strand invasion	biological_process	0.007053	1	1	54	1	17125	ENSOCUG00000012620
GO:0044449	contractile fiber part	cellular_component	0.0071222	1	3	54	91	17125	ENSOCUG00000023161,ENSOCUG00000009939,ENSOCUG00000012693
GO:0032594	protein transport within lipid bilayer	biological_process	0.007442	1	1	54	2	17125	ENSOCUG00000002304
GO:0032596	protein transport into membrane raft	biological_process	0.007442	1	1	54	2	17125	ENSOCUG00000002304
GO:0042805	actinin binding	molecular_function	0.0075769	1	2	54	22	17125	ENSOCUG00000009939,ENSOCUG00000012693
GO:0036323	vascular endothelial growth factor receptor-1 signaling pathway	biological_process	0.0078505	1	1	54	1	17125	ENSOCUG00000008523
GO:0036326	VEGF-A-activated receptor activity	molecular_function	0.0078505	1	1	54	1	17125	ENSOCUG00000008523
GO:0036327	VEGF-B-activated receptor activity	molecular_function	0.0078505	1	1	54	1	17125	ENSOCUG00000008523
GO:0036332	placental growth factor-activated receptor activity	molecular_function	0.0078505	1	1	54	1	17125	ENSOCUG00000008523
GO:0015292	uniporter activity	molecular_function	0.0080758	1	1	54	1	17125	ENSOCUG00000014855
GO:2001293	malonyl-CoA metabolic process	biological_process	0.0080824	1	1	54	2	17125	ENSOCUG00000007432
GO:0030016	myofibril	cellular_component	0.0086358	1	3	54	102	17125	ENSOCUG00000012693,ENSOCUG00000009939,ENSOCUG00000023161
GO:0010332	response to gamma radiation	biological_process	0.0086912	1	2	54	35	17125	ENSOCUG00000012620,ENSOCUG00000002802
GO:0043154	negative regulation of cysteine-type endopeptidase activity involved in apoptotic process	biological_process	0.0088221	1	2	54	50	17125	ENSOCUG00000024304,ENSOCUG00000025948
GO:0005527	macrolide binding	molecular_function	0.0090643	1	1	54	3	17125	ENSOCUG00000005513
GO:0005528	FK506 binding	molecular_function	0.0090643	1	1	54	3	17125	ENSOCUG00000005513
GO:0003876	AMP deaminase activity	molecular_function	0.0094539	1	1	54	3	17125	ENSOCUG00000016424
GO:0047623	adenosine-phosphate deaminase activity	molecular_function	0.0094539	1	1	54	3	17125	ENSOCUG00000016424
GO:0072658	maintenance of protein location in membrane	biological_process	0.0096795	1	1	54	1	17125	ENSOCUG00000003521
GO:0072660	maintenance of protein location in plasma membrane	biological_process	0.0096795	1	1	54	1	17125	ENSOCUG00000003521
GO:0004672	protein kinase activity	molecular_function	0.0097108	1	7	54	536	17125	ENSOCUG00000003228,ENSOCUG00000025948,ENSOCUG00000015859,ENSOCUG00000008067,ENSOCUG00000008523,ENSOCUG00000016777,ENSOCUG00000017477
GO:0008144	drug binding	molecular_function	0.0098733	1	2	54	43	17125	ENSOCUG00000011689,ENSOCUG00000005513
GO:0043292	contractile fiber	cellular_component	0.010053	1	3	54	109	17125	ENSOCUG00000012693,ENSOCUG00000009939,ENSOCUG00000023161
GO:0030239	myofibril assembly	biological_process	0.010405	1	2	54	38	17125	ENSOCUG00000012693,ENSOCUG00000009939
GO:2000117	negative regulation of cysteine-type endopeptidase activity	biological_process	0.010849	1	2	54	55	17125	ENSOCUG00000025948,ENSOCUG00000024304
GO:0004674	protein serine/threonine kinase activity	molecular_function	0.011101	1	5	54	301	17125	ENSOCUG00000003228,ENSOCUG00000025948,ENSOCUG00000015859,ENSOCUG00000008067,ENSOCUG00000017477
GO:1903409	reactive oxygen species biosynthetic process	biological_process	0.011411	1	2	54	52	17125	ENSOCUG00000011284,ENSOCUG00000017477
GO:0070336	flap-structured DNA binding	molecular_function	0.011516	1	1	54	2	17125	ENSOCUG00000012620
GO:0044860	protein localization to plasma membrane raft	biological_process	0.011713	1	1	54	2	17125	ENSOCUG00000002304
GO:0061459	L-arginine transmembrane transporter activity	molecular_function	0.012355	1	1	54	2	17125	ENSOCUG00000011284
GO:0090599	alpha-glucosidase activity	molecular_function	0.012367	1	1	54	2	17125	ENSOCUG00000009465
GO:0014802	terminal cisterna	cellular_component	0.013021	1	1	54	3	17125	ENSOCUG00000023161
GO:0005980	glycogen catabolic process	biological_process	0.013549	1	1	54	7	17125	ENSOCUG00000009465
GO:0009251	glucan catabolic process	biological_process	0.013549	1	1	54	7	17125	ENSOCUG00000009465
GO:0009378	four-way junction helicase activity	molecular_function	0.013629	1	1	54	2	17125	ENSOCUG00000012620
GO:0042148	strand invasion	biological_process	0.01363	1	1	54	3	17125	ENSOCUG00000012620
GO:1903400	L-arginine transmembrane transport	biological_process	0.013793	1	1	54	3	17125	ENSOCUG00000011284
GO:0045682	regulation of epidermis development	biological_process	0.014127	1	2	54	57	17125	ENSOCUG00000017477,ENSOCUG00000015859
GO:1903044	protein localization to membrane raft	biological_process	0.014148	1	1	54	4	17125	ENSOCUG00000002304
GO:0005488	binding	molecular_function	0.014202	1	44	54	10206	17125	ENSOCUG00000013547,ENSOCUG00000024378,ENSOCUG00000002512,ENSOCUG00000000945,ENSOCUG00000016777,ENSOCUG00000012620,ENSOCUG00000017236,ENSOCUG00000002451,ENSOCUG00000016424,ENSOCUG00000024304,ENSOCUG00000015866,ENSOCUG00000015859,ENSOCUG00000009465,ENSOCUG00000002802,ENSOCUG00000003228,ENSOCUG00000011689,ENSOCUG00000005513,ENSOCUG00000007892,ENSOCUG00000010223,ENSOCUG00000012693,ENSOCUG00000002304,…
GO:0004591	oxoglutarate dehydrogenase (succinyl-transferring) activity	molecular_function	0.014207	1	1	54	3	17125	ENSOCUG00000002419
GO:0046322	negative regulation of fatty acid oxidation	biological_process	0.014468	1	1	54	4	17125	ENSOCUG00000007432
GO:0061091	regulation of phospholipid translocation	biological_process	0.014577	1	1	54	2	17125	ENSOCUG00000013152
GO:0061092	positive regulation of phospholipid translocation	biological_process	0.014577	1	1	54	2	17125	ENSOCUG00000013152
GO:1902023	L-arginine transport	biological_process	0.014762	1	1	54	4	17125	ENSOCUG00000011284
GO:0009605	response to external stimulus	biological_process	0.014814	1	10	54	1307	17125	ENSOCUG00000002802,ENSOCUG00000025948,ENSOCUG00000024378,ENSOCUG00000011284,ENSOCUG00000012620,ENSOCUG00000005513,ENSOCUG00000024272,ENSOCUG00000024304,ENSOCUG00000007432,ENSOCUG00000008523
GO:0002904	positive regulation of B cell apoptotic process	biological_process	0.014902	1	1	54	3	17125	ENSOCUG00000024304
GO:0003989	acetyl-CoA carboxylase activity	molecular_function	0.015193	1	1	54	2	17125	ENSOCUG00000007432
GO:0015926	glucosidase activity	molecular_function	0.015201	1	1	54	5	17125	ENSOCUG00000009465
GO:0072518	Rho-dependent protein serine/threonine kinase activity	molecular_function	0.015512	1	1	54	2	17125	ENSOCUG00000017477
GO:0031032	actomyosin structure organization	biological_process	0.015559	1	3	54	119	17125	ENSOCUG00000012693,ENSOCUG00000009939,ENSOCUG00000017477
GO:0015181	arginine transmembrane transporter activity	molecular_function	0.015626	1	1	54	5	17125	ENSOCUG00000011284
GO:1903826	arginine transmembrane transport	biological_process	0.015626	1	1	54	5	17125	ENSOCUG00000011284
GO:2000973	regulation of pro-B cell differentiation	biological_process	0.015971	1	1	54	4	17125	ENSOCUG00000024304
GO:0015809	arginine transport	biological_process	0.016593	1	1	54	6	17125	ENSOCUG00000011284
GO:0000405	bubble DNA binding	molecular_function	0.01681	1	1	54	3	17125	ENSOCUG00000012620
GO:0021794	thalamus development	biological_process	0.017117	1	1	54	5	17125	ENSOCUG00000002419
GO:0006972	hyperosmotic response	biological_process	0.017307	1	1	54	5	17125	ENSOCUG00000002251
GO:0071474	cellular hyperosmotic response	biological_process	0.017307	1	1	54	5	17125	ENSOCUG00000002251
GO:2001138	regulation of phospholipid transport	biological_process	0.017471	1	1	54	5	17125	ENSOCUG00000013152
GO:2001140	positive regulation of phospholipid transport	biological_process	0.017471	1	1	54	5	17125	ENSOCUG00000013152
GO:0045019	negative regulation of nitric oxide biosynthetic process	biological_process	0.017781	1	1	54	4	17125	ENSOCUG00000017477
GO:1904406	negative regulation of nitric oxide metabolic process	biological_process	0.017781	1	1	54	4	17125	ENSOCUG00000017477
GO:0000395	mRNA 5'-splice site recognition	biological_process	0.018001	1	1	54	6	17125	ENSOCUG00000000945
GO:2000348	regulation of CD40 signaling pathway	biological_process	0.018473	1	1	54	5	17125	ENSOCUG00000002802
GO:0032559	adenyl ribonucleotide binding	molecular_function	0.018961	1	11	54	1257	17125	ENSOCUG00000003228,ENSOCUG00000011689,ENSOCUG00000025948,ENSOCUG00000013152,ENSOCUG00000016777,ENSOCUG00000012620,ENSOCUG00000007432,ENSOCUG00000017477,ENSOCUG00000015859,ENSOCUG00000008523,ENSOCUG00000008067
GO:0030554	adenyl nucleotide binding	molecular_function	0.019163	1	11	54	1264	17125	ENSOCUG00000008067,ENSOCUG00000008523,ENSOCUG00000015859,ENSOCUG00000017477,ENSOCUG00000007432,ENSOCUG00000016777,ENSOCUG00000012620,ENSOCUG00000013152,ENSOCUG00000025948,ENSOCUG00000011689,ENSOCUG00000003228
GO:1902570	protein localization to nucleolus	biological_process	0.019187	1	1	54	4	17125	ENSOCUG00000012620
GO:0036444	calcium ion transmembrane import into mitochondrion	biological_process	0.019268	1	1	54	5	17125	ENSOCUG00000014855
GO:0042030	ATPase inhibitor activity	molecular_function	0.019423	1	1	54	7	17125	ENSOCUG00000024304
GO:0001302	replicative cell aging	biological_process	0.019823	1	1	54	5	17125	ENSOCUG00000012620
GO:0000403	Y-form DNA binding	molecular_function	0.020081	1	1	54	3	17125	ENSOCUG00000012620
GO:0016773	phosphotransferase activity, alcohol group as acceptor	molecular_function	0.020226	1	7	54	623	17125	ENSOCUG00000016777,ENSOCUG00000008067,ENSOCUG00000008523,ENSOCUG00000015859,ENSOCUG00000017477,ENSOCUG00000025948,ENSOCUG00000003228
GO:0030976	thiamine pyrophosphate binding	molecular_function	0.020832	1	1	54	5	17125	ENSOCUG00000002419
GO:0032264	IMP salvage	biological_process	0.020864	1	1	54	5	17125	ENSOCUG00000016424
GO:0015643	toxic substance binding	molecular_function	0.020952	1	1	54	5	17125	ENSOCUG00000023161
GO:1903347	negative regulation of bicellular tight junction assembly	biological_process	0.021242	1	1	54	4	17125	ENSOCUG00000017477
GO:0000272	polysaccharide catabolic process	biological_process	0.021244	1	1	54	8	17125	ENSOCUG00000009465
GO:0044247	cellular polysaccharide catabolic process	biological_process	0.021244	1	1	54	8	17125	ENSOCUG00000009465
GO:0016624	oxidoreductase activity, acting on the aldehyde or oxo group of donors, disulfide as acceptor	molecular_function	0.021756	1	1	54	8	17125	ENSOCUG00000002419
GO:0044110	growth involved in symbiotic interaction	biological_process	0.021975	1	1	54	11	17125	ENSOCUG00000002148
GO:0044116	growth of symbiont involved in interaction with host	biological_process	0.021975	1	1	54	11	17125	ENSOCUG00000002148
GO:0044117	growth of symbiont in host	biological_process	0.021975	1	1	54	11	17125	ENSOCUG00000002148
GO:0044126	regulation of growth of symbiont in host	biological_process	0.021975	1	1	54	11	17125	ENSOCUG00000002148
GO:0044144	modulation of growth of symbiont involved in interaction with host	biological_process	0.021975	1	1	54	11	17125	ENSOCUG00000002148
GO:0043168	anion binding	molecular_function	0.022358	1	15	54	2147	17125	ENSOCUG00000013152,ENSOCUG00000016777,ENSOCUG00000012620,ENSOCUG00000024378,ENSOCUG00000013547,ENSOCUG00000011689,ENSOCUG00000003228,ENSOCUG00000025948,ENSOCUG00000015859,ENSOCUG00000008067,ENSOCUG00000008523,ENSOCUG00000017477,ENSOCUG00000002148,ENSOCUG00000007432,ENSOCUG00000002419
GO:0023035	CD40 signaling pathway	biological_process	0.022379	1	1	54	7	17125	ENSOCUG00000002802
GO:0032555	purine ribonucleotide binding	molecular_function	0.022575	1	12	54	1582	17125	ENSOCUG00000007432,ENSOCUG00000015859,ENSOCUG00000008067,ENSOCUG00000008523,ENSOCUG00000017477,ENSOCUG00000024378,ENSOCUG00000011689,ENSOCUG00000003228,ENSOCUG00000025948,ENSOCUG00000013152,ENSOCUG00000016777,ENSOCUG00000012620
GO:0004726	non-membrane spanning protein tyrosine phosphatase activity	molecular_function	0.022607	1	1	54	5	17125	ENSOCUG00000008364
GO:1990246	uniplex complex	cellular_component	0.022844	1	1	54	4	17125	ENSOCUG00000014855
GO:0017076	purine nucleotide binding	molecular_function	0.022915	1	12	54	1590	17125	ENSOCUG00000013152,ENSOCUG00000012620,ENSOCUG00000016777,ENSOCUG00000024378,ENSOCUG00000011689,ENSOCUG00000003228,ENSOCUG00000025948,ENSOCUG00000015859,ENSOCUG00000008067,ENSOCUG00000008523,ENSOCUG00000017477,ENSOCUG00000007432
GO:0016589	NURF complex	cellular_component	0.023084	1	1	54	5	17125	ENSOCUG00000015866
GO:0015174	basic amino acid transmembrane transporter activity	molecular_function	0.023203	1	1	54	8	17125	ENSOCUG00000011284
GO:0048763	calcium-induced calcium release activity	molecular_function	0.023343	1	1	54	3	17125	ENSOCUG00000023161
GO:0071394	cellular response to testosterone stimulus	biological_process	0.023738	1	1	54	5	17125	ENSOCUG00000017477
GO:0006936	muscle contraction	biological_process	0.023755	1	3	54	157	17125	ENSOCUG00000017477,ENSOCUG00000011147,ENSOCUG00000023161
GO:0032553	ribonucleotide binding	molecular_function	0.023844	1	12	54	1593	17125	ENSOCUG00000016777,ENSOCUG00000012620,ENSOCUG00000013152,ENSOCUG00000025948,ENSOCUG00000011689,ENSOCUG00000003228,ENSOCUG00000024378,ENSOCUG00000017477,ENSOCUG00000008523,ENSOCUG00000008067,ENSOCUG00000015859,ENSOCUG00000007432
GO:0032261	purine nucleotide salvage	biological_process	0.023994	1	1	54	6	17125	ENSOCUG00000016424
GO:0043588	skin development	biological_process	0.024085	1	3	54	166	17125	ENSOCUG00000023161,ENSOCUG00000017477,ENSOCUG00000015859
GO:0043169	cation binding	molecular_function	0.024131	1	15	54	2304	17125	ENSOCUG00000015866,ENSOCUG00000002419,ENSOCUG00000012693,ENSOCUG00000007432,ENSOCUG00000002304,ENSOCUG00000017477,ENSOCUG00000017035,ENSOCUG00000008067,ENSOCUG00000015859,ENSOCUG00000025948,ENSOCUG00000011689,ENSOCUG00000023161,ENSOCUG00000016424,ENSOCUG00000012620,ENSOCUG00000013152
GO:0051146	striated muscle cell differentiation	biological_process	0.024156	1	3	54	154	17125	ENSOCUG00000009939,ENSOCUG00000023161,ENSOCUG00000012693
GO:0015802	basic amino acid transport	biological_process	0.024164	1	1	54	9	17125	ENSOCUG00000011284
GO:0032405	MutLalpha complex binding	molecular_function	0.024317	1	1	54	6	17125	ENSOCUG00000012620
GO:0051880	G-quadruplex DNA binding	molecular_function	0.024368	1	1	54	6	17125	ENSOCUG00000012620
GO:0021860	pyramidal neuron development	biological_process	0.024591	1	1	54	5	17125	ENSOCUG00000002419
GO:0031000	response to caffeine	biological_process	0.024615	1	1	54	4	17125	ENSOCUG00000023161
GO:0071313	cellular response to caffeine	biological_process	0.024615	1	1	54	4	17125	ENSOCUG00000023161
GO:0031998	regulation of fatty acid beta-oxidation	biological_process	0.024721	1	1	54	7	17125	ENSOCUG00000007432
GO:0002328	pro-B cell differentiation	biological_process	0.024863	1	1	54	7	17125	ENSOCUG00000024304
GO:0034704	calcium channel complex	cellular_component	0.02589	1	2	54	46	17125	ENSOCUG00000011689,ENSOCUG00000014855
GO:0030018	Z disc	cellular_component	0.025928	1	2	54	51	17125	ENSOCUG00000012693,ENSOCUG00000009939
GO:0071415	cellular response to purine-containing compound	biological_process	0.026067	1	1	54	6	17125	ENSOCUG00000023161
GO:0008094	DNA-dependent ATPase activity	molecular_function	0.026588	1	2	54	57	17125	ENSOCUG00000015866,ENSOCUG00000012620
GO:0033574	response to testosterone	biological_process	0.026842	1	1	54	7	17125	ENSOCUG00000017477
GO:0005219	ryanodine-sensitive calcium-release channel activity	molecular_function	0.027028	1	1	54	3	17125	ENSOCUG00000023161
GO:0046949	fatty-acyl-CoA biosynthetic process	biological_process	0.027169	1	1	54	7	17125	ENSOCUG00000007432
GO:0035509	negative regulation of myosin-light-chain-phosphatase activity	biological_process	0.027273	1	1	54	5	17125	ENSOCUG00000017477
GO:0044806	G-quadruplex DNA unwinding	biological_process	0.027446	1	1	54	5	17125	ENSOCUG00000012620
GO:0016301	kinase activity	molecular_function	0.027519	1	7	54	685	17125	ENSOCUG00000025948,ENSOCUG00000003228,ENSOCUG00000016777,ENSOCUG00000008067,ENSOCUG00000008523,ENSOCUG00000015859,ENSOCUG00000017477
GO:0030314	junctional membrane complex	cellular_component	0.027892	1	1	54	6	17125	ENSOCUG00000023161
GO:0043140	ATP-dependent 3'-5' DNA helicase activity	molecular_function	0.028342	1	1	54	4	17125	ENSOCUG00000012620
GO:0040009	regulation of growth rate	biological_process	0.028423	1	1	54	5	17125	ENSOCUG00000012620
GO:0010225	response to UV-C	biological_process	0.02897	1	1	54	7	17125	ENSOCUG00000012620
GO:0022028	tangential migration from the subventricular zone to the olfactory bulb	biological_process	0.030119	1	1	54	6	17125	ENSOCUG00000002419
GO:1902961	positive regulation of aspartic-type endopeptidase activity involved in amyloid precursor protein catabolic process	biological_process	0.030448	1	1	54	6	17125	ENSOCUG00000017477
GO:0000287	magnesium ion binding	molecular_function	0.030528	1	3	54	162	17125	ENSOCUG00000012620,ENSOCUG00000013152,ENSOCUG00000025948
GO:0046777	protein autophosphorylation	biological_process	0.03084	1	3	54	147	17125	ENSOCUG00000008523,ENSOCUG00000008067,ENSOCUG00000003228
GO:0019227	neuronal action potential propagation	biological_process	0.03086	1	1	54	6	17125	ENSOCUG00000011147
GO:1903427	negative regulation of reactive oxygen species biosynthetic process	biological_process	0.031471	1	1	54	10	17125	ENSOCUG00000017477
GO:0032754	positive regulation of interleukin-5 production	biological_process	0.032057	1	1	54	7	17125	ENSOCUG00000011689
GO:0050995	negative regulation of lipid catabolic process	biological_process	0.032641	1	1	54	12	17125	ENSOCUG00000007432
GO:0043484	regulation of RNA splicing	biological_process	0.032736	1	2	54	81	17125	ENSOCUG00000003228,ENSOCUG00000000945
GO:0021859	pyramidal neuron differentiation	biological_process	0.032813	1	1	54	6	17125	ENSOCUG00000002419
GO:0030216	keratinocyte differentiation	biological_process	0.033259	1	2	54	79	17125	ENSOCUG00000017477,ENSOCUG00000015859
GO:0015937	coenzyme A biosynthetic process	biological_process	0.033307	1	1	54	10	17125	ENSOCUG00000007432
GO:1901550	regulation of endothelial cell development	biological_process	0.033661	1	1	54	9	17125	ENSOCUG00000017477
GO:1903140	regulation of establishment of endothelial barrier	biological_process	0.033661	1	1	54	9	17125	ENSOCUG00000017477
GO:0022892	substrate-specific transporter activity	molecular_function	0.033744	1	7	54	777	17125	ENSOCUG00000011284,ENSOCUG00000013152,ENSOCUG00000023161,ENSOCUG00000011147,ENSOCUG00000014855,ENSOCUG00000002148,ENSOCUG00000004890
GO:0070230	positive regulation of lymphocyte apoptotic process	biological_process	0.033872	1	1	54	11	17125	ENSOCUG00000024304
GO:0034214	protein hexamerization	biological_process	0.034068	1	1	54	9	17125	ENSOCUG00000013547
GO:0005021	vascular endothelial growth factor-activated receptor activity	molecular_function	0.034142	1	1	54	6	17125	ENSOCUG00000008523
GO:0044352	pinosome	cellular_component	0.034875	1	1	54	7	17125	ENSOCUG00000002304
GO:0044354	macropinosome	cellular_component	0.034875	1	1	54	7	17125	ENSOCUG00000002304
GO:0051561	positive regulation of mitochondrial calcium ion concentration	biological_process	0.035168	1	1	54	8	17125	ENSOCUG00000014855
GO:0045292	mRNA cis splicing, via spliceosome	biological_process	0.03541	1	1	54	12	17125	ENSOCUG00000000945
GO:0043173	nucleotide salvage	biological_process	0.03561	1	1	54	10	17125	ENSOCUG00000016424
GO:0010744	positive regulation of macrophage derived foam cell differentiation	biological_process	0.03594	1	1	54	9	17125	ENSOCUG00000015859
GO:0005247	voltage-gated chloride channel activity	molecular_function	0.036085	1	1	54	8	17125	ENSOCUG00000011147
GO:0072659	protein localization to plasma membrane	biological_process	0.036174	1	3	54	173	17125	ENSOCUG00000002304,ENSOCUG00000017477,ENSOCUG00000003521
GO:0070182	DNA polymerase binding	molecular_function	0.036259	1	1	54	11	17125	ENSOCUG00000002802
GO:0002327	immature B cell differentiation	biological_process	0.036361	1	1	54	7	17125	ENSOCUG00000024304
GO:1990778	protein localization to cell periphery	biological_process	0.03649	1	3	54	174	17125	ENSOCUG00000002304,ENSOCUG00000017477,ENSOCUG00000003521
GO:0043951	negative regulation of cAMP-mediated signaling	biological_process	0.036808	1	1	54	8	17125	ENSOCUG00000011689
GO:0043138	3'-5' DNA helicase activity	molecular_function	0.036901	1	1	54	6	17125	ENSOCUG00000012620
GO:0000731	DNA synthesis involved in DNA repair	biological_process	0.037014	1	1	54	10	17125	ENSOCUG00000012620
GO:0016421	CoA carboxylase activity	molecular_function	0.037192	1	1	54	5	17125	ENSOCUG00000007432
GO:0016885	ligase activity, forming carbon-carbon bonds	molecular_function	0.037192	1	1	54	5	17125	ENSOCUG00000007432
GO:0015248	sterol transporter activity	molecular_function	0.03735	1	1	54	14	17125	ENSOCUG00000002148
GO:0002902	regulation of B cell apoptotic process	biological_process	0.037526	1	1	54	11	17125	ENSOCUG00000024304
GO:0030856	regulation of epithelial cell differentiation	biological_process	0.037538	1	2	54	88	17125	ENSOCUG00000015859,ENSOCUG00000017477
GO:1902965	regulation of protein localization to early endosome	biological_process	0.037808	1	1	54	7	17125	ENSOCUG00000017477
GO:1902966	positive regulation of protein localization to early endosome	biological_process	0.037808	1	1	54	7	17125	ENSOCUG00000017477
GO:0052548	regulation of endopeptidase activity	biological_process	0.038309	1	3	54	239	17125	ENSOCUG00000025948,ENSOCUG00000024304,ENSOCUG00000017477
GO:0010825	positive regulation of centrosome duplication	biological_process	0.038366	1	1	54	7	17125	ENSOCUG00000017477
GO:0005218	intracellular ligand-gated calcium channel activity	molecular_function	0.038382	1	1	54	5	17125	ENSOCUG00000023161
GO:0006188	IMP biosynthetic process	biological_process	0.038471	1	1	54	11	17125	ENSOCUG00000016424
GO:0046040	IMP metabolic process	biological_process	0.038471	1	1	54	11	17125	ENSOCUG00000016424
GO:0000400	four-way junction DNA binding	molecular_function	0.038922	1	1	54	11	17125	ENSOCUG00000012620
GO:2000810	regulation of bicellular tight junction assembly	biological_process	0.039045	1	1	54	11	17125	ENSOCUG00000017477
GO:0005524	ATP binding	molecular_function	0.039494	1	10	54	1234	17125	ENSOCUG00000013152,ENSOCUG00000016777,ENSOCUG00000012620,ENSOCUG00000003228,ENSOCUG00000025948,ENSOCUG00000017477,ENSOCUG00000015859,ENSOCUG00000008067,ENSOCUG00000008523,ENSOCUG00000007432
GO:0036094	small molecule binding	molecular_function	0.039628	1	13	54	1950	17125	ENSOCUG00000012620,ENSOCUG00000016777,ENSOCUG00000013152,ENSOCUG00000024378,ENSOCUG00000025948,ENSOCUG00000003228,ENSOCUG00000011689,ENSOCUG00000008523,ENSOCUG00000008067,ENSOCUG00000015859,ENSOCUG00000017477,ENSOCUG00000007432,ENSOCUG00000002419
GO:0033866	nucleoside bisphosphate biosynthetic process	biological_process	0.039717	1	1	54	11	17125	ENSOCUG00000007432
GO:0034030	ribonucleoside bisphosphate biosynthetic process	biological_process	0.039717	1	1	54	11	17125	ENSOCUG00000007432
GO:0034033	purine nucleoside bisphosphate biosynthetic process	biological_process	0.039717	1	1	54	11	17125	ENSOCUG00000007432
GO:0045589	regulation of regulatory T cell differentiation	biological_process	0.039741	1	1	54	15	17125	ENSOCUG00000002802
GO:0032404	mismatch repair complex binding	molecular_function	0.039929	1	1	54	10	17125	ENSOCUG00000012620
GO:0035507	regulation of myosin-light-chain-phosphatase activity	biological_process	0.040125	1	1	54	7	17125	ENSOCUG00000017477
GO:0045618	positive regulation of keratinocyte differentiation	biological_process	0.040431	1	1	54	11	17125	ENSOCUG00000015859
GO:0002320	lymphoid progenitor cell differentiation	biological_process	0.040567	1	1	54	14	17125	ENSOCUG00000024304
GO:0043101	purine-containing compound salvage	biological_process	0.040573	1	1	54	8	17125	ENSOCUG00000016424
GO:0008308	voltage-gated anion channel activity	molecular_function	0.040709	1	1	54	11	17125	ENSOCUG00000011147
GO:0043931	ossification involved in bone maturation	biological_process	0.040714	1	1	54	12	17125	ENSOCUG00000023161
GO:0045066	regulatory T cell differentiation	biological_process	0.040733	1	1	54	16	17125	ENSOCUG00000002802
GO:1902959	regulation of aspartic-type endopeptidase activity involved in amyloid precursor protein catabolic process	biological_process	0.040885	1	1	54	8	17125	ENSOCUG00000017477
GO:0030949	positive regulation of vascular endothelial growth factor receptor signaling pathway	biological_process	0.04139	1	1	54	9	17125	ENSOCUG00000008523
GO:0051235	maintenance of location	biological_process	0.041471	1	3	54	180	17125	ENSOCUG00000003521,ENSOCUG00000023161,ENSOCUG00000007432
GO:0031010	ISWI-type complex	cellular_component	0.042278	1	1	54	8	17125	ENSOCUG00000015866
GO:0046872	metal ion binding	molecular_function	0.042377	1	14	54	2250	17125	ENSOCUG00000025948,ENSOCUG00000011689,ENSOCUG00000023161,ENSOCUG00000016424,ENSOCUG00000012620,ENSOCUG00000013152,ENSOCUG00000015866,ENSOCUG00000007432,ENSOCUG00000012693,ENSOCUG00000002304,ENSOCUG00000017477,ENSOCUG00000008067,ENSOCUG00000017035,ENSOCUG00000015859
GO:0004115	3',5'-cyclic-AMP phosphodiesterase activity	molecular_function	0.042516	1	1	54	7	17125	ENSOCUG00000011689
GO:0003012	muscle system process	biological_process	0.042869	1	3	54	200	17125	ENSOCUG00000011147,ENSOCUG00000023161,ENSOCUG00000017477
GO:0043027	cysteine-type endopeptidase inhibitor activity involved in apoptotic process	molecular_function	0.043405	1	1	54	15	17125	ENSOCUG00000025948
GO:0000166	nucleotide binding	molecular_function	0.043455	1	12	54	1761	17125	ENSOCUG00000007432,ENSOCUG00000008523,ENSOCUG00000008067,ENSOCUG00000015859,ENSOCUG00000017477,ENSOCUG00000024378,ENSOCUG00000025948,ENSOCUG00000011689,ENSOCUG00000003228,ENSOCUG00000016777,ENSOCUG00000012620,ENSOCUG00000013152
GO:1901265	nucleoside phosphate binding	molecular_function	0.043455	1	12	54	1761	17125	ENSOCUG00000024378,ENSOCUG00000003228,ENSOCUG00000011689,ENSOCUG00000025948,ENSOCUG00000013152,ENSOCUG00000016777,ENSOCUG00000012620,ENSOCUG00000007432,ENSOCUG00000015859,ENSOCUG00000008523,ENSOCUG00000008067,ENSOCUG00000017477
GO:0043194	axon initial segment	cellular_component	0.043651	1	1	54	7	17125	ENSOCUG00000003521
GO:0051010	microtubule plus-end binding	molecular_function	0.043702	1	1	54	7	17125	ENSOCUG00000002304
GO:0035639	purine ribonucleoside triphosphate binding	molecular_function	0.043787	1	11	54	1553	17125	ENSOCUG00000024378,ENSOCUG00000003228,ENSOCUG00000025948,ENSOCUG00000013152,ENSOCUG00000016777,ENSOCUG00000012620,ENSOCUG00000007432,ENSOCUG00000015859,ENSOCUG00000008067,ENSOCUG00000008523,ENSOCUG00000017477
GO:0000339	RNA cap binding	molecular_function	0.043833	1	1	54	11	17125	ENSOCUG00000002451
GO:0046320	regulation of fatty acid oxidation	biological_process	0.044009	1	1	54	15	17125	ENSOCUG00000007432
GO:0008307	structural constituent of muscle	molecular_function	0.04425	1	1	54	13	17125	ENSOCUG00000024272
GO:1902946	protein localization to early endosome	biological_process	0.044526	1	1	54	8	17125	ENSOCUG00000017477
GO:0032550	purine ribonucleoside binding	molecular_function	0.04521	1	11	54	1560	17125	ENSOCUG00000025948,ENSOCUG00000003228,ENSOCUG00000024378,ENSOCUG00000016777,ENSOCUG00000012620,ENSOCUG00000013152,ENSOCUG00000007432,ENSOCUG00000017477,ENSOCUG00000008067,ENSOCUG00000008523,ENSOCUG00000015859
GO:0001883	purine nucleoside binding	molecular_function	0.045248	1	11	54	1561	17125	ENSOCUG00000024378,ENSOCUG00000025948,ENSOCUG00000003228,ENSOCUG00000016777,ENSOCUG00000012620,ENSOCUG00000013152,ENSOCUG00000007432,ENSOCUG00000008523,ENSOCUG00000008067,ENSOCUG00000015859,ENSOCUG00000017477
GO:0070977	bone maturation	biological_process	0.045369	1	1	54	13	17125	ENSOCUG00000023161
GO:0043949	regulation of cAMP-mediated signaling	biological_process	0.04543	1	1	54	10	17125	ENSOCUG00000011689
GO:0052547	regulation of peptidase activity	biological_process	0.045464	1	3	54	256	17125	ENSOCUG00000024304,ENSOCUG00000025948,ENSOCUG00000017477
GO:0032549	ribonucleoside binding	molecular_function	0.045887	1	11	54	1563	17125	ENSOCUG00000017477,ENSOCUG00000008067,ENSOCUG00000008523,ENSOCUG00000015859,ENSOCUG00000007432,ENSOCUG00000016777,ENSOCUG00000012620,ENSOCUG00000013152,ENSOCUG00000025948,ENSOCUG00000003228,ENSOCUG00000024378
GO:0000217	DNA secondary structure binding	molecular_function	0.046001	1	1	54	13	17125	ENSOCUG00000012620
GO:0046607	positive regulation of centrosome cycle	biological_process	0.046079	1	1	54	10	17125	ENSOCUG00000017477
GO:0015936	coenzyme A metabolic process	biological_process	0.046324	1	1	54	15	17125	ENSOCUG00000007432
GO:0010863	positive regulation of phospholipase C activity	biological_process	0.046374	1	1	54	12	17125	ENSOCUG00000008523
GO:0001882	nucleoside binding	molecular_function	0.046475	1	11	54	1567	17125	ENSOCUG00000008067,ENSOCUG00000008523,ENSOCUG00000015859,ENSOCUG00000017477,ENSOCUG00000007432,ENSOCUG00000016777,ENSOCUG00000012620,ENSOCUG00000013152,ENSOCUG00000024378,ENSOCUG00000025948,ENSOCUG00000003228
GO:0097367	carbohydrate derivative binding	molecular_function	0.047307	1	12	54	1773	17125	ENSOCUG00000016777,ENSOCUG00000012620,ENSOCUG00000013152,ENSOCUG00000024378,ENSOCUG00000025948,ENSOCUG00000003228,ENSOCUG00000011689,ENSOCUG00000008067,ENSOCUG00000008523,ENSOCUG00000015859,ENSOCUG00000017477,ENSOCUG00000007432
GO:0004683	calmodulin-dependent protein kinase activity	molecular_function	0.047321	1	1	54	10	17125	ENSOCUG00000008067
GO:0090150	establishment of protein localization to membrane	biological_process	0.047952	1	2	54	104	17125	ENSOCUG00000003521,ENSOCUG00000002304
GO:0017160	Ral GTPase binding	molecular_function	0.047957	1	1	54	11	17125	ENSOCUG00000015859
GO:0005319	lipid transporter activity	molecular_function	0.048443	1	2	54	78	17125	ENSOCUG00000002148,ENSOCUG00000013152
GO:0016772	transferase activity, transferring phosphorus-containing groups	molecular_function	0.048629	1	7	54	800	17125	ENSOCUG00000003228,ENSOCUG00000025948,ENSOCUG00000017477,ENSOCUG00000015859,ENSOCUG00000008067,ENSOCUG00000008523,ENSOCUG00000016777
GO:0005262	calcium channel activity	molecular_function	0.04887	1	2	54	64	17125	ENSOCUG00000023161,ENSOCUG00000014855
GO:1900274	regulation of phospholipase C activity	biological_process	0.049452	1	1	54	13	17125	ENSOCUG00000008523
GO:0045922	negative regulation of fatty acid metabolic process	biological_process	0.049737	1	1	54	16	17125	ENSOCUG00000007432
GO:0010884	positive regulation of lipid storage	biological_process	0.05025	1	1	54	14	17125	ENSOCUG00000007432
GO:1904262	negative regulation of TORC1 signaling	biological_process	0.051016	1	1	54	12	17125	ENSOCUG00000024304
GO:0008092	cytoskeletal protein binding	molecular_function	0.051105	1	6	54	617	17125	ENSOCUG00000012693,ENSOCUG00000002304,ENSOCUG00000024272,ENSOCUG00000008364,ENSOCUG00000002251,ENSOCUG00000009939
GO:0009152	purine ribonucleotide biosynthetic process	biological_process	0.051684	1	2	54	107	17125	ENSOCUG00000007432,ENSOCUG00000016424
GO:1902004	positive regulation of beta-amyloid formation	biological_process	0.052004	1	1	54	11	17125	ENSOCUG00000017477
GO:0032674	regulation of interleukin-5 production	biological_process	0.052038	1	1	54	14	17125	ENSOCUG00000011689
GO:0061077	chaperone-mediated protein folding	biological_process	0.05248	1	1	54	22	17125	ENSOCUG00000005513
GO:0006851	mitochondrial calcium ion transport	biological_process	0.05254	1	1	54	12	17125	ENSOCUG00000014855
GO:0005790	smooth endoplasmic reticulum	cellular_component	0.052592	1	1	54	10	17125	ENSOCUG00000023161
GO:0042692	muscle cell differentiation	biological_process	0.052657	1	3	54	227	17125	ENSOCUG00000012693,ENSOCUG00000009939,ENSOCUG00000023161
GO:0032366	intracellular sterol transport	biological_process	0.052736	1	1	54	13	17125	ENSOCUG00000002148
GO:0032367	intracellular cholesterol transport	biological_process	0.052736	1	1	54	13	17125	ENSOCUG00000002148
GO:0032634	interleukin-5 production	biological_process	0.052752	1	1	54	15	17125	ENSOCUG00000011689
GO:1902475	L-alpha-amino acid transmembrane transport	biological_process	0.053103	1	1	54	13	17125	ENSOCUG00000011284
GO:0001783	B cell apoptotic process	biological_process	0.053135	1	1	54	15	17125	ENSOCUG00000024304
GO:0048799	organ maturation	biological_process	0.055134	1	1	54	15	17125	ENSOCUG00000023161
GO:0045606	positive regulation of epidermal cell differentiation	biological_process	0.05573	1	1	54	19	17125	ENSOCUG00000015859
GO:0043281	regulation of cysteine-type endopeptidase activity involved in apoptotic process	biological_process	0.056007	1	2	54	124	17125	ENSOCUG00000024304,ENSOCUG00000025948
GO:0006164	purine nucleotide biosynthetic process	biological_process	0.056512	1	2	54	112	17125	ENSOCUG00000007432,ENSOCUG00000016424
GO:0051707	response to other organism	biological_process	0.056526	1	4	54	479	17125	ENSOCUG00000025948,ENSOCUG00000024272,ENSOCUG00000024378,ENSOCUG00000005513
GO:0030054	cell junction	cellular_component	0.056626	1	5	54	486	17125	ENSOCUG00000004470,ENSOCUG00000011284,ENSOCUG00000003521,ENSOCUG00000015859,ENSOCUG00000002148
GO:0043207	response to external biotic stimulus	biological_process	0.056685	1	4	54	480	17125	ENSOCUG00000005513,ENSOCUG00000024378,ENSOCUG00000024272,ENSOCUG00000025948
GO:1990542	mitochondrial transmembrane transport	biological_process	0.056707	1	1	54	25	17125	ENSOCUG00000014855
GO:0043028	cysteine-type endopeptidase regulator activity involved in apoptotic process	molecular_function	0.056761	1	1	54	20	17125	ENSOCUG00000025948
GO:0021756	striatum development	biological_process	0.056792	1	1	54	13	17125	ENSOCUG00000002419
GO:0009260	ribonucleotide biosynthetic process	biological_process	0.057768	1	2	54	115	17125	ENSOCUG00000016424,ENSOCUG00000007432
GO:0010212	response to ionizing radiation	biological_process	0.057944	1	2	54	93	17125	ENSOCUG00000002802,ENSOCUG00000012620
GO:0046390	ribose phosphate biosynthetic process	biological_process	0.05839	1	2	54	116	17125	ENSOCUG00000007432,ENSOCUG00000016424
GO:0051346	negative regulation of hydrolase activity	biological_process	0.058591	1	3	54	264	17125	ENSOCUG00000017477,ENSOCUG00000024304,ENSOCUG00000025948
GO:0036010	protein localization to endosome	biological_process	0.058812	1	1	54	14	17125	ENSOCUG00000017477
GO:0010876	lipid localization	biological_process	0.059803	1	3	54	235	17125	ENSOCUG00000007432,ENSOCUG00000013152,ENSOCUG00000002148
GO:0008483	transaminase activity	molecular_function	0.06029	1	1	54	17	17125	ENSOCUG00000013547
GO:0035337	fatty-acyl-CoA metabolic process	biological_process	0.060374	1	1	54	16	17125	ENSOCUG00000007432
GO:0060590	ATPase regulator activity	molecular_function	0.060388	1	1	54	29	17125	ENSOCUG00000024304
GO:0001871	pattern binding	molecular_function	0.062092	1	1	54	19	17125	ENSOCUG00000009465
GO:0030247	polysaccharide binding	molecular_function	0.062092	1	1	54	19	17125	ENSOCUG00000009465
GO:0005451	monovalent cation:proton antiporter activity	molecular_function	0.062197	1	1	54	11	17125	ENSOCUG00000004890
GO:0015385	sodium:proton antiporter activity	molecular_function	0.062197	1	1	54	11	17125	ENSOCUG00000004890
GO:0002244	hematopoietic progenitor cell differentiation	biological_process	0.062604	1	2	54	99	17125	ENSOCUG00000024304,ENSOCUG00000002512
GO:0042623	ATPase activity, coupled	molecular_function	0.0628	1	3	54	200	17125	ENSOCUG00000015866,ENSOCUG00000012620,ENSOCUG00000013152
GO:0016769	transferase activity, transferring nitrogenous groups	molecular_function	0.062876	1	1	54	18	17125	ENSOCUG00000013547
GO:0010951	negative regulation of endopeptidase activity	biological_process	0.063368	1	2	54	141	17125	ENSOCUG00000024304,ENSOCUG00000025948
GO:0010743	regulation of macrophage derived foam cell differentiation	biological_process	0.063508	1	1	54	16	17125	ENSOCUG00000015859
GO:0072522	purine-containing compound biosynthetic process	biological_process	0.064565	1	2	54	121	17125	ENSOCUG00000016424,ENSOCUG00000007432
GO:0033865	nucleoside bisphosphate metabolic process	biological_process	0.064659	1	1	54	19	17125	ENSOCUG00000007432
GO:0033875	ribonucleoside bisphosphate metabolic process	biological_process	0.064659	1	1	54	19	17125	ENSOCUG00000007432
GO:0034032	purine nucleoside bisphosphate metabolic process	biological_process	0.064659	1	1	54	19	17125	ENSOCUG00000007432
GO:0006099	tricarboxylic acid cycle	biological_process	0.064908	1	1	54	26	17125	ENSOCUG00000002419
GO:0043094	cellular metabolic compound salvage	biological_process	0.06503	1	1	54	18	17125	ENSOCUG00000016424
GO:0002548	monocyte chemotaxis	biological_process	0.065604	1	1	54	25	17125	ENSOCUG00000008523
GO:0021884	forebrain neuron development	biological_process	0.065665	1	1	54	17	17125	ENSOCUG00000002419
GO:0009607	response to biotic stimulus	biological_process	0.066216	1	4	54	502	17125	ENSOCUG00000005513,ENSOCUG00000025948,ENSOCUG00000024378,ENSOCUG00000024272
GO:0014808	release of sequestered calcium ion into cytosol by sarcoplasmic reticulum	biological_process	0.0664	1	1	54	16	17125	ENSOCUG00000023161
GO:0010518	positive regulation of phospholipase activity	biological_process	0.066417	1	1	54	20	17125	ENSOCUG00000008523
GO:1903514	calcium ion transport from endoplasmic reticulum to cytosol	biological_process	0.067253	1	1	54	17	17125	ENSOCUG00000023161
GO:0035371	microtubule plus-end	cellular_component	0.067261	1	1	54	13	17125	ENSOCUG00000002304
GO:0021544	subpallium development	biological_process	0.067506	1	1	54	17	17125	ENSOCUG00000002419
GO:0010466	negative regulation of peptidase activity	biological_process	0.068099	1	2	54	150	17125	ENSOCUG00000024304,ENSOCUG00000025948
GO:1902993	positive regulation of amyloid precursor protein catabolic process	biological_process	0.068112	1	1	54	14	17125	ENSOCUG00000017477
GO:0019239	deaminase activity	molecular_function	0.068355	1	1	54	23	17125	ENSOCUG00000016424
GO:1901363	heterocyclic compound binding	molecular_function	0.068971	1	20	54	4412	17125	ENSOCUG00000015866,ENSOCUG00000015859,ENSOCUG00000025948,ENSOCUG00000000945,ENSOCUG00000003711,ENSOCUG00000013547,ENSOCUG00000024378,ENSOCUG00000002451,ENSOCUG00000016777,ENSOCUG00000012620,ENSOCUG00000013152,ENSOCUG00000002419,ENSOCUG00000007432,ENSOCUG00000017477,ENSOCUG00000008067,ENSOCUG00000008523,ENSOCUG00000005145,ENSOCUG00000011689,ENSOCUG00000003228,ENSOCUG00000005513
GO:0022607	cellular component assembly	biological_process	0.069422	1	10	54	1569	17125	ENSOCUG00000009939,ENSOCUG00000013547,ENSOCUG00000000945,ENSOCUG00000003521,ENSOCUG00000017477,ENSOCUG00000014855,ENSOCUG00000024304,ENSOCUG00000007432,ENSOCUG00000002304,ENSOCUG00000012693
GO:0045911	positive regulation of DNA recombination	biological_process	0.069494	1	1	54	19	17125	ENSOCUG00000012620
GO:0098827	endoplasmic reticulum subcompartment	cellular_component	0.069509	1	1	54	16	17125	ENSOCUG00000023161
GO:0015278	calcium-release channel activity	molecular_function	0.069568	1	1	54	10	17125	ENSOCUG00000023161
GO:0045601	regulation of endothelial cell differentiation	biological_process	0.069594	1	1	54	21	17125	ENSOCUG00000017477
GO:0033017	sarcoplasmic reticulum membrane	cellular_component	0.069649	1	1	54	13	17125	ENSOCUG00000023161
GO:0006376	mRNA splice site selection	biological_process	0.069793	1	1	54	17	17125	ENSOCUG00000000945
GO:0032365	intracellular lipid transport	biological_process	0.069936	1	1	54	17	17125	ENSOCUG00000002148
GO:0005215	transporter activity	molecular_function	0.070019	1	7	54	914	17125	ENSOCUG00000011284,ENSOCUG00000013152,ENSOCUG00000002148,ENSOCUG00000014855,ENSOCUG00000011147,ENSOCUG00000023161,ENSOCUG00000004890
GO:0016814	hydrolase activity, acting on carbon-nitrogen (but not peptide) bonds, in cyclic amidines	molecular_function	0.070074	1	1	54	20	17125	ENSOCUG00000016424
GO:0004697	protein kinase C activity	molecular_function	0.070272	1	1	54	12	17125	ENSOCUG00000015859
GO:0006084	acetyl-CoA metabolic process	biological_process	0.070361	1	1	54	21	17125	ENSOCUG00000007432
GO:0030947	regulation of vascular endothelial growth factor receptor signaling pathway	biological_process	0.071026	1	1	54	20	17125	ENSOCUG00000008523
GO:0009913	epidermal cell differentiation	biological_process	0.07111	1	2	54	118	17125	ENSOCUG00000017477,ENSOCUG00000015859
GO:0043086	negative regulation of catalytic activity	biological_process	0.071217	1	4	54	476	17125	ENSOCUG00000025948,ENSOCUG00000024304,ENSOCUG00000007432,ENSOCUG00000017477
GO:0071312	cellular response to alkaloid	biological_process	0.07152	1	1	54	15	17125	ENSOCUG00000023161
GO:0015085	calcium ion transmembrane transporter activity	molecular_function	0.071607	1	2	54	83	17125	ENSOCUG00000023161,ENSOCUG00000014855
GO:0009925	basal plasma membrane	cellular_component	0.071931	1	1	54	17	17125	ENSOCUG00000003521
GO:2000116	regulation of cysteine-type endopeptidase activity	biological_process	0.072257	1	2	54	140	17125	ENSOCUG00000025948,ENSOCUG00000024304
GO:0051560	mitochondrial calcium ion homeostasis	biological_process	0.072277	1	1	54	17	17125	ENSOCUG00000014855
GO:0009617	response to bacterium	biological_process	0.072299	1	3	54	312	17125	ENSOCUG00000005513,ENSOCUG00000024272,ENSOCUG00000025948
GO:0035335	peptidyl-tyrosine dephosphorylation	biological_process	0.072581	1	2	54	89	17125	ENSOCUG00000008364,ENSOCUG00000016601
GO:2000108	positive regulation of leukocyte apoptotic process	biological_process	0.072836	1	1	54	19	17125	ENSOCUG00000024304
GO:0004725	protein tyrosine phosphatase activity	molecular_function	0.072975	1	2	54	89	17125	ENSOCUG00000008364,ENSOCUG00000016601
GO:0005978	glycogen biosynthetic process	biological_process	0.073326	1	1	54	26	17125	ENSOCUG00000009465
GO:0009250	glucan biosynthetic process	biological_process	0.073326	1	1	54	26	17125	ENSOCUG00000009465
GO:0015980	energy derivation by oxidation of organic compounds	biological_process	0.073622	1	2	54	154	17125	ENSOCUG00000009465,ENSOCUG00000002419
GO:1901532	regulation of hematopoietic progenitor cell differentiation	biological_process	0.073913	1	1	54	23	17125	ENSOCUG00000024304
GO:1901889	negative regulation of cell junction assembly	biological_process	0.074006	1	1	54	16	17125	ENSOCUG00000017477
GO:0006101	citrate metabolic process	biological_process	0.075101	1	1	54	28	17125	ENSOCUG00000002419
GO:0043167	ion binding	molecular_function	0.075167	1	21	54	4028	17125	ENSOCUG00000023161,ENSOCUG00000011689,ENSOCUG00000003228,ENSOCUG00000008067,ENSOCUG00000008523,ENSOCUG00000002148,ENSOCUG00000017477,ENSOCUG00000012693,ENSOCUG00000002304,ENSOCUG00000007432,ENSOCUG00000002419,ENSOCUG00000016777,ENSOCUG00000012620,ENSOCUG00000013152,ENSOCUG00000016424,ENSOCUG00000024378,ENSOCUG00000013547,ENSOCUG00000025948,ENSOCUG00000017035,ENSOCUG00000015859,ENSOCUG00000015866
GO:0097159	organic cyclic compound binding	molecular_function	0.075431	1	20	54	4452	17125	ENSOCUG00000015866,ENSOCUG00000015859,ENSOCUG00000013547,ENSOCUG00000003711,ENSOCUG00000024378,ENSOCUG00000025948,ENSOCUG00000000945,ENSOCUG00000016777,ENSOCUG00000012620,ENSOCUG00000013152,ENSOCUG00000002451,ENSOCUG00000007432,ENSOCUG00000002419,ENSOCUG00000008067,ENSOCUG00000008523,ENSOCUG00000005145,ENSOCUG00000017477,ENSOCUG00000011689,ENSOCUG00000003228,ENSOCUG00000005513
GO:0071480	cellular response to gamma radiation	biological_process	0.075675	1	1	54	19	17125	ENSOCUG00000012620
GO:0035384	thioester biosynthetic process	biological_process	0.07619	1	1	54	22	17125	ENSOCUG00000007432
GO:0071616	acyl-CoA biosynthetic process	biological_process	0.07619	1	1	54	22	17125	ENSOCUG00000007432
GO:0039694	viral RNA genome replication	biological_process	0.076207	1	1	54	17	17125	ENSOCUG00000017477
GO:0039703	RNA replication	biological_process	0.076207	1	1	54	17	17125	ENSOCUG00000017477
GO:0051704	multi-organism process	biological_process	0.076913	1	7	54	1094	17125	ENSOCUG00000005513,ENSOCUG00000002148,ENSOCUG00000017477,ENSOCUG00000024378,ENSOCUG00000024272,ENSOCUG00000002802,ENSOCUG00000025948
GO:0045428	regulation of nitric oxide biosynthetic process	biological_process	0.077511	1	1	54	24	17125	ENSOCUG00000017477
GO:0007009	plasma membrane organization	biological_process	0.077968	1	3	54	238	17125	ENSOCUG00000002304,ENSOCUG00000017477,ENSOCUG00000003521
GO:0002376	immune system process	biological_process	0.078046	1	8	54	1362	17125	ENSOCUG00000011284,ENSOCUG00000002802,ENSOCUG00000002512,ENSOCUG00000025948,ENSOCUG00000011689,ENSOCUG00000024378,ENSOCUG00000008523,ENSOCUG00000024304
GO:0045684	positive regulation of epidermis development	biological_process	0.078138	1	1	54	29	17125	ENSOCUG00000015859
GO:0097009	energy homeostasis	biological_process	0.078387	1	1	54	20	17125	ENSOCUG00000007432
GO:0004713	protein tyrosine kinase activity	molecular_function	0.078606	1	2	54	96	17125	ENSOCUG00000008523,ENSOCUG00000003228
GO:0097150	neuronal stem cell population maintenance	biological_process	0.078614	1	1	54	16	17125	ENSOCUG00000002802
GO:0048741	skeletal muscle fiber development	biological_process	0.078806	1	1	54	24	17125	ENSOCUG00000023161
GO:0043552	positive regulation of phosphatidylinositol 3-kinase activity	biological_process	0.078887	1	1	54	17	17125	ENSOCUG00000008523
GO:0070296	sarcoplasmic reticulum calcium ion transport	biological_process	0.078931	1	1	54	20	17125	ENSOCUG00000023161
GO:0010742	macrophage derived foam cell differentiation	biological_process	0.079479	1	1	54	19	17125	ENSOCUG00000015859
GO:0090077	foam cell differentiation	biological_process	0.079479	1	1	54	19	17125	ENSOCUG00000015859
GO:0060193	positive regulation of lipase activity	biological_process	0.079632	1	1	54	25	17125	ENSOCUG00000008523
GO:0031967	organelle envelope	cellular_component	0.079633	1	4	54	526	17125	ENSOCUG00000002304,ENSOCUG00000011689,ENSOCUG00000014855,ENSOCUG00000007892
GO:0031975	envelope	cellular_component	0.079633	1	4	54	526	17125	ENSOCUG00000002304,ENSOCUG00000011689,ENSOCUG00000007892,ENSOCUG00000014855
GO:0071470	cellular response to osmotic stress	biological_process	0.080417	1	1	54	22	17125	ENSOCUG00000002251
GO:0090218	positive regulation of lipid kinase activity	biological_process	0.081044	1	1	54	18	17125	ENSOCUG00000008523
GO:0010517	regulation of phospholipase activity	biological_process	0.081179	1	1	54	24	17125	ENSOCUG00000008523
GO:0005080	protein kinase C binding	molecular_function	0.081932	1	1	54	21	17125	ENSOCUG00000012693
GO:0030552	cAMP binding	molecular_function	0.082156	1	1	54	14	17125	ENSOCUG00000011689
GO:0031952	regulation of protein autophosphorylation	biological_process	0.083937	1	1	54	26	17125	ENSOCUG00000008067
GO:0031116	positive regulation of microtubule polymerization	biological_process	0.084004	1	1	54	19	17125	ENSOCUG00000002304
GO:0019933	cAMP-mediated signaling	biological_process	0.084348	1	1	54	20	17125	ENSOCUG00000011689
GO:0006284	base-excision repair	biological_process	0.084676	1	1	54	25	17125	ENSOCUG00000012620
GO:0072350	tricarboxylic acid metabolic process	biological_process	0.084854	1	1	54	31	17125	ENSOCUG00000002419
GO:0031667	response to nutrient levels	biological_process	0.084893	1	3	54	273	17125	ENSOCUG00000012620,ENSOCUG00000007432,ENSOCUG00000024304
GO:0032743	positive regulation of interleukin-2 production	biological_process	0.085429	1	1	54	21	17125	ENSOCUG00000011689
GO:0005758	mitochondrial intermembrane space	cellular_component	0.085605	1	1	54	39	17125	ENSOCUG00000007892
GO:0015299	solute:proton antiporter activity	molecular_function	0.086156	1	1	54	16	17125	ENSOCUG00000004890
GO:0044085	cellular component biogenesis	biological_process	0.087562	1	10	54	1674	17125	ENSOCUG00000009939,ENSOCUG00000013547,ENSOCUG00000000945,ENSOCUG00000003521,ENSOCUG00000017477,ENSOCUG00000014855,ENSOCUG00000024304,ENSOCUG00000007432,ENSOCUG00000002304,ENSOCUG00000012693
GO:0070228	regulation of lymphocyte apoptotic process	biological_process	0.088447	1	1	54	31	17125	ENSOCUG00000024304
GO:0032370	positive regulation of lipid transport	biological_process	0.08967	1	1	54	29	17125	ENSOCUG00000013152
GO:1902003	regulation of beta-amyloid formation	biological_process	0.090942	1	1	54	19	17125	ENSOCUG00000017477
GO:0051015	actin filament binding	molecular_function	0.090975	1	2	54	113	17125	ENSOCUG00000024272,ENSOCUG00000002251
GO:0004869	cysteine-type endopeptidase inhibitor activity	molecular_function	0.091092	1	1	54	38	17125	ENSOCUG00000025948
GO:0080008	Cul4-RING E3 ubiquitin ligase complex	cellular_component	0.091104	1	1	54	20	17125	ENSOCUG00000004470
GO:0061028	establishment of endothelial barrier	biological_process	0.091677	1	1	54	26	17125	ENSOCUG00000017477
GO:0072657	protein localization to membrane	biological_process	0.092086	1	3	54	274	17125	ENSOCUG00000002304,ENSOCUG00000017477,ENSOCUG00000003521
GO:0005217	intracellular ligand-gated ion channel activity	molecular_function	0.092566	1	1	54	15	17125	ENSOCUG00000023161
GO:0003333	amino acid transmembrane transport	biological_process	0.093297	1	1	54	23	17125	ENSOCUG00000011284
GO:0070273	phosphatidylinositol-4-phosphate binding	molecular_function	0.093865	1	1	54	18	17125	ENSOCUG00000002148
GO:2000378	negative regulation of reactive oxygen species metabolic process	biological_process	0.094903	1	1	54	26	17125	ENSOCUG00000017477
GO:0072593	reactive oxygen species metabolic process	biological_process	0.09499	1	2	54	147	17125	ENSOCUG00000011284,ENSOCUG00000017477
GO:0031297	replication fork processing	biological_process	0.0951	1	1	54	20	17125	ENSOCUG00000012620
GO:0000413	protein peptidyl-prolyl isomerization	biological_process	0.095711	1	1	54	35	17125	ENSOCUG00000005513
GO:0003755	peptidyl-prolyl cis-trans isomerase activity	molecular_function	0.095711	1	1	54	35	17125	ENSOCUG00000005513
GO:0071709	membrane assembly	biological_process	0.096038	1	1	54	25	17125	ENSOCUG00000003521
GO:0005200	structural constituent of cytoskeleton	molecular_function	0.096576	1	1	54	42	17125	ENSOCUG00000003521
GO:0051259	protein oligomerization	biological_process	0.096662	1	3	54	305	17125	ENSOCUG00000007432,ENSOCUG00000013547,ENSOCUG00000014855
GO:0021772	olfactory bulb development	biological_process	0.096706	1	1	54	21	17125	ENSOCUG00000002419
GO:0021988	olfactory lobe development	biological_process	0.096706	1	1	54	21	17125	ENSOCUG00000002419
GO:0031112	positive regulation of microtubule polymerization or depolymerization	biological_process	0.09688	1	1	54	22	17125	ENSOCUG00000002304
GO:0009991	response to extracellular stimulus	biological_process	0.09702	1	3	54	290	17125	ENSOCUG00000024304,ENSOCUG00000007432,ENSOCUG00000012620
GO:0019932	second-messenger-mediated signaling	biological_process	0.097915	1	2	54	131	17125	ENSOCUG00000014855,ENSOCUG00000011689
GO:0000381	regulation of alternative mRNA splicing, via spliceosome	biological_process	0.097946	1	1	54	30	17125	ENSOCUG00000000945
GO:0043001	Golgi to plasma membrane protein transport	biological_process	0.098266	1	1	54	25	17125	ENSOCUG00000003521
GO:0016859	cis-trans isomerase activity	molecular_function	0.098457	1	1	54	36	17125	ENSOCUG00000005513
GO:0014904	myotube cell development	biological_process	0.098562	1	1	54	27	17125	ENSOCUG00000023161
GO:0005244	voltage-gated ion channel activity	molecular_function	0.099331	1	2	54	128	17125	ENSOCUG00000023161,ENSOCUG00000011147
GO:0022832	voltage-gated channel activity	molecular_function	0.099331	1	2	54	128	17125	ENSOCUG00000011147,ENSOCUG00000023161
GO:0060421	positive regulation of heart growth	biological_process	0.099907	1	1	54	20	17125	ENSOCUG00000007432
GO:1990752	microtubule end	cellular_component	0.099962	1	1	54	19	17125	ENSOCUG00000002304
GO:0010259	multicellular organismal aging	biological_process	0.10002	1	1	54	25	17125	ENSOCUG00000012620
GO:1903432	regulation of TORC1 signaling	biological_process	0.10024	1	1	54	27	17125	ENSOCUG00000024304
GO:0010823	negative regulation of mitochondrion organization	biological_process	0.10029	1	1	54	31	17125	ENSOCUG00000024304
GO:0031305	integral component of mitochondrial inner membrane	cellular_component	0.1013	1	1	54	29	17125	ENSOCUG00000014855
GO:1903793	positive regulation of anion transport	biological_process	0.10199	1	1	54	26	17125	ENSOCUG00000013152
GO:0031304	intrinsic component of mitochondrial inner membrane	cellular_component	0.10218	1	1	54	30	17125	ENSOCUG00000014855
GO:0044091	membrane biogenesis	biological_process	0.10262	1	1	54	27	17125	ENSOCUG00000003521
GO:1902991	regulation of amyloid precursor protein catabolic process	biological_process	0.10275	1	1	54	22	17125	ENSOCUG00000017477
GO:0008324	cation transmembrane transporter activity	molecular_function	0.10324	1	4	54	457	17125	ENSOCUG00000023161,ENSOCUG00000014855,ENSOCUG00000011284,ENSOCUG00000004890
GO:0034205	beta-amyloid formation	biological_process	0.10357	1	1	54	23	17125	ENSOCUG00000017477
GO:0050994	regulation of lipid catabolic process	biological_process	0.10364	1	1	54	36	17125	ENSOCUG00000007432
GO:0009060	aerobic respiration	biological_process	0.10367	1	1	54	40	17125	ENSOCUG00000002419
GO:0098655	cation transmembrane transport	biological_process	0.10422	1	4	54	453	17125	ENSOCUG00000004890,ENSOCUG00000023161,ENSOCUG00000014855,ENSOCUG00000011284
GO:0070830	bicellular tight junction assembly	biological_process	0.10481	1	1	54	25	17125	ENSOCUG00000017477
GO:0045005	DNA-dependent DNA replication maintenance of fidelity	biological_process	0.10503	1	1	54	23	17125	ENSOCUG00000012620
GO:0004003	ATP-dependent DNA helicase activity	molecular_function	0.10554	1	1	54	24	17125	ENSOCUG00000012620
GO:0072509	divalent inorganic cation transmembrane transporter activity	molecular_function	0.10589	1	2	54	108	17125	ENSOCUG00000023161,ENSOCUG00000014855
GO:0010824	regulation of centrosome duplication	biological_process	0.106	1	1	54	27	17125	ENSOCUG00000017477
GO:0031347	regulation of defense response	biological_process	0.10629	1	3	54	345	17125	ENSOCUG00000025948,ENSOCUG00000002802,ENSOCUG00000011284
GO:0032729	positive regulation of interferon-gamma production	biological_process	0.10631	1	1	54	42	17125	ENSOCUG00000011689
GO:0098656	anion transmembrane transport	biological_process	0.10655	1	2	54	128	17125	ENSOCUG00000011147,ENSOCUG00000011284
GO:0048854	brain morphogenesis	biological_process	0.10691	1	1	54	24	17125	ENSOCUG00000002802
GO:0015291	secondary active transmembrane transporter activity	molecular_function	0.10715	1	2	54	129	17125	ENSOCUG00000014855,ENSOCUG00000004890
GO:0010883	regulation of lipid storage	biological_process	0.1073	1	1	54	27	17125	ENSOCUG00000007432
GO:0032024	positive regulation of insulin secretion	biological_process	0.10776	1	1	54	30	17125	ENSOCUG00000014855
GO:0009165	nucleotide biosynthetic process	biological_process	0.10781	1	2	54	171	17125	ENSOCUG00000016424,ENSOCUG00000007432
GO:0034703	cation channel complex	cellular_component	0.10782	1	2	54	118	17125	ENSOCUG00000011689,ENSOCUG00000014855
GO:0070507	regulation of microtubule cytoskeleton organization	biological_process	0.10787	1	2	54	133	17125	ENSOCUG00000017477,ENSOCUG00000002304
GO:1903426	regulation of reactive oxygen species biosynthetic process	biological_process	0.10798	1	1	54	37	17125	ENSOCUG00000017477
GO:0043551	regulation of phosphatidylinositol 3-kinase activity	biological_process	0.10828	1	1	54	25	17125	ENSOCUG00000008523
GO:1901293	nucleoside phosphate biosynthetic process	biological_process	0.10829	1	2	54	172	17125	ENSOCUG00000016424,ENSOCUG00000007432
GO:0021879	forebrain neuron differentiation	biological_process	0.10874	1	1	54	34	17125	ENSOCUG00000002419
GO:0003743	translation initiation factor activity	molecular_function	0.10883	1	1	54	42	17125	ENSOCUG00000002451
GO:0006796	phosphate-containing compound metabolic process	biological_process	0.10923	1	12	54	2161	17125	ENSOCUG00000024304,ENSOCUG00000016601,ENSOCUG00000007432,ENSOCUG00000017477,ENSOCUG00000015859,ENSOCUG00000008067,ENSOCUG00000008364,ENSOCUG00000008523,ENSOCUG00000003228,ENSOCUG00000025948,ENSOCUG00000016424,ENSOCUG00000016777
GO:0015075	ion transmembrane transporter activity	molecular_function	0.10944	1	5	54	625	17125	ENSOCUG00000011284,ENSOCUG00000011147,ENSOCUG00000023161,ENSOCUG00000014855,ENSOCUG00000004890
GO:1903727	positive regulation of phospholipid metabolic process	biological_process	0.10959	1	1	54	25	17125	ENSOCUG00000008523
GO:0006281	DNA repair	biological_process	0.11009	1	3	54	295	17125	ENSOCUG00000002802,ENSOCUG00000005145,ENSOCUG00000012620
GO:0005881	cytoplasmic microtubule	cellular_component	0.11093	1	1	54	34	17125	ENSOCUG00000002304
GO:0016328	lateral plasma membrane	cellular_component	0.11204	1	1	54	29	17125	ENSOCUG00000003521
GO:0016604	nuclear body	cellular_component	0.11215	1	4	54	474	17125	ENSOCUG00000002802,ENSOCUG00000003711,ENSOCUG00000007892,ENSOCUG00000012620
GO:0038084	vascular endothelial growth factor signaling pathway	biological_process	0.11216	1	1	54	25	17125	ENSOCUG00000008523
GO:0015491	cation:cation antiporter activity	molecular_function	0.1122	1	1	54	21	17125	ENSOCUG00000004890
GO:0050727	regulation of inflammatory response	biological_process	0.11247	1	2	54	185	17125	ENSOCUG00000002802,ENSOCUG00000011284
GO:0007129	synapsis	biological_process	0.11271	1	1	54	35	17125	ENSOCUG00000002802
GO:0016620	oxidoreductase activity, acting on the aldehyde or oxo group of donors, NAD or NADP as acceptor	molecular_function	0.11317	1	1	54	34	17125	ENSOCUG00000002419
GO:0030374	ligand-dependent nuclear receptor transcription coactivator activity	molecular_function	0.11318	1	1	54	31	17125	ENSOCUG00000004470
GO:0060191	regulation of lipase activity	biological_process	0.11321	1	1	54	35	17125	ENSOCUG00000008523
GO:0015179	L-amino acid transmembrane transporter activity	molecular_function	0.11362	1	1	54	30	17125	ENSOCUG00000011284
GO:0016887	ATPase activity	molecular_function	0.11393	1	3	54	266	17125	ENSOCUG00000012620,ENSOCUG00000013152,ENSOCUG00000015866
GO:0070588	calcium ion transmembrane transport	biological_process	0.11428	1	2	54	121	17125	ENSOCUG00000023161,ENSOCUG00000014855
GO:0030866	cortical actin cytoskeleton organization	biological_process	0.11462	1	1	54	25	17125	ENSOCUG00000017477
GO:0038202	TORC1 signaling	biological_process	0.11577	1	1	54	31	17125	ENSOCUG00000024304
GO:0043030	regulation of macrophage activation	biological_process	0.11644	1	1	54	35	17125	ENSOCUG00000011284
GO:0070227	lymphocyte apoptotic process	biological_process	0.11658	1	1	54	39	17125	ENSOCUG00000024304
GO:0030551	cyclic nucleotide binding	molecular_function	0.1167	1	1	54	21	17125	ENSOCUG00000011689
GO:0033692	cellular polysaccharide biosynthetic process	biological_process	0.11697	1	1	54	37	17125	ENSOCUG00000009465
GO:0045927	positive regulation of growth	biological_process	0.11699	1	2	54	150	17125	ENSOCUG00000007432,ENSOCUG00000002148
GO:0019226	transmission of nerve impulse	biological_process	0.11752	1	1	54	32	17125	ENSOCUG00000011147
GO:0006793	phosphorus metabolic process	biological_process	0.1177	1	12	54	2192	17125	ENSOCUG00000016601,ENSOCUG00000007432,ENSOCUG00000024304,ENSOCUG00000008067,ENSOCUG00000008523,ENSOCUG00000008364,ENSOCUG00000015859,ENSOCUG00000017477,ENSOCUG00000025948,ENSOCUG00000003228,ENSOCUG00000016777,ENSOCUG00000016424
GO:0006635	fatty acid beta-oxidation	biological_process	0.11804	1	1	54	35	17125	ENSOCUG00000007432
GO:0032515	negative regulation of phosphoprotein phosphatase activity	biological_process	0.11808	1	1	54	29	17125	ENSOCUG00000017477
GO:0098660	inorganic ion transmembrane transport	biological_process	0.11826	1	4	54	464	17125	ENSOCUG00000011147,ENSOCUG00000014855,ENSOCUG00000023161,ENSOCUG00000004890
GO:0000380	alternative mRNA splicing, via spliceosome	biological_process	0.11843	1	1	54	37	17125	ENSOCUG00000000945
GO:0008408	3'-5' exonuclease activity	molecular_function	0.11889	1	1	54	35	17125	ENSOCUG00000012620
GO:0031970	organelle envelope lumen	cellular_component	0.11892	1	1	54	48	17125	ENSOCUG00000007892
GO:0008138	protein tyrosine/serine/threonine phosphatase activity	molecular_function	0.11908	1	1	54	46	17125	ENSOCUG00000016601
GO:0042578	phosphoric ester hydrolase activity	molecular_function	0.11987	1	3	54	281	17125	ENSOCUG00000008364,ENSOCUG00000011689,ENSOCUG00000016601
GO:0030865	cortical cytoskeleton organization	biological_process	0.12002	1	1	54	27	17125	ENSOCUG00000017477
GO:0030335	positive regulation of cell migration	biological_process	0.12027	1	3	54	304	17125	ENSOCUG00000017477,ENSOCUG00000008523,ENSOCUG00000013152
GO:0032007	negative regulation of TOR signaling	biological_process	0.12101	1	1	54	33	17125	ENSOCUG00000024304
GO:0071214	cellular response to abiotic stimulus	biological_process	0.12102	1	2	54	175	17125	ENSOCUG00000012620,ENSOCUG00000002251
GO:0048010	vascular endothelial growth factor receptor signaling pathway	biological_process	0.12183	1	1	54	30	17125	ENSOCUG00000008523
GO:0050435	beta-amyloid metabolic process	biological_process	0.12183	1	1	54	29	17125	ENSOCUG00000017477
GO:0042987	amyloid precursor protein catabolic process	biological_process	0.12209	1	1	54	28	17125	ENSOCUG00000017477
GO:0005739	mitochondrion	cellular_component	0.12215	1	5	54	918	17125	ENSOCUG00000007892,ENSOCUG00000014855,ENSOCUG00000002419,ENSOCUG00000013547,ENSOCUG00000007432
GO:0045178	basal part of cell	cellular_component	0.12225	1	1	54	29	17125	ENSOCUG00000003521
GO:0046622	positive regulation of organ growth	biological_process	0.12296	1	1	54	29	17125	ENSOCUG00000007432
GO:0006468	protein phosphorylation	biological_process	0.1233	1	8	54	1276	17125	ENSOCUG00000003228,ENSOCUG00000025948,ENSOCUG00000016777,ENSOCUG00000024304,ENSOCUG00000017477,ENSOCUG00000015859,ENSOCUG00000008067,ENSOCUG00000008523
GO:0000245	spliceosomal complex assembly	biological_process	0.12364	1	1	54	32	17125	ENSOCUG00000000945
GO:0021536	diencephalon development	biological_process	0.12382	1	1	54	41	17125	ENSOCUG00000002419
GO:0030315	T-tubule	cellular_component	0.12399	1	1	54	24	17125	ENSOCUG00000023161
GO:0002532	production of molecular mediator involved in inflammatory response	biological_process	0.12403	1	1	54	44	17125	ENSOCUG00000011284
GO:0004114	3',5'-cyclic-nucleotide phosphodiesterase activity	molecular_function	0.12403	1	1	54	24	17125	ENSOCUG00000011689
GO:0019217	regulation of fatty acid metabolic process	biological_process	0.12404	1	1	54	47	17125	ENSOCUG00000007432
GO:0004012	phospholipid-translocating ATPase activity	molecular_function	0.1242	1	1	54	19	17125	ENSOCUG00000013152
GO:0004112	cyclic-nucleotide phosphodiesterase activity	molecular_function	0.12472	1	1	54	25	17125	ENSOCUG00000011689
GO:0018208	peptidyl-proline modification	biological_process	0.1249	1	1	54	43	17125	ENSOCUG00000005513
GO:0090277	positive regulation of peptide hormone secretion	biological_process	0.12504	1	1	54	42	17125	ENSOCUG00000014855
GO:0019935	cyclic-nucleotide-mediated signaling	biological_process	0.12552	1	1	54	29	17125	ENSOCUG00000011689
GO:0015807	L-amino acid transport	biological_process	0.12568	1	1	54	33	17125	ENSOCUG00000011284
GO:0002793	positive regulation of peptide secretion	biological_process	0.12569	1	1	54	43	17125	ENSOCUG00000014855
GO:0001885	endothelial cell development	biological_process	0.12589	1	1	54	37	17125	ENSOCUG00000017477
GO:0034220	ion transmembrane transport	biological_process	0.12628	1	5	54	648	17125	ENSOCUG00000004890,ENSOCUG00000011284,ENSOCUG00000011147,ENSOCUG00000023161,ENSOCUG00000014855
GO:0006470	protein dephosphorylation	biological_process	0.12632	1	3	54	285	17125	ENSOCUG00000016601,ENSOCUG00000008364,ENSOCUG00000017477
GO:0031334	positive regulation of protein complex assembly	biological_process	0.12686	1	2	54	156	17125	ENSOCUG00000002304,ENSOCUG00000024304
GO:0046605	regulation of centrosome cycle	biological_process	0.12742	1	1	54	34	17125	ENSOCUG00000017477
GO:0010927	cellular component assembly involved in morphogenesis	biological_process	0.12768	1	2	54	140	17125	ENSOCUG00000009939,ENSOCUG00000012693
GO:2000147	positive regulation of cell motility	biological_process	0.12823	1	3	54	316	17125	ENSOCUG00000017477,ENSOCUG00000013152,ENSOCUG00000008523
GO:0022891	substrate-specific transmembrane transporter activity	molecular_function	0.1287	1	5	54	673	17125	ENSOCUG00000011284,ENSOCUG00000011147,ENSOCUG00000023161,ENSOCUG00000014855,ENSOCUG00000004890
GO:0032886	regulation of microtubule-based process	biological_process	0.12983	1	2	54	150	17125	ENSOCUG00000002304,ENSOCUG00000017477
GO:0016903	oxidoreductase activity, acting on the aldehyde or oxo group of donors	molecular_function	0.13039	1	1	54	40	17125	ENSOCUG00000002419
GO:0051272	positive regulation of cellular component movement	biological_process	0.13074	1	3	54	320	17125	ENSOCUG00000013152,ENSOCUG00000008523,ENSOCUG00000017477
GO:0044275	cellular carbohydrate catabolic process	biological_process	0.1309	1	1	54	39	17125	ENSOCUG00000009465
GO:0051495	positive regulation of cytoskeleton organization	biological_process	0.13109	1	2	54	160	17125	ENSOCUG00000017477,ENSOCUG00000002304
GO:0004721	phosphoprotein phosphatase activity	molecular_function	0.1315	1	2	54	149	17125	ENSOCUG00000008364,ENSOCUG00000016601
GO:0002682	regulation of immune system process	biological_process	0.13199	1	5	54	779	17125	ENSOCUG00000011284,ENSOCUG00000002802,ENSOCUG00000025948,ENSOCUG00000011689,ENSOCUG00000024304
GO:0060420	regulation of heart growth	biological_process	0.13214	1	1	54	28	17125	ENSOCUG00000007432
GO:0019216	regulation of lipid metabolic process	biological_process	0.13245	1	2	54	188	17125	ENSOCUG00000008523,ENSOCUG00000007432
GO:0034637	cellular carbohydrate biosynthetic process	biological_process	0.13293	1	1	54	42	17125	ENSOCUG00000009465
GO:0031593	polyubiquitin binding	molecular_function	0.13326	1	1	54	34	17125	ENSOCUG00000009465
GO:0007010	cytoskeleton organization	biological_process	0.13328	1	6	54	842	17125	ENSOCUG00000024272,ENSOCUG00000002304,ENSOCUG00000012693,ENSOCUG00000009939,ENSOCUG00000017477,ENSOCUG00000003521
GO:0045143	homologous chromosome segregation	biological_process	0.13398	1	1	54	40	17125	ENSOCUG00000002802
GO:0015298	solute:cation antiporter activity	molecular_function	0.13405	1	1	54	25	17125	ENSOCUG00000004890
GO:0097110	scaffold protein binding	molecular_function	0.13412	1	1	54	36	17125	ENSOCUG00000011689
GO:0009127	purine nucleoside monophosphate biosynthetic process	biological_process	0.13421	1	1	54	48	17125	ENSOCUG00000016424
GO:0009168	purine ribonucleoside monophosphate biosynthetic process	biological_process	0.13421	1	1	54	48	17125	ENSOCUG00000016424
GO:0051496	positive regulation of stress fiber assembly	biological_process	0.13431	1	1	54	37	17125	ENSOCUG00000017477
GO:0003678	DNA helicase activity	molecular_function	0.13433	1	1	54	31	17125	ENSOCUG00000012620
GO:0043550	regulation of lipid kinase activity	biological_process	0.13483	1	1	54	31	17125	ENSOCUG00000008523
GO:0031113	regulation of microtubule polymerization	biological_process	0.13484	1	1	54	33	17125	ENSOCUG00000002304
GO:0032663	regulation of interleukin-2 production	biological_process	0.13524	1	1	54	39	17125	ENSOCUG00000011689
GO:0030858	positive regulation of epithelial cell differentiation	biological_process	0.13549	1	1	54	45	17125	ENSOCUG00000015859
GO:0034204	lipid translocation	biological_process	0.13551	1	1	54	22	17125	ENSOCUG00000013152
GO:0045332	phospholipid translocation	biological_process	0.13551	1	1	54	22	17125	ENSOCUG00000013152
GO:0008509	anion transmembrane transporter activity	molecular_function	0.13565	1	2	54	156	17125	ENSOCUG00000011284,ENSOCUG00000011147
GO:0032649	regulation of interferon-gamma production	biological_process	0.13614	1	1	54	58	17125	ENSOCUG00000011689
GO:0045833	negative regulation of lipid metabolic process	biological_process	0.1364	1	1	54	51	17125	ENSOCUG00000007432
GO:0004857	enzyme inhibitor activity	molecular_function	0.13668	1	2	54	211	17125	ENSOCUG00000025948,ENSOCUG00000024304
GO:0006893	Golgi to plasma membrane transport	biological_process	0.13748	1	1	54	33	17125	ENSOCUG00000003521
GO:0032592	integral component of mitochondrial membrane	cellular_component	0.13763	1	1	54	45	17125	ENSOCUG00000014855
GO:0098573	intrinsic component of mitochondrial membrane	cellular_component	0.13847	1	1	54	46	17125	ENSOCUG00000014855
GO:0040017	positive regulation of locomotion	biological_process	0.13865	1	3	54	330	17125	ENSOCUG00000008523,ENSOCUG00000013152,ENSOCUG00000017477
GO:0030145	manganese ion binding	molecular_function	0.13871	1	1	54	37	17125	ENSOCUG00000012620
GO:0005977	glycogen metabolic process	biological_process	0.13879	1	1	54	46	17125	ENSOCUG00000009465
GO:0006073	cellular glucan metabolic process	biological_process	0.13879	1	1	54	46	17125	ENSOCUG00000009465
GO:0044042	glucan metabolic process	biological_process	0.13879	1	1	54	46	17125	ENSOCUG00000009465
GO:1903825	organic acid transmembrane transport	biological_process	0.13889	1	1	54	37	17125	ENSOCUG00000011284
GO:0046873	metal ion transmembrane transporter activity	molecular_function	0.13894	1	3	54	302	17125	ENSOCUG00000004890,ENSOCUG00000023161,ENSOCUG00000014855
GO:0000271	polysaccharide biosynthetic process	biological_process	0.13906	1	1	54	42	17125	ENSOCUG00000009465
GO:0032508	DNA duplex unwinding	biological_process	0.13922	1	1	54	34	17125	ENSOCUG00000012620
GO:0006970	response to osmotic stress	biological_process	0.13928	1	1	54	37	17125	ENSOCUG00000002251
GO:1903513	endoplasmic reticulum to cytosol transport	biological_process	0.1395	1	1	54	40	17125	ENSOCUG00000023161
GO:0043297	apical junction assembly	biological_process	0.13963	1	1	54	33	17125	ENSOCUG00000017477
GO:0044262	cellular carbohydrate metabolic process	biological_process	0.1401	1	2	54	178	17125	ENSOCUG00000007432,ENSOCUG00000009465
GO:0019842	vitamin binding	molecular_function	0.14036	1	1	54	44	17125	ENSOCUG00000002419
GO:0009628	response to abiotic stimulus	biological_process	0.14144	1	4	54	543	17125	ENSOCUG00000002802,ENSOCUG00000002251,ENSOCUG00000023161,ENSOCUG00000012620
GO:0071695	anatomical structure maturation	biological_process	0.14223	1	1	54	37	17125	ENSOCUG00000023161
GO:0008026	ATP-dependent helicase activity	molecular_function	0.14252	1	1	54	36	17125	ENSOCUG00000012620
GO:0070035	purine NTP-dependent helicase activity	molecular_function	0.14252	1	1	54	36	17125	ENSOCUG00000012620
GO:0040008	regulation of growth	biological_process	0.14296	1	3	54	351	17125	ENSOCUG00000012620,ENSOCUG00000002148,ENSOCUG00000007432
GO:0044304	main axon	cellular_component	0.1431	1	1	54	32	17125	ENSOCUG00000003521
GO:0005245	voltage-gated calcium channel activity	molecular_function	0.14412	1	1	54	28	17125	ENSOCUG00000023161
GO:0055080	cation homeostasis	biological_process	0.14425	1	3	54	340	17125	ENSOCUG00000004890,ENSOCUG00000014855,ENSOCUG00000023161
GO:0006637	acyl-CoA metabolic process	biological_process	0.14428	1	1	54	47	17125	ENSOCUG00000007432
GO:0035383	thioester metabolic process	biological_process	0.14428	1	1	54	47	17125	ENSOCUG00000007432
GO:0005730	nucleolus	cellular_component	0.1446	1	4	54	572	17125	ENSOCUG00000012620,ENSOCUG00000010223,ENSOCUG00000002148,ENSOCUG00000002802
GO:0035924	cellular response to vascular endothelial growth factor stimulus	biological_process	0.14476	1	1	54	35	17125	ENSOCUG00000008523
GO:2000106	regulation of leukocyte apoptotic process	biological_process	0.14522	1	1	54	47	17125	ENSOCUG00000024304
GO:0032392	DNA geometric change	biological_process	0.14726	1	1	54	38	17125	ENSOCUG00000012620
GO:0008380	RNA splicing	biological_process	0.14785	1	2	54	229	17125	ENSOCUG00000000945,ENSOCUG00000003228
GO:0009156	ribonucleoside monophosphate biosynthetic process	biological_process	0.14874	1	1	54	55	17125	ENSOCUG00000016424
GO:0043279	response to alkaloid	biological_process	0.14879	1	1	54	37	17125	ENSOCUG00000023161
GO:1901655	cellular response to ketone	biological_process	0.14909	1	1	54	35	17125	ENSOCUG00000017477
GO:0070509	calcium ion import	biological_process	0.14967	1	1	54	41	17125	ENSOCUG00000014855
GO:0061061	muscle structure development	biological_process	0.14967	1	3	54	365	17125	ENSOCUG00000023161,ENSOCUG00000009939,ENSOCUG00000012693
GO:0016788	hydrolase activity, acting on ester bonds	molecular_function	0.14968	1	4	54	548	17125	ENSOCUG00000008364,ENSOCUG00000012620,ENSOCUG00000011689,ENSOCUG00000016601
GO:0032233	positive regulation of actin filament bundle assembly	biological_process	0.14979	1	1	54	42	17125	ENSOCUG00000017477
GO:0044089	positive regulation of cellular component biogenesis	biological_process	0.15051	1	3	54	329	17125	ENSOCUG00000024304,ENSOCUG00000002304,ENSOCUG00000017477
GO:0048747	muscle fiber development	biological_process	0.15071	1	1	54	42	17125	ENSOCUG00000023161
GO:0098771	inorganic ion homeostasis	biological_process	0.15124	1	3	54	348	17125	ENSOCUG00000023161,ENSOCUG00000014855,ENSOCUG00000004890
GO:0008135	translation factor activity, RNA binding	molecular_function	0.15166	1	1	54	63	17125	ENSOCUG00000002451
GO:0051336	regulation of hydrolase activity	biological_process	0.15238	1	5	54	711	17125	ENSOCUG00000025948,ENSOCUG00000024304,ENSOCUG00000017477,ENSOCUG00000008523,ENSOCUG00000012620
GO:0005657	replication fork	cellular_component	0.15284	1	1	54	43	17125	ENSOCUG00000012620
GO:0016529	sarcoplasmic reticulum	cellular_component	0.15328	1	1	54	30	17125	ENSOCUG00000023161
GO:0015171	amino acid transmembrane transporter activity	molecular_function	0.15352	1	1	54	42	17125	ENSOCUG00000011284
GO:0006952	defense response	biological_process	0.15367	1	4	54	718	17125	ENSOCUG00000024378,ENSOCUG00000002802,ENSOCUG00000025948,ENSOCUG00000011284
GO:0032609	interferon-gamma production	biological_process	0.15509	1	1	54	65	17125	ENSOCUG00000011689
GO:0032623	interleukin-2 production	biological_process	0.15515	1	1	54	46	17125	ENSOCUG00000011689
GO:0042116	macrophage activation	biological_process	0.15554	1	1	54	52	17125	ENSOCUG00000011284
GO:0021695	cerebellar cortex development	biological_process	0.15581	1	1	54	38	17125	ENSOCUG00000002419
GO:0030098	lymphocyte differentiation	biological_process	0.15601	1	2	54	205	17125	ENSOCUG00000002802,ENSOCUG00000024304
GO:0008544	epidermis development	biological_process	0.15743	1	2	54	187	17125	ENSOCUG00000017477,ENSOCUG00000015859
GO:0009124	nucleoside monophosphate biosynthetic process	biological_process	0.15796	1	1	54	59	17125	ENSOCUG00000016424
GO:0044403	symbiosis, encompassing mutualism through parasitism	biological_process	0.15822	1	2	54	215	17125	ENSOCUG00000017477,ENSOCUG00000002148
GO:0044419	interspecies interaction between organisms	biological_process	0.15822	1	2	54	215	17125	ENSOCUG00000017477,ENSOCUG00000002148
GO:0044271	cellular nitrogen compound biosynthetic process	biological_process	0.15899	1	13	54	3180	17125	ENSOCUG00000004470,ENSOCUG00000012620,ENSOCUG00000011284,ENSOCUG00000010223,ENSOCUG00000002451,ENSOCUG00000016424,ENSOCUG00000003711,ENSOCUG00000002802,ENSOCUG00000025948,ENSOCUG00000017477,ENSOCUG00000007432,ENSOCUG00000024304,ENSOCUG00000015866
GO:0031984	organelle subcompartment	cellular_component	0.15908	1	2	54	166	17125	ENSOCUG00000002148,ENSOCUG00000023161
GO:0006112	energy reserve metabolic process	biological_process	0.15931	1	1	54	52	17125	ENSOCUG00000009465
GO:0021872	forebrain generation of neurons	biological_process	0.15941	1	1	54	44	17125	ENSOCUG00000002419
GO:0035064	methylated histone binding	molecular_function	0.15945	1	1	54	44	17125	ENSOCUG00000015866
GO:0003151	outflow tract morphogenesis	biological_process	0.15961	1	1	54	44	17125	ENSOCUG00000023161
GO:0009062	fatty acid catabolic process	biological_process	0.15978	1	1	54	45	17125	ENSOCUG00000007432
GO:0014068	positive regulation of phosphatidylinositol 3-kinase signaling	biological_process	0.15994	1	1	54	46	17125	ENSOCUG00000008523
GO:0018105	peptidyl-serine phosphorylation	biological_process	0.16022	1	2	54	164	17125	ENSOCUG00000024304,ENSOCUG00000017477
GO:0051117	ATPase binding	molecular_function	0.16065	1	1	54	49	17125	ENSOCUG00000011689
GO:0045765	regulation of angiogenesis	biological_process	0.16111	1	2	54	185	17125	ENSOCUG00000017477,ENSOCUG00000008523
GO:0048024	regulation of mRNA splicing, via spliceosome	biological_process	0.16142	1	1	54	52	17125	ENSOCUG00000000945
GO:0098800	inner mitochondrial membrane protein complex	cellular_component	0.16146	1	1	54	80	17125	ENSOCUG00000014855
GO:0042982	amyloid precursor protein metabolic process	biological_process	0.16189	1	1	54	37	17125	ENSOCUG00000017477
GO:0071479	cellular response to ionizing radiation	biological_process	0.16196	1	1	54	48	17125	ENSOCUG00000012620
GO:0019915	lipid storage	biological_process	0.16251	1	1	54	47	17125	ENSOCUG00000007432
GO:0000281	mitotic cytokinesis	biological_process	0.1628	1	1	54	41	17125	ENSOCUG00000003521
GO:0070192	chromosome organization involved in meiosis	biological_process	0.16438	1	1	54	46	17125	ENSOCUG00000002802
GO:0019395	fatty acid oxidation	biological_process	0.16485	1	1	54	51	17125	ENSOCUG00000007432
GO:0006885	regulation of pH	biological_process	0.16494	1	1	54	49	17125	ENSOCUG00000004890
GO:1903725	regulation of phospholipid metabolic process	biological_process	0.16533	1	1	54	44	17125	ENSOCUG00000008523
GO:0045861	negative regulation of proteolysis	biological_process	0.16549	1	2	54	235	17125	ENSOCUG00000025948,ENSOCUG00000024304
GO:0030170	pyridoxal phosphate binding	molecular_function	0.16582	1	1	54	50	17125	ENSOCUG00000013547
GO:0010906	regulation of glucose metabolic process	biological_process	0.16615	1	1	54	58	17125	ENSOCUG00000007432
GO:0030334	regulation of cell migration	biological_process	0.16693	1	4	54	524	17125	ENSOCUG00000013152,ENSOCUG00000008523,ENSOCUG00000017477,ENSOCUG00000024272
GO:0016528	sarcoplasm	cellular_component	0.16893	1	1	54	35	17125	ENSOCUG00000023161
GO:0006820	anion transport	biological_process	0.16897	1	3	54	351	17125	ENSOCUG00000011147,ENSOCUG00000013152,ENSOCUG00000011284
GO:0002757	immune response-activating signal transduction	biological_process	0.16973	1	2	54	187	17125	ENSOCUG00000011689,ENSOCUG00000025948
GO:0006939	smooth muscle contraction	biological_process	0.16976	1	1	54	51	17125	ENSOCUG00000017477
GO:0034440	lipid oxidation	biological_process	0.16997	1	1	54	53	17125	ENSOCUG00000007432
GO:0051087	chaperone binding	molecular_function	0.16999	1	1	54	65	17125	ENSOCUG00000024304
GO:0046887	positive regulation of hormone secretion	biological_process	0.17035	1	1	54	59	17125	ENSOCUG00000014855
GO:0071887	leukocyte apoptotic process	biological_process	0.17164	1	1	54	55	17125	ENSOCUG00000024304
GO:1901342	regulation of vasculature development	biological_process	0.17178	1	2	54	195	17125	ENSOCUG00000008523,ENSOCUG00000017477
GO:0051493	regulation of cytoskeleton organization	biological_process	0.17195	1	3	54	344	17125	ENSOCUG00000024272,ENSOCUG00000002304,ENSOCUG00000017477
GO:0005216	ion channel activity	molecular_function	0.17281	1	3	54	317	17125	ENSOCUG00000014855,ENSOCUG00000011147,ENSOCUG00000023161
GO:0021766	hippocampus development	biological_process	0.17326	1	1	54	43	17125	ENSOCUG00000002419
GO:0044802	single-organism membrane organization	biological_process	0.17334	1	4	54	545	17125	ENSOCUG00000002304,ENSOCUG00000017477,ENSOCUG00000003521,ENSOCUG00000013152
GO:0004527	exonuclease activity	molecular_function	0.17371	1	1	54	51	17125	ENSOCUG00000012620
GO:0065003	macromolecular complex assembly	biological_process	0.17393	1	6	54	1062	17125	ENSOCUG00000014855,ENSOCUG00000000945,ENSOCUG00000002304,ENSOCUG00000007432,ENSOCUG00000024304,ENSOCUG00000013547
GO:0006091	generation of precursor metabolites and energy	biological_process	0.17464	1	2	54	273	17125	ENSOCUG00000002419,ENSOCUG00000009465
GO:0060419	heart growth	biological_process	0.17601	1	1	54	38	17125	ENSOCUG00000007432
GO:0032368	regulation of lipid transport	biological_process	0.1768	1	1	54	57	17125	ENSOCUG00000013152
GO:0033036	macromolecule localization	biological_process	0.17711	1	9	54	1633	17125	ENSOCUG00000014855,ENSOCUG00000002148,ENSOCUG00000017477,ENSOCUG00000003521,ENSOCUG00000004890,ENSOCUG00000007432,ENSOCUG00000002304,ENSOCUG00000012620,ENSOCUG00000013152
GO:0022838	substrate-specific channel activity	molecular_function	0.17719	1	3	54	326	17125	ENSOCUG00000011147,ENSOCUG00000014855,ENSOCUG00000023161
GO:0044070	regulation of anion transport	biological_process	0.17747	1	1	54	53	17125	ENSOCUG00000013152
GO:0005254	chloride channel activity	molecular_function	0.17755	1	1	54	42	17125	ENSOCUG00000011147
GO:0072329	monocarboxylic acid catabolic process	biological_process	0.17844	1	1	54	54	17125	ENSOCUG00000007432
GO:0044092	negative regulation of molecular function	biological_process	0.17878	1	4	54	661	17125	ENSOCUG00000017477,ENSOCUG00000024304,ENSOCUG00000007432,ENSOCUG00000025948
GO:0051298	centrosome duplication	biological_process	0.17911	1	1	54	43	17125	ENSOCUG00000017477
GO:0006874	cellular calcium ion homeostasis	biological_process	0.17933	1	2	54	186	17125	ENSOCUG00000014855,ENSOCUG00000023161
GO:0061640	cytoskeleton-dependent cytokinesis	biological_process	0.17949	1	1	54	47	17125	ENSOCUG00000003521
GO:0045132	meiotic chromosome segregation	biological_process	0.17968	1	1	54	53	17125	ENSOCUG00000002802
GO:0048037	cofactor binding	molecular_function	0.17994	1	2	54	206	17125	ENSOCUG00000013547,ENSOCUG00000002419
GO:0016311	dephosphorylation	biological_process	0.18064	1	3	54	350	17125	ENSOCUG00000016601,ENSOCUG00000017477,ENSOCUG00000008364
GO:0032507	maintenance of protein location in cell	biological_process	0.18094	1	1	54	48	17125	ENSOCUG00000003521
GO:0044033	multi-organism metabolic process	biological_process	0.18102	1	1	54	56	17125	ENSOCUG00000017477
GO:0097035	regulation of membrane lipid distribution	biological_process	0.18262	1	1	54	38	17125	ENSOCUG00000013152
GO:0002764	immune response-regulating signaling pathway	biological_process	0.18272	1	2	54	199	17125	ENSOCUG00000011689,ENSOCUG00000025948
GO:0042451	purine nucleoside biosynthetic process	biological_process	0.18332	1	1	54	66	17125	ENSOCUG00000007432
GO:0046129	purine ribonucleoside biosynthetic process	biological_process	0.18332	1	1	54	66	17125	ENSOCUG00000007432
GO:1903706	regulation of hemopoiesis	biological_process	0.18419	1	2	54	238	17125	ENSOCUG00000024304,ENSOCUG00000002802
GO:0015918	sterol transport	biological_process	0.18446	1	1	54	57	17125	ENSOCUG00000002148
GO:0030301	cholesterol transport	biological_process	0.18446	1	1	54	57	17125	ENSOCUG00000002148
GO:2000145	regulation of cell motility	biological_process	0.1846	1	4	54	549	17125	ENSOCUG00000024272,ENSOCUG00000013152,ENSOCUG00000008523,ENSOCUG00000017477
GO:0005740	mitochondrial envelope	cellular_component	0.18472	1	2	54	308	17125	ENSOCUG00000007892,ENSOCUG00000014855
GO:0015267	channel activity	molecular_function	0.18501	1	3	54	341	17125	ENSOCUG00000023161,ENSOCUG00000011147,ENSOCUG00000014855
GO:0022803	passive transmembrane transporter activity	molecular_function	0.18501	1	3	54	341	17125	ENSOCUG00000014855,ENSOCUG00000011147,ENSOCUG00000023161
GO:0044264	cellular polysaccharide metabolic process	biological_process	0.18582	1	1	54	58	17125	ENSOCUG00000009465
GO:0046785	microtubule polymerization	biological_process	0.18659	1	1	54	49	17125	ENSOCUG00000002304
GO:0018193	peptidyl-amino acid modification	biological_process	0.18704	1	5	54	767	17125	ENSOCUG00000017477,ENSOCUG00000008523,ENSOCUG00000005513,ENSOCUG00000003228,ENSOCUG00000024304
GO:0018209	peptidyl-serine modification	biological_process	0.18706	1	2	54	181	17125	ENSOCUG00000024304,ENSOCUG00000017477
GO:0006979	response to oxidative stress	biological_process	0.18757	1	2	54	225	17125	ENSOCUG00000012620,ENSOCUG00000002802
GO:0045446	endothelial cell differentiation	biological_process	0.1878	1	1	54	55	17125	ENSOCUG00000017477
GO:0032403	protein complex binding	molecular_function	0.18872	1	4	54	537	17125	ENSOCUG00000002251,ENSOCUG00000012620,ENSOCUG00000002304,ENSOCUG00000024272
GO:0050801	ion homeostasis	biological_process	0.18878	1	3	54	394	17125	ENSOCUG00000014855,ENSOCUG00000023161,ENSOCUG00000004890
GO:0007492	endoderm development	biological_process	0.19068	1	1	54	56	17125	ENSOCUG00000015866
GO:0006869	lipid transport	biological_process	0.19088	1	2	54	206	17125	ENSOCUG00000002148,ENSOCUG00000013152
GO:0005253	anion channel activity	molecular_function	0.19093	1	1	54	50	17125	ENSOCUG00000011147
GO:0022890	inorganic cation transmembrane transporter activity	molecular_function	0.19102	1	3	54	386	17125	ENSOCUG00000004890,ENSOCUG00000014855,ENSOCUG00000023161
GO:0000018	regulation of DNA recombination	biological_process	0.19138	1	1	54	49	17125	ENSOCUG00000012620
GO:0031072	heat shock protein binding	molecular_function	0.19138	1	1	54	74	17125	ENSOCUG00000005513
GO:0009267	cellular response to starvation	biological_process	0.19322	1	2	54	203	17125	ENSOCUG00000024304,ENSOCUG00000012620
GO:0034702	ion channel complex	cellular_component	0.19417	1	2	54	171	17125	ENSOCUG00000014855,ENSOCUG00000011689
GO:0044724	single-organism carbohydrate catabolic process	biological_process	0.1943	1	1	54	79	17125	ENSOCUG00000009465
GO:0055085	transmembrane transport	biological_process	0.1952	1	6	54	990	17125	ENSOCUG00000004890,ENSOCUG00000010129,ENSOCUG00000011284,ENSOCUG00000011147,ENSOCUG00000014855,ENSOCUG00000023161
GO:0015297	antiporter activity	molecular_function	0.19582	1	1	54	44	17125	ENSOCUG00000004890
GO:0051289	protein homotetramerization	biological_process	0.19584	1	1	54	57	17125	ENSOCUG00000007432
GO:0009150	purine ribonucleotide metabolic process	biological_process	0.19699	1	2	54	253	17125	ENSOCUG00000016424,ENSOCUG00000007432
GO:0070603	SWI/SNF superfamily-type complex	cellular_component	0.19736	1	1	54	54	17125	ENSOCUG00000015866
GO:0072503	cellular divalent inorganic cation homeostasis	biological_process	0.19792	1	2	54	201	17125	ENSOCUG00000014855,ENSOCUG00000023161
GO:0055074	calcium ion homeostasis	biological_process	0.19876	1	2	54	198	17125	ENSOCUG00000014855,ENSOCUG00000023161
GO:0001892	embryonic placenta development	biological_process	0.19958	1	1	54	58	17125	ENSOCUG00000015866
GO:0015914	phospholipid transport	biological_process	0.20005	1	1	54	47	17125	ENSOCUG00000013152
GO:0030162	regulation of proteolysis	biological_process	0.20167	1	3	54	455	17125	ENSOCUG00000017477,ENSOCUG00000025948,ENSOCUG00000024304
GO:0009163	nucleoside biosynthetic process	biological_process	0.20252	1	1	54	74	17125	ENSOCUG00000007432
GO:0042455	ribonucleoside biosynthetic process	biological_process	0.20252	1	1	54	74	17125	ENSOCUG00000007432
GO:0017124	SH3 domain binding	molecular_function	0.20256	1	1	54	42	17125	ENSOCUG00000009939
GO:0046620	regulation of organ growth	biological_process	0.20373	1	1	54	47	17125	ENSOCUG00000007432
GO:0016052	carbohydrate catabolic process	biological_process	0.20386	1	1	54	82	17125	ENSOCUG00000009465
GO:0019079	viral genome replication	biological_process	0.2039	1	1	54	65	17125	ENSOCUG00000017477
GO:0006461	protein complex assembly	biological_process	0.20397	1	5	54	865	17125	ENSOCUG00000024304,ENSOCUG00000013547,ENSOCUG00000007432,ENSOCUG00000002304,ENSOCUG00000014855
GO:0070271	protein complex biogenesis	biological_process	0.20397	1	5	54	865	17125	ENSOCUG00000014855,ENSOCUG00000007432,ENSOCUG00000002304,ENSOCUG00000013547,ENSOCUG00000024304
GO:0031110	regulation of microtubule polymerization or depolymerization	biological_process	0.20484	1	1	54	55	17125	ENSOCUG00000002304
GO:0014066	regulation of phosphatidylinositol 3-kinase signaling	biological_process	0.2052	1	1	54	57	17125	ENSOCUG00000008523
GO:1901659	glycosyl compound biosynthetic process	biological_process	0.20522	1	1	54	75	17125	ENSOCUG00000007432
GO:0007127	meiosis I	biological_process	0.2053	1	1	54	63	17125	ENSOCUG00000002802
GO:0019899	enzyme binding	molecular_function	0.20562	1	7	54	1191	17125	ENSOCUG00000023161,ENSOCUG00000017477,ENSOCUG00000015859,ENSOCUG00000025948,ENSOCUG00000002802,ENSOCUG00000011689,ENSOCUG00000012693
GO:0005976	polysaccharide metabolic process	biological_process	0.20622	1	1	54	63	17125	ENSOCUG00000009465
GO:0042594	response to starvation	biological_process	0.20639	1	2	54	211	17125	ENSOCUG00000012620,ENSOCUG00000024304
GO:0045185	maintenance of protein location	biological_process	0.20682	1	1	54	53	17125	ENSOCUG00000003521
GO:0022029	telencephalon cell migration	biological_process	0.20718	1	1	54	43	17125	ENSOCUG00000002419
GO:0014074	response to purine-containing compound	biological_process	0.20755	1	1	54	55	17125	ENSOCUG00000023161
GO:0097306	cellular response to alcohol	biological_process	0.2085	1	1	54	60	17125	ENSOCUG00000017477
GO:0015078	hydrogen ion transmembrane transporter activity	molecular_function	0.20898	1	1	54	86	17125	ENSOCUG00000004890
GO:0017016	Ras GTPase binding	molecular_function	0.20902	1	2	54	173	17125	ENSOCUG00000015859,ENSOCUG00000017477
GO:0015108	chloride transmembrane transporter activity	molecular_function	0.2091	1	1	54	52	17125	ENSOCUG00000011147
GO:0031669	cellular response to nutrient levels	biological_process	0.20914	1	2	54	220	17125	ENSOCUG00000024304,ENSOCUG00000012620
GO:0009259	ribonucleotide metabolic process	biological_process	0.20945	1	2	54	263	17125	ENSOCUG00000016424,ENSOCUG00000007432
GO:0045321	leukocyte activation	biological_process	0.20971	1	3	54	472	17125	ENSOCUG00000011284,ENSOCUG00000024304,ENSOCUG00000002802
GO:0001578	microtubule bundle formation	biological_process	0.21087	1	1	54	56	17125	ENSOCUG00000002304
GO:1902495	transmembrane transporter complex	cellular_component	0.21135	1	2	54	189	17125	ENSOCUG00000014855,ENSOCUG00000011689
GO:1990351	transporter complex	cellular_component	0.21191	1	2	54	191	17125	ENSOCUG00000011689,ENSOCUG00000014855
GO:0021885	forebrain cell migration	biological_process	0.2122	1	1	54	46	17125	ENSOCUG00000002419
GO:0016791	phosphatase activity	molecular_function	0.21238	1	2	54	210	17125	ENSOCUG00000008364,ENSOCUG00000016601
GO:0022857	transmembrane transporter activity	molecular_function	0.21291	1	5	54	798	17125	ENSOCUG00000004890,ENSOCUG00000011284,ENSOCUG00000011147,ENSOCUG00000023161,ENSOCUG00000014855
GO:1902476	chloride transmembrane transport	biological_process	0.21298	1	1	54	53	17125	ENSOCUG00000011147
GO:0005548	phospholipid transporter activity	molecular_function	0.2133	1	1	54	44	17125	ENSOCUG00000013152
GO:0006163	purine nucleotide metabolic process	biological_process	0.21336	1	2	54	264	17125	ENSOCUG00000016424,ENSOCUG00000007432
GO:0002020	protease binding	molecular_function	0.21356	1	1	54	70	17125	ENSOCUG00000023161
GO:0005635	nuclear envelope	cellular_component	0.21481	1	2	54	223	17125	ENSOCUG00000002304,ENSOCUG00000011689
GO:0016607	nuclear speck	cellular_component	0.21675	1	2	54	233	17125	ENSOCUG00000007892,ENSOCUG00000012620
GO:0019693	ribose phosphate metabolic process	biological_process	0.21684	1	2	54	271	17125	ENSOCUG00000016424,ENSOCUG00000007432
GO:0002253	activation of immune response	biological_process	0.21762	1	2	54	226	17125	ENSOCUG00000011689,ENSOCUG00000025948
GO:0051492	regulation of stress fiber assembly	biological_process	0.21806	1	1	54	57	17125	ENSOCUG00000017477
GO:0021954	central nervous system neuron development	biological_process	0.21838	1	1	54	55	17125	ENSOCUG00000002419
GO:0021549	cerebellum development	biological_process	0.21869	1	1	54	54	17125	ENSOCUG00000002419
GO:0006633	fatty acid biosynthetic process	biological_process	0.21957	1	1	54	80	17125	ENSOCUG00000007432
GO:0009108	coenzyme biosynthetic process	biological_process	0.21976	1	1	54	74	17125	ENSOCUG00000007432
GO:0021761	limbic system development	biological_process	0.22026	1	1	54	55	17125	ENSOCUG00000002419
GO:0006457	protein folding	biological_process	0.22053	1	1	54	105	17125	ENSOCUG00000005513
GO:0009314	response to radiation	biological_process	0.22076	1	2	54	243	17125	ENSOCUG00000012620,ENSOCUG00000002802
GO:0007420	brain development	biological_process	0.22092	1	3	54	360	17125	ENSOCUG00000002419,ENSOCUG00000015866,ENSOCUG00000002802
GO:0010256	endomembrane system organization	biological_process	0.22102	1	3	54	389	17125	ENSOCUG00000003521,ENSOCUG00000017477,ENSOCUG00000002304
GO:0040012	regulation of locomotion	biological_process	0.22177	1	4	54	598	17125	ENSOCUG00000024272,ENSOCUG00000008523,ENSOCUG00000013152,ENSOCUG00000017477
GO:0098662	inorganic cation transmembrane transport	biological_process	0.22216	1	3	54	409	17125	ENSOCUG00000004890,ENSOCUG00000023161,ENSOCUG00000014855
GO:0072507	divalent inorganic cation homeostasis	biological_process	0.22259	1	2	54	216	17125	ENSOCUG00000014855,ENSOCUG00000023161
GO:0002224	toll-like receptor signaling pathway	biological_process	0.22268	1	1	54	67	17125	ENSOCUG00000025948
GO:0031267	small GTPase binding	molecular_function	0.22275	1	2	54	181	17125	ENSOCUG00000017477,ENSOCUG00000015859
GO:0043130	ubiquitin binding	molecular_function	0.22307	1	1	54	67	17125	ENSOCUG00000009465
GO:0006811	ion transport	biological_process	0.22328	1	6	54	1037	17125	ENSOCUG00000011147,ENSOCUG00000023161,ENSOCUG00000014855,ENSOCUG00000013152,ENSOCUG00000011284,ENSOCUG00000004890
GO:1901654	response to ketone	biological_process	0.22367	1	1	54	54	17125	ENSOCUG00000017477
GO:0033138	positive regulation of peptidyl-serine phosphorylation	biological_process	0.22419	1	1	54	61	17125	ENSOCUG00000024304
GO:0055067	monovalent inorganic cation homeostasis	biological_process	0.22439	1	1	54	67	17125	ENSOCUG00000004890
GO:0051651	maintenance of location in cell	biological_process	0.22452	1	1	54	58	17125	ENSOCUG00000003521
GO:0006413	translational initiation	biological_process	0.22489	1	1	54	81	17125	ENSOCUG00000002451
GO:0016234	inclusion body	cellular_component	0.22526	1	1	54	59	17125	ENSOCUG00000009465
GO:0098798	mitochondrial protein complex	cellular_component	0.22538	1	1	54	106	17125	ENSOCUG00000014855
GO:0007043	cell-cell junction assembly	biological_process	0.22561	1	1	54	58	17125	ENSOCUG00000017477
GO:0014902	myotube differentiation	biological_process	0.22704	1	1	54	66	17125	ENSOCUG00000023161
GO:0022037	metencephalon development	biological_process	0.2279	1	1	54	60	17125	ENSOCUG00000002419
GO:1902582	single-organism intracellular transport	biological_process	0.22851	1	5	54	841	17125	ENSOCUG00000002304,ENSOCUG00000003521,ENSOCUG00000014855,ENSOCUG00000023161,ENSOCUG00000002148
GO:0006892	post-Golgi vesicle-mediated transport	biological_process	0.22944	1	1	54	53	17125	ENSOCUG00000003521
GO:0031668	cellular response to extracellular stimulus	biological_process	0.22987	1	2	54	235	17125	ENSOCUG00000024304,ENSOCUG00000012620
GO:0071822	protein complex subunit organization	biological_process	0.22996	1	6	54	1117	17125	ENSOCUG00000007432,ENSOCUG00000002304,ENSOCUG00000024304,ENSOCUG00000013547,ENSOCUG00000014855,ENSOCUG00000017477
GO:0016310	phosphorylation	biological_process	0.23037	1	8	54	1541	17125	ENSOCUG00000025948,ENSOCUG00000003228,ENSOCUG00000016777,ENSOCUG00000024304,ENSOCUG00000008067,ENSOCUG00000008523,ENSOCUG00000015859,ENSOCUG00000017477
GO:0007569	cell aging	biological_process	0.2304	1	1	54	67	17125	ENSOCUG00000012620
GO:0006954	inflammatory response	biological_process	0.23099	1	2	54	310	17125	ENSOCUG00000011284,ENSOCUG00000002802
GO:0030183	B cell differentiation	biological_process	0.23104	1	1	54	65	17125	ENSOCUG00000024304
GO:0015711	organic anion transport	biological_process	0.23107	1	2	54	229	17125	ENSOCUG00000011284,ENSOCUG00000013152
GO:0061024	membrane organization	biological_process	0.2311	1	4	54	610	17125	ENSOCUG00000017477,ENSOCUG00000013152,ENSOCUG00000003521,ENSOCUG00000002304
GO:0005813	centrosome	cellular_component	0.23217	1	3	54	388	17125	ENSOCUG00000002304,ENSOCUG00000012620,ENSOCUG00000017477
GO:0005261	cation channel activity	molecular_function	0.23326	1	2	54	207	17125	ENSOCUG00000014855,ENSOCUG00000023161
GO:0046943	carboxylic acid transmembrane transporter activity	molecular_function	0.23334	1	1	54	67	17125	ENSOCUG00000011284
GO:0003158	endothelium development	biological_process	0.23401	1	1	54	66	17125	ENSOCUG00000017477
GO:0044325	ion channel binding	molecular_function	0.23427	1	1	54	58	17125	ENSOCUG00000011689
GO:0005923	bicellular tight junction	cellular_component	0.23455	1	1	54	67	17125	ENSOCUG00000003521
GO:0032231	regulation of actin filament bundle assembly	biological_process	0.23667	1	1	54	63	17125	ENSOCUG00000017477
GO:1903034	regulation of response to wounding	biological_process	0.23695	1	2	54	266	17125	ENSOCUG00000002802,ENSOCUG00000011284
GO:0045333	cellular respiration	biological_process	0.23717	1	1	54	100	17125	ENSOCUG00000002419
GO:0045834	positive regulation of lipid metabolic process	biological_process	0.23727	1	1	54	75	17125	ENSOCUG00000008523
GO:1901888	regulation of cell junction assembly	biological_process	0.23736	1	1	54	59	17125	ENSOCUG00000017477
GO:0050852	T cell receptor signaling pathway	biological_process	0.23761	1	1	54	61	17125	ENSOCUG00000011689
GO:0051345	positive regulation of hydrolase activity	biological_process	0.24137	1	3	54	392	17125	ENSOCUG00000008523,ENSOCUG00000012620,ENSOCUG00000017477
GO:0045580	regulation of T cell differentiation	biological_process	0.24252	1	1	54	86	17125	ENSOCUG00000002802
GO:0005342	organic acid transmembrane transporter activity	molecular_function	0.24256	1	1	54	69	17125	ENSOCUG00000011284
GO:0043666	regulation of phosphoprotein phosphatase activity	biological_process	0.24271	1	1	54	63	17125	ENSOCUG00000017477
GO:0051270	regulation of cellular component movement	biological_process	0.24276	1	4	54	612	17125	ENSOCUG00000013152,ENSOCUG00000008523,ENSOCUG00000017477,ENSOCUG00000024272
GO:0050796	regulation of insulin secretion	biological_process	0.24293	1	1	54	73	17125	ENSOCUG00000014855
GO:1902600	hydrogen ion transmembrane transport	biological_process	0.24327	1	1	54	94	17125	ENSOCUG00000004890
GO:0017048	Rho GTPase binding	molecular_function	0.24358	1	1	54	56	17125	ENSOCUG00000017477
GO:0016740	transferase activity	molecular_function	0.24451	1	9	54	1820	17125	ENSOCUG00000009465,ENSOCUG00000013547,ENSOCUG00000025948,ENSOCUG00000003228,ENSOCUG00000016777,ENSOCUG00000008523,ENSOCUG00000008067,ENSOCUG00000015859,ENSOCUG00000017477
GO:0006006	glucose metabolic process	biological_process	0.24561	1	1	54	93	17125	ENSOCUG00000007432
GO:0000781	chromosome, telomeric region	cellular_component	0.24584	1	1	54	72	17125	ENSOCUG00000012620
GO:0070160	occluding junction	cellular_component	0.24828	1	1	54	71	17125	ENSOCUG00000003521
GO:0051209	release of sequestered calcium ion into cytosol	biological_process	0.25013	1	1	54	64	17125	ENSOCUG00000023161
GO:0051283	negative regulation of sequestering of calcium ion	biological_process	0.25013	1	1	54	64	17125	ENSOCUG00000023161
GO:0006818	hydrogen transport	biological_process	0.25025	1	1	54	98	17125	ENSOCUG00000004890
GO:0015992	proton transport	biological_process	0.25025	1	1	54	98	17125	ENSOCUG00000004890
GO:0051282	regulation of sequestering of calcium ion	biological_process	0.25069	1	1	54	65	17125	ENSOCUG00000023161
GO:0031109	microtubule polymerization or depolymerization	biological_process	0.25097	1	1	54	74	17125	ENSOCUG00000002304
GO:0072521	purine-containing compound metabolic process	biological_process	0.25216	1	2	54	290	17125	ENSOCUG00000007432,ENSOCUG00000016424
GO:0022804	active transmembrane transporter activity	molecular_function	0.2529	1	2	54	228	17125	ENSOCUG00000014855,ENSOCUG00000004890
GO:0050684	regulation of mRNA processing	biological_process	0.25312	1	1	54	84	17125	ENSOCUG00000000945
GO:0051188	cofactor biosynthetic process	biological_process	0.25315	1	1	54	89	17125	ENSOCUG00000007432
GO:0034250	positive regulation of cellular amide metabolic process	biological_process	0.25385	1	1	54	81	17125	ENSOCUG00000017477
GO:0010595	positive regulation of endothelial cell migration	biological_process	0.25491	1	1	54	66	17125	ENSOCUG00000017477
GO:0016525	negative regulation of angiogenesis	biological_process	0.25498	1	1	54	69	17125	ENSOCUG00000017477
GO:0043228	non-membrane-bounded organelle	cellular_component	0.25519	1	12	54	2901	17125	ENSOCUG00000002802,ENSOCUG00000009939,ENSOCUG00000010223,ENSOCUG00000023161,ENSOCUG00000012620,ENSOCUG00000015866,ENSOCUG00000002304,ENSOCUG00000012693,ENSOCUG00000017477,ENSOCUG00000002148,ENSOCUG00000008364,ENSOCUG00000008523
GO:0043232	intracellular non-membrane-bounded organelle	cellular_component	0.25519	1	12	54	2901	17125	ENSOCUG00000015866,ENSOCUG00000002304,ENSOCUG00000012693,ENSOCUG00000017477,ENSOCUG00000002148,ENSOCUG00000008523,ENSOCUG00000008364,ENSOCUG00000002802,ENSOCUG00000010223,ENSOCUG00000023161,ENSOCUG00000009939,ENSOCUG00000012620
GO:0051208	sequestering of calcium ion	biological_process	0.25565	1	1	54	66	17125	ENSOCUG00000023161
GO:0043149	stress fiber assembly	biological_process	0.25581	1	1	54	68	17125	ENSOCUG00000017477
GO:0060322	head development	biological_process	0.25587	1	3	54	394	17125	ENSOCUG00000015866,ENSOCUG00000002419,ENSOCUG00000002802
GO:0015748	organophosphate ester transport	biological_process	0.25633	1	1	54	70	17125	ENSOCUG00000013152
GO:0006865	amino acid transport	biological_process	0.25757	1	1	54	72	17125	ENSOCUG00000011284
GO:0030036	actin cytoskeleton organization	biological_process	0.25771	1	3	54	407	17125	ENSOCUG00000012693,ENSOCUG00000017477,ENSOCUG00000009939
GO:0004714	transmembrane receptor protein tyrosine kinase activity	molecular_function	0.25782	1	1	54	55	17125	ENSOCUG00000008523
GO:0032006	regulation of TOR signaling	biological_process	0.25782	1	1	54	72	17125	ENSOCUG00000024304
GO:0098661	inorganic anion transmembrane transport	biological_process	0.25805	1	1	54	67	17125	ENSOCUG00000011147
GO:0051020	GTPase binding	molecular_function	0.25879	1	2	54	206	17125	ENSOCUG00000015859,ENSOCUG00000017477
GO:0006875	cellular metal ion homeostasis	biological_process	0.2599	1	2	54	259	17125	ENSOCUG00000014855,ENSOCUG00000023161
GO:2000181	negative regulation of blood vessel morphogenesis	biological_process	0.26016	1	1	54	71	17125	ENSOCUG00000017477
GO:0018108	peptidyl-tyrosine phosphorylation	biological_process	0.2607	1	2	54	239	17125	ENSOCUG00000008523,ENSOCUG00000003228
GO:1901343	negative regulation of vasculature development	biological_process	0.26073	1	1	54	72	17125	ENSOCUG00000017477
GO:0034641	cellular nitrogen compound metabolic process	biological_process	0.2616	1	16	54	4339	17125	ENSOCUG00000002802,ENSOCUG00000003228,ENSOCUG00000010223,ENSOCUG00000011284,ENSOCUG00000007432,ENSOCUG00000017477,ENSOCUG00000005145,ENSOCUG00000025948,ENSOCUG00000000945,ENSOCUG00000003711,ENSOCUG00000002451,ENSOCUG00000016424,ENSOCUG00000012620,ENSOCUG00000004470,ENSOCUG00000015866,ENSOCUG00000024304
GO:0071496	cellular response to external stimulus	biological_process	0.26169	1	2	54	264	17125	ENSOCUG00000024304,ENSOCUG00000012620
GO:0004866	endopeptidase inhibitor activity	molecular_function	0.26176	1	1	54	103	17125	ENSOCUG00000025948
GO:0032182	ubiquitin-like protein binding	molecular_function	0.26184	1	1	54	79	17125	ENSOCUG00000009465
GO:0090407	organophosphate biosynthetic process	biological_process	0.26194	1	2	54	296	17125	ENSOCUG00000007432,ENSOCUG00000016424
GO:0044455	mitochondrial membrane part	cellular_component	0.26215	1	1	54	135	17125	ENSOCUG00000014855
GO:0016477	cell migration	biological_process	0.2628	1	5	54	858	17125	ENSOCUG00000002419,ENSOCUG00000024272,ENSOCUG00000017477,ENSOCUG00000013152,ENSOCUG00000008523
GO:0009898	cytoplasmic side of plasma membrane	cellular_component	0.26403	1	1	54	73	17125	ENSOCUG00000008364
GO:0032870	cellular response to hormone stimulus	biological_process	0.2645	1	2	54	259	17125	ENSOCUG00000017477,ENSOCUG00000007964
GO:0003824	catalytic activity	molecular_function	0.26472	1	20	54	4815	17125	ENSOCUG00000017477,ENSOCUG00000005073,ENSOCUG00000008067,ENSOCUG00000008364,ENSOCUG00000008523,ENSOCUG00000002419,ENSOCUG00000007432,ENSOCUG00000016601,ENSOCUG00000005513,ENSOCUG00000003228,ENSOCUG00000011689,ENSOCUG00000009465,ENSOCUG00000015859,ENSOCUG00000015866,ENSOCUG00000016424,ENSOCUG00000013152,ENSOCUG00000016777,ENSOCUG00000012620,ENSOCUG00000025948,ENSOCUG00000013547
GO:0010950	positive regulation of endopeptidase activity	biological_process	0.26507	1	1	54	91	17125	ENSOCUG00000017477
GO:0018212	peptidyl-tyrosine modification	biological_process	0.26513	1	2	54	241	17125	ENSOCUG00000008523,ENSOCUG00000003228
GO:0015103	inorganic anion transmembrane transporter activity	molecular_function	0.26524	1	1	54	69	17125	ENSOCUG00000011147
GO:0043933	macromolecular complex subunit organization	biological_process	0.26528	1	8	54	1648	17125	ENSOCUG00000000945,ENSOCUG00000013547,ENSOCUG00000017477,ENSOCUG00000014855,ENSOCUG00000015866,ENSOCUG00000024304,ENSOCUG00000007432,ENSOCUG00000002304
GO:0005516	calmodulin binding	molecular_function	0.26551	1	1	54	62	17125	ENSOCUG00000008067
GO:0051171	regulation of nitrogen compound metabolic process	biological_process	0.26561	1	11	54	2552	17125	ENSOCUG00000012620,ENSOCUG00000004470,ENSOCUG00000010223,ENSOCUG00000003711,ENSOCUG00000025948,ENSOCUG00000002802,ENSOCUG00000000945,ENSOCUG00000003228,ENSOCUG00000017477,ENSOCUG00000024304,ENSOCUG00000015866
GO:0004553	hydrolase activity, hydrolyzing O-glycosyl compounds	molecular_function	0.26584	1	1	54	94	17125	ENSOCUG00000009465
GO:0043296	apical junction complex	cellular_component	0.26584	1	1	54	77	17125	ENSOCUG00000003521
GO:0004386	helicase activity	molecular_function	0.26727	1	1	54	78	17125	ENSOCUG00000012620
GO:0018107	peptidyl-threonine phosphorylation	biological_process	0.26729	1	1	54	66	17125	ENSOCUG00000017477
GO:0014065	phosphatidylinositol 3-kinase signaling	biological_process	0.26763	1	1	54	77	17125	ENSOCUG00000008523
GO:0090276	regulation of peptide hormone secretion	biological_process	0.26873	1	1	54	89	17125	ENSOCUG00000014855
GO:0071897	DNA biosynthetic process	biological_process	0.26878	1	1	54	88	17125	ENSOCUG00000012620
GO:0072358	cardiovascular system development	biological_process	0.26881	1	4	54	643	17125	ENSOCUG00000023161,ENSOCUG00000017477,ENSOCUG00000008523,ENSOCUG00000007432
GO:0072359	circulatory system development	biological_process	0.26881	1	4	54	643	17125	ENSOCUG00000008523,ENSOCUG00000023161,ENSOCUG00000017477,ENSOCUG00000007432
GO:0071407	cellular response to organic cyclic compound	biological_process	0.26893	1	2	54	260	17125	ENSOCUG00000017477,ENSOCUG00000023161
GO:2000377	regulation of reactive oxygen species metabolic process	biological_process	0.26974	1	1	54	92	17125	ENSOCUG00000017477
GO:0010565	regulation of cellular ketone metabolic process	biological_process	0.26997	1	1	54	97	17125	ENSOCUG00000007432
GO:0006839	mitochondrial transport	biological_process	0.26998	1	1	54	96	17125	ENSOCUG00000014855
GO:0002791	regulation of peptide secretion	biological_process	0.27008	1	1	54	91	17125	ENSOCUG00000014855
GO:0061135	endopeptidase regulator activity	molecular_function	0.2704	1	1	54	108	17125	ENSOCUG00000025948
GO:0051238	sequestering of metal ion	biological_process	0.27065	1	1	54	72	17125	ENSOCUG00000023161
GO:0001775	cell activation	biological_process	0.27133	1	3	54	538	17125	ENSOCUG00000024304,ENSOCUG00000002802,ENSOCUG00000011284
GO:0006816	calcium ion transport	biological_process	0.27141	1	2	54	236	17125	ENSOCUG00000023161,ENSOCUG00000014855
GO:0044272	sulfur compound biosynthetic process	biological_process	0.27145	1	1	54	79	17125	ENSOCUG00000007432
GO:0002694	regulation of leukocyte activation	biological_process	0.27146	1	2	54	300	17125	ENSOCUG00000002802,ENSOCUG00000011284
GO:0051607	defense response to virus	biological_process	0.27173	1	1	54	118	17125	ENSOCUG00000024378
GO:0030414	peptidase inhibitor activity	molecular_function	0.27307	1	1	54	110	17125	ENSOCUG00000025948
GO:0090087	regulation of peptide transport	biological_process	0.27367	1	1	54	94	17125	ENSOCUG00000014855
GO:0010821	regulation of mitochondrion organization	biological_process	0.27385	1	1	54	94	17125	ENSOCUG00000024304
GO:0016810	hydrolase activity, acting on carbon-nitrogen (but not peptide) bonds	molecular_function	0.27452	1	1	54	90	17125	ENSOCUG00000016424
GO:0010923	negative regulation of phosphatase activity	biological_process	0.27553	1	1	54	70	17125	ENSOCUG00000017477
GO:0006338	chromatin remodeling	biological_process	0.27856	1	1	54	77	17125	ENSOCUG00000015866
GO:0000723	telomere maintenance	biological_process	0.27884	1	1	54	91	17125	ENSOCUG00000012620
GO:0032200	telomere organization	biological_process	0.27884	1	1	54	91	17125	ENSOCUG00000012620
GO:0007098	centrosome cycle	biological_process	0.2792	1	1	54	80	17125	ENSOCUG00000017477
GO:0035637	multicellular organismal signaling	biological_process	0.27981	1	1	54	79	17125	ENSOCUG00000011147
GO:0009411	response to UV	biological_process	0.28023	1	1	54	92	17125	ENSOCUG00000012620
GO:0030097	hemopoiesis	biological_process	0.28035	1	3	54	511	17125	ENSOCUG00000024304,ENSOCUG00000002512,ENSOCUG00000002802
GO:0006812	cation transport	biological_process	0.28036	1	4	54	698	17125	ENSOCUG00000004890,ENSOCUG00000011284,ENSOCUG00000014855,ENSOCUG00000023161
GO:0010675	regulation of cellular carbohydrate metabolic process	biological_process	0.28212	1	1	54	96	17125	ENSOCUG00000007432
GO:0003712	transcription cofactor activity	molecular_function	0.28362	1	2	54	284	17125	ENSOCUG00000004470,ENSOCUG00000010223
GO:0001890	placenta development	biological_process	0.28472	1	1	54	94	17125	ENSOCUG00000015866
GO:0006950	response to stress	biological_process	0.28507	1	9	54	2052	17125	ENSOCUG00000024378,ENSOCUG00000002802,ENSOCUG00000025948,ENSOCUG00000011284,ENSOCUG00000012620,ENSOCUG00000023161,ENSOCUG00000024304,ENSOCUG00000005145,ENSOCUG00000002251
GO:0006139	nucleobase-containing compound metabolic process	biological_process	0.28622	1	14	54	3530	17125	ENSOCUG00000005145,ENSOCUG00000017477,ENSOCUG00000024304,ENSOCUG00000007432,ENSOCUG00000015866,ENSOCUG00000004470,ENSOCUG00000012620,ENSOCUG00000016424,ENSOCUG00000010223,ENSOCUG00000003711,ENSOCUG00000003228,ENSOCUG00000000945,ENSOCUG00000002802,ENSOCUG00000025948
GO:0000989	transcription factor activity, transcription factor binding	molecular_function	0.28638	1	2	54	286	17125	ENSOCUG00000010223,ENSOCUG00000004470
GO:0008081	phosphoric diester hydrolase activity	molecular_function	0.28671	1	1	54	69	17125	ENSOCUG00000011689
GO:0045619	regulation of lymphocyte differentiation	biological_process	0.28729	1	1	54	101	17125	ENSOCUG00000002802
GO:0002221	pattern recognition receptor signaling pathway	biological_process	0.289	1	1	54	95	17125	ENSOCUG00000025948
GO:0097529	myeloid leukocyte migration	biological_process	0.28916	1	1	54	105	17125	ENSOCUG00000008523
GO:0030003	cellular cation homeostasis	biological_process	0.2893	1	2	54	282	17125	ENSOCUG00000023161,ENSOCUG00000014855
GO:0019838	growth factor binding	molecular_function	0.28948	1	1	54	87	17125	ENSOCUG00000008523
GO:0033135	regulation of peptidyl-serine phosphorylation	biological_process	0.28955	1	1	54	83	17125	ENSOCUG00000024304
GO:0002758	innate immune response-activating signal transduction	biological_process	0.2897	1	1	54	96	17125	ENSOCUG00000025948
GO:0000988	transcription factor activity, protein binding	molecular_function	0.28973	1	2	54	288	17125	ENSOCUG00000004470,ENSOCUG00000010223
GO:0008514	organic anion transmembrane transporter activity	molecular_function	0.29097	1	1	54	82	17125	ENSOCUG00000011284
GO:0031929	TOR signaling	biological_process	0.2914	1	1	54	83	17125	ENSOCUG00000024304
GO:1903311	regulation of mRNA metabolic process	biological_process	0.29158	1	1	54	98	17125	ENSOCUG00000000945
GO:0010952	positive regulation of peptidase activity	biological_process	0.29355	1	1	54	100	17125	ENSOCUG00000017477
GO:0006261	DNA-dependent DNA replication	biological_process	0.29374	1	1	54	87	17125	ENSOCUG00000012620
GO:0034654	nucleobase-containing compound biosynthetic process	biological_process	0.29447	1	10	54	2421	17125	ENSOCUG00000002802,ENSOCUG00000025948,ENSOCUG00000003711,ENSOCUG00000010223,ENSOCUG00000016424,ENSOCUG00000012620,ENSOCUG00000004470,ENSOCUG00000015866,ENSOCUG00000007432,ENSOCUG00000024304
GO:0060401	cytosolic calcium ion transport	biological_process	0.29468	1	1	54	78	17125	ENSOCUG00000023161
GO:0060402	calcium ion transport into cytosol	biological_process	0.29468	1	1	54	78	17125	ENSOCUG00000023161
GO:0072330	monocarboxylic acid biosynthetic process	biological_process	0.29508	1	1	54	109	17125	ENSOCUG00000007432
GO:0002521	leukocyte differentiation	biological_process	0.29582	1	2	54	315	17125	ENSOCUG00000002802,ENSOCUG00000024304
GO:0006821	chloride transport	biological_process	0.29591	1	1	54	76	17125	ENSOCUG00000011147
GO:0035308	negative regulation of protein dephosphorylation	biological_process	0.29636	1	1	54	76	17125	ENSOCUG00000017477
GO:0019722	calcium-mediated signaling	biological_process	0.29673	1	1	54	93	17125	ENSOCUG00000014855
GO:0098562	cytoplasmic side of membrane	cellular_component	0.29707	1	1	54	84	17125	ENSOCUG00000008364
GO:0007612	learning	biological_process	0.29755	1	1	54	79	17125	ENSOCUG00000013152
GO:0043254	regulation of protein complex assembly	biological_process	0.29794	1	2	54	277	17125	ENSOCUG00000002304,ENSOCUG00000024304
GO:0044429	mitochondrial part	cellular_component	0.29867	1	2	54	433	17125	ENSOCUG00000007892,ENSOCUG00000014855
GO:0016853	isomerase activity	molecular_function	0.29873	1	1	54	112	17125	ENSOCUG00000005513
GO:0006974	cellular response to DNA damage stimulus	biological_process	0.29879	1	3	54	502	17125	ENSOCUG00000012620,ENSOCUG00000005145,ENSOCUG00000002802
GO:0071478	cellular response to radiation	biological_process	0.29969	1	1	54	102	17125	ENSOCUG00000012620
GO:0051297	centrosome organization	biological_process	0.29977	1	1	54	85	17125	ENSOCUG00000017477
GO:0051240	positive regulation of multicellular organismal process	biological_process	0.29996	1	5	54	985	17125	ENSOCUG00000017477,ENSOCUG00000008523,ENSOCUG00000015859,ENSOCUG00000011689,ENSOCUG00000007432
GO:0018210	peptidyl-threonine modification	biological_process	0.30028	1	1	54	73	17125	ENSOCUG00000017477
GO:0042592	homeostatic process	biological_process	0.3003	1	5	54	999	17125	ENSOCUG00000012620,ENSOCUG00000023161,ENSOCUG00000014855,ENSOCUG00000007432,ENSOCUG00000004890
GO:0006873	cellular ion homeostasis	biological_process	0.3004	1	2	54	290	17125	ENSOCUG00000023161,ENSOCUG00000014855
GO:0036459	ubiquitinyl hydrolase activity	molecular_function	0.30048	1	1	54	92	17125	ENSOCUG00000005073
GO:0005911	cell-cell junction	cellular_component	0.30128	1	2	54	270	17125	ENSOCUG00000015859,ENSOCUG00000003521
GO:2000026	regulation of multicellular organismal development	biological_process	0.30247	1	6	54	1160	17125	ENSOCUG00000015859,ENSOCUG00000008523,ENSOCUG00000017477,ENSOCUG00000024304,ENSOCUG00000007432,ENSOCUG00000002802
GO:0050865	regulation of cell activation	biological_process	0.30261	1	2	54	322	17125	ENSOCUG00000002802,ENSOCUG00000011284
GO:0007519	skeletal muscle tissue development	biological_process	0.30318	1	1	54	112	17125	ENSOCUG00000023161
GO:0035305	negative regulation of dephosphorylation	biological_process	0.30364	1	1	54	78	17125	ENSOCUG00000017477
GO:0097305	response to alcohol	biological_process	0.30377	1	1	54	92	17125	ENSOCUG00000017477
GO:0048534	hematopoietic or lymphoid organ development	biological_process	0.30411	1	3	54	542	17125	ENSOCUG00000024304,ENSOCUG00000002512,ENSOCUG00000002802
GO:0006109	regulation of carbohydrate metabolic process	biological_process	0.30421	1	1	54	102	17125	ENSOCUG00000007432
GO:0019219	regulation of nucleobase-containing compound metabolic process	biological_process	0.30432	1	10	54	2390	17125	ENSOCUG00000015866,ENSOCUG00000024304,ENSOCUG00000002802,ENSOCUG00000025948,ENSOCUG00000000945,ENSOCUG00000003228,ENSOCUG00000003711,ENSOCUG00000010223,ENSOCUG00000004470,ENSOCUG00000012620
GO:0019318	hexose metabolic process	biological_process	0.30484	1	1	54	121	17125	ENSOCUG00000007432
GO:0019199	transmembrane receptor protein kinase activity	molecular_function	0.30527	1	1	54	70	17125	ENSOCUG00000008523
GO:0009987	cellular process	biological_process	0.30547	1	42	54	12283	17125	ENSOCUG00000002802,ENSOCUG00000003228,ENSOCUG00000011689,ENSOCUG00000009465,ENSOCUG00000010223,ENSOCUG00000005513,ENSOCUG00000011284,ENSOCUG00000004890,ENSOCUG00000002304,ENSOCUG00000016601,ENSOCUG00000012693,ENSOCUG00000017477,ENSOCUG00000008523,ENSOCUG00000008067,ENSOCUG00000008364,ENSOCUG00000005145,ENSOCUG00000002512,ENSOCUG00000000945,ENSOCUG00000013547,ENSOCUG00000002451,ENSOCUG00000016424,…
GO:0016051	carbohydrate biosynthetic process	biological_process	0.30573	1	1	54	113	17125	ENSOCUG00000009465
GO:0051262	protein tetramerization	biological_process	0.30623	1	1	54	90	17125	ENSOCUG00000007432
GO:0035725	sodium ion transmembrane transport	biological_process	0.30638	1	1	54	78	17125	ENSOCUG00000004890
GO:0016798	hydrolase activity, acting on glycosyl bonds	molecular_function	0.30669	1	1	54	112	17125	ENSOCUG00000009465
GO:0071383	cellular response to steroid hormone stimulus	biological_process	0.30776	1	1	54	99	17125	ENSOCUG00000017477
GO:0030073	insulin secretion	biological_process	0.30871	1	1	54	95	17125	ENSOCUG00000014855
GO:0060538	skeletal muscle organ development	biological_process	0.31052	1	1	54	115	17125	ENSOCUG00000023161
GO:0071417	cellular response to organonitrogen compound	biological_process	0.31123	1	2	54	265	17125	ENSOCUG00000007964,ENSOCUG00000023161
GO:0018130	heterocycle biosynthetic process	biological_process	0.31277	1	10	54	2468	17125	ENSOCUG00000004470,ENSOCUG00000012620,ENSOCUG00000016424,ENSOCUG00000010223,ENSOCUG00000003711,ENSOCUG00000002802,ENSOCUG00000025948,ENSOCUG00000024304,ENSOCUG00000007432,ENSOCUG00000015866
GO:0007126	meiotic nuclear division	biological_process	0.31528	1	1	54	101	17125	ENSOCUG00000002802
GO:0070838	divalent metal ion transport	biological_process	0.31554	1	2	54	265	17125	ENSOCUG00000023161,ENSOCUG00000014855
GO:0072511	divalent inorganic cation transport	biological_process	0.31554	1	2	54	265	17125	ENSOCUG00000023161,ENSOCUG00000014855
GO:0019438	aromatic compound biosynthetic process	biological_process	0.31637	1	10	54	2467	17125	ENSOCUG00000002802,ENSOCUG00000025948,ENSOCUG00000003711,ENSOCUG00000010223,ENSOCUG00000016424,ENSOCUG00000004470,ENSOCUG00000012620,ENSOCUG00000015866,ENSOCUG00000007432,ENSOCUG00000024304
GO:0030902	hindbrain development	biological_process	0.3164	1	1	54	88	17125	ENSOCUG00000002419
GO:0019827	stem cell population maintenance	biological_process	0.31652	1	1	54	98	17125	ENSOCUG00000002802
GO:0051179	localization	biological_process	0.31708	1	17	54	3874	17125	ENSOCUG00000008523,ENSOCUG00000017477,ENSOCUG00000002148,ENSOCUG00000024272,ENSOCUG00000002304,ENSOCUG00000007432,ENSOCUG00000002419,ENSOCUG00000004890,ENSOCUG00000011284,ENSOCUG00000011147,ENSOCUG00000023161,ENSOCUG00000003521,ENSOCUG00000014855,ENSOCUG00000010129,ENSOCUG00000013152,ENSOCUG00000012620,ENSOCUG00000007964
GO:0005815	microtubule organizing center	cellular_component	0.31716	1	3	54	461	17125	ENSOCUG00000012620,ENSOCUG00000017477,ENSOCUG00000002304
GO:0044249	cellular biosynthetic process	biological_process	0.3178	1	14	54	3873	17125	ENSOCUG00000017477,ENSOCUG00000015866,ENSOCUG00000024304,ENSOCUG00000007432,ENSOCUG00000016424,ENSOCUG00000010223,ENSOCUG00000002451,ENSOCUG00000011284,ENSOCUG00000004470,ENSOCUG00000012620,ENSOCUG00000025948,ENSOCUG00000002802,ENSOCUG00000003711,ENSOCUG00000009465
GO:0022836	gated channel activity	molecular_function	0.31811	1	2	54	248	17125	ENSOCUG00000023161,ENSOCUG00000011147
GO:0046483	heterocycle metabolic process	biological_process	0.3194	1	14	54	3621	17125	ENSOCUG00000016424,ENSOCUG00000010223,ENSOCUG00000004470,ENSOCUG00000012620,ENSOCUG00000003228,ENSOCUG00000000945,ENSOCUG00000002802,ENSOCUG00000025948,ENSOCUG00000003711,ENSOCUG00000017477,ENSOCUG00000005145,ENSOCUG00000015866,ENSOCUG00000024304,ENSOCUG00000007432
GO:0030595	leukocyte chemotaxis	biological_process	0.31976	1	1	54	119	17125	ENSOCUG00000008523
GO:0045766	positive regulation of angiogenesis	biological_process	0.31989	1	1	54	103	17125	ENSOCUG00000008523
GO:0031023	microtubule organizing center organization	biological_process	0.32101	1	1	54	89	17125	ENSOCUG00000017477
GO:0001525	angiogenesis	biological_process	0.32286	1	2	54	300	17125	ENSOCUG00000008523,ENSOCUG00000017477
GO:0032869	cellular response to insulin stimulus	biological_process	0.32292	1	1	54	99	17125	ENSOCUG00000007964
GO:0055065	metal ion homeostasis	biological_process	0.32295	1	2	54	300	17125	ENSOCUG00000023161,ENSOCUG00000014855
GO:0031461	cullin-RING ubiquitin ligase complex	cellular_component	0.32348	1	1	54	97	17125	ENSOCUG00000004470
GO:0002218	activation of innate immune response	biological_process	0.32355	1	1	54	110	17125	ENSOCUG00000025948
GO:0048870	cell motility	biological_process	0.32358	1	5	54	936	17125	ENSOCUG00000024272,ENSOCUG00000002419,ENSOCUG00000013152,ENSOCUG00000008523,ENSOCUG00000017477
GO:0051674	localization of cell	biological_process	0.32358	1	5	54	936	17125	ENSOCUG00000008523,ENSOCUG00000013152,ENSOCUG00000017477,ENSOCUG00000024272,ENSOCUG00000002419
GO:0030029	actin filament-based process	biological_process	0.3237	1	3	54	460	17125	ENSOCUG00000012693,ENSOCUG00000009939,ENSOCUG00000017477
GO:0061134	peptidase regulator activity	molecular_function	0.32379	1	1	54	130	17125	ENSOCUG00000025948
GO:0098727	maintenance of cell number	biological_process	0.32482	1	1	54	100	17125	ENSOCUG00000002802
GO:1903046	meiotic cell cycle process	biological_process	0.32508	1	1	54	105	17125	ENSOCUG00000002802
GO:0002274	myeloid leukocyte activation	biological_process	0.32549	1	1	54	117	17125	ENSOCUG00000011284
GO:0000910	cytokinesis	biological_process	0.32585	1	1	54	89	17125	ENSOCUG00000003521
GO:0032273	positive regulation of protein polymerization	biological_process	0.32711	1	1	54	95	17125	ENSOCUG00000002304
GO:0044451	nucleoplasm part	cellular_component	0.32755	1	4	54	755	17125	ENSOCUG00000007892,ENSOCUG00000012620,ENSOCUG00000002802,ENSOCUG00000003711
GO:0005654	nucleoplasm	cellular_component	0.32758	1	9	54	1940	17125	ENSOCUG00000017195,ENSOCUG00000015866,ENSOCUG00000002148,ENSOCUG00000013547,ENSOCUG00000003711,ENSOCUG00000002802,ENSOCUG00000012620,ENSOCUG00000005513,ENSOCUG00000007892
GO:0006807	nitrogen compound metabolic process	biological_process	0.32762	1	16	54	4529	17125	ENSOCUG00000010223,ENSOCUG00000011284,ENSOCUG00000003228,ENSOCUG00000002802,ENSOCUG00000017477,ENSOCUG00000005145,ENSOCUG00000007432,ENSOCUG00000016424,ENSOCUG00000002451,ENSOCUG00000012620,ENSOCUG00000004470,ENSOCUG00000000945,ENSOCUG00000025948,ENSOCUG00000003711,ENSOCUG00000015866,ENSOCUG00000024304
GO:0007568	aging	biological_process	0.32817	1	1	54	105	17125	ENSOCUG00000012620
GO:0000793	condensed chromosome	cellular_component	0.32881	1	1	54	104	17125	ENSOCUG00000002802
GO:0006725	cellular aromatic compound metabolic process	biological_process	0.32908	1	14	54	3637	17125	ENSOCUG00000004470,ENSOCUG00000012620,ENSOCUG00000016424,ENSOCUG00000010223,ENSOCUG00000003711,ENSOCUG00000000945,ENSOCUG00000003228,ENSOCUG00000025948,ENSOCUG00000002802,ENSOCUG00000005145,ENSOCUG00000017477,ENSOCUG00000024304,ENSOCUG00000007432,ENSOCUG00000015866
GO:0016787	hydrolase activity	molecular_function	0.33092	1	9	54	2069	17125	ENSOCUG00000015866,ENSOCUG00000016601,ENSOCUG00000008364,ENSOCUG00000005073,ENSOCUG00000011689,ENSOCUG00000009465,ENSOCUG00000016424,ENSOCUG00000013152,ENSOCUG00000012620
GO:0044428	nuclear part	cellular_component	0.3319	1	12	54	2766	17125	ENSOCUG00000012620,ENSOCUG00000005513,ENSOCUG00000010223,ENSOCUG00000007892,ENSOCUG00000013547,ENSOCUG00000003711,ENSOCUG00000011689,ENSOCUG00000002802,ENSOCUG00000002148,ENSOCUG00000017195,ENSOCUG00000002304,ENSOCUG00000015866
GO:0051252	regulation of RNA metabolic process	biological_process	0.33283	1	9	54	2199	17125	ENSOCUG00000024304,ENSOCUG00000015866,ENSOCUG00000003711,ENSOCUG00000025948,ENSOCUG00000002802,ENSOCUG00000000945,ENSOCUG00000003228,ENSOCUG00000004470,ENSOCUG00000010223
GO:1902532	negative regulation of intracellular signal transduction	biological_process	0.33312	1	2	54	324	17125	ENSOCUG00000024304,ENSOCUG00000011689
GO:0006464	cellular protein modification process	biological_process	0.33414	1	12	54	2682	17125	ENSOCUG00000024304,ENSOCUG00000016601,ENSOCUG00000015859,ENSOCUG00000008523,ENSOCUG00000008067,ENSOCUG00000005073,ENSOCUG00000008364,ENSOCUG00000017477,ENSOCUG00000003228,ENSOCUG00000025948,ENSOCUG00000016777,ENSOCUG00000005513
GO:0036211	protein modification process	biological_process	0.33414	1	12	54	2682	17125	ENSOCUG00000017477,ENSOCUG00000008067,ENSOCUG00000008523,ENSOCUG00000005073,ENSOCUG00000008364,ENSOCUG00000015859,ENSOCUG00000016601,ENSOCUG00000024304,ENSOCUG00000005513,ENSOCUG00000016777,ENSOCUG00000025948,ENSOCUG00000003228
GO:0046883	regulation of hormone secretion	biological_process	0.33446	1	1	54	118	17125	ENSOCUG00000014855
GO:1904018	positive regulation of vasculature development	biological_process	0.33512	1	1	54	110	17125	ENSOCUG00000008523
GO:0050778	positive regulation of immune response	biological_process	0.33582	1	2	54	330	17125	ENSOCUG00000011689,ENSOCUG00000025948
GO:0035265	organ growth	biological_process	0.33614	1	1	54	85	17125	ENSOCUG00000007432
GO:0051017	actin filament bundle assembly	biological_process	0.33707	1	1	54	91	17125	ENSOCUG00000017477
GO:0009117	nucleotide metabolic process	biological_process	0.33713	1	2	54	368	17125	ENSOCUG00000016424,ENSOCUG00000007432
GO:0048513	organ development	biological_process	0.33716	1	9	54	1969	17125	ENSOCUG00000002802,ENSOCUG00000002512,ENSOCUG00000023161,ENSOCUG00000024304,ENSOCUG00000007432,ENSOCUG00000002419,ENSOCUG00000015866,ENSOCUG00000015859,ENSOCUG00000017477
GO:0016579	protein deubiquitination	biological_process	0.33749	1	1	54	107	17125	ENSOCUG00000005073
GO:0061572	actin filament bundle organization	biological_process	0.33769	1	1	54	92	17125	ENSOCUG00000017477
GO:0046907	intracellular transport	biological_process	0.33818	1	5	54	997	17125	ENSOCUG00000002148,ENSOCUG00000014855,ENSOCUG00000023161,ENSOCUG00000003521,ENSOCUG00000002304
GO:0005634	nucleus	cellular_component	0.3399	1	17	54	4359	17125	ENSOCUG00000004470,ENSOCUG00000012620,ENSOCUG00000003711,ENSOCUG00000013547,ENSOCUG00000015866,ENSOCUG00000005513,ENSOCUG00000007892,ENSOCUG00000010223,ENSOCUG00000014292,ENSOCUG00000009465,ENSOCUG00000002802,ENSOCUG00000011689,ENSOCUG00000003228,ENSOCUG00000002148,ENSOCUG00000002304,ENSOCUG00000007432,ENSOCUG00000017195
GO:0001666	response to hypoxia	biological_process	0.34038	1	1	54	108	17125	ENSOCUG00000023161
GO:0036293	response to decreased oxygen levels	biological_process	0.34038	1	1	54	108	17125	ENSOCUG00000023161
GO:0006753	nucleoside phosphate metabolic process	biological_process	0.34143	1	2	54	372	17125	ENSOCUG00000016424,ENSOCUG00000007432
GO:0048015	phosphatidylinositol-mediated signaling	biological_process	0.34181	1	1	54	98	17125	ENSOCUG00000008523
GO:1901362	organic cyclic compound biosynthetic process	biological_process	0.34188	1	10	54	2535	17125	ENSOCUG00000007432,ENSOCUG00000024304,ENSOCUG00000015866,ENSOCUG00000003711,ENSOCUG00000002802,ENSOCUG00000025948,ENSOCUG00000004470,ENSOCUG00000012620,ENSOCUG00000010223,ENSOCUG00000016424
GO:0003714	transcription corepressor activity	molecular_function	0.34218	1	1	54	108	17125	ENSOCUG00000010223
GO:0050851	antigen receptor-mediated signaling pathway	biological_process	0.34293	1	1	54	91	17125	ENSOCUG00000011689
GO:0043902	positive regulation of multi-organism process	biological_process	0.34295	1	1	54	113	17125	ENSOCUG00000002148
GO:2000021	regulation of ion homeostasis	biological_process	0.34357	1	1	54	104	17125	ENSOCUG00000023161
GO:0005743	mitochondrial inner membrane	cellular_component	0.34471	1	1	54	179	17125	ENSOCUG00000014855
GO:0044260	cellular macromolecule metabolic process	biological_process	0.34478	1	22	54	6037	17125	ENSOCUG00000017477,ENSOCUG00000005145,ENSOCUG00000008067,ENSOCUG00000005073,ENSOCUG00000008523,ENSOCUG00000008364,ENSOCUG00000016601,ENSOCUG00000010223,ENSOCUG00000005513,ENSOCUG00000003228,ENSOCUG00000002802,ENSOCUG00000009465,ENSOCUG00000015859,ENSOCUG00000015866,ENSOCUG00000024304,ENSOCUG00000002451,ENSOCUG00000016777,ENSOCUG00000012620,ENSOCUG00000004470,ENSOCUG00000000945,ENSOCUG00000025948,…
GO:0002520	immune system development	biological_process	0.34499	1	3	54	579	17125	ENSOCUG00000002802,ENSOCUG00000002512,ENSOCUG00000024304
GO:0016054	organic acid catabolic process	biological_process	0.34539	1	1	54	118	17125	ENSOCUG00000007432
GO:0046395	carboxylic acid catabolic process	biological_process	0.34539	1	1	54	118	17125	ENSOCUG00000007432
GO:0015850	organic hydroxy compound transport	biological_process	0.34607	1	1	54	124	17125	ENSOCUG00000002148
GO:0009725	response to hormone	biological_process	0.34618	1	2	54	327	17125	ENSOCUG00000017477,ENSOCUG00000007964
GO:0048017	inositol lipid-mediated signaling	biological_process	0.3465	1	1	54	99	17125	ENSOCUG00000008523
GO:0004518	nuclease activity	molecular_function	0.34848	1	1	54	132	17125	ENSOCUG00000012620
GO:0030072	peptide hormone secretion	biological_process	0.34871	1	1	54	121	17125	ENSOCUG00000014855
GO:0010634	positive regulation of epithelial cell migration	biological_process	0.35048	1	1	54	98	17125	ENSOCUG00000017477
GO:0043903	regulation of symbiosis, encompassing mutualism through parasitism	biological_process	0.35072	1	1	54	135	17125	ENSOCUG00000002148
GO:0005996	monosaccharide metabolic process	biological_process	0.3512	1	1	54	135	17125	ENSOCUG00000007432
GO:0071103	DNA conformation change	biological_process	0.35215	1	1	54	128	17125	ENSOCUG00000012620
GO:0022618	ribonucleoprotein complex assembly	biological_process	0.35268	1	1	54	136	17125	ENSOCUG00000000945
GO:1901681	sulfur compound binding	molecular_function	0.35275	1	1	54	110	17125	ENSOCUG00000002419
GO:0051173	positive regulation of nitrogen compound metabolic process	biological_process	0.35289	1	6	54	1325	17125	ENSOCUG00000012620,ENSOCUG00000004470,ENSOCUG00000017477,ENSOCUG00000003711,ENSOCUG00000025948,ENSOCUG00000015866
GO:0033267	axon part	cellular_component	0.35325	1	1	54	98	17125	ENSOCUG00000003521
GO:0002429	immune response-activating cell surface receptor signaling pathway	biological_process	0.35408	1	1	54	100	17125	ENSOCUG00000011689
GO:0051321	meiotic cell cycle	biological_process	0.35483	1	1	54	116	17125	ENSOCUG00000002802
GO:0005198	structural molecule activity	molecular_function	0.35548	1	2	54	693	17125	ENSOCUG00000024272,ENSOCUG00000003521
GO:0003779	actin binding	molecular_function	0.3559	1	2	54	274	17125	ENSOCUG00000002251,ENSOCUG00000024272
GO:0044242	cellular lipid catabolic process	biological_process	0.3563	1	1	54	124	17125	ENSOCUG00000007432
GO:0002790	peptide secretion	biological_process	0.35674	1	1	54	125	17125	ENSOCUG00000014855
GO:0015081	sodium ion transmembrane transporter activity	molecular_function	0.35692	1	1	54	99	17125	ENSOCUG00000004890
GO:0071702	organic substance transport	biological_process	0.35717	1	6	54	1341	17125	ENSOCUG00000014855,ENSOCUG00000002148,ENSOCUG00000011284,ENSOCUG00000013152,ENSOCUG00000003521,ENSOCUG00000002304
GO:0048646	anatomical structure formation involved in morphogenesis	biological_process	0.35732	1	4	54	765	17125	ENSOCUG00000017477,ENSOCUG00000009939,ENSOCUG00000008523,ENSOCUG00000012693
GO:0070482	response to oxygen levels	biological_process	0.35772	1	1	54	117	17125	ENSOCUG00000023161
GO:0048639	positive regulation of developmental growth	biological_process	0.3596	1	1	54	106	17125	ENSOCUG00000007432
GO:0042180	cellular ketone metabolic process	biological_process	0.3604	1	1	54	137	17125	ENSOCUG00000007432
GO:0040007	growth	biological_process	0.36106	1	3	54	552	17125	ENSOCUG00000012620,ENSOCUG00000002148,ENSOCUG00000007432
GO:0006996	organelle organization	biological_process	0.36148	1	10	54	2233	17125	ENSOCUG00000015866,ENSOCUG00000024272,ENSOCUG00000024304,ENSOCUG00000012693,ENSOCUG00000002304,ENSOCUG00000017477,ENSOCUG00000003521,ENSOCUG00000002802,ENSOCUG00000009939,ENSOCUG00000012620
GO:0010594	regulation of endothelial cell migration	biological_process	0.36229	1	1	54	107	17125	ENSOCUG00000017477
GO:0030001	metal ion transport	biological_process	0.36293	1	3	54	527	17125	ENSOCUG00000004890,ENSOCUG00000023161,ENSOCUG00000014855
GO:0032868	response to insulin	biological_process	0.3637	1	1	54	120	17125	ENSOCUG00000007964
GO:0009058	biosynthetic process	biological_process	0.36413	1	14	54	4008	17125	ENSOCUG00000009465,ENSOCUG00000003711,ENSOCUG00000002802,ENSOCUG00000025948,ENSOCUG00000011284,ENSOCUG00000004470,ENSOCUG00000012620,ENSOCUG00000016424,ENSOCUG00000010223,ENSOCUG00000002451,ENSOCUG00000024304,ENSOCUG00000007432,ENSOCUG00000015866,ENSOCUG00000017477
GO:0070646	protein modification by small protein removal	biological_process	0.36424	1	1	54	119	17125	ENSOCUG00000005073
GO:0001934	positive regulation of protein phosphorylation	biological_process	0.36432	1	3	54	560	17125	ENSOCUG00000017477,ENSOCUG00000008523,ENSOCUG00000024304
GO:0033993	response to lipid	biological_process	0.3644	1	2	54	356	17125	ENSOCUG00000025948,ENSOCUG00000017477
GO:0032845	negative regulation of homeostatic process	biological_process	0.36443	1	1	54	108	17125	ENSOCUG00000023161
GO:0009952	anterior/posterior pattern specification	biological_process	0.36638	1	1	54	148	17125	ENSOCUG00000015866
GO:0007417	central nervous system development	biological_process	0.3683	1	3	54	501	17125	ENSOCUG00000002802,ENSOCUG00000015866,ENSOCUG00000002419
GO:0016323	basolateral plasma membrane	cellular_component	0.36886	1	1	54	108	17125	ENSOCUG00000003521
GO:0016482	cytoplasmic transport	biological_process	0.36913	1	3	54	559	17125	ENSOCUG00000014855,ENSOCUG00000023161,ENSOCUG00000003521
GO:1901360	organic cyclic compound metabolic process	biological_process	0.36924	1	14	54	3758	17125	ENSOCUG00000003228,ENSOCUG00000000945,ENSOCUG00000002802,ENSOCUG00000025948,ENSOCUG00000003711,ENSOCUG00000016424,ENSOCUG00000010223,ENSOCUG00000012620,ENSOCUG00000004470,ENSOCUG00000015866,ENSOCUG00000024304,ENSOCUG00000007432,ENSOCUG00000017477,ENSOCUG00000005145
GO:0043406	positive regulation of MAP kinase activity	biological_process	0.36924	1	1	54	109	17125	ENSOCUG00000008523
GO:0033043	regulation of organelle organization	biological_process	0.36931	1	4	54	778	17125	ENSOCUG00000002304,ENSOCUG00000024304,ENSOCUG00000024272,ENSOCUG00000017477
GO:0050790	regulation of catalytic activity	biological_process	0.36943	1	6	54	1315	17125	ENSOCUG00000025948,ENSOCUG00000007432,ENSOCUG00000024304,ENSOCUG00000017477,ENSOCUG00000008523,ENSOCUG00000012620
GO:0009615	response to virus	biological_process	0.37063	1	1	54	164	17125	ENSOCUG00000024378
GO:0032496	response to lipopolysaccharide	biological_process	0.37097	1	1	54	136	17125	ENSOCUG00000025948
GO:0022843	voltage-gated cation channel activity	molecular_function	0.37115	1	1	54	108	17125	ENSOCUG00000023161
GO:0007204	positive regulation of cytosolic calcium ion concentration	biological_process	0.37232	1	1	54	113	17125	ENSOCUG00000023161
GO:0046649	lymphocyte activation	biological_process	0.37292	1	2	54	388	17125	ENSOCUG00000024304,ENSOCUG00000002802
GO:0071826	ribonucleoprotein complex subunit organization	biological_process	0.37302	1	1	54	145	17125	ENSOCUG00000000945
GO:0071375	cellular response to peptide hormone stimulus	biological_process	0.37304	1	1	54	120	17125	ENSOCUG00000007964
GO:0050714	positive regulation of protein secretion	biological_process	0.37358	1	1	54	136	17125	ENSOCUG00000014855
GO:0002768	immune response-regulating cell surface receptor signaling pathway	biological_process	0.37433	1	1	54	111	17125	ENSOCUG00000011689
GO:0021543	pallium development	biological_process	0.37564	1	1	54	95	17125	ENSOCUG00000002419
GO:1901981	phosphatidylinositol phosphate binding	molecular_function	0.37627	1	1	54	103	17125	ENSOCUG00000002148
GO:0048878	chemical homeostasis	biological_process	0.37641	1	3	54	586	17125	ENSOCUG00000023161,ENSOCUG00000014855,ENSOCUG00000004890
GO:0044237	cellular metabolic process	biological_process	0.37649	1	26	54	7349	17125	ENSOCUG00000004470,ENSOCUG00000016777,ENSOCUG00000012620,ENSOCUG00000002451,ENSOCUG00000016424,ENSOCUG00000003711,ENSOCUG00000025948,ENSOCUG00000000945,ENSOCUG00000015859,ENSOCUG00000024304,ENSOCUG00000015866,ENSOCUG00000005513,ENSOCUG00000011284,ENSOCUG00000010223,ENSOCUG00000009465,ENSOCUG00000002802,ENSOCUG00000003228,ENSOCUG00000005073,ENSOCUG00000008067,ENSOCUG00000008523,ENSOCUG00000008364,…
GO:0042593	glucose homeostasis	biological_process	0.37761	1	1	54	120	17125	ENSOCUG00000014855
GO:0016874	ligase activity	molecular_function	0.37798	1	1	54	115	17125	ENSOCUG00000007432
GO:0051130	positive regulation of cellular component organization	biological_process	0.37834	1	4	54	782	17125	ENSOCUG00000024304,ENSOCUG00000002304,ENSOCUG00000017477,ENSOCUG00000013152
GO:0002237	response to molecule of bacterial origin	biological_process	0.37881	1	1	54	146	17125	ENSOCUG00000025948
GO:0033500	carbohydrate homeostasis	biological_process	0.3791	1	1	54	121	17125	ENSOCUG00000014855
GO:0005694	chromosome	cellular_component	0.37918	1	3	54	649	17125	ENSOCUG00000012620,ENSOCUG00000002802,ENSOCUG00000015866
GO:0019637	organophosphate metabolic process	biological_process	0.3819	1	3	54	646	17125	ENSOCUG00000016424,ENSOCUG00000008523,ENSOCUG00000007432
GO:0090304	nucleic acid metabolic process	biological_process	0.3831	1	12	54	3180	17125	ENSOCUG00000000945,ENSOCUG00000003228,ENSOCUG00000002802,ENSOCUG00000025948,ENSOCUG00000003711,ENSOCUG00000010223,ENSOCUG00000012620,ENSOCUG00000004470,ENSOCUG00000015866,ENSOCUG00000024304,ENSOCUG00000017477,ENSOCUG00000005145
GO:0015833	peptide transport	biological_process	0.38421	1	1	54	138	17125	ENSOCUG00000014855
GO:0042802	identical protein binding	molecular_function	0.38454	1	5	54	1111	17125	ENSOCUG00000012620,ENSOCUG00000010223,ENSOCUG00000011147,ENSOCUG00000014855,ENSOCUG00000007432
GO:0005802	trans-Golgi network	cellular_component	0.38466	1	1	54	111	17125	ENSOCUG00000002148
GO:0055086	nucleobase-containing small molecule metabolic process	biological_process	0.38548	1	2	54	404	17125	ENSOCUG00000016424,ENSOCUG00000007432
GO:0036464	cytoplasmic ribonucleoprotein granule	cellular_component	0.38588	1	1	54	127	17125	ENSOCUG00000017477
GO:0090305	nucleic acid phosphodiester bond hydrolysis	biological_process	0.38592	1	1	54	147	17125	ENSOCUG00000012620
GO:0043412	macromolecule modification	biological_process	0.38649	1	12	54	2808	17125	ENSOCUG00000015859,ENSOCUG00000005073,ENSOCUG00000008067,ENSOCUG00000008523,ENSOCUG00000008364,ENSOCUG00000017477,ENSOCUG00000024304,ENSOCUG00000016601,ENSOCUG00000005513,ENSOCUG00000016777,ENSOCUG00000003228,ENSOCUG00000025948
GO:0030217	T cell differentiation	biological_process	0.38713	1	1	54	150	17125	ENSOCUG00000002802
GO:0043270	positive regulation of ion transport	biological_process	0.3877	1	1	54	124	17125	ENSOCUG00000013152
GO:0045089	positive regulation of innate immune response	biological_process	0.38779	1	1	54	139	17125	ENSOCUG00000025948
GO:0001932	regulation of protein phosphorylation	biological_process	0.38876	1	4	54	835	17125	ENSOCUG00000008523,ENSOCUG00000008067,ENSOCUG00000017477,ENSOCUG00000024304
GO:0070925	organelle assembly	biological_process	0.3889	1	2	54	352	17125	ENSOCUG00000012693,ENSOCUG00000009939
GO:1901699	cellular response to nitrogen compound	biological_process	0.39098	1	2	54	324	17125	ENSOCUG00000007964,ENSOCUG00000023161
GO:0005829	cytosol	cellular_component	0.39117	1	9	54	2018	17125	ENSOCUG00000017477,ENSOCUG00000002148,ENSOCUG00000015859,ENSOCUG00000010223,ENSOCUG00000004470,ENSOCUG00000002802,ENSOCUG00000011689,ENSOCUG00000007964,ENSOCUG00000003711
GO:0042327	positive regulation of phosphorylation	biological_process	0.39202	1	3	54	587	17125	ENSOCUG00000017477,ENSOCUG00000008523,ENSOCUG00000024304
GO:0015698	inorganic anion transport	biological_process	0.3922	1	1	54	117	17125	ENSOCUG00000011147
GO:0055082	cellular chemical homeostasis	biological_process	0.3928	1	2	54	352	17125	ENSOCUG00000023161,ENSOCUG00000014855
GO:0006259	DNA metabolic process	biological_process	0.39346	1	3	54	607	17125	ENSOCUG00000012620,ENSOCUG00000005145,ENSOCUG00000002802
GO:0009167	purine ribonucleoside monophosphate metabolic process	biological_process	0.39421	1	1	54	172	17125	ENSOCUG00000016424
GO:0043492	ATPase activity, coupled to movement of substances	molecular_function	0.39434	1	1	54	105	17125	ENSOCUG00000013152
GO:0019866	organelle inner membrane	cellular_component	0.3944	1	1	54	201	17125	ENSOCUG00000014855
GO:0005856	cytoskeleton	cellular_component	0.39454	1	6	54	1249	17125	ENSOCUG00000017477,ENSOCUG00000008364,ENSOCUG00000008523,ENSOCUG00000012620,ENSOCUG00000002304,ENSOCUG00000012693
GO:0009126	purine nucleoside monophosphate metabolic process	biological_process	0.39481	1	1	54	173	17125	ENSOCUG00000016424
GO:0005925	focal adhesion	cellular_component	0.39487	1	1	54	108	17125	ENSOCUG00000004470
GO:0021953	central nervous system neuron differentiation	biological_process	0.39539	1	1	54	126	17125	ENSOCUG00000002419
GO:0048545	response to steroid hormone	biological_process	0.3978	1	1	54	140	17125	ENSOCUG00000017477
GO:0010468	regulation of gene expression	biological_process	0.39863	1	10	54	2570	17125	ENSOCUG00000017477,ENSOCUG00000015866,ENSOCUG00000007432,ENSOCUG00000024304,ENSOCUG00000004470,ENSOCUG00000002802,ENSOCUG00000025948,ENSOCUG00000003228,ENSOCUG00000000945,ENSOCUG00000003711
GO:0042113	B cell activation	biological_process	0.3989	1	1	54	137	17125	ENSOCUG00000024304
GO:0010921	regulation of phosphatase activity	biological_process	0.3993	1	1	54	114	17125	ENSOCUG00000017477
GO:0007507	heart development	biological_process	0.39932	1	2	54	332	17125	ENSOCUG00000007432,ENSOCUG00000023161
GO:0014070	response to organic cyclic compound	biological_process	0.39942	1	2	54	357	17125	ENSOCUG00000017477,ENSOCUG00000023161
GO:0035770	ribonucleoprotein granule	cellular_component	0.39998	1	1	54	135	17125	ENSOCUG00000017477
GO:0005924	cell-substrate adherens junction	cellular_component	0.40031	1	1	54	110	17125	ENSOCUG00000004470
GO:0006814	sodium ion transport	biological_process	0.40073	1	1	54	112	17125	ENSOCUG00000004890
GO:0007249	I-kappaB kinase/NF-kappaB signaling	biological_process	0.4009	1	1	54	149	17125	ENSOCUG00000017477
GO:0071705	nitrogen compound transport	biological_process	0.40114	1	2	54	376	17125	ENSOCUG00000011284,ENSOCUG00000014855
GO:0009161	ribonucleoside monophosphate metabolic process	biological_process	0.40444	1	1	54	179	17125	ENSOCUG00000016424
GO:0080090	regulation of primary metabolic process	biological_process	0.40503	1	14	54	3643	17125	ENSOCUG00000008067,ENSOCUG00000008523,ENSOCUG00000017477,ENSOCUG00000007432,ENSOCUG00000024304,ENSOCUG00000015866,ENSOCUG00000004470,ENSOCUG00000012620,ENSOCUG00000010223,ENSOCUG00000003711,ENSOCUG00000002802,ENSOCUG00000025948,ENSOCUG00000000945,ENSOCUG00000003228
GO:0042393	histone binding	molecular_function	0.40794	1	1	54	119	17125	ENSOCUG00000015866
GO:0031330	negative regulation of cellular catabolic process	biological_process	0.40836	1	1	54	140	17125	ENSOCUG00000007432
GO:0015276	ligand-gated ion channel activity	molecular_function	0.40982	1	1	54	110	17125	ENSOCUG00000023161
GO:0022834	ligand-gated channel activity	molecular_function	0.40982	1	1	54	110	17125	ENSOCUG00000023161
GO:0046879	hormone secretion	biological_process	0.41063	1	1	54	154	17125	ENSOCUG00000014855
GO:0030055	cell-substrate junction	cellular_component	0.41268	1	1	54	114	17125	ENSOCUG00000004470
GO:0031327	negative regulation of cellular biosynthetic process	biological_process	0.41286	1	4	54	937	17125	ENSOCUG00000010223,ENSOCUG00000017477,ENSOCUG00000024304,ENSOCUG00000015866
GO:0000375	RNA splicing, via transesterification reactions	biological_process	0.41415	1	1	54	183	17125	ENSOCUG00000000945
GO:0000377	RNA splicing, via transesterification reactions with bulged adenosine as nucleophile	biological_process	0.41415	1	1	54	183	17125	ENSOCUG00000000945
GO:0000398	mRNA splicing, via spliceosome	biological_process	0.41415	1	1	54	183	17125	ENSOCUG00000000945
GO:0051480	cytosolic calcium ion homeostasis	biological_process	0.41496	1	1	54	129	17125	ENSOCUG00000023161
GO:0030855	epithelial cell differentiation	biological_process	0.41577	1	2	54	386	17125	ENSOCUG00000017477,ENSOCUG00000015859
GO:0010243	response to organonitrogen compound	biological_process	0.41676	1	2	54	345	17125	ENSOCUG00000007964,ENSOCUG00000023161
GO:0044087	regulation of cellular component biogenesis	biological_process	0.41708	1	3	54	571	17125	ENSOCUG00000002304,ENSOCUG00000024304,ENSOCUG00000017477
GO:0032879	regulation of localization	biological_process	0.41965	1	7	54	1578	17125	ENSOCUG00000007432,ENSOCUG00000024272,ENSOCUG00000008523,ENSOCUG00000013152,ENSOCUG00000023161,ENSOCUG00000014855,ENSOCUG00000017477
GO:0042886	amide transport	biological_process	0.42126	1	1	54	155	17125	ENSOCUG00000014855
GO:0043542	endothelial cell migration	biological_process	0.42229	1	1	54	135	17125	ENSOCUG00000017477
GO:0034599	cellular response to oxidative stress	biological_process	0.42232	1	1	54	151	17125	ENSOCUG00000002802
GO:0048518	positive regulation of biological process	biological_process	0.42302	1	15	54	3701	17125	ENSOCUG00000012620,ENSOCUG00000004470,ENSOCUG00000013152,ENSOCUG00000025948,ENSOCUG00000011689,ENSOCUG00000003711,ENSOCUG00000014855,ENSOCUG00000017477,ENSOCUG00000002148,ENSOCUG00000008523,ENSOCUG00000015859,ENSOCUG00000015866,ENSOCUG00000007432,ENSOCUG00000002304,ENSOCUG00000024304
GO:0009890	negative regulation of biosynthetic process	biological_process	0.42404	1	4	54	954	17125	ENSOCUG00000015866,ENSOCUG00000024304,ENSOCUG00000010223,ENSOCUG00000017477
GO:0009914	hormone transport	biological_process	0.42437	1	1	54	160	17125	ENSOCUG00000014855
GO:0060348	bone development	biological_process	0.42476	1	1	54	140	17125	ENSOCUG00000023161
GO:0043434	response to peptide hormone	biological_process	0.42553	1	1	54	147	17125	ENSOCUG00000007964
GO:0009123	nucleoside monophosphate metabolic process	biological_process	0.42624	1	1	54	194	17125	ENSOCUG00000016424
GO:0030258	lipid modification	biological_process	0.42671	1	1	54	139	17125	ENSOCUG00000007432
GO:0016053	organic acid biosynthetic process	biological_process	0.4275	1	1	54	167	17125	ENSOCUG00000007432
GO:0046394	carboxylic acid biosynthetic process	biological_process	0.4275	1	1	54	167	17125	ENSOCUG00000007432
GO:0050776	regulation of immune response	biological_process	0.42809	1	2	54	416	17125	ENSOCUG00000011689,ENSOCUG00000025948
GO:0044282	small molecule catabolic process	biological_process	0.42958	1	1	54	160	17125	ENSOCUG00000007432
GO:0060326	cell chemotaxis	biological_process	0.4303	1	1	54	180	17125	ENSOCUG00000008523
GO:0031965	nuclear membrane	cellular_component	0.43037	1	1	54	141	17125	ENSOCUG00000011689
GO:0050863	regulation of T cell activation	biological_process	0.43215	1	1	54	183	17125	ENSOCUG00000002802
GO:0031323	regulation of cellular metabolic process	biological_process	0.43241	1	14	54	3697	17125	ENSOCUG00000003228,ENSOCUG00000000945,ENSOCUG00000002802,ENSOCUG00000025948,ENSOCUG00000003711,ENSOCUG00000010223,ENSOCUG00000012620,ENSOCUG00000004470,ENSOCUG00000015866,ENSOCUG00000024304,ENSOCUG00000007432,ENSOCUG00000017477,ENSOCUG00000008523,ENSOCUG00000008067
GO:1902105	regulation of leukocyte differentiation	biological_process	0.43388	1	1	54	172	17125	ENSOCUG00000002802
GO:0050662	coenzyme binding	molecular_function	0.43411	1	1	54	148	17125	ENSOCUG00000002419
GO:0048514	blood vessel morphogenesis	biological_process	0.43423	1	2	54	367	17125	ENSOCUG00000017477,ENSOCUG00000008523
GO:0019058	viral life cycle	biological_process	0.43439	1	1	54	169	17125	ENSOCUG00000017477
GO:0045088	regulation of innate immune response	biological_process	0.43513	1	1	54	166	17125	ENSOCUG00000025948
GO:0040011	locomotion	biological_process	0.4355	1	5	54	1076	17125	ENSOCUG00000017477,ENSOCUG00000013152,ENSOCUG00000008523,ENSOCUG00000002419,ENSOCUG00000024272
GO:0098813	nuclear chromosome segregation	biological_process	0.43567	1	1	54	157	17125	ENSOCUG00000002802
GO:0051054	positive regulation of DNA metabolic process	biological_process	0.43573	1	1	54	140	17125	ENSOCUG00000012620
GO:0035304	regulation of protein dephosphorylation	biological_process	0.43579	1	1	54	131	17125	ENSOCUG00000017477
GO:0006357	regulation of transcription from RNA polymerase II promoter	biological_process	0.43662	1	5	54	1201	17125	ENSOCUG00000003711,ENSOCUG00000024304,ENSOCUG00000025948,ENSOCUG00000015866,ENSOCUG00000004470
GO:0019904	protein domain specific binding	molecular_function	0.43683	1	2	54	357	17125	ENSOCUG00000009939,ENSOCUG00000002148
GO:0003713	transcription coactivator activity	molecular_function	0.43755	1	1	54	155	17125	ENSOCUG00000004470
GO:0016758	transferase activity, transferring hexosyl groups	molecular_function	0.43772	1	1	54	182	17125	ENSOCUG00000009465
GO:0031301	integral component of organelle membrane	cellular_component	0.4392	1	1	54	172	17125	ENSOCUG00000014855
GO:0060255	regulation of macromolecule metabolic process	biological_process	0.4406	1	14	54	3707	17125	ENSOCUG00000000945,ENSOCUG00000003228,ENSOCUG00000002802,ENSOCUG00000025948,ENSOCUG00000003711,ENSOCUG00000010223,ENSOCUG00000012620,ENSOCUG00000004470,ENSOCUG00000015866,ENSOCUG00000024304,ENSOCUG00000007432,ENSOCUG00000017477,ENSOCUG00000008067,ENSOCUG00000008523
GO:0009416	response to light stimulus	biological_process	0.44073	1	1	54	168	17125	ENSOCUG00000012620
GO:0035556	intracellular signal transduction	biological_process	0.44096	1	7	54	1569	17125	ENSOCUG00000017477,ENSOCUG00000014855,ENSOCUG00000015859,ENSOCUG00000008523,ENSOCUG00000011689,ENSOCUG00000025948,ENSOCUG00000024304
GO:0019901	protein kinase binding	molecular_function	0.44189	1	2	54	369	17125	ENSOCUG00000025948,ENSOCUG00000012693
GO:0042325	regulation of phosphorylation	biological_process	0.44241	1	4	54	905	17125	ENSOCUG00000024304,ENSOCUG00000008523,ENSOCUG00000008067,ENSOCUG00000017477
GO:0090068	positive regulation of cell cycle process	biological_process	0.44275	1	1	54	155	17125	ENSOCUG00000017477
GO:0000226	microtubule cytoskeleton organization	biological_process	0.44349	1	2	54	359	17125	ENSOCUG00000017477,ENSOCUG00000002304
GO:0010562	positive regulation of phosphorus metabolic process	biological_process	0.44405	1	3	54	635	17125	ENSOCUG00000017477,ENSOCUG00000008523,ENSOCUG00000024304
GO:0045937	positive regulation of phosphate metabolic process	biological_process	0.44405	1	3	54	635	17125	ENSOCUG00000008523,ENSOCUG00000017477,ENSOCUG00000024304
GO:0007611	learning or memory	biological_process	0.44514	1	1	54	137	17125	ENSOCUG00000013152
GO:0030246	carbohydrate binding	molecular_function	0.44568	1	1	54	171	17125	ENSOCUG00000009465
GO:0055114	oxidation-reduction process	biological_process	0.44571	1	3	54	797	17125	ENSOCUG00000009465,ENSOCUG00000007432,ENSOCUG00000002419
GO:0006732	coenzyme metabolic process	biological_process	0.44611	1	1	54	191	17125	ENSOCUG00000007432
GO:0043566	structure-specific DNA binding	molecular_function	0.44671	1	1	54	179	17125	ENSOCUG00000012620
GO:0032269	negative regulation of cellular protein metabolic process	biological_process	0.44764	1	3	54	679	17125	ENSOCUG00000025948,ENSOCUG00000024304,ENSOCUG00000017477
GO:0065009	regulation of molecular function	biological_process	0.44789	1	7	54	1701	17125	ENSOCUG00000017477,ENSOCUG00000008523,ENSOCUG00000012620,ENSOCUG00000002802,ENSOCUG00000025948,ENSOCUG00000024304,ENSOCUG00000007432
GO:0006790	sulfur compound metabolic process	biological_process	0.44803	1	1	54	167	17125	ENSOCUG00000007432
GO:0009611	response to wounding	biological_process	0.44812	1	2	54	428	17125	ENSOCUG00000011284,ENSOCUG00000002802
GO:0015849	organic acid transport	biological_process	0.44907	1	1	54	159	17125	ENSOCUG00000011284
GO:0046942	carboxylic acid transport	biological_process	0.44907	1	1	54	159	17125	ENSOCUG00000011284
GO:0043405	regulation of MAP kinase activity	biological_process	0.44949	1	1	54	156	17125	ENSOCUG00000008523
GO:0007266	Rho protein signal transduction	biological_process	0.44986	1	1	54	121	17125	ENSOCUG00000017477
GO:1901653	cellular response to peptide	biological_process	0.44996	1	1	54	150	17125	ENSOCUG00000007964
GO:0010638	positive regulation of organelle organization	biological_process	0.45006	1	2	54	396	17125	ENSOCUG00000017477,ENSOCUG00000002304
GO:0031300	intrinsic component of organelle membrane	cellular_component	0.45064	1	1	54	179	17125	ENSOCUG00000014855
GO:0003007	heart morphogenesis	biological_process	0.45076	1	1	54	156	17125	ENSOCUG00000023161
GO:1901137	carbohydrate derivative biosynthetic process	biological_process	0.45112	1	2	54	427	17125	ENSOCUG00000007432,ENSOCUG00000016424
GO:0043170	macromolecule metabolic process	biological_process	0.4518	1	23	54	6639	17125	ENSOCUG00000015859,ENSOCUG00000015866,ENSOCUG00000024304,ENSOCUG00000002451,ENSOCUG00000012620,ENSOCUG00000016777,ENSOCUG00000004470,ENSOCUG00000025948,ENSOCUG00000000945,ENSOCUG00000003711,ENSOCUG00000017477,ENSOCUG00000008067,ENSOCUG00000008364,ENSOCUG00000008523,ENSOCUG00000005073,ENSOCUG00000005145,ENSOCUG00000007432,ENSOCUG00000016601,ENSOCUG00000010223,ENSOCUG00000005513,ENSOCUG00000002802,…
GO:0000151	ubiquitin ligase complex	cellular_component	0.45187	1	1	54	155	17125	ENSOCUG00000004470
GO:0034329	cell junction assembly	biological_process	0.45304	1	1	54	127	17125	ENSOCUG00000017477
GO:0032271	regulation of protein polymerization	biological_process	0.45313	1	1	54	145	17125	ENSOCUG00000002304
GO:0035303	regulation of dephosphorylation	biological_process	0.45503	1	1	54	138	17125	ENSOCUG00000017477
GO:0051172	negative regulation of nitrogen compound metabolic process	biological_process	0.45608	1	4	54	966	17125	ENSOCUG00000024304,ENSOCUG00000015866,ENSOCUG00000010223,ENSOCUG00000017477
GO:0098542	defense response to other organism	biological_process	0.45684	1	1	54	249	17125	ENSOCUG00000024378
GO:0006631	fatty acid metabolic process	biological_process	0.45699	1	1	54	182	17125	ENSOCUG00000007432
GO:1901566	organonitrogen compound biosynthetic process	biological_process	0.45889	1	3	54	1047	17125	ENSOCUG00000002451,ENSOCUG00000016424,ENSOCUG00000007432
GO:0044723	single-organism carbohydrate metabolic process	biological_process	0.46166	1	2	54	446	17125	ENSOCUG00000009465,ENSOCUG00000007432
GO:1903037	regulation of leukocyte cell-cell adhesion	biological_process	0.4621	1	1	54	193	17125	ENSOCUG00000002802
GO:0016070	RNA metabolic process	biological_process	0.46245	1	10	54	2789	17125	ENSOCUG00000017477,ENSOCUG00000024304,ENSOCUG00000015866,ENSOCUG00000004470,ENSOCUG00000010223,ENSOCUG00000003711,ENSOCUG00000025948,ENSOCUG00000002802,ENSOCUG00000000945,ENSOCUG00000003228
GO:0017111	nucleoside-triphosphatase activity	molecular_function	0.46313	1	3	54	644	17125	ENSOCUG00000012620,ENSOCUG00000013152,ENSOCUG00000015866
GO:0031981	nuclear lumen	cellular_component	0.46354	1	10	54	2490	17125	ENSOCUG00000017195,ENSOCUG00000015866,ENSOCUG00000002148,ENSOCUG00000013547,ENSOCUG00000003711,ENSOCUG00000002802,ENSOCUG00000005513,ENSOCUG00000012620,ENSOCUG00000007892,ENSOCUG00000010223
GO:0031325	positive regulation of cellular metabolic process	biological_process	0.46361	1	8	54	1994	17125	ENSOCUG00000024304,ENSOCUG00000015866,ENSOCUG00000008523,ENSOCUG00000017477,ENSOCUG00000003711,ENSOCUG00000025948,ENSOCUG00000004470,ENSOCUG00000012620
GO:0008104	protein localization	biological_process	0.46437	1	6	54	1396	17125	ENSOCUG00000014855,ENSOCUG00000017477,ENSOCUG00000012620,ENSOCUG00000003521,ENSOCUG00000004890,ENSOCUG00000002304
GO:0033554	cellular response to stress	biological_process	0.46484	1	5	54	1177	17125	ENSOCUG00000002251,ENSOCUG00000005145,ENSOCUG00000012620,ENSOCUG00000002802,ENSOCUG00000024304
GO:0000790	nuclear chromatin	cellular_component	0.46525	1	1	54	170	17125	ENSOCUG00000015866
GO:0006366	transcription from RNA polymerase II promoter	biological_process	0.46561	1	5	54	1246	17125	ENSOCUG00000004470,ENSOCUG00000025948,ENSOCUG00000015866,ENSOCUG00000003711,ENSOCUG00000024304
GO:0021700	developmental maturation	biological_process	0.46609	1	1	54	165	17125	ENSOCUG00000023161
GO:0071902	positive regulation of protein serine/threonine kinase activity	biological_process	0.46659	1	1	54	162	17125	ENSOCUG00000008523
GO:1902578	single-organism localization	biological_process	0.4673	1	11	54	2711	17125	ENSOCUG00000014855,ENSOCUG00000002148,ENSOCUG00000017477,ENSOCUG00000003521,ENSOCUG00000004890,ENSOCUG00000010129,ENSOCUG00000002304,ENSOCUG00000011147,ENSOCUG00000023161,ENSOCUG00000013152,ENSOCUG00000011284
GO:0006310	DNA recombination	biological_process	0.46732	1	1	54	156	17125	ENSOCUG00000012620
GO:0002064	epithelial cell development	biological_process	0.46763	1	1	54	155	17125	ENSOCUG00000017477
GO:0045216	cell-cell junction organization	biological_process	0.46837	1	1	54	138	17125	ENSOCUG00000017477
GO:0016032	viral process	biological_process	0.46974	1	1	54	185	17125	ENSOCUG00000017477
GO:0044444	cytoplasmic part	cellular_component	0.46982	1	19	54	5247	17125	ENSOCUG00000015859,ENSOCUG00000014855,ENSOCUG00000013152,ENSOCUG00000004470,ENSOCUG00000013547,ENSOCUG00000003711,ENSOCUG00000007964,ENSOCUG00000017477,ENSOCUG00000002148,ENSOCUG00000002304,ENSOCUG00000012693,ENSOCUG00000007432,ENSOCUG00000002419,ENSOCUG00000009939,ENSOCUG00000007892,ENSOCUG00000010223,ENSOCUG00000023161,ENSOCUG00000011689,ENSOCUG00000002802
GO:0006302	double-strand break repair	biological_process	0.4699	1	1	54	139	17125	ENSOCUG00000012620
GO:1903829	positive regulation of cellular protein localization	biological_process	0.47024	1	1	54	167	17125	ENSOCUG00000017477
GO:0010604	positive regulation of macromolecule metabolic process	biological_process	0.47186	1	8	54	2013	17125	ENSOCUG00000003711,ENSOCUG00000025948,ENSOCUG00000012620,ENSOCUG00000004470,ENSOCUG00000024304,ENSOCUG00000015866,ENSOCUG00000008523,ENSOCUG00000017477
GO:0005938	cell cortex	cellular_component	0.47499	1	1	54	140	17125	ENSOCUG00000023161
GO:0098791	Golgi subcompartment	cellular_component	0.47552	1	1	54	150	17125	ENSOCUG00000002148
GO:0031349	positive regulation of defense response	biological_process	0.4763	1	1	54	195	17125	ENSOCUG00000025948
GO:0034110	regulation of homotypic cell-cell adhesion	biological_process	0.47701	1	1	54	200	17125	ENSOCUG00000002802
GO:0046128	purine ribonucleoside metabolic process	biological_process	0.47769	1	1	54	213	17125	ENSOCUG00000007432
GO:0042278	purine nucleoside metabolic process	biological_process	0.48058	1	1	54	215	17125	ENSOCUG00000007432
GO:0030154	cell differentiation	biological_process	0.48081	1	9	54	2194	17125	ENSOCUG00000002512,ENSOCUG00000002802,ENSOCUG00000023161,ENSOCUG00000009939,ENSOCUG00000002419,ENSOCUG00000012693,ENSOCUG00000024304,ENSOCUG00000017477,ENSOCUG00000015859
GO:0034504	protein localization to nucleus	biological_process	0.48085	1	1	54	177	17125	ENSOCUG00000012620
GO:0050900	leukocyte migration	biological_process	0.48212	1	1	54	193	17125	ENSOCUG00000008523
GO:0048193	Golgi vesicle transport	biological_process	0.48231	1	1	54	151	17125	ENSOCUG00000003521
GO:0031324	negative regulation of cellular metabolic process	biological_process	0.48389	1	6	54	1560	17125	ENSOCUG00000024304,ENSOCUG00000007432,ENSOCUG00000015866,ENSOCUG00000025948,ENSOCUG00000017477,ENSOCUG00000010223
GO:0051186	cofactor metabolic process	biological_process	0.48778	1	1	54	221	17125	ENSOCUG00000007432
GO:0045935	positive regulation of nucleobase-containing compound metabolic process	biological_process	0.48798	1	5	54	1253	17125	ENSOCUG00000025948,ENSOCUG00000015866,ENSOCUG00000003711,ENSOCUG00000004470,ENSOCUG00000012620
GO:0009895	negative regulation of catabolic process	biological_process	0.48842	1	1	54	178	17125	ENSOCUG00000007432
GO:0010632	regulation of epithelial cell migration	biological_process	0.49131	1	1	54	154	17125	ENSOCUG00000017477
GO:0006518	peptide metabolic process	biological_process	0.49269	1	2	54	773	17125	ENSOCUG00000002451,ENSOCUG00000017477
GO:0090287	regulation of cellular response to growth factor stimulus	biological_process	0.49293	1	1	54	170	17125	ENSOCUG00000008523
GO:0016462	pyrophosphatase activity	molecular_function	0.49339	1	3	54	677	17125	ENSOCUG00000015866,ENSOCUG00000013152,ENSOCUG00000012620
GO:1902580	single-organism cellular localization	biological_process	0.49447	1	3	54	640	17125	ENSOCUG00000017477,ENSOCUG00000003521,ENSOCUG00000002304
GO:0051248	negative regulation of protein metabolic process	biological_process	0.49537	1	3	54	731	17125	ENSOCUG00000025948,ENSOCUG00000024304,ENSOCUG00000017477
GO:0019725	cellular homeostasis	biological_process	0.49574	1	2	54	445	17125	ENSOCUG00000023161,ENSOCUG00000014855
GO:0016818	hydrolase activity, acting on acid anhydrides, in phosphorus-containing anhydrides	molecular_function	0.49613	1	3	54	680	17125	ENSOCUG00000015866,ENSOCUG00000012620,ENSOCUG00000013152
GO:0022613	ribonucleoprotein complex biogenesis	biological_process	0.49665	1	1	54	235	17125	ENSOCUG00000000945
GO:0050890	cognition	biological_process	0.49763	1	1	54	163	17125	ENSOCUG00000013152
GO:1901700	response to oxygen-containing compound	biological_process	0.4978	1	3	54	696	17125	ENSOCUG00000017477,ENSOCUG00000007964,ENSOCUG00000025948
GO:0009119	ribonucleoside metabolic process	biological_process	0.49799	1	1	54	227	17125	ENSOCUG00000007432
GO:0016817	hydrolase activity, acting on acid anhydrides	molecular_function	0.49984	1	3	54	682	17125	ENSOCUG00000015866,ENSOCUG00000013152,ENSOCUG00000012620
GO:1903532	positive regulation of secretion by cell	biological_process	0.50078	1	1	54	204	17125	ENSOCUG00000014855
GO:1901698	response to nitrogen compound	biological_process	0.50084	1	2	54	414	17125	ENSOCUG00000023161,ENSOCUG00000007964
GO:0051260	protein homooligomerization	biological_process	0.50131	1	1	54	209	17125	ENSOCUG00000007432
GO:0045862	positive regulation of proteolysis	biological_process	0.5026	1	1	54	192	17125	ENSOCUG00000017477
GO:0010628	positive regulation of gene expression	biological_process	0.50543	1	5	54	1291	17125	ENSOCUG00000025948,ENSOCUG00000015866,ENSOCUG00000003711,ENSOCUG00000017477,ENSOCUG00000004470
GO:0044765	single-organism transport	biological_process	0.50551	1	10	54	2541	17125	ENSOCUG00000011147,ENSOCUG00000023161,ENSOCUG00000013152,ENSOCUG00000011284,ENSOCUG00000004890,ENSOCUG00000010129,ENSOCUG00000002304,ENSOCUG00000014855,ENSOCUG00000002148,ENSOCUG00000003521
GO:0051276	chromosome organization	biological_process	0.50577	1	3	54	715	17125	ENSOCUG00000012620,ENSOCUG00000015866,ENSOCUG00000002802
GO:0016042	lipid catabolic process	biological_process	0.50638	1	1	54	199	17125	ENSOCUG00000007432
GO:0006396	RNA processing	biological_process	0.50647	1	2	54	535	17125	ENSOCUG00000000945,ENSOCUG00000003228
GO:0021537	telencephalon development	biological_process	0.50684	1	1	54	145	17125	ENSOCUG00000002419
GO:0044267	cellular protein metabolic process	biological_process	0.50715	1	13	54	3726	17125	ENSOCUG00000017477,ENSOCUG00000008364,ENSOCUG00000008067,ENSOCUG00000008523,ENSOCUG00000005073,ENSOCUG00000015859,ENSOCUG00000016601,ENSOCUG00000024304,ENSOCUG00000002451,ENSOCUG00000005513,ENSOCUG00000016777,ENSOCUG00000025948,ENSOCUG00000003228
GO:0022402	cell cycle process	biological_process	0.50795	1	3	54	706	17125	ENSOCUG00000017477,ENSOCUG00000003521,ENSOCUG00000002802
GO:1903507	negative regulation of nucleic acid-templated transcription	biological_process	0.50848	1	3	54	775	17125	ENSOCUG00000015866,ENSOCUG00000024304,ENSOCUG00000010223
GO:0098687	chromosomal region	cellular_component	0.50927	1	1	54	183	17125	ENSOCUG00000012620
GO:0009888	tissue development	biological_process	0.50985	1	5	54	1215	17125	ENSOCUG00000015866,ENSOCUG00000002419,ENSOCUG00000023161,ENSOCUG00000017477,ENSOCUG00000015859
GO:0010605	negative regulation of macromolecule metabolic process	biological_process	0.51082	1	6	54	1576	17125	ENSOCUG00000024304,ENSOCUG00000007432,ENSOCUG00000015866,ENSOCUG00000025948,ENSOCUG00000017477,ENSOCUG00000010223
GO:0034613	cellular protein localization	biological_process	0.51094	1	4	54	935	17125	ENSOCUG00000017477,ENSOCUG00000012620,ENSOCUG00000003521,ENSOCUG00000002304
GO:0045944	positive regulation of transcription from RNA polymerase II promoter	biological_process	0.51154	1	3	54	739	17125	ENSOCUG00000004470,ENSOCUG00000025948,ENSOCUG00000015866
GO:0071495	cellular response to endogenous stimulus	biological_process	0.51213	1	3	54	673	17125	ENSOCUG00000007964,ENSOCUG00000023161,ENSOCUG00000017477
GO:0051129	negative regulation of cellular component organization	biological_process	0.51224	1	2	54	444	17125	ENSOCUG00000024304,ENSOCUG00000017477
GO:0031401	positive regulation of protein modification process	biological_process	0.51226	1	3	54	708	17125	ENSOCUG00000024304,ENSOCUG00000017477,ENSOCUG00000008523
GO:0033365	protein localization to organelle	biological_process	0.51312	1	2	54	437	17125	ENSOCUG00000012620,ENSOCUG00000017477
GO:0034330	cell junction organization	biological_process	0.5133	1	1	54	155	17125	ENSOCUG00000017477
GO:0070727	cellular macromolecule localization	biological_process	0.51414	1	4	54	940	17125	ENSOCUG00000002304,ENSOCUG00000017477,ENSOCUG00000012620,ENSOCUG00000003521
GO:1902679	negative regulation of RNA biosynthetic process	biological_process	0.51434	1	3	54	784	17125	ENSOCUG00000010223,ENSOCUG00000015866,ENSOCUG00000024304
GO:0051239	regulation of multicellular organismal process	biological_process	0.51446	1	7	54	1769	17125	ENSOCUG00000015859,ENSOCUG00000008523,ENSOCUG00000017477,ENSOCUG00000024304,ENSOCUG00000007432,ENSOCUG00000011689,ENSOCUG00000002802
GO:0019900	kinase binding	molecular_function	0.51447	1	2	54	417	17125	ENSOCUG00000025948,ENSOCUG00000012693
GO:0008017	microtubule binding	molecular_function	0.51453	1	1	54	158	17125	ENSOCUG00000002304
GO:0051258	protein polymerization	biological_process	0.51465	1	1	54	179	17125	ENSOCUG00000002304
GO:0044764	multi-organism cellular process	biological_process	0.51504	1	1	54	211	17125	ENSOCUG00000017477
GO:0043066	negative regulation of apoptotic process	biological_process	0.51632	1	2	54	494	17125	ENSOCUG00000025948,ENSOCUG00000024304
GO:1901652	response to peptide	biological_process	0.51648	1	1	54	188	17125	ENSOCUG00000007964
GO:0005874	microtubule	cellular_component	0.51798	1	1	54	197	17125	ENSOCUG00000002304
GO:0045787	positive regulation of cell cycle	biological_process	0.51878	1	1	54	192	17125	ENSOCUG00000017477
GO:0051047	positive regulation of secretion	biological_process	0.51896	1	1	54	213	17125	ENSOCUG00000014855
GO:0031966	mitochondrial membrane	cellular_component	0.51916	1	1	54	278	17125	ENSOCUG00000014855
GO:0000122	negative regulation of transcription from RNA polymerase II promoter	biological_process	0.52177	1	2	54	501	17125	ENSOCUG00000024304,ENSOCUG00000015866
GO:0009116	nucleoside metabolic process	biological_process	0.52291	1	1	54	239	17125	ENSOCUG00000007432
GO:0016043	cellular component organization	biological_process	0.52627	1	15	54	3799	17125	ENSOCUG00000009939,ENSOCUG00000013152,ENSOCUG00000012620,ENSOCUG00000000945,ENSOCUG00000002802,ENSOCUG00000013547,ENSOCUG00000017477,ENSOCUG00000014855,ENSOCUG00000003521,ENSOCUG00000015866,ENSOCUG00000024272,ENSOCUG00000024304,ENSOCUG00000012693,ENSOCUG00000007432,ENSOCUG00000002304
GO:0007517	muscle organ development	biological_process	0.52634	1	1	54	215	17125	ENSOCUG00000023161
GO:0070013	intracellular organelle lumen	cellular_component	0.52662	1	10	54	2657	17125	ENSOCUG00000005513,ENSOCUG00000012620,ENSOCUG00000010223,ENSOCUG00000007892,ENSOCUG00000013547,ENSOCUG00000003711,ENSOCUG00000002802,ENSOCUG00000002148,ENSOCUG00000017195,ENSOCUG00000015866
GO:0006810	transport	biological_process	0.52708	1	11	54	2852	17125	ENSOCUG00000003521,ENSOCUG00000014855,ENSOCUG00000002148,ENSOCUG00000002304,ENSOCUG00000010129,ENSOCUG00000004890,ENSOCUG00000011284,ENSOCUG00000013152,ENSOCUG00000023161,ENSOCUG00000011147,ENSOCUG00000007964
GO:0043069	negative regulation of programmed cell death	biological_process	0.52761	1	2	54	502	17125	ENSOCUG00000025948,ENSOCUG00000024304
GO:0043233	organelle lumen	cellular_component	0.52829	1	10	54	2659	17125	ENSOCUG00000012620,ENSOCUG00000005513,ENSOCUG00000007892,ENSOCUG00000010223,ENSOCUG00000013547,ENSOCUG00000003711,ENSOCUG00000002802,ENSOCUG00000002148,ENSOCUG00000017195,ENSOCUG00000015866
GO:0005667	transcription factor complex	cellular_component	0.52833	1	1	54	208	17125	ENSOCUG00000010223
GO:0001568	blood vessel development	biological_process	0.52836	1	2	54	429	17125	ENSOCUG00000008523,ENSOCUG00000017477
GO:0048871	multicellular organismal homeostasis	biological_process	0.52921	1	1	54	209	17125	ENSOCUG00000007432
GO:0006886	intracellular protein transport	biological_process	0.52926	1	2	54	472	17125	ENSOCUG00000002304,ENSOCUG00000003521
GO:1901657	glycosyl compound metabolic process	biological_process	0.53157	1	1	54	247	17125	ENSOCUG00000007432
GO:0006260	DNA replication	biological_process	0.53596	1	1	54	203	17125	ENSOCUG00000012620
GO:0001944	vasculature development	biological_process	0.53842	1	2	54	442	17125	ENSOCUG00000008523,ENSOCUG00000017477
GO:0045893	positive regulation of transcription, DNA-templated	biological_process	0.53885	1	4	54	1053	17125	ENSOCUG00000003711,ENSOCUG00000015866,ENSOCUG00000025948,ENSOCUG00000004470
GO:0007059	chromosome segregation	biological_process	0.54072	1	1	54	209	17125	ENSOCUG00000002802
GO:0031974	membrane-enclosed lumen	cellular_component	0.54186	1	10	54	2696	17125	ENSOCUG00000017195,ENSOCUG00000015866,ENSOCUG00000002148,ENSOCUG00000013547,ENSOCUG00000003711,ENSOCUG00000002802,ENSOCUG00000012620,ENSOCUG00000005513,ENSOCUG00000007892,ENSOCUG00000010223
GO:0044238	primary metabolic process	biological_process	0.54191	1	25	54	7501	17125	ENSOCUG00000015859,ENSOCUG00000015866,ENSOCUG00000024304,ENSOCUG00000016424,ENSOCUG00000002451,ENSOCUG00000016777,ENSOCUG00000004470,ENSOCUG00000012620,ENSOCUG00000000945,ENSOCUG00000025948,ENSOCUG00000003711,ENSOCUG00000017477,ENSOCUG00000005145,ENSOCUG00000008067,ENSOCUG00000008523,ENSOCUG00000008364,ENSOCUG00000005073,ENSOCUG00000002419,ENSOCUG00000016601,ENSOCUG00000007432,ENSOCUG00000010223,…
GO:0001503	ossification	biological_process	0.54215	1	1	54	220	17125	ENSOCUG00000023161
GO:0048638	regulation of developmental growth	biological_process	0.5423	1	1	54	182	17125	ENSOCUG00000007432
GO:0051253	negative regulation of RNA metabolic process	biological_process	0.54336	1	3	54	813	17125	ENSOCUG00000010223,ENSOCUG00000024304,ENSOCUG00000015866
GO:0042981	regulation of apoptotic process	biological_process	0.54401	1	3	54	823	17125	ENSOCUG00000012620,ENSOCUG00000025948,ENSOCUG00000024304
GO:0034248	regulation of cellular amide metabolic process	biological_process	0.54521	1	1	54	203	17125	ENSOCUG00000017477
GO:0003002	regionalization	biological_process	0.54524	1	1	54	233	17125	ENSOCUG00000015866
GO:0045595	regulation of cell differentiation	biological_process	0.54793	1	4	54	1000	17125	ENSOCUG00000002802,ENSOCUG00000024304,ENSOCUG00000017477,ENSOCUG00000015859
GO:0071840	cellular component organization or biogenesis	biological_process	0.55212	1	15	54	3883	17125	ENSOCUG00000017477,ENSOCUG00000014855,ENSOCUG00000003521,ENSOCUG00000015866,ENSOCUG00000024272,ENSOCUG00000024304,ENSOCUG00000012693,ENSOCUG00000007432,ENSOCUG00000002304,ENSOCUG00000009939,ENSOCUG00000013152,ENSOCUG00000012620,ENSOCUG00000000945,ENSOCUG00000002802,ENSOCUG00000013547
GO:0051222	positive regulation of protein transport	biological_process	0.55227	1	1	54	225	17125	ENSOCUG00000014855
GO:0044459	plasma membrane part	cellular_component	0.55281	1	5	54	1180	17125	ENSOCUG00000011147,ENSOCUG00000023161,ENSOCUG00000008523,ENSOCUG00000008364,ENSOCUG00000003521
GO:0005912	adherens junction	cellular_component	0.55574	1	1	54	168	17125	ENSOCUG00000004470
GO:0044877	macromolecular complex binding	molecular_function	0.55702	1	4	54	1003	17125	ENSOCUG00000002304,ENSOCUG00000024272,ENSOCUG00000002251,ENSOCUG00000012620
GO:0043067	regulation of programmed cell death	biological_process	0.55748	1	3	54	835	17125	ENSOCUG00000012620,ENSOCUG00000024304,ENSOCUG00000025948
GO:0010631	epithelial cell migration	biological_process	0.55859	1	1	54	193	17125	ENSOCUG00000017477
GO:0090132	epithelium migration	biological_process	0.55859	1	1	54	193	17125	ENSOCUG00000017477
GO:0001819	positive regulation of cytokine production	biological_process	0.55865	1	1	54	261	17125	ENSOCUG00000011689
GO:0050793	regulation of developmental process	biological_process	0.55917	1	6	54	1524	17125	ENSOCUG00000002802,ENSOCUG00000024304,ENSOCUG00000007432,ENSOCUG00000017477,ENSOCUG00000015859,ENSOCUG00000008523
GO:0032101	regulation of response to external stimulus	biological_process	0.55929	1	2	54	513	17125	ENSOCUG00000002802,ENSOCUG00000011284
GO:0002684	positive regulation of immune system process	biological_process	0.55944	1	2	54	529	17125	ENSOCUG00000025948,ENSOCUG00000011689
GO:0005975	carbohydrate metabolic process	biological_process	0.55965	1	2	54	547	17125	ENSOCUG00000009465,ENSOCUG00000007432
GO:0035091	phosphatidylinositol binding	molecular_function	0.56041	1	1	54	171	17125	ENSOCUG00000002148
GO:0090130	tissue migration	biological_process	0.56157	1	1	54	196	17125	ENSOCUG00000017477
GO:0019752	carboxylic acid metabolic process	biological_process	0.56345	1	2	54	560	17125	ENSOCUG00000007432,ENSOCUG00000002419
GO:0006928	movement of cell or subcellular component	biological_process	0.56461	1	5	54	1187	17125	ENSOCUG00000017477,ENSOCUG00000008523,ENSOCUG00000013152,ENSOCUG00000002419,ENSOCUG00000024272
GO:0051249	regulation of lymphocyte activation	biological_process	0.5654	1	1	54	248	17125	ENSOCUG00000002802
GO:0006397	mRNA processing	biological_process	0.5672	1	1	54	269	17125	ENSOCUG00000000945
GO:0010817	regulation of hormone levels	biological_process	0.56762	1	1	54	248	17125	ENSOCUG00000014855
GO:0003008	system process	biological_process	0.56765	1	4	54	1624	17125	ENSOCUG00000017477,ENSOCUG00000023161,ENSOCUG00000011147,ENSOCUG00000013152
GO:0050708	regulation of protein secretion	biological_process	0.56858	1	1	54	239	17125	ENSOCUG00000014855
GO:0000139	Golgi membrane	cellular_component	0.56867	1	1	54	219	17125	ENSOCUG00000002148
GO:0019220	regulation of phosphate metabolic process	biological_process	0.56879	1	4	54	1047	17125	ENSOCUG00000017477,ENSOCUG00000008523,ENSOCUG00000008067,ENSOCUG00000024304
GO:0051050	positive regulation of transport	biological_process	0.56894	1	2	54	515	17125	ENSOCUG00000013152,ENSOCUG00000014855
GO:0043900	regulation of multi-organism process	biological_process	0.56919	1	1	54	246	17125	ENSOCUG00000002148
GO:0051174	regulation of phosphorus metabolic process	biological_process	0.56951	1	4	54	1049	17125	ENSOCUG00000008523,ENSOCUG00000008067,ENSOCUG00000017477,ENSOCUG00000024304
GO:0044711	single-organism biosynthetic process	biological_process	0.56954	1	3	54	907	17125	ENSOCUG00000016424,ENSOCUG00000009465,ENSOCUG00000007432
GO:0060548	negative regulation of cell death	biological_process	0.56987	1	2	54	544	17125	ENSOCUG00000025948,ENSOCUG00000024304
GO:1903508	positive regulation of nucleic acid-templated transcription	biological_process	0.57175	1	4	54	1096	17125	ENSOCUG00000004470,ENSOCUG00000015866,ENSOCUG00000025948,ENSOCUG00000003711
[truncated: 337 more rows]
