# Supplementary material for: Morphological changes and functional circRNAs screening of rabbit skeletal muscle development
Source: BMC Genomics. 2021 Jun 24;22:469. doi: 10.1186/s12864-021-07706-y (PMC8223307; doi:10.1186/s12864-021-07706-y)
Supplement: Supplementary file 9 — Additional file 9: GO analysis of up- and down- regulated DE-circRNAs (whose host genes are non- DEGs) in the fetus vs. child (sheet 1 and 2) and fetus vs. adult (sheet 3 and 4) groups. [file 12864_2021_7706_MOESM9_ESM.xlsx]

## Sheet: fetus
GO_accession	Description	Term_type	Over_represented_pValue	Corrected_pValue	DEG_item	DEG_list	Bg_item	Bg_list	Gene_names
GO:1902692	regulation of neuroblast proliferation	biological_process	1.8982e-06	0.03479	4	62	21	17125	ENSOCUG00000014733,ENSOCUG00000006563,ENSOCUG00000008567,ENSOCUG00000001164
GO:0098687	chromosomal region	cellular_component	1.8764e-05	0.12964	7	62	183	17125	ENSOCUG00000006050,ENSOCUG00000001676,ENSOCUG00000001164,ENSOCUG00000009932,ENSOCUG00000009379,ENSOCUG00000017682,ENSOCUG00000029530
GO:0002052	positive regulation of neuroblast proliferation	biological_process	2.1221e-05	0.12964	3	62	15	17125	ENSOCUG00000006563,ENSOCUG00000014733,ENSOCUG00000001164
GO:0007405	neuroblast proliferation	biological_process	3.4253e-05	0.15695	4	62	39	17125	ENSOCUG00000008567,ENSOCUG00000006563,ENSOCUG00000014733,ENSOCUG00000001164
GO:0022402	cell cycle process	biological_process	5.8711e-05	0.2026	12	62	706	17125	ENSOCUG00000003277,ENSOCUG00000014733,ENSOCUG00000004204,ENSOCUG00000006050,ENSOCUG00000005159,ENSOCUG00000001676,ENSOCUG00000017111,ENSOCUG00000012057,ENSOCUG00000006600,ENSOCUG00000017682,ENSOCUG00000016706,ENSOCUG00000003203
GO:0000922	spindle pole	cellular_component	8.8993e-05	0.2026	5	62	97	17125	ENSOCUG00000003203,ENSOCUG00000006050,ENSOCUG00000014733,ENSOCUG00000016706,ENSOCUG00000006600
GO:0034508	centromere complex assembly	biological_process	8.9483e-05	0.2026	3	62	22	17125	ENSOCUG00000009379,ENSOCUG00000029530,ENSOCUG00000017682
GO:0006302	double-strand break repair	biological_process	9.4641e-05	0.2026	6	62	139	17125	ENSOCUG00000009317,ENSOCUG00000013868,ENSOCUG00000009932,ENSOCUG00000012057,ENSOCUG00000008077,ENSOCUG00000001164
GO:0008284	positive regulation of cell proliferation	biological_process	0.00012999	0.2026	9	62	481	17125	ENSOCUG00000001676,ENSOCUG00000001164,ENSOCUG00000008561,ENSOCUG00000006146,ENSOCUG00000008567,ENSOCUG00000014733,ENSOCUG00000008003,ENSOCUG00000006563,ENSOCUG00000006600
GO:0016043	cellular component organization	biological_process	0.0001351	0.2026	31	62	3799	17125	ENSOCUG00000014464,ENSOCUG00000025555,ENSOCUG00000021326,ENSOCUG00000003008,ENSOCUG00000016944,ENSOCUG00000008077,ENSOCUG00000005128,ENSOCUG00000001676,ENSOCUG00000006050,ENSOCUG00000010827,ENSOCUG00000010614,ENSOCUG00000003203,ENSOCUG00000000945,ENSOCUG00000029530,ENSOCUG00000002537,ENSOCUG00000016706,ENSOCUG00000017682,ENSOCUG00000008003,ENSOCUG00000006563,ENSOCUG00000003608,ENSOCUG00000005159,…
GO:0000775	chromosome, centromeric region	cellular_component	0.00013861	0.2026	5	62	111	17125	ENSOCUG00000009379,ENSOCUG00000009932,ENSOCUG00000029530,ENSOCUG00000017682,ENSOCUG00000006050
GO:0051225	spindle assembly	biological_process	0.00013938	0.2026	4	62	64	17125	ENSOCUG00000017111,ENSOCUG00000003203,ENSOCUG00000016706,ENSOCUG00000014733
GO:0043933	macromolecular complex subunit organization	biological_process	0.0001437	0.2026	18	62	1648	17125	ENSOCUG00000001676,ENSOCUG00000008077,ENSOCUG00000005128,ENSOCUG00000021326,ENSOCUG00000008003,ENSOCUG00000016706,ENSOCUG00000029530,ENSOCUG00000017682,ENSOCUG00000000945,ENSOCUG00000010614,ENSOCUG00000003203,ENSOCUG00000009379,ENSOCUG00000008567,ENSOCUG00000012757,ENSOCUG00000006146,ENSOCUG00000014733,ENSOCUG00000017111,ENSOCUG00000001164
GO:2000177	regulation of neural precursor cell proliferation	biological_process	0.00016558	0.20613	4	62	58	17125	ENSOCUG00000014733,ENSOCUG00000008567,ENSOCUG00000006563,ENSOCUG00000001164
GO:0072091	regulation of stem cell proliferation	biological_process	0.00017281	0.20613	4	62	62	17125	ENSOCUG00000001164,ENSOCUG00000014733,ENSOCUG00000006563,ENSOCUG00000008567
GO:0071840	cellular component organization or biogenesis	biological_process	0.00017995	0.20613	31	62	3883	17125	ENSOCUG00000006050,ENSOCUG00000008077,ENSOCUG00000005128,ENSOCUG00000001676,ENSOCUG00000016944,ENSOCUG00000003008,ENSOCUG00000021326,ENSOCUG00000014464,ENSOCUG00000025555,ENSOCUG00000017111,ENSOCUG00000001164,ENSOCUG00000005159,ENSOCUG00000014011,ENSOCUG00000012757,ENSOCUG00000006146,ENSOCUG00000008567,ENSOCUG00000009379,ENSOCUG00000003277,ENSOCUG00000004484,ENSOCUG00000014733,ENSOCUG00000000945,…
GO:0005694	chromosome	cellular_component	0.00022715	0.24489	10	62	649	17125	ENSOCUG00000017682,ENSOCUG00000029530,ENSOCUG00000012057,ENSOCUG00000004204,ENSOCUG00000006050,ENSOCUG00000001164,ENSOCUG00000001676,ENSOCUG00000009932,ENSOCUG00000013868,ENSOCUG00000009379
GO:0005819	spindle	cellular_component	0.00029132	0.29663	6	62	198	17125	ENSOCUG00000006050,ENSOCUG00000003203,ENSOCUG00000006600,ENSOCUG00000003277,ENSOCUG00000014733,ENSOCUG00000016706
GO:0043228	non-membrane-bounded organelle	cellular_component	0.00033288	0.30505	23	62	2901	17125	ENSOCUG00000009379,ENSOCUG00000003277,ENSOCUG00000014733,ENSOCUG00000004509,ENSOCUG00000004204,ENSOCUG00000005159,ENSOCUG00000001164,ENSOCUG00000012057,ENSOCUG00000014653,ENSOCUG00000003608,ENSOCUG00000017682,ENSOCUG00000029530,ENSOCUG00000016706,ENSOCUG00000003483,ENSOCUG00000003203,ENSOCUG00000009932,ENSOCUG00000013868,ENSOCUG00000006050,ENSOCUG00000001676,ENSOCUG00000005128,ENSOCUG00000021326,…
GO:0043232	intracellular non-membrane-bounded organelle	cellular_component	0.00033288	0.30505	23	62	2901	17125	ENSOCUG00000006600,ENSOCUG00000014464,ENSOCUG00000009932,ENSOCUG00000013868,ENSOCUG00000001676,ENSOCUG00000005128,ENSOCUG00000006050,ENSOCUG00000021326,ENSOCUG00000014653,ENSOCUG00000003608,ENSOCUG00000029530,ENSOCUG00000016706,ENSOCUG00000017682,ENSOCUG00000003483,ENSOCUG00000003203,ENSOCUG00000009379,ENSOCUG00000004509,ENSOCUG00000014733,ENSOCUG00000003277,ENSOCUG00000001164,ENSOCUG00000005159,…
GO:2000179	positive regulation of neural precursor cell proliferation	biological_process	0.00035593	0.31064	3	62	36	17125	ENSOCUG00000001164,ENSOCUG00000006563,ENSOCUG00000014733
GO:0034648	histone demethylase activity (H3-dimethyl-K4 specific)	molecular_function	0.00037425	0.31178	2	62	4	17125	ENSOCUG00000001164,ENSOCUG00000008003
GO:0007049	cell cycle	biological_process	0.00040754	0.32283	12	62	891	17125	ENSOCUG00000003203,ENSOCUG00000006600,ENSOCUG00000017682,ENSOCUG00000016706,ENSOCUG00000004204,ENSOCUG00000006050,ENSOCUG00000001676,ENSOCUG00000017111,ENSOCUG00000005159,ENSOCUG00000012057,ENSOCUG00000003277,ENSOCUG00000014733
GO:0006281	DNA repair	biological_process	0.00042274	0.32283	7	62	295	17125	ENSOCUG00000017682,ENSOCUG00000009317,ENSOCUG00000013868,ENSOCUG00000009932,ENSOCUG00000012057,ENSOCUG00000008077,ENSOCUG00000001164
GO:0032453	histone demethylase activity (H3-K4 specific)	molecular_function	0.00056476	0.36389	2	62	6	17125	ENSOCUG00000008003,ENSOCUG00000001164
GO:0034720	histone H3-K4 demethylation	biological_process	0.00056476	0.36389	2	62	6	17125	ENSOCUG00000001164,ENSOCUG00000008003
GO:2000648	positive regulation of stem cell proliferation	biological_process	0.00057225	0.36389	3	62	39	17125	ENSOCUG00000001164,ENSOCUG00000006563,ENSOCUG00000014733
GO:0044427	chromosomal part	cellular_component	0.00057852	0.36389	9	62	602	17125	ENSOCUG00000029530,ENSOCUG00000017682,ENSOCUG00000001676,ENSOCUG00000001164,ENSOCUG00000006050,ENSOCUG00000012057,ENSOCUG00000009379,ENSOCUG00000009932,ENSOCUG00000013868
GO:0021532	neural tube patterning	biological_process	0.00059965	0.36389	3	62	31	17125	ENSOCUG00000006146,ENSOCUG00000006563,ENSOCUG00000025555
GO:0000724	double-strand break repair via homologous recombination	biological_process	0.00060797	0.36389	4	62	75	17125	ENSOCUG00000013868,ENSOCUG00000009317,ENSOCUG00000001164,ENSOCUG00000008077
GO:0000725	recombinational repair	biological_process	0.00061548	0.36389	4	62	76	17125	ENSOCUG00000009317,ENSOCUG00000013868,ENSOCUG00000001164,ENSOCUG00000008077
GO:0090307	mitotic spindle assembly	biological_process	0.00069596	0.39861	3	62	41	17125	ENSOCUG00000016706,ENSOCUG00000003203,ENSOCUG00000017111
GO:0006261	DNA-dependent DNA replication	biological_process	0.00072287	0.40148	4	62	87	17125	ENSOCUG00000013868,ENSOCUG00000017682,ENSOCUG00000009317,ENSOCUG00000008077
GO:0000280	nuclear division	biological_process	0.00075196	0.40535	6	62	255	17125	ENSOCUG00000017111,ENSOCUG00000006050,ENSOCUG00000003203,ENSOCUG00000016706,ENSOCUG00000014733,ENSOCUG00000017682
GO:0006310	DNA recombination	biological_process	0.0008817	0.45577	5	62	156	17125	ENSOCUG00000001164,ENSOCUG00000008077,ENSOCUG00000013868,ENSOCUG00000009317,ENSOCUG00000017682
GO:0060712	spongiotrophoblast layer development	biological_process	0.00089522	0.45577	2	62	9	17125	ENSOCUG00000006600,ENSOCUG00000002624
GO:0042555	MCM complex	cellular_component	0.00097286	0.48191	2	62	10	17125	ENSOCUG00000013868,ENSOCUG00000009317
GO:0051276	chromosome organization	biological_process	0.0010488	0.50586	10	62	715	17125	ENSOCUG00000017682,ENSOCUG00000029530,ENSOCUG00000008003,ENSOCUG00000010614,ENSOCUG00000006146,ENSOCUG00000009379,ENSOCUG00000021326,ENSOCUG00000006050,ENSOCUG00000001676,ENSOCUG00000001164
GO:1902850	microtubule cytoskeleton organization involved in mitosis	biological_process	0.0010813	0.50814	3	62	48	17125	ENSOCUG00000016706,ENSOCUG00000003203,ENSOCUG00000017111
GO:0006259	DNA metabolic process	biological_process	0.0011779	0.51235	9	62	607	17125	ENSOCUG00000017682,ENSOCUG00000012057,ENSOCUG00000001676,ENSOCUG00000008077,ENSOCUG00000001164,ENSOCUG00000009317,ENSOCUG00000009379,ENSOCUG00000009932,ENSOCUG00000013868
GO:0007275	multicellular organismal development	biological_process	0.0011872	0.51235	24	62	2897	17125	ENSOCUG00000025555,ENSOCUG00000006600,ENSOCUG00000009718,ENSOCUG00000015736,ENSOCUG00000014464,ENSOCUG00000009932,ENSOCUG00000008077,ENSOCUG00000001676,ENSOCUG00000003008,ENSOCUG00000015320,ENSOCUG00000016944,ENSOCUG00000008003,ENSOCUG00000006563,ENSOCUG00000002537,ENSOCUG00000001816,ENSOCUG00000010827,ENSOCUG00000002624,ENSOCUG00000006146,ENSOCUG00000014011,ENSOCUG00000008567,ENSOCUG00000014733,…
GO:0000910	cytokinesis	biological_process	0.0012012	0.51235	4	62	89	17125	ENSOCUG00000005159,ENSOCUG00000017111,ENSOCUG00000006600,ENSOCUG00000003277
GO:0000281	mitotic cytokinesis	biological_process	0.0012514	0.51235	3	62	41	17125	ENSOCUG00000003277,ENSOCUG00000017111,ENSOCUG00000005159
GO:0000003	reproduction	biological_process	0.0012574	0.51235	8	62	497	17125	ENSOCUG00000006050,ENSOCUG00000004484,ENSOCUG00000009317,ENSOCUG00000014733,ENSOCUG00000014464,ENSOCUG00000008003,ENSOCUG00000017682,ENSOCUG00000009718
GO:0048608	reproductive structure development	biological_process	0.0012841	0.51235	6	62	265	17125	ENSOCUG00000009718,ENSOCUG00000014733,ENSOCUG00000008003,ENSOCUG00000006600,ENSOCUG00000002624,ENSOCUG00000014464
GO:0030496	midbody	cellular_component	0.0013156	0.51235	4	62	109	17125	ENSOCUG00000005159,ENSOCUG00000017111,ENSOCUG00000006600,ENSOCUG00000014733
GO:0048285	organelle fission	biological_process	0.0013187	0.51235	6	62	285	17125	ENSOCUG00000003203,ENSOCUG00000006050,ENSOCUG00000017111,ENSOCUG00000017682,ENSOCUG00000016706,ENSOCUG00000014733
GO:0061458	reproductive system development	biological_process	0.0013418	0.51235	6	62	267	17125	ENSOCUG00000014464,ENSOCUG00000009718,ENSOCUG00000014733,ENSOCUG00000006600,ENSOCUG00000002624,ENSOCUG00000008003
GO:0072089	stem cell proliferation	biological_process	0.0014219	0.53184	4	62	104	17125	ENSOCUG00000008567,ENSOCUG00000006563,ENSOCUG00000014733,ENSOCUG00000001164
GO:0007051	spindle organization	biological_process	0.0015696	0.57043	4	62	106	17125	ENSOCUG00000014733,ENSOCUG00000016706,ENSOCUG00000017111,ENSOCUG00000003203
GO:0044877	macromolecular complex binding	molecular_function	0.0016093	0.57043	12	62	1003	17125	ENSOCUG00000006563,ENSOCUG00000017682,ENSOCUG00000029530,ENSOCUG00000016706,ENSOCUG00000014464,ENSOCUG00000003277,ENSOCUG00000004509,ENSOCUG00000017111,ENSOCUG00000008077,ENSOCUG00000001164,ENSOCUG00000001676,ENSOCUG00000021326
GO:0051382	kinetochore assembly	biological_process	0.0016622	0.57043	2	62	16	17125	ENSOCUG00000017682,ENSOCUG00000029530
GO:0051301	cell division	biological_process	0.0016683	0.57043	6	62	278	17125	ENSOCUG00000005159,ENSOCUG00000017111,ENSOCUG00000006600,ENSOCUG00000016706,ENSOCUG00000014733,ENSOCUG00000003277
GO:0061351	neural precursor cell proliferation	biological_process	0.0017035	0.57043	4	62	101	17125	ENSOCUG00000001164,ENSOCUG00000014733,ENSOCUG00000008567,ENSOCUG00000006563
GO:0061640	cytoskeleton-dependent cytokinesis	biological_process	0.0017118	0.57043	3	62	47	17125	ENSOCUG00000003277,ENSOCUG00000005159,ENSOCUG00000017111
GO:0006974	cellular response to DNA damage stimulus	biological_process	0.0017897	0.5776	8	62	502	17125	ENSOCUG00000017682,ENSOCUG00000004204,ENSOCUG00000001164,ENSOCUG00000008077,ENSOCUG00000012057,ENSOCUG00000009932,ENSOCUG00000013868,ENSOCUG00000009317
GO:0021915	neural tube development	biological_process	0.0018197	0.5776	4	62	113	17125	ENSOCUG00000006146,ENSOCUG00000008567,ENSOCUG00000006563,ENSOCUG00000025555
GO:2000779	regulation of double-strand break repair	biological_process	0.0018278	0.5776	3	62	46	17125	ENSOCUG00000008077,ENSOCUG00000001164,ENSOCUG00000012057
GO:0006260	DNA replication	biological_process	0.0019573	0.60801	5	62	203	17125	ENSOCUG00000008077,ENSOCUG00000009932,ENSOCUG00000013868,ENSOCUG00000017682,ENSOCUG00000009317
GO:1903047	mitotic cell cycle process	biological_process	0.002148	0.64665	7	62	401	17125	ENSOCUG00000003277,ENSOCUG00000016706,ENSOCUG00000006050,ENSOCUG00000005159,ENSOCUG00000001676,ENSOCUG00000017111,ENSOCUG00000003203
GO:0043403	skeletal muscle tissue regeneration	biological_process	0.0021522	0.64665	2	62	21	17125	ENSOCUG00000001676,ENSOCUG00000006146
GO:0048731	system development	biological_process	0.0021913	0.64778	22	62	2671	17125	ENSOCUG00000009718,ENSOCUG00000025555,ENSOCUG00000006600,ENSOCUG00000014464,ENSOCUG00000015736,ENSOCUG00000009932,ENSOCUG00000016944,ENSOCUG00000001676,ENSOCUG00000008077,ENSOCUG00000002537,ENSOCUG00000006563,ENSOCUG00000008003,ENSOCUG00000001816,ENSOCUG00000010827,ENSOCUG00000014733,ENSOCUG00000004484,ENSOCUG00000006146,ENSOCUG00000002624,ENSOCUG00000014011,ENSOCUG00000008567,ENSOCUG00000012057,…
GO:0009953	dorsal/ventral pattern formation	biological_process	0.0022802	0.65874	3	62	61	17125	ENSOCUG00000025555,ENSOCUG00000006563,ENSOCUG00000006146
GO:0003682	chromatin binding	molecular_function	0.0023003	0.65874	6	62	334	17125	ENSOCUG00000021326,ENSOCUG00000001164,ENSOCUG00000008077,ENSOCUG00000001676,ENSOCUG00000017682,ENSOCUG00000006563
GO:0042752	regulation of circadian rhythm	biological_process	0.0023531	0.6635	3	62	58	17125	ENSOCUG00000012057,ENSOCUG00000001676,ENSOCUG00000015736
GO:0048589	developmental growth	biological_process	0.0025534	0.70908	7	62	392	17125	ENSOCUG00000001676,ENSOCUG00000014464,ENSOCUG00000008003,ENSOCUG00000006563,ENSOCUG00000002624,ENSOCUG00000006146,ENSOCUG00000014733
GO:0048856	anatomical structure development	biological_process	0.0029472	0.7958	25	62	3252	17125	ENSOCUG00000015736,ENSOCUG00000014464,ENSOCUG00000006600,ENSOCUG00000025555,ENSOCUG00000009718,ENSOCUG00000008077,ENSOCUG00000001676,ENSOCUG00000016944,ENSOCUG00000003008,ENSOCUG00000015320,ENSOCUG00000009932,ENSOCUG00000001816,ENSOCUG00000010827,ENSOCUG00000006563,ENSOCUG00000008003,ENSOCUG00000002537,ENSOCUG00000001164,ENSOCUG00000012057,ENSOCUG00000006146,ENSOCUG00000010823,ENSOCUG00000008567,…
GO:0004642	phosphoribosylformylglycinamidine synthase activity	molecular_function	0.0029666	0.7958	1	62	1	17125	ENSOCUG00000010823
GO:0021510	spinal cord development	biological_process	0.002996	0.7958	3	62	70	17125	ENSOCUG00000006563,ENSOCUG00000008567,ENSOCUG00000006146
GO:0051383	kinetochore organization	biological_process	0.0030449	0.79724	2	62	20	17125	ENSOCUG00000029530,ENSOCUG00000017682
GO:0042127	regulation of cell proliferation	biological_process	0.0032007	0.82624	10	62	881	17125	ENSOCUG00000008003,ENSOCUG00000006563,ENSOCUG00000006600,ENSOCUG00000014733,ENSOCUG00000006146,ENSOCUG00000002624,ENSOCUG00000008567,ENSOCUG00000008561,ENSOCUG00000001164,ENSOCUG00000001676
GO:0006996	organelle organization	biological_process	0.0034011	0.84514	19	62	2233	17125	ENSOCUG00000003203,ENSOCUG00000010614,ENSOCUG00000017682,ENSOCUG00000029530,ENSOCUG00000016706,ENSOCUG00000003608,ENSOCUG00000008003,ENSOCUG00000017111,ENSOCUG00000001164,ENSOCUG00000003277,ENSOCUG00000014733,ENSOCUG00000012757,ENSOCUG00000008567,ENSOCUG00000006146,ENSOCUG00000009379,ENSOCUG00000021326,ENSOCUG00000006050,ENSOCUG00000005128,ENSOCUG00000001676
GO:0044703	multi-organism reproductive process	biological_process	0.0034117	0.84514	7	62	456	17125	ENSOCUG00000014733,ENSOCUG00000009718,ENSOCUG00000009317,ENSOCUG00000004484,ENSOCUG00000008003,ENSOCUG00000002624,ENSOCUG00000014464
GO:0031981	nuclear lumen	cellular_component	0.0034123	0.84514	20	62	2490	17125	ENSOCUG00000003483,ENSOCUG00000003203,ENSOCUG00000010614,ENSOCUG00000010827,ENSOCUG00000017182,ENSOCUG00000006563,ENSOCUG00000017682,ENSOCUG00000029530,ENSOCUG00000004204,ENSOCUG00000001164,ENSOCUG00000005159,ENSOCUG00000017111,ENSOCUG00000012057,ENSOCUG00000012757,ENSOCUG00000003277,ENSOCUG00000006050,ENSOCUG00000001676,ENSOCUG00000021326,ENSOCUG00000009932,ENSOCUG00000013868
GO:0009792	embryo development ending in birth or egg hatching	biological_process	0.0036352	0.88131	7	62	451	17125	ENSOCUG00000006563,ENSOCUG00000025555,ENSOCUG00000006146,ENSOCUG00000002624,ENSOCUG00000006600,ENSOCUG00000008567,ENSOCUG00000009718
GO:0006325	chromatin organization	biological_process	0.0036545	0.88131	7	62	441	17125	ENSOCUG00000009379,ENSOCUG00000008003,ENSOCUG00000006146,ENSOCUG00000010614,ENSOCUG00000021326,ENSOCUG00000001676,ENSOCUG00000001164
GO:0071962	mitotic sister chromatid cohesion, centromeric	biological_process	0.0038099	0.90686	1	62	3	17125	ENSOCUG00000006050
GO:0044702	single organism reproductive process	biological_process	0.0039305	0.92357	8	62	592	17125	ENSOCUG00000002624,ENSOCUG00000004484,ENSOCUG00000009317,ENSOCUG00000014733,ENSOCUG00000014464,ENSOCUG00000006600,ENSOCUG00000008003,ENSOCUG00000009718
GO:0009790	embryo development	biological_process	0.0041884	0.96373	9	62	696	17125	ENSOCUG00000009718,ENSOCUG00000006563,ENSOCUG00000025555,ENSOCUG00000006600,ENSOCUG00000015320,ENSOCUG00000003008,ENSOCUG00000002624,ENSOCUG00000006146,ENSOCUG00000008567
GO:0007292	female gamete generation	biological_process	0.0042066	0.96373	3	62	66	17125	ENSOCUG00000014733,ENSOCUG00000009317,ENSOCUG00000014464
GO:0065004	protein-DNA complex assembly	biological_process	0.0043072	0.97459	3	62	98	17125	ENSOCUG00000017682,ENSOCUG00000029530,ENSOCUG00000009379
GO:0032403	protein complex binding	molecular_function	0.0044737	0.98792	8	62	537	17125	ENSOCUG00000004509,ENSOCUG00000003277,ENSOCUG00000017111,ENSOCUG00000021326,ENSOCUG00000006563,ENSOCUG00000016706,ENSOCUG00000029530,ENSOCUG00000014464
GO:0007052	mitotic spindle organization	biological_process	0.0044739	0.98792	3	62	70	17125	ENSOCUG00000016706,ENSOCUG00000003203,ENSOCUG00000017111
GO:0044430	cytoskeletal part	cellular_component	0.004562	0.99538	11	62	981	17125	ENSOCUG00000006050,ENSOCUG00000005128,ENSOCUG00000005159,ENSOCUG00000003277,ENSOCUG00000004509,ENSOCUG00000014733,ENSOCUG00000003203,ENSOCUG00000014653,ENSOCUG00000006600,ENSOCUG00000003608,ENSOCUG00000016706
GO:0070925	organelle assembly	biological_process	0.0047942	1	6	62	352	17125	ENSOCUG00000003203,ENSOCUG00000017111,ENSOCUG00000017682,ENSOCUG00000014733,ENSOCUG00000016706,ENSOCUG00000029530
GO:0032147	activation of protein kinase activity	biological_process	0.0049189	1	4	62	146	17125	ENSOCUG00000003203,ENSOCUG00000001816,ENSOCUG00000002624,ENSOCUG00000011358
GO:0033554	cellular response to stress	biological_process	0.0050553	1	12	62	1177	17125	ENSOCUG00000017682,ENSOCUG00000015736,ENSOCUG00000013868,ENSOCUG00000002624,ENSOCUG00000009932,ENSOCUG00000008567,ENSOCUG00000009317,ENSOCUG00000008077,ENSOCUG00000001164,ENSOCUG00000001676,ENSOCUG00000004204,ENSOCUG00000012057
GO:0072686	mitotic spindle	cellular_component	0.0053089	1	3	62	73	17125	ENSOCUG00000003203,ENSOCUG00000014733,ENSOCUG00000016706
GO:0071168	protein localization to chromatin	biological_process	0.0053558	1	2	62	22	17125	ENSOCUG00000009932,ENSOCUG00000001676
GO:0044422	organelle part	cellular_component	0.0055082	1	31	62	5040	17125	ENSOCUG00000013868,ENSOCUG00000009932,ENSOCUG00000021326,ENSOCUG00000006050,ENSOCUG00000005128,ENSOCUG00000001676,ENSOCUG00000009083,ENSOCUG00000006600,ENSOCUG00000025555,ENSOCUG00000017847,ENSOCUG00000003277,ENSOCUG00000014733,ENSOCUG00000004509,ENSOCUG00000012757,ENSOCUG00000009379,ENSOCUG00000012057,ENSOCUG00000004204,ENSOCUG00000001164,ENSOCUG00000017111,ENSOCUG00000005159,ENSOCUG00000017682,…
GO:0007067	mitotic nuclear division	biological_process	0.0055728	1	4	62	170	17125	ENSOCUG00000003203,ENSOCUG00000017111,ENSOCUG00000006050,ENSOCUG00000016706
GO:0000790	nuclear chromatin	cellular_component	0.0056109	1	4	62	170	17125	ENSOCUG00000009932,ENSOCUG00000001676,ENSOCUG00000001164,ENSOCUG00000012057
GO:0021904	dorsal/ventral neural tube patterning	biological_process	0.0057604	1	2	62	20	17125	ENSOCUG00000006146,ENSOCUG00000006563
GO:0070013	intracellular organelle lumen	cellular_component	0.0057971	1	20	62	2657	17125	ENSOCUG00000003483,ENSOCUG00000010827,ENSOCUG00000010614,ENSOCUG00000003203,ENSOCUG00000006563,ENSOCUG00000017182,ENSOCUG00000029530,ENSOCUG00000017682,ENSOCUG00000001164,ENSOCUG00000017111,ENSOCUG00000005159,ENSOCUG00000004204,ENSOCUG00000012057,ENSOCUG00000012757,ENSOCUG00000003277,ENSOCUG00000001676,ENSOCUG00000006050,ENSOCUG00000021326,ENSOCUG00000013868,ENSOCUG00000009932
GO:0043233	organelle lumen	cellular_component	0.0058822	1	20	62	2659	17125	ENSOCUG00000004204,ENSOCUG00000001164,ENSOCUG00000005159,ENSOCUG00000017111,ENSOCUG00000012057,ENSOCUG00000012757,ENSOCUG00000003277,ENSOCUG00000003483,ENSOCUG00000003203,ENSOCUG00000010827,ENSOCUG00000010614,ENSOCUG00000017182,ENSOCUG00000006563,ENSOCUG00000017682,ENSOCUG00000029530,ENSOCUG00000006050,ENSOCUG00000001676,ENSOCUG00000021326,ENSOCUG00000009932,ENSOCUG00000013868
GO:0022414	reproductive process	biological_process	0.0060178	1	8	62	638	17125	ENSOCUG00000014464,ENSOCUG00000009718,ENSOCUG00000008003,ENSOCUG00000006600,ENSOCUG00000014733,ENSOCUG00000004484,ENSOCUG00000009317,ENSOCUG00000002624
GO:0000776	kinetochore	cellular_component	0.0060457	1	3	62	84	17125	ENSOCUG00000006050,ENSOCUG00000017682,ENSOCUG00000029530
GO:0000278	mitotic cell cycle	biological_process	0.0061266	1	7	62	484	17125	ENSOCUG00000001676,ENSOCUG00000017111,ENSOCUG00000005159,ENSOCUG00000006050,ENSOCUG00000003203,ENSOCUG00000016706,ENSOCUG00000003277
GO:0070076	histone lysine demethylation	biological_process	0.006183	1	2	62	19	17125	ENSOCUG00000008003,ENSOCUG00000001164
GO:0009888	tissue development	biological_process	0.0064797	1	12	62	1215	17125	ENSOCUG00000012057,ENSOCUG00000016944,ENSOCUG00000003008,ENSOCUG00000015320,ENSOCUG00000001676,ENSOCUG00000006146,ENSOCUG00000002624,ENSOCUG00000008567,ENSOCUG00000006600,ENSOCUG00000006563,ENSOCUG00000025555,ENSOCUG00000008003
GO:0051052	regulation of DNA metabolic process	biological_process	0.0065088	1	5	62	252	17125	ENSOCUG00000009379,ENSOCUG00000009932,ENSOCUG00000012057,ENSOCUG00000008077,ENSOCUG00000001164
GO:0031974	membrane-enclosed lumen	cellular_component	0.0065797	1	20	62	2696	17125	ENSOCUG00000005159,ENSOCUG00000001164,ENSOCUG00000017111,ENSOCUG00000004204,ENSOCUG00000012057,ENSOCUG00000012757,ENSOCUG00000003277,ENSOCUG00000003483,ENSOCUG00000010614,ENSOCUG00000010827,ENSOCUG00000003203,ENSOCUG00000006563,ENSOCUG00000017182,ENSOCUG00000029530,ENSOCUG00000017682,ENSOCUG00000001676,ENSOCUG00000006050,ENSOCUG00000021326,ENSOCUG00000009932,ENSOCUG00000013868
GO:0072718	response to cisplatin	biological_process	0.0066311	1	1	62	3	17125	ENSOCUG00000012057
GO:0072719	cellular response to cisplatin	biological_process	0.0066311	1	1	62	3	17125	ENSOCUG00000012057
GO:0031297	replication fork processing	biological_process	0.0066958	1	2	62	20	17125	ENSOCUG00000013868,ENSOCUG00000017682
GO:0044767	single-organism developmental process	biological_process	0.0067056	1	25	62	3473	17125	ENSOCUG00000016944,ENSOCUG00000015320,ENSOCUG00000003008,ENSOCUG00000008077,ENSOCUG00000001676,ENSOCUG00000009932,ENSOCUG00000014464,ENSOCUG00000015736,ENSOCUG00000009718,ENSOCUG00000006600,ENSOCUG00000025555,ENSOCUG00000012057,ENSOCUG00000001164,ENSOCUG00000004484,ENSOCUG00000014733,ENSOCUG00000010823,ENSOCUG00000006146,ENSOCUG00000008567,ENSOCUG00000002624,ENSOCUG00000014011,ENSOCUG00000010827,…
GO:1902589	single-organism organelle organization	biological_process	0.006728	1	15	62	1629	17125	ENSOCUG00000008567,ENSOCUG00000006146,ENSOCUG00000014733,ENSOCUG00000003277,ENSOCUG00000001164,ENSOCUG00000017111,ENSOCUG00000001676,ENSOCUG00000005128,ENSOCUG00000006050,ENSOCUG00000021326,ENSOCUG00000008003,ENSOCUG00000003608,ENSOCUG00000016706,ENSOCUG00000017682,ENSOCUG00000003203
GO:0032452	histone demethylase activity	molecular_function	0.006738	1	2	62	19	17125	ENSOCUG00000001164,ENSOCUG00000008003
GO:0006282	regulation of DNA repair	biological_process	0.0067896	1	3	62	72	17125	ENSOCUG00000012057,ENSOCUG00000008077,ENSOCUG00000001164
GO:0001890	placenta development	biological_process	0.0069159	1	3	62	94	17125	ENSOCUG00000002624,ENSOCUG00000006600,ENSOCUG00000009718
GO:0048511	rhythmic process	biological_process	0.0069293	1	4	62	158	17125	ENSOCUG00000014464,ENSOCUG00000012057,ENSOCUG00000001676,ENSOCUG00000015736
GO:0021987	cerebral cortex development	biological_process	0.0069765	1	3	62	66	17125	ENSOCUG00000014733,ENSOCUG00000008567,ENSOCUG00000006563
GO:0044446	intracellular organelle part	cellular_component	0.0070327	1	30	62	4908	17125	ENSOCUG00000006600,ENSOCUG00000017847,ENSOCUG00000009932,ENSOCUG00000013868,ENSOCUG00000006050,ENSOCUG00000009083,ENSOCUG00000001676,ENSOCUG00000005128,ENSOCUG00000021326,ENSOCUG00000003608,ENSOCUG00000014653,ENSOCUG00000017182,ENSOCUG00000006563,ENSOCUG00000017682,ENSOCUG00000016706,ENSOCUG00000029530,ENSOCUG00000003483,ENSOCUG00000003203,ENSOCUG00000010614,ENSOCUG00000010827,ENSOCUG00000012757,…
GO:0016577	histone demethylation	biological_process	0.0070461	1	2	62	21	17125	ENSOCUG00000001164,ENSOCUG00000008003
GO:0003163	sinoatrial node development	biological_process	0.007154	1	1	62	2	17125	ENSOCUG00000016944
GO:0060920	cardiac pacemaker cell differentiation	biological_process	0.007154	1	1	62	2	17125	ENSOCUG00000016944
GO:0060921	sinoatrial node cell differentiation	biological_process	0.007154	1	1	62	2	17125	ENSOCUG00000016944
GO:0060926	cardiac pacemaker cell development	biological_process	0.007154	1	1	62	2	17125	ENSOCUG00000016944
GO:0060931	sinoatrial node cell development	biological_process	0.007154	1	1	62	2	17125	ENSOCUG00000016944
GO:0071824	protein-DNA complex subunit organization	biological_process	0.0072067	1	3	62	112	17125	ENSOCUG00000017682,ENSOCUG00000029530,ENSOCUG00000009379
GO:0032502	developmental process	biological_process	0.0073594	1	25	62	3502	17125	ENSOCUG00000009718,ENSOCUG00000006600,ENSOCUG00000025555,ENSOCUG00000014464,ENSOCUG00000015736,ENSOCUG00000009932,ENSOCUG00000016944,ENSOCUG00000003008,ENSOCUG00000015320,ENSOCUG00000001676,ENSOCUG00000008077,ENSOCUG00000002537,ENSOCUG00000006563,ENSOCUG00000008003,ENSOCUG00000001816,ENSOCUG00000010827,ENSOCUG00000004484,ENSOCUG00000014733,ENSOCUG00000006146,ENSOCUG00000002624,ENSOCUG00000010823,…
GO:0045769	negative regulation of asymmetric cell division	biological_process	0.0073846	1	1	62	1	17125	ENSOCUG00000014733
GO:0000226	microtubule cytoskeleton organization	biological_process	0.0075042	1	6	62	359	17125	ENSOCUG00000014733,ENSOCUG00000016706,ENSOCUG00000003277,ENSOCUG00000003203,ENSOCUG00000017111,ENSOCUG00000006050
GO:0042246	tissue regeneration	biological_process	0.0075304	1	2	62	33	17125	ENSOCUG00000006146,ENSOCUG00000001676
GO:0071822	protein complex subunit organization	biological_process	0.0076586	1	11	62	1117	17125	ENSOCUG00000012757,ENSOCUG00000008567,ENSOCUG00000009379,ENSOCUG00000014733,ENSOCUG00000005128,ENSOCUG00000008077,ENSOCUG00000017111,ENSOCUG00000017682,ENSOCUG00000029530,ENSOCUG00000016706,ENSOCUG00000003203
GO:0006482	protein demethylation	biological_process	0.0078985	1	2	62	23	17125	ENSOCUG00000001164,ENSOCUG00000008003
GO:0008214	protein dealkylation	biological_process	0.0078985	1	2	62	23	17125	ENSOCUG00000008003,ENSOCUG00000001164
GO:0021537	telencephalon development	biological_process	0.0079031	1	4	62	145	17125	ENSOCUG00000006563,ENSOCUG00000025555,ENSOCUG00000008567,ENSOCUG00000014733
GO:0045860	positive regulation of protein kinase activity	biological_process	0.0079034	1	5	62	272	17125	ENSOCUG00000002624,ENSOCUG00000011358,ENSOCUG00000003203,ENSOCUG00000001816,ENSOCUG00000001676
GO:0043113	receptor clustering	biological_process	0.0079056	1	2	62	25	17125	ENSOCUG00000004484,ENSOCUG00000003008
GO:0007519	skeletal muscle tissue development	biological_process	0.0080178	1	3	62	112	17125	ENSOCUG00000006146,ENSOCUG00000008567,ENSOCUG00000016944
GO:0045005	DNA-dependent DNA replication maintenance of fidelity	biological_process	0.0080683	1	2	62	23	17125	ENSOCUG00000013868,ENSOCUG00000017682
GO:0044454	nuclear chromosome part	cellular_component	0.0082145	1	5	62	290	17125	ENSOCUG00000009932,ENSOCUG00000013868,ENSOCUG00000012057,ENSOCUG00000001164,ENSOCUG00000001676
GO:0036333	hepatocyte homeostasis	biological_process	0.0082152	1	1	62	1	17125	ENSOCUG00000001676
GO:0031493	nucleosomal histone binding	molecular_function	0.008254	1	1	62	1	17125	ENSOCUG00000021326
GO:0035175	histone kinase activity (H3-S10 specific)	molecular_function	0.008254	1	1	62	1	17125	ENSOCUG00000021326
GO:0014813	skeletal muscle satellite cell commitment	biological_process	0.0083146	1	1	62	1	17125	ENSOCUG00000006146
GO:0097681	double-strand break repair via alternative nonhomologous end joining	biological_process	0.0083658	1	1	62	1	17125	ENSOCUG00000008077
GO:0060720	spongiotrophoblast cell proliferation	biological_process	0.0085433	1	1	62	1	17125	ENSOCUG00000002624
GO:0060721	regulation of spongiotrophoblast cell proliferation	biological_process	0.0085433	1	1	62	1	17125	ENSOCUG00000002624
GO:0060722	cell proliferation involved in embryonic placenta development	biological_process	0.0085433	1	1	62	1	17125	ENSOCUG00000002624
GO:0060723	regulation of cell proliferation involved in embryonic placenta development	biological_process	0.0085433	1	1	62	1	17125	ENSOCUG00000002624
GO:0090214	spongiotrophoblast layer developmental growth	biological_process	0.0085433	1	1	62	1	17125	ENSOCUG00000002624
GO:0021515	cell differentiation in spinal cord	biological_process	0.00859	1	2	62	43	17125	ENSOCUG00000006563,ENSOCUG00000006146
GO:0060538	skeletal muscle organ development	biological_process	0.0086415	1	3	62	115	17125	ENSOCUG00000008567,ENSOCUG00000006146,ENSOCUG00000016944
GO:0010569	regulation of double-strand break repair via homologous recombination	biological_process	0.0086508	1	2	62	23	17125	ENSOCUG00000008077,ENSOCUG00000001164
GO:0009786	regulation of asymmetric cell division	biological_process	0.0088111	1	1	62	2	17125	ENSOCUG00000014733
GO:0071821	FANCM-MHF complex	cellular_component	0.0090314	1	1	62	2	17125	ENSOCUG00000017682
GO:0009987	cellular process	biological_process	0.0090664	1	54	62	12283	17125	ENSOCUG00000009379,ENSOCUG00000010823,ENSOCUG00000002624,ENSOCUG00000012757,ENSOCUG00000006146,ENSOCUG00000000657,ENSOCUG00000014733,ENSOCUG00000004509,ENSOCUG00000003277,ENSOCUG00000004484,ENSOCUG00000005159,ENSOCUG00000017111,ENSOCUG00000012057,ENSOCUG00000002537,ENSOCUG00000016706,ENSOCUG00000000945,ENSOCUG00000010827,ENSOCUG00000010614,ENSOCUG00000011358,ENSOCUG00000013868,ENSOCUG00000008077,…
GO:0008017	microtubule binding	molecular_function	0.0090701	1	4	62	158	17125	ENSOCUG00000017111,ENSOCUG00000014464,ENSOCUG00000003277,ENSOCUG00000016706
GO:0022012	subpallium cell proliferation in forebrain	biological_process	0.0090884	1	1	62	1	17125	ENSOCUG00000006563
GO:0022018	lateral ganglionic eminence cell proliferation	biological_process	0.0090884	1	1	62	1	17125	ENSOCUG00000006563
GO:0060364	frontal suture morphogenesis	biological_process	0.0090884	1	1	62	1	17125	ENSOCUG00000006563
GO:0060366	lambdoid suture morphogenesis	biological_process	0.0090884	1	1	62	1	17125	ENSOCUG00000006563
GO:0060367	sagittal suture morphogenesis	biological_process	0.0090884	1	1	62	1	17125	ENSOCUG00000006563
GO:0060873	anterior semicircular canal development	biological_process	0.0090884	1	1	62	1	17125	ENSOCUG00000006563
GO:0060875	lateral semicircular canal development	biological_process	0.0090884	1	1	62	1	17125	ENSOCUG00000006563
GO:0061534	gamma-aminobutyric acid secretion, neurotransmission	biological_process	0.0091847	1	1	62	1	17125	ENSOCUG00000008567
GO:0072354	histone kinase activity (H3-T3 specific)	molecular_function	0.0092523	1	1	62	2	17125	ENSOCUG00000021326
GO:0072355	histone H3-T3 phosphorylation	biological_process	0.0092523	1	1	62	2	17125	ENSOCUG00000021326
GO:0090074	negative regulation of protein homodimerization activity	biological_process	0.0092888	1	1	62	2	17125	ENSOCUG00000003008
GO:0005874	microtubule	cellular_component	0.0093834	1	4	62	197	17125	ENSOCUG00000016706,ENSOCUG00000014733,ENSOCUG00000003277,ENSOCUG00000003203
GO:0051653	spindle localization	biological_process	0.0094123	1	2	62	30	17125	ENSOCUG00000003277,ENSOCUG00000014733
GO:0016568	chromatin modification	biological_process	0.0094251	1	6	62	377	17125	ENSOCUG00000021326,ENSOCUG00000001676,ENSOCUG00000001164,ENSOCUG00000006146,ENSOCUG00000008003,ENSOCUG00000009379
GO:0048513	organ development	biological_process	0.0095386	1	16	62	1969	17125	ENSOCUG00000012057,ENSOCUG00000014733,ENSOCUG00000002624,ENSOCUG00000006146,ENSOCUG00000008567,ENSOCUG00000001816,ENSOCUG00000002537,ENSOCUG00000006563,ENSOCUG00000008003,ENSOCUG00000016944,ENSOCUG00000001676,ENSOCUG00000009932,ENSOCUG00000014464,ENSOCUG00000009718,ENSOCUG00000006600,ENSOCUG00000025555
GO:0044763	single-organism cellular process	biological_process	0.0096325	1	46	62	9411	17125	ENSOCUG00000008567,ENSOCUG00000014011,ENSOCUG00000004204,ENSOCUG00000001164,ENSOCUG00000017362,ENSOCUG00000003608,ENSOCUG00000006563,ENSOCUG00000017136,ENSOCUG00000008003,ENSOCUG00000017682,ENSOCUG00000003203,ENSOCUG00000001816,ENSOCUG00000009932,ENSOCUG00000009317,ENSOCUG00000006050,ENSOCUG00000001676,ENSOCUG00000016944,ENSOCUG00000003008,ENSOCUG00000015320,ENSOCUG00000008561,ENSOCUG00000017847,…
GO:0003006	developmental process involved in reproduction	biological_process	0.0096527	1	6	62	410	17125	ENSOCUG00000014464,ENSOCUG00000008003,ENSOCUG00000002624,ENSOCUG00000006600,ENSOCUG00000009718,ENSOCUG00000014733
GO:0032451	demethylase activity	molecular_function	0.0097138	1	2	62	26	17125	ENSOCUG00000001164,ENSOCUG00000008003
GO:0006461	protein complex assembly	biological_process	0.0097282	1	9	62	865	17125	ENSOCUG00000008077,ENSOCUG00000017111,ENSOCUG00000014733,ENSOCUG00000012757,ENSOCUG00000009379,ENSOCUG00000003203,ENSOCUG00000017682,ENSOCUG00000016706,ENSOCUG00000029530
GO:0070271	protein complex biogenesis	biological_process	0.0097282	1	9	62	865	17125	ENSOCUG00000003203,ENSOCUG00000029530,ENSOCUG00000016706,ENSOCUG00000017682,ENSOCUG00000017111,ENSOCUG00000008077,ENSOCUG00000009379,ENSOCUG00000012757,ENSOCUG00000014733
GO:0003366	cell-matrix adhesion involved in ameboidal cell migration	biological_process	0.0097685	1	1	62	2	17125	ENSOCUG00000003008
GO:0034669	integrin alpha4-beta7 complex	cellular_component	0.0097685	1	1	62	2	17125	ENSOCUG00000003008
GO:0048663	neuron fate commitment	biological_process	0.0099409	1	2	62	48	17125	ENSOCUG00000006563,ENSOCUG00000006146
GO:0000904	cell morphogenesis involved in differentiation	biological_process	0.010049	1	7	62	479	17125	ENSOCUG00000001676,ENSOCUG00000016944,ENSOCUG00000003008,ENSOCUG00000010827,ENSOCUG00000006563,ENSOCUG00000025555,ENSOCUG00000002537
GO:0034080	CENP-A containing nucleosome assembly	biological_process	0.010339	1	1	62	2	17125	ENSOCUG00000009379
GO:0061641	CENP-A containing chromatin organization	biological_process	0.010339	1	1	62	2	17125	ENSOCUG00000009379
GO:0007126	meiotic nuclear division	biological_process	0.010393	1	3	62	101	17125	ENSOCUG00000006050,ENSOCUG00000014733,ENSOCUG00000017682
GO:0060973	cell migration involved in heart development	biological_process	0.010407	1	1	62	4	17125	ENSOCUG00000016944
GO:0008429	phosphatidylethanolamine binding	molecular_function	0.010582	1	1	62	2	17125	ENSOCUG00000008567
GO:0045859	regulation of protein kinase activity	biological_process	0.010607	1	6	62	433	17125	ENSOCUG00000011358,ENSOCUG00000008567,ENSOCUG00000002624,ENSOCUG00000001676,ENSOCUG00000001816,ENSOCUG00000003203
GO:0045171	intercellular bridge	cellular_component	0.010644	1	2	62	41	17125	ENSOCUG00000017111,ENSOCUG00000003203
GO:0044428	nuclear part	cellular_component	0.010705	1	20	62	2766	17125	ENSOCUG00000012057,ENSOCUG00000001164,ENSOCUG00000017111,ENSOCUG00000005159,ENSOCUG00000004204,ENSOCUG00000003277,ENSOCUG00000012757,ENSOCUG00000010614,ENSOCUG00000010827,ENSOCUG00000003203,ENSOCUG00000003483,ENSOCUG00000029530,ENSOCUG00000017682,ENSOCUG00000006563,ENSOCUG00000017182,ENSOCUG00000021326,ENSOCUG00000001676,ENSOCUG00000006050,ENSOCUG00000009932,ENSOCUG00000013868
GO:0065003	macromolecular complex assembly	biological_process	0.0108	1	10	62	1062	17125	ENSOCUG00000003203,ENSOCUG00000000945,ENSOCUG00000017682,ENSOCUG00000029530,ENSOCUG00000016706,ENSOCUG00000017111,ENSOCUG00000008077,ENSOCUG00000014733,ENSOCUG00000012757,ENSOCUG00000009379
GO:0040007	growth	biological_process	0.010839	1	7	62	552	17125	ENSOCUG00000001676,ENSOCUG00000014464,ENSOCUG00000002624,ENSOCUG00000006146,ENSOCUG00000008003,ENSOCUG00000006563,ENSOCUG00000014733
GO:0005876	spindle microtubule	cellular_component	0.011474	1	2	62	36	17125	ENSOCUG00000003277,ENSOCUG00000016706
GO:1903046	meiotic cell cycle process	biological_process	0.011483	1	3	62	105	17125	ENSOCUG00000017682,ENSOCUG00000014733,ENSOCUG00000006050
GO:0000228	nuclear chromosome	cellular_component	0.011491	1	5	62	315	17125	ENSOCUG00000012057,ENSOCUG00000001676,ENSOCUG00000001164,ENSOCUG00000009932,ENSOCUG00000013868
GO:0032501	multicellular organismal process	biological_process	0.011501	1	27	62	4711	17125	ENSOCUG00000009932,ENSOCUG00000009317,ENSOCUG00000001676,ENSOCUG00000008077,ENSOCUG00000016944,ENSOCUG00000003008,ENSOCUG00000015320,ENSOCUG00000006600,ENSOCUG00000025555,ENSOCUG00000009718,ENSOCUG00000015736,ENSOCUG00000014464,ENSOCUG00000006146,ENSOCUG00000002624,ENSOCUG00000014011,ENSOCUG00000008567,ENSOCUG00000004484,ENSOCUG00000004509,ENSOCUG00000014733,ENSOCUG00000005159,ENSOCUG00000001164,…
GO:0060443	mammary gland morphogenesis	biological_process	0.011515	1	2	62	37	17125	ENSOCUG00000008003,ENSOCUG00000006563
GO:0023051	regulation of signaling	biological_process	0.011917	1	16	62	1956	17125	ENSOCUG00000006563,ENSOCUG00000008003,ENSOCUG00000001816,ENSOCUG00000002624,ENSOCUG00000014011,ENSOCUG00000008567,ENSOCUG00000014733,ENSOCUG00000001164,ENSOCUG00000017362,ENSOCUG00000006600,ENSOCUG00000005161,ENSOCUG00000015736,ENSOCUG00000014464,ENSOCUG00000005128,ENSOCUG00000001676,ENSOCUG00000016944
GO:0060763	mammary duct terminal end bud growth	biological_process	0.012067	1	1	62	4	17125	ENSOCUG00000008003
GO:0035295	tube development	biological_process	0.012072	1	6	62	413	17125	ENSOCUG00000012057,ENSOCUG00000008003,ENSOCUG00000006563,ENSOCUG00000025555,ENSOCUG00000006146,ENSOCUG00000008567
GO:0035987	endodermal cell differentiation	biological_process	0.012255	1	2	62	35	17125	ENSOCUG00000015320,ENSOCUG00000003008
GO:0005856	cytoskeleton	cellular_component	0.012267	1	12	62	1249	17125	ENSOCUG00000005159,ENSOCUG00000005128,ENSOCUG00000006050,ENSOCUG00000004509,ENSOCUG00000014733,ENSOCUG00000003277,ENSOCUG00000014464,ENSOCUG00000003203,ENSOCUG00000006600,ENSOCUG00000014653,ENSOCUG00000003608,ENSOCUG00000016706
GO:0033674	positive regulation of kinase activity	biological_process	0.0126	1	5	62	301	17125	ENSOCUG00000002624,ENSOCUG00000011358,ENSOCUG00000001676,ENSOCUG00000003203,ENSOCUG00000001816
GO:0044707	single-multicellular organism process	biological_process	0.013133	1	26	62	4535	17125	ENSOCUG00000009718,ENSOCUG00000006600,ENSOCUG00000025555,ENSOCUG00000014464,ENSOCUG00000015736,ENSOCUG00000009932,ENSOCUG00000016944,ENSOCUG00000003008,ENSOCUG00000015320,ENSOCUG00000008077,ENSOCUG00000001676,ENSOCUG00000002537,ENSOCUG00000008003,ENSOCUG00000006563,ENSOCUG00000010827,ENSOCUG00000001816,ENSOCUG00000004484,ENSOCUG00000014733,ENSOCUG00000004509,ENSOCUG00000002624,ENSOCUG00000006146,…
GO:0007059	chromosome segregation	biological_process	0.013144	1	4	62	209	17125	ENSOCUG00000009932,ENSOCUG00000009379,ENSOCUG00000017682,ENSOCUG00000006050
GO:0043009	chordate embryonic development	biological_process	0.013226	1	6	62	443	17125	ENSOCUG00000002624,ENSOCUG00000006146,ENSOCUG00000008567,ENSOCUG00000006600,ENSOCUG00000025555,ENSOCUG00000006563
GO:0007623	circadian rhythm	biological_process	0.013479	1	3	62	108	17125	ENSOCUG00000015736,ENSOCUG00000001676,ENSOCUG00000012057
GO:0001706	endoderm formation	biological_process	0.013568	1	2	62	37	17125	ENSOCUG00000003008,ENSOCUG00000015320
GO:0021896	forebrain astrocyte differentiation	biological_process	0.013861	1	1	62	2	17125	ENSOCUG00000008567
GO:0021897	forebrain astrocyte development	biological_process	0.013861	1	1	62	2	17125	ENSOCUG00000008567
GO:0048754	branching morphogenesis of an epithelial tube	biological_process	0.013925	1	3	62	112	17125	ENSOCUG00000012057,ENSOCUG00000008003,ENSOCUG00000006563
GO:0060363	cranial suture morphogenesis	biological_process	0.014006	1	1	62	5	17125	ENSOCUG00000006563
GO:0035937	estrogen secretion	biological_process	0.014231	1	1	62	3	17125	ENSOCUG00000008003
GO:0035938	estradiol secretion	biological_process	0.014231	1	1	62	3	17125	ENSOCUG00000008003
GO:2000861	regulation of estrogen secretion	biological_process	0.014231	1	1	62	3	17125	ENSOCUG00000008003
GO:2000864	regulation of estradiol secretion	biological_process	0.014231	1	1	62	3	17125	ENSOCUG00000008003
GO:0051716	cellular response to stimulus	biological_process	0.014312	1	28	62	5264	17125	ENSOCUG00000015736,ENSOCUG00000014464,ENSOCUG00000006600,ENSOCUG00000005161,ENSOCUG00000025555,ENSOCUG00000008077,ENSOCUG00000001676,ENSOCUG00000005128,ENSOCUG00000003008,ENSOCUG00000009932,ENSOCUG00000013868,ENSOCUG00000011358,ENSOCUG00000009317,ENSOCUG00000010827,ENSOCUG00000001816,ENSOCUG00000008003,ENSOCUG00000006563,ENSOCUG00000017682,ENSOCUG00000002537,ENSOCUG00000004204,ENSOCUG00000001164,…
GO:0035861	site of double-strand break	cellular_component	0.014426	1	2	62	31	17125	ENSOCUG00000012057,ENSOCUG00000009932
GO:0021826	substrate-independent telencephalic tangential migration	biological_process	0.014889	1	1	62	6	17125	ENSOCUG00000025555
GO:0021830	interneuron migration from the subpallium to the cortex	biological_process	0.014889	1	1	62	6	17125	ENSOCUG00000025555
GO:0021843	substrate-independent telencephalic tangential interneuron migration	biological_process	0.014889	1	1	62	6	17125	ENSOCUG00000025555
GO:0060322	head development	biological_process	0.014995	1	6	62	394	17125	ENSOCUG00000001676,ENSOCUG00000014733,ENSOCUG00000006563,ENSOCUG00000025555,ENSOCUG00000010823,ENSOCUG00000008567
GO:0097362	MCM8-MCM9 complex	cellular_component	0.015013	1	1	62	2	17125	ENSOCUG00000009317
GO:0034421	post-translational protein acetylation	biological_process	0.015034	1	1	62	3	17125	ENSOCUG00000009932
GO:0051321	meiotic cell cycle	biological_process	0.015144	1	3	62	116	17125	ENSOCUG00000017682,ENSOCUG00000014733,ENSOCUG00000006050
GO:1904170	regulation of bleb assembly	biological_process	0.015374	1	1	62	2	17125	ENSOCUG00000005159
GO:1904172	positive regulation of bleb assembly	biological_process	0.015374	1	1	62	2	17125	ENSOCUG00000005159
GO:0016570	histone modification	biological_process	0.015421	1	5	62	307	17125	ENSOCUG00000001676,ENSOCUG00000001164,ENSOCUG00000021326,ENSOCUG00000006146,ENSOCUG00000008003
GO:1902106	negative regulation of leukocyte differentiation	biological_process	0.015588	1	2	62	61	17125	ENSOCUG00000006563,ENSOCUG00000008567
GO:0050896	response to stimulus	biological_process	0.015623	1	31	62	5991	17125	ENSOCUG00000014733,ENSOCUG00000004484,ENSOCUG00000014011,ENSOCUG00000006146,ENSOCUG00000002624,ENSOCUG00000008567,ENSOCUG00000012057,ENSOCUG00000017362,ENSOCUG00000001164,ENSOCUG00000004204,ENSOCUG00000002537,ENSOCUG00000017682,ENSOCUG00000008003,ENSOCUG00000006563,ENSOCUG00000001816,ENSOCUG00000010827,ENSOCUG00000009317,ENSOCUG00000011358,ENSOCUG00000009932,ENSOCUG00000013868,ENSOCUG00000003008,…
GO:0021543	pallium development	biological_process	0.015629	1	3	62	95	17125	ENSOCUG00000014733,ENSOCUG00000008567,ENSOCUG00000006563
GO:0008283	cell proliferation	biological_process	0.015634	1	10	62	1087	17125	ENSOCUG00000006146,ENSOCUG00000002624,ENSOCUG00000008567,ENSOCUG00000014733,ENSOCUG00000001164,ENSOCUG00000001676,ENSOCUG00000008561,ENSOCUG00000006600,ENSOCUG00000008003,ENSOCUG00000006563
GO:0021872	forebrain generation of neurons	biological_process	0.015953	1	2	62	44	17125	ENSOCUG00000006563,ENSOCUG00000014733
GO:0033184	positive regulation of histone ubiquitination	biological_process	0.016063	1	1	62	4	17125	ENSOCUG00000001164
GO:0004468	lysine N-acetyltransferase activity, acting on acetyl phosphate as donor	molecular_function	0.016155	1	1	62	3	17125	ENSOCUG00000009932
GO:0035101	FACT complex	cellular_component	0.016301	1	1	62	3	17125	ENSOCUG00000013868
GO:0007224	smoothened signaling pathway	biological_process	0.016315	1	3	62	96	17125	ENSOCUG00000025555,ENSOCUG00000006563,ENSOCUG00000010827
GO:0023014	signal transduction by protein phosphorylation	biological_process	0.016332	1	6	62	463	17125	ENSOCUG00000002624,ENSOCUG00000008567,ENSOCUG00000011358,ENSOCUG00000015736,ENSOCUG00000001676,ENSOCUG00000001816
GO:0034647	histone demethylase activity (H3-trimethyl-K4 specific)	molecular_function	0.016453	1	1	62	2	17125	ENSOCUG00000008003
GO:0034721	histone H3-K4 demethylation, trimethyl-H3-K4-specific	biological_process	0.016453	1	1	62	2	17125	ENSOCUG00000008003
GO:2000288	positive regulation of myoblast proliferation	biological_process	0.016459	1	1	62	4	17125	ENSOCUG00000006146
GO:0035983	response to trichostatin A	biological_process	0.016756	1	1	62	2	17125	ENSOCUG00000001676
GO:0035984	cellular response to trichostatin A	biological_process	0.016756	1	1	62	2	17125	ENSOCUG00000001676
GO:0001544	initiation of primordial ovarian follicle growth	biological_process	0.016825	1	1	62	2	17125	ENSOCUG00000014464
GO:0043203	axon hillock	cellular_component	0.017006	1	1	62	4	17125	ENSOCUG00000003203
GO:0016935	glycine-gated chloride channel complex	cellular_component	0.017107	1	1	62	2	17125	ENSOCUG00000004484
GO:0014834	skeletal muscle satellite cell maintenance involved in skeletal muscle regeneration	biological_process	0.017275	1	1	62	3	17125	ENSOCUG00000001676
GO:0060594	mammary gland specification	biological_process	0.017314	1	1	62	2	17125	ENSOCUG00000006563
GO:0043549	regulation of kinase activity	biological_process	0.017419	1	6	62	479	17125	ENSOCUG00000011358,ENSOCUG00000008567,ENSOCUG00000002624,ENSOCUG00000001676,ENSOCUG00000001816,ENSOCUG00000003203
GO:0031055	chromatin remodeling at centromere	biological_process	0.017458	1	1	62	4	17125	ENSOCUG00000009379
GO:0007010	cytoskeleton organization	biological_process	0.017586	1	9	62	842	17125	ENSOCUG00000003203,ENSOCUG00000016706,ENSOCUG00000003608,ENSOCUG00000006050,ENSOCUG00000005128,ENSOCUG00000017111,ENSOCUG00000003277,ENSOCUG00000014733,ENSOCUG00000008567
GO:0035021	negative regulation of Rac protein signal transduction	biological_process	0.017838	1	1	62	2	17125	ENSOCUG00000008567
GO:0090166	Golgi disassembly	biological_process	0.017882	1	1	62	3	17125	ENSOCUG00000021326
GO:0060562	epithelial tube morphogenesis	biological_process	0.018013	1	4	62	219	17125	ENSOCUG00000006563,ENSOCUG00000025555,ENSOCUG00000008003,ENSOCUG00000012057
GO:0061535	glutamate secretion, neurotransmission	biological_process	0.018077	1	1	62	2	17125	ENSOCUG00000008567
GO:0051347	positive regulation of transferase activity	biological_process	0.018346	1	5	62	342	17125	ENSOCUG00000011358,ENSOCUG00000002624,ENSOCUG00000001816,ENSOCUG00000003203,ENSOCUG00000001676
GO:0016569	covalent chromatin modification	biological_process	0.018467	1	5	62	318	17125	ENSOCUG00000008003,ENSOCUG00000006146,ENSOCUG00000001676,ENSOCUG00000001164,ENSOCUG00000021326
GO:2001021	negative regulation of response to DNA damage stimulus	biological_process	0.018573	1	2	62	48	17125	ENSOCUG00000001164,ENSOCUG00000008077
GO:0002249	lymphocyte anergy	biological_process	0.018607	1	1	62	3	17125	ENSOCUG00000015736
GO:0002667	regulation of T cell anergy	biological_process	0.018607	1	1	62	3	17125	ENSOCUG00000015736
GO:0002870	T cell anergy	biological_process	0.018607	1	1	62	3	17125	ENSOCUG00000015736
GO:0002911	regulation of lymphocyte anergy	biological_process	0.018607	1	1	62	3	17125	ENSOCUG00000015736
GO:0071479	cellular response to ionizing radiation	biological_process	0.018638	1	2	62	48	17125	ENSOCUG00000004204,ENSOCUG00000001164
GO:0051256	mitotic spindle midzone assembly	biological_process	0.018685	1	1	62	5	17125	ENSOCUG00000017111
GO:0032484	Ral protein signal transduction	biological_process	0.018699	1	1	62	3	17125	ENSOCUG00000005161
GO:0032485	regulation of Ral protein signal transduction	biological_process	0.018699	1	1	62	3	17125	ENSOCUG00000005161
GO:0061061	muscle structure development	biological_process	0.018706	1	5	62	365	17125	ENSOCUG00000008567,ENSOCUG00000006146,ENSOCUG00000010827,ENSOCUG00000016944,ENSOCUG00000001676
GO:0005826	actomyosin contractile ring	cellular_component	0.01871	1	1	62	3	17125	ENSOCUG00000005159
GO:0043987	histone H3-S10 phosphorylation	biological_process	0.019101	1	1	62	4	17125	ENSOCUG00000021326
GO:0006189	'de novo' IMP biosynthetic process	biological_process	0.019134	1	1	62	6	17125	ENSOCUG00000010823
GO:0097421	liver regeneration	biological_process	0.019177	1	1	62	4	17125	ENSOCUG00000001676
GO:0090306	spindle assembly involved in meiosis	biological_process	0.019251	1	1	62	5	17125	ENSOCUG00000014733
GO:0035258	steroid hormone receptor binding	molecular_function	0.019274	1	2	62	45	17125	ENSOCUG00000001164,ENSOCUG00000014011
GO:0070601	centromeric sister chromatid cohesion	biological_process	0.019284	1	1	62	7	17125	ENSOCUG00000006050
GO:0072687	meiotic spindle	cellular_component	0.019309	1	1	62	8	17125	ENSOCUG00000014733
GO:0043426	MRF binding	molecular_function	0.019576	1	1	62	4	17125	ENSOCUG00000001164
GO:0098532	histone H3-K27 trimethylation	biological_process	0.019687	1	1	62	3	17125	ENSOCUG00000001676
GO:0021798	forebrain dorsal/ventral pattern formation	biological_process	0.019782	1	1	62	4	17125	ENSOCUG00000006563
GO:0016199	axon midline choice point recognition	biological_process	0.02006	1	1	62	4	17125	ENSOCUG00000002537
GO:0021943	formation of radial glial scaffolds	biological_process	0.020127	1	1	62	3	17125	ENSOCUG00000025555
GO:0070988	demethylation	biological_process	0.02015	1	2	62	41	17125	ENSOCUG00000001164,ENSOCUG00000008003
GO:0007507	heart development	biological_process	0.020282	1	5	62	332	17125	ENSOCUG00000016944,ENSOCUG00000002537,ENSOCUG00000006563,ENSOCUG00000025555,ENSOCUG00000008567
GO:0048699	generation of neurons	biological_process	0.020433	1	9	62	831	17125	ENSOCUG00000002537,ENSOCUG00000006563,ENSOCUG00000010827,ENSOCUG00000014733,ENSOCUG00000008567,ENSOCUG00000006146,ENSOCUG00000014011,ENSOCUG00000001164,ENSOCUG00000001676
GO:0001741	XY body	cellular_component	0.020717	1	1	62	5	17125	ENSOCUG00000009932
GO:0000395	mRNA 5'-splice site recognition	biological_process	0.02075	1	1	62	6	17125	ENSOCUG00000000945
GO:0021764	amygdala development	biological_process	0.020771	1	1	62	4	17125	ENSOCUG00000008567
GO:0030864	cortical actin cytoskeleton	cellular_component	0.020854	1	2	62	41	17125	ENSOCUG00000005128,ENSOCUG00000005159
GO:0060592	mammary gland formation	biological_process	0.021125	1	1	62	5	17125	ENSOCUG00000006563
GO:2000312	regulation of kainate selective glutamate receptor activity	biological_process	0.021348	1	1	62	3	17125	ENSOCUG00000017362
GO:0019960	C-X3-C chemokine binding	molecular_function	0.021482	1	1	62	4	17125	ENSOCUG00000003008
GO:0014013	regulation of gliogenesis	biological_process	0.021501	1	2	62	52	17125	ENSOCUG00000001676,ENSOCUG00000008567
GO:0051575	5'-deoxyribose-5-phosphate lyase activity	molecular_function	0.021725	1	1	62	4	17125	ENSOCUG00000008077
GO:0048712	negative regulation of astrocyte differentiation	biological_process	0.021939	1	1	62	4	17125	ENSOCUG00000008567
GO:0097112	gamma-aminobutyric acid receptor clustering	biological_process	0.02214	1	1	62	3	17125	ENSOCUG00000004484
GO:0035174	histone serine kinase activity	molecular_function	0.022571	1	1	62	5	17125	ENSOCUG00000021326
GO:0006305	DNA alkylation	biological_process	0.022587	1	2	62	42	17125	ENSOCUG00000001676,ENSOCUG00000009379
GO:0006306	DNA methylation	biological_process	0.022587	1	2	62	42	17125	ENSOCUG00000009379,ENSOCUG00000001676
GO:0042104	positive regulation of activated T cell proliferation	biological_process	0.022672	1	1	62	8	17125	ENSOCUG00000008561
GO:0071900	regulation of protein serine/threonine kinase activity	biological_process	0.022886	1	4	62	264	17125	ENSOCUG00000001676,ENSOCUG00000001816,ENSOCUG00000011358,ENSOCUG00000008567
GO:0035259	glucocorticoid receptor binding	molecular_function	0.022906	1	1	62	6	17125	ENSOCUG00000014011
GO:0048732	gland development	biological_process	0.023102	1	4	62	244	17125	ENSOCUG00000001676,ENSOCUG00000008567,ENSOCUG00000008003,ENSOCUG00000006563
GO:0007442	hindgut morphogenesis	biological_process	0.023459	1	1	62	5	17125	ENSOCUG00000006563
GO:0007338	single fertilization	biological_process	0.023503	1	2	62	65	17125	ENSOCUG00000008003,ENSOCUG00000004484
GO:0061138	morphogenesis of a branching epithelium	biological_process	0.02367	1	3	62	136	17125	ENSOCUG00000006563,ENSOCUG00000008003,ENSOCUG00000012057
GO:0006928	movement of cell or subcellular component	biological_process	0.023881	1	11	62	1187	17125	ENSOCUG00000010827,ENSOCUG00000006563,ENSOCUG00000025555,ENSOCUG00000016706,ENSOCUG00000002537,ENSOCUG00000017111,ENSOCUG00000005159,ENSOCUG00000016944,ENSOCUG00000003008,ENSOCUG00000008567,ENSOCUG00000014733
GO:0000022	mitotic spindle elongation	biological_process	0.024061	1	1	62	6	17125	ENSOCUG00000017111
GO:0051231	spindle elongation	biological_process	0.024061	1	1	62	6	17125	ENSOCUG00000017111
GO:0045132	meiotic chromosome segregation	biological_process	0.024097	1	2	62	53	17125	ENSOCUG00000006050,ENSOCUG00000017682
GO:0043486	histone exchange	biological_process	0.024479	1	1	62	7	17125	ENSOCUG00000009379
GO:0006348	chromatin silencing at telomere	biological_process	0.024528	1	1	62	3	17125	ENSOCUG00000001676
GO:0048308	organelle inheritance	biological_process	0.024531	1	1	62	4	17125	ENSOCUG00000021326
GO:0048313	Golgi inheritance	biological_process	0.024531	1	1	62	4	17125	ENSOCUG00000021326
GO:0001889	liver development	biological_process	0.024621	1	2	62	52	17125	ENSOCUG00000001676,ENSOCUG00000008567
GO:0015631	tubulin binding	molecular_function	0.024823	1	4	62	223	17125	ENSOCUG00000017111,ENSOCUG00000014464,ENSOCUG00000003277,ENSOCUG00000016706
GO:0021861	forebrain radial glial cell differentiation	biological_process	0.025076	1	1	62	3	17125	ENSOCUG00000006563
GO:0048709	oligodendrocyte differentiation	biological_process	0.025125	1	2	62	58	17125	ENSOCUG00000006563,ENSOCUG00000008567
GO:0090521	glomerular visceral epithelial cell migration	biological_process	0.025194	1	1	62	3	17125	ENSOCUG00000005159
GO:2001020	regulation of response to DNA damage stimulus	biological_process	0.025301	1	3	62	136	17125	ENSOCUG00000008077,ENSOCUG00000001164,ENSOCUG00000012057
GO:0032091	negative regulation of protein binding	biological_process	0.02544	1	2	62	65	17125	ENSOCUG00000001164,ENSOCUG00000003008
GO:0021775	smoothened signaling pathway involved in ventral spinal cord interneuron specification	biological_process	0.025661	1	1	62	3	17125	ENSOCUG00000006563
GO:0021776	smoothened signaling pathway involved in spinal cord motor neuron cell fate specification	biological_process	0.025661	1	1	62	3	17125	ENSOCUG00000006563
GO:0001656	metanephros development	biological_process	0.025754	1	2	62	62	17125	ENSOCUG00000006563,ENSOCUG00000008567
GO:0060013	righting reflex	biological_process	0.025771	1	1	62	3	17125	ENSOCUG00000004484
GO:0007492	endoderm development	biological_process	0.025919	1	2	62	56	17125	ENSOCUG00000015320,ENSOCUG00000003008
GO:0031058	positive regulation of histone modification	biological_process	0.026004	1	2	62	56	17125	ENSOCUG00000006146,ENSOCUG00000001164
GO:0060012	synaptic transmission, glycinergic	biological_process	0.026063	1	1	62	4	17125	ENSOCUG00000004484
GO:0003677	DNA binding	molecular_function	0.026157	1	10	62	1372	17125	ENSOCUG00000001676,ENSOCUG00000008077,ENSOCUG00000001164,ENSOCUG00000006146,ENSOCUG00000009317,ENSOCUG00000007550,ENSOCUG00000008003,ENSOCUG00000006563,ENSOCUG00000010832,ENSOCUG00000017682
GO:0031957	very long-chain fatty acid-CoA ligase activity	molecular_function	0.026201	1	1	62	7	17125	ENSOCUG00000017136
GO:0043515	kinetochore binding	molecular_function	0.026203	1	1	62	5	17125	ENSOCUG00000029530
GO:0032059	bleb	cellular_component	0.026218	1	1	62	4	17125	ENSOCUG00000005159
GO:0007411	axon guidance	biological_process	0.02623	1	3	62	116	17125	ENSOCUG00000010827,ENSOCUG00000002537,ENSOCUG00000006563
GO:0061008	hepaticobiliary system development	biological_process	0.026514	1	2	62	54	17125	ENSOCUG00000001676,ENSOCUG00000008567
GO:0034502	protein localization to chromosome	biological_process	0.026729	1	2	62	51	17125	ENSOCUG00000009932,ENSOCUG00000001676
GO:0061038	uterus morphogenesis	biological_process	0.02673	1	1	62	4	17125	ENSOCUG00000008003
GO:0097065	anterior head development	biological_process	0.026803	1	1	62	6	17125	ENSOCUG00000010823
GO:0003774	motor activity	molecular_function	0.026819	1	3	62	109	17125	ENSOCUG00000017111,ENSOCUG00000016706,ENSOCUG00000004509
GO:0030900	forebrain development	biological_process	0.027162	1	4	62	224	17125	ENSOCUG00000008567,ENSOCUG00000025555,ENSOCUG00000006563,ENSOCUG00000014733
GO:0000018	regulation of DNA recombination	biological_process	0.027185	1	2	62	49	17125	ENSOCUG00000001164,ENSOCUG00000008077
GO:0051255	spindle midzone assembly	biological_process	0.02723	1	1	62	8	17125	ENSOCUG00000017111
GO:0046602	regulation of mitotic centrosome separation	biological_process	0.027405	1	1	62	7	17125	ENSOCUG00000016706
GO:0000712	resolution of meiotic recombination intermediates	biological_process	0.027434	1	1	62	5	17125	ENSOCUG00000017682
GO:0051661	maintenance of centrosome location	biological_process	0.02763	1	1	62	4	17125	ENSOCUG00000014733
GO:0007406	negative regulation of neuroblast proliferation	biological_process	0.027682	1	1	62	5	17125	ENSOCUG00000008567
GO:0015630	microtubule cytoskeleton	cellular_component	0.027717	1	8	62	751	17125	ENSOCUG00000003277,ENSOCUG00000014733,ENSOCUG00000006050,ENSOCUG00000016706,ENSOCUG00000006600,ENSOCUG00000014653,ENSOCUG00000003608,ENSOCUG00000003203
GO:0071236	cellular response to antibiotic	biological_process	0.027802	1	1	62	5	17125	ENSOCUG00000001676
GO:0048387	negative regulation of retinoic acid receptor signaling pathway	biological_process	0.027806	1	1	62	5	17125	ENSOCUG00000001676
GO:0097485	neuron projection guidance	biological_process	0.027823	1	3	62	119	17125	ENSOCUG00000010827,ENSOCUG00000002537,ENSOCUG00000006563
GO:0021631	optic nerve morphogenesis	biological_process	0.027878	1	1	62	4	17125	ENSOCUG00000006563
GO:0048715	negative regulation of oligodendrocyte differentiation	biological_process	0.028228	1	1	62	7	17125	ENSOCUG00000008567
GO:0002517	T cell tolerance induction	biological_process	0.028233	1	1	62	5	17125	ENSOCUG00000015736
GO:0002664	regulation of T cell tolerance induction	biological_process	0.028233	1	1	62	5	17125	ENSOCUG00000015736
GO:0045605	negative regulation of epidermal cell differentiation	biological_process	0.028239	1	1	62	6	17125	ENSOCUG00000001676
GO:0001892	embryonic placenta development	biological_process	0.028248	1	2	62	58	17125	ENSOCUG00000002624,ENSOCUG00000006600
GO:0035239	tube morphogenesis	biological_process	0.028464	1	4	62	247	17125	ENSOCUG00000012057,ENSOCUG00000025555,ENSOCUG00000006563,ENSOCUG00000008003
GO:0022029	telencephalon cell migration	biological_process	0.028902	1	2	62	43	17125	ENSOCUG00000025555,ENSOCUG00000006563
GO:0036033	mediator complex binding	molecular_function	0.029102	1	1	62	4	17125	ENSOCUG00000006563
GO:0019953	sexual reproduction	biological_process	0.029107	1	5	62	400	17125	ENSOCUG00000014733,ENSOCUG00000009317,ENSOCUG00000004484,ENSOCUG00000008003,ENSOCUG00000014464
GO:0010646	regulation of cell communication	biological_process	0.029237	1	15	62	1980	17125	ENSOCUG00000014733,ENSOCUG00000002624,ENSOCUG00000014011,ENSOCUG00000008567,ENSOCUG00000017362,ENSOCUG00000001676,ENSOCUG00000001164,ENSOCUG00000005128,ENSOCUG00000006563,ENSOCUG00000005161,ENSOCUG00000008003,ENSOCUG00000006600,ENSOCUG00000001816,ENSOCUG00000014464,ENSOCUG00000015736
GO:0016198	axon choice point recognition	biological_process	0.029473	1	1	62	6	17125	ENSOCUG00000002537
GO:0061525	hindgut development	biological_process	0.029616	1	1	62	6	17125	ENSOCUG00000006563
GO:0051338	regulation of transferase activity	biological_process	0.029722	1	6	62	555	17125	ENSOCUG00000001816,ENSOCUG00000003203,ENSOCUG00000001676,ENSOCUG00000011358,ENSOCUG00000002624,ENSOCUG00000008567
GO:0001763	morphogenesis of a branching structure	biological_process	0.029917	1	3	62	147	17125	ENSOCUG00000008003,ENSOCUG00000006563,ENSOCUG00000012057
GO:0030159	receptor signaling complex scaffold activity	molecular_function	0.030125	1	1	62	6	17125	ENSOCUG00000014011
GO:0021885	forebrain cell migration	biological_process	0.030172	1	2	62	46	17125	ENSOCUG00000025555,ENSOCUG00000006563
GO:0007100	mitotic centrosome separation	biological_process	0.030393	1	1	62	9	17125	ENSOCUG00000016706
GO:0007567	parturition	biological_process	0.030677	1	1	62	6	17125	ENSOCUG00000002624
GO:0060840	artery development	biological_process	0.030731	1	2	62	57	17125	ENSOCUG00000006563,ENSOCUG00000008567
GO:0022008	neurogenesis	biological_process	0.030851	1	9	62	898	17125	ENSOCUG00000010827,ENSOCUG00000002537,ENSOCUG00000006563,ENSOCUG00000001676,ENSOCUG00000001164,ENSOCUG00000014733,ENSOCUG00000014011,ENSOCUG00000006146,ENSOCUG00000008567
GO:0021761	limbic system development	biological_process	0.031059	1	2	62	55	17125	ENSOCUG00000008567,ENSOCUG00000006563
GO:0050768	negative regulation of neurogenesis	biological_process	0.031643	1	3	62	146	17125	ENSOCUG00000006563,ENSOCUG00000008567,ENSOCUG00000014733
GO:0021527	spinal cord association neuron differentiation	biological_process	0.031923	1	1	62	12	17125	ENSOCUG00000006146
GO:0003161	cardiac conduction system development	biological_process	0.031933	1	1	62	7	17125	ENSOCUG00000016944
GO:0061676	importin-alpha family protein binding	molecular_function	0.032025	1	1	62	5	17125	ENSOCUG00000003203
GO:0021521	ventral spinal cord interneuron specification	biological_process	0.032077	1	1	62	8	17125	ENSOCUG00000006563
GO:0060573	cell fate specification involved in pattern specification	biological_process	0.032077	1	1	62	8	17125	ENSOCUG00000006563
GO:0051299	centrosome separation	biological_process	0.032084	1	1	62	10	17125	ENSOCUG00000016706
GO:0046976	histone methyltransferase activity (H3-K27 specific)	molecular_function	0.03235	1	1	62	5	17125	ENSOCUG00000001676
GO:0031100	organ regeneration	biological_process	0.032545	1	1	62	6	17125	ENSOCUG00000001676
GO:0031099	regeneration	biological_process	0.032568	1	2	62	61	17125	ENSOCUG00000001676,ENSOCUG00000006146
GO:0031618	nuclear pericentric heterochromatin	cellular_component	0.032603	1	1	62	5	17125	ENSOCUG00000009932
GO:0007399	nervous system development	biological_process	0.032632	1	11	62	1220	17125	ENSOCUG00000004484,ENSOCUG00000014733,ENSOCUG00000014011,ENSOCUG00000006146,ENSOCUG00000008567,ENSOCUG00000001676,ENSOCUG00000001164,ENSOCUG00000002537,ENSOCUG00000025555,ENSOCUG00000006563,ENSOCUG00000010827
GO:0043405	regulation of MAP kinase activity	biological_process	0.032672	1	3	62	156	17125	ENSOCUG00000001816,ENSOCUG00000001676,ENSOCUG00000008567
GO:0002520	immune system development	biological_process	0.032787	1	6	62	579	17125	ENSOCUG00000006563,ENSOCUG00000008567,ENSOCUG00000009932,ENSOCUG00000008077,ENSOCUG00000015736,ENSOCUG00000016944
GO:0033182	regulation of histone ubiquitination	biological_process	0.03293	1	1	62	6	17125	ENSOCUG00000001164
GO:0072578	neurotransmitter-gated ion channel clustering	biological_process	0.033054	1	1	62	5	17125	ENSOCUG00000004484
GO:1903707	negative regulation of hemopoiesis	biological_process	0.033261	1	2	62	89	17125	ENSOCUG00000008567,ENSOCUG00000006563
GO:0006950	response to stress	biological_process	0.033262	1	14	62	2052	17125	ENSOCUG00000017682,ENSOCUG00000015736,ENSOCUG00000009317,ENSOCUG00000006146,ENSOCUG00000013868,ENSOCUG00000008567,ENSOCUG00000002624,ENSOCUG00000009932,ENSOCUG00000016944,ENSOCUG00000012057,ENSOCUG00000001164,ENSOCUG00000008077,ENSOCUG00000001676,ENSOCUG00000004204
GO:0035404	histone-serine phosphorylation	biological_process	0.033264	1	1	62	8	17125	ENSOCUG00000021326
GO:0008092	cytoskeletal protein binding	molecular_function	0.033467	1	7	62	617	17125	ENSOCUG00000017111,ENSOCUG00000005159,ENSOCUG00000014464,ENSOCUG00000003608,ENSOCUG00000016706,ENSOCUG00000004509,ENSOCUG00000003277
GO:0034244	negative regulation of transcription elongation from RNA polymerase II promoter	biological_process	0.033516	1	1	62	9	17125	ENSOCUG00000001676
GO:0042063	gliogenesis	biological_process	0.03359	1	3	62	159	17125	ENSOCUG00000001676,ENSOCUG00000008567,ENSOCUG00000006563
GO:0042306	regulation of protein import into nucleus	biological_process	0.033727	1	2	62	59	17125	ENSOCUG00000006563,ENSOCUG00000008567
GO:0044728	DNA methylation or demethylation	biological_process	0.033786	1	2	62	54	17125	ENSOCUG00000001676,ENSOCUG00000009379
GO:0030816	positive regulation of cAMP metabolic process	biological_process	0.034201	1	1	62	7	17125	ENSOCUG00000008567
GO:0030819	positive regulation of cAMP biosynthetic process	biological_process	0.034201	1	1	62	7	17125	ENSOCUG00000008567
GO:0045762	positive regulation of adenylate cyclase activity	biological_process	0.034201	1	1	62	7	17125	ENSOCUG00000008567
GO:2001135	regulation of endocytic recycling	biological_process	0.034378	1	1	62	7	17125	ENSOCUG00000016944
GO:0021520	spinal cord motor neuron cell fate specification	biological_process	0.034448	1	1	62	10	17125	ENSOCUG00000006563
GO:1904589	regulation of protein import	biological_process	0.034966	1	2	62	62	17125	ENSOCUG00000008567,ENSOCUG00000006563
GO:2000291	regulation of myoblast proliferation	biological_process	0.035042	1	1	62	9	17125	ENSOCUG00000006146
GO:0036449	microtubule minus-end	cellular_component	0.035324	1	1	62	6	17125	ENSOCUG00000014733
GO:0007256	activation of JNKK activity	biological_process	0.035426	1	1	62	5	17125	ENSOCUG00000002624
GO:0031401	positive regulation of protein modification process	biological_process	0.035682	1	7	62	708	17125	ENSOCUG00000001816,ENSOCUG00000003203,ENSOCUG00000001164,ENSOCUG00000001676,ENSOCUG00000011358,ENSOCUG00000002624,ENSOCUG00000006146
GO:0007417	central nervous system development	biological_process	0.035798	1	6	62	501	17125	ENSOCUG00000001676,ENSOCUG00000025555,ENSOCUG00000006563,ENSOCUG00000008567,ENSOCUG00000006146,ENSOCUG00000014733
GO:0071902	positive regulation of protein serine/threonine kinase activity	biological_process	0.036088	1	3	62	162	17125	ENSOCUG00000011358,ENSOCUG00000001816,ENSOCUG00000001676
GO:0048385	regulation of retinoic acid receptor signaling pathway	biological_process	0.036106	1	1	62	7	17125	ENSOCUG00000001676
GO:0043518	negative regulation of DNA damage response, signal transduction by p53 class mediator	biological_process	0.036622	1	1	62	10	17125	ENSOCUG00000001164
GO:0005237	inhibitory extracellular ligand-gated ion channel activity	molecular_function	0.036774	1	1	62	5	17125	ENSOCUG00000004484
GO:0016933	extracellular-glycine-gated ion channel activity	molecular_function	0.036774	1	1	62	5	17125	ENSOCUG00000004484
GO:0016934	extracellular-glycine-gated chloride channel activity	molecular_function	0.036774	1	1	62	5	17125	ENSOCUG00000004484
GO:0051307	meiotic chromosome separation	biological_process	0.036797	1	1	62	7	17125	ENSOCUG00000017682
GO:0060579	ventral spinal cord interneuron fate commitment	biological_process	0.036924	1	1	62	12	17125	ENSOCUG00000006563
GO:0060581	cell fate commitment involved in pattern specification	biological_process	0.036924	1	1	62	12	17125	ENSOCUG00000006563
GO:0007017	microtubule-based process	biological_process	0.036932	1	6	62	509	17125	ENSOCUG00000003203,ENSOCUG00000017111,ENSOCUG00000006050,ENSOCUG00000014733,ENSOCUG00000016706,ENSOCUG00000003277
GO:0032785	negative regulation of DNA-templated transcription, elongation	biological_process	0.037024	1	1	62	11	17125	ENSOCUG00000001676
GO:0048853	forebrain morphogenesis	biological_process	0.037056	1	1	62	10	17125	ENSOCUG00000008567
GO:0048568	embryonic organ development	biological_process	0.037694	1	4	62	292	17125	ENSOCUG00000025555,ENSOCUG00000006563,ENSOCUG00000002624,ENSOCUG00000006600
GO:0044463	cell projection part	cellular_component	0.037776	1	6	62	481	17125	ENSOCUG00000003203,ENSOCUG00000016944,ENSOCUG00000005128,ENSOCUG00000006563,ENSOCUG00000025555,ENSOCUG00000003608
GO:0030863	cortical cytoskeleton	cellular_component	0.037898	1	2	62	60	17125	ENSOCUG00000005159,ENSOCUG00000005128
GO:0022607	cellular component assembly	biological_process	0.037913	1	12	62	1569	17125	ENSOCUG00000029530,ENSOCUG00000016706,ENSOCUG00000017682,ENSOCUG00000000945,ENSOCUG00000003203,ENSOCUG00000009379,ENSOCUG00000012757,ENSOCUG00000014733,ENSOCUG00000004484,ENSOCUG00000008077,ENSOCUG00000005159,ENSOCUG00000017111
GO:0046929	negative regulation of neurotransmitter secretion	biological_process	0.038112	1	1	62	7	17125	ENSOCUG00000008567
GO:0007420	brain development	biological_process	0.038243	1	5	62	360	17125	ENSOCUG00000001676,ENSOCUG00000008567,ENSOCUG00000025555,ENSOCUG00000006563,ENSOCUG00000014733
GO:0014816	skeletal muscle satellite cell differentiation	biological_process	0.038433	1	1	62	7	17125	ENSOCUG00000006146
GO:0043408	regulation of MAPK cascade	biological_process	0.038442	1	5	62	420	17125	ENSOCUG00000001676,ENSOCUG00000015736,ENSOCUG00000001816,ENSOCUG00000002624,ENSOCUG00000008567
GO:0021554	optic nerve development	biological_process	0.038472	1	1	62	6	17125	ENSOCUG00000006563
GO:0008046	axon guidance receptor activity	molecular_function	0.038609	1	1	62	7	17125	ENSOCUG00000002537
GO:0009966	regulation of signal transduction	biological_process	0.038635	1	13	62	1716	17125	ENSOCUG00000017362,ENSOCUG00000001676,ENSOCUG00000001164,ENSOCUG00000014733,ENSOCUG00000002624,ENSOCUG00000014011,ENSOCUG00000008567,ENSOCUG00000014464,ENSOCUG00000001816,ENSOCUG00000015736,ENSOCUG00000005161,ENSOCUG00000006563,ENSOCUG00000006600
GO:0034446	substrate adhesion-dependent cell spreading	biological_process	0.038648	1	2	62	61	17125	ENSOCUG00000016944,ENSOCUG00000003008
GO:0070878	primary miRNA binding	molecular_function	0.03868	1	1	62	8	17125	ENSOCUG00000001676
GO:0000212	meiotic spindle organization	biological_process	0.038813	1	1	62	9	17125	ENSOCUG00000014733
GO:0035255	ionotropic glutamate receptor binding	molecular_function	0.038925	1	1	62	6	17125	ENSOCUG00000017362
GO:0046006	regulation of activated T cell proliferation	biological_process	0.039079	1	1	62	16	17125	ENSOCUG00000008561
GO:0035184	histone threonine kinase activity	molecular_function	0.039128	1	1	62	6	17125	ENSOCUG00000021326
GO:0035405	histone-threonine phosphorylation	biological_process	0.039128	1	1	62	6	17125	ENSOCUG00000021326
GO:1902166	negative regulation of intrinsic apoptotic signaling pathway in response to DNA damage by p53 class mediator	biological_process	0.039205	1	1	62	11	17125	ENSOCUG00000001164
GO:0009649	entrainment of circadian clock	biological_process	0.039288	1	1	62	12	17125	ENSOCUG00000015736
GO:0070314	G1 to G0 transition	biological_process	0.039292	1	1	62	8	17125	ENSOCUG00000001676
GO:0000785	chromatin	cellular_component	0.039365	1	4	62	356	17125	ENSOCUG00000009932,ENSOCUG00000012057,ENSOCUG00000001164,ENSOCUG00000001676
GO:0070242	thymocyte apoptotic process	biological_process	0.039538	1	1	62	12	17125	ENSOCUG00000006563
GO:0021514	ventral spinal cord interneuron differentiation	biological_process	0.03973	1	1	62	14	17125	ENSOCUG00000006563
GO:0019956	chemokine binding	molecular_function	0.039778	1	1	62	15	17125	ENSOCUG00000003008
GO:1902165	regulation of intrinsic apoptotic signaling pathway in response to DNA damage by p53 class mediator	biological_process	0.040402	1	1	62	12	17125	ENSOCUG00000001164
GO:2000353	positive regulation of endothelial cell apoptotic process	biological_process	0.040408	1	1	62	11	17125	ENSOCUG00000003008
GO:2001241	positive regulation of extrinsic apoptotic signaling pathway in absence of ligand	biological_process	0.04041	1	1	62	8	17125	ENSOCUG00000008567
GO:0045292	mRNA cis splicing, via spliceosome	biological_process	0.04051	1	1	62	12	17125	ENSOCUG00000000945
GO:0003009	skeletal muscle contraction	biological_process	0.040556	1	1	62	16	17125	ENSOCUG00000004509
GO:0016884	carbon-nitrogen ligase activity, with glutamine as amido-N-donor	molecular_function	0.040559	1	1	62	11	17125	ENSOCUG00000010823
GO:0043240	Fanconi anaemia nuclear complex	cellular_component	0.040561	1	1	62	12	17125	ENSOCUG00000017682
GO:0031994	insulin-like growth factor I binding	molecular_function	0.040646	1	1	62	8	17125	ENSOCUG00000008561
GO:0043142	single-stranded DNA-dependent ATPase activity	molecular_function	0.040704	1	1	62	10	17125	ENSOCUG00000008077
GO:0005515	protein binding	molecular_function	0.04091	1	34	62	6108	17125	ENSOCUG00000011358,ENSOCUG00000021326,ENSOCUG00000005128,ENSOCUG00000003277,ENSOCUG00000004509,ENSOCUG00000014733,ENSOCUG00000012057,ENSOCUG00000017111,ENSOCUG00000005159,ENSOCUG00000016706,ENSOCUG00000002537,ENSOCUG00000010614,ENSOCUG00000010827,ENSOCUG00000003008,ENSOCUG00000008561,ENSOCUG00000015320,ENSOCUG00000006050,ENSOCUG00000001676,ENSOCUG00000014659,ENSOCUG00000014464,ENSOCUG00000015736,…
GO:0006139	nucleobase-containing compound metabolic process	biological_process	0.041055	1	20	62	3530	17125	ENSOCUG00000010832,ENSOCUG00000009718,ENSOCUG00000008077,ENSOCUG00000001676,ENSOCUG00000009932,ENSOCUG00000013868,ENSOCUG00000009317,ENSOCUG00000000945,ENSOCUG00000010614,ENSOCUG00000006563,ENSOCUG00000008003,ENSOCUG00000017682,ENSOCUG00000004204,ENSOCUG00000001164,ENSOCUG00000012057,ENSOCUG00000008567,ENSOCUG00000006146,ENSOCUG00000010823,ENSOCUG00000009379,ENSOCUG00000004509
GO:0014051	gamma-aminobutyric acid secretion	biological_process	0.041074	1	1	62	5	17125	ENSOCUG00000008567
GO:0033601	positive regulation of mammary gland epithelial cell proliferation	biological_process	0.041212	1	1	62	6	17125	ENSOCUG00000008003
GO:0010369	chromocenter	cellular_component	0.041432	1	1	62	10	17125	ENSOCUG00000009932
GO:0035020	regulation of Rac protein signal transduction	biological_process	0.041511	1	1	62	8	17125	ENSOCUG00000008567
GO:0043473	pigmentation	biological_process	0.041766	1	2	62	62	17125	ENSOCUG00000006563,ENSOCUG00000008567
GO:1903310	positive regulation of chromatin modification	biological_process	0.04195	1	2	62	67	17125	ENSOCUG00000001164,ENSOCUG00000006146
GO:0045686	negative regulation of glial cell differentiation	biological_process	0.042002	1	1	62	11	17125	ENSOCUG00000008567
GO:0051961	negative regulation of nervous system development	biological_process	0.042198	1	3	62	159	17125	ENSOCUG00000006563,ENSOCUG00000008567,ENSOCUG00000014733
GO:0072711	cellular response to hydroxyurea	biological_process	0.042589	1	1	62	10	17125	ENSOCUG00000012057
GO:0006304	DNA modification	biological_process	0.042661	1	2	62	64	17125	ENSOCUG00000009379,ENSOCUG00000001676
GO:0035385	Roundabout signaling pathway	biological_process	0.043117	1	1	62	7	17125	ENSOCUG00000002537
GO:0006188	IMP biosynthetic process	biological_process	0.04338	1	1	62	11	17125	ENSOCUG00000010823
GO:0046040	IMP metabolic process	biological_process	0.04338	1	1	62	11	17125	ENSOCUG00000010823
GO:0097237	cellular response to toxic substance	biological_process	0.043397	1	1	62	8	17125	ENSOCUG00000001676
GO:0070986	left/right axis specification	biological_process	0.043598	1	1	62	7	17125	ENSOCUG00000025555
GO:0000781	chromosome, telomeric region	cellular_component	0.043768	1	2	62	72	17125	ENSOCUG00000001676,ENSOCUG00000001164
GO:0030801	positive regulation of cyclic nucleotide metabolic process	biological_process	0.044052	1	1	62	13	17125	ENSOCUG00000008567
GO:0030804	positive regulation of cyclic nucleotide biosynthetic process	biological_process	0.044052	1	1	62	13	17125	ENSOCUG00000008567
GO:0046639	negative regulation of alpha-beta T cell differentiation	biological_process	0.044248	1	1	62	18	17125	ENSOCUG00000006563
GO:0048593	camera-type eye morphogenesis	biological_process	0.044322	1	2	62	71	17125	ENSOCUG00000008567,ENSOCUG00000006563
GO:0005654	nucleoplasm	cellular_component	0.044481	1	14	62	1940	17125	ENSOCUG00000003203,ENSOCUG00000010827,ENSOCUG00000010614,ENSOCUG00000017682,ENSOCUG00000017182,ENSOCUG00000006563,ENSOCUG00000021326,ENSOCUG00000004204,ENSOCUG00000006050,ENSOCUG00000001164,ENSOCUG00000001676,ENSOCUG00000017111,ENSOCUG00000005159,ENSOCUG00000013868
GO:0043586	tongue development	biological_process	0.044731	1	1	62	12	17125	ENSOCUG00000006563
GO:0004467	long-chain fatty acid-CoA ligase activity	molecular_function	0.04476	1	1	62	10	17125	ENSOCUG00000017136
GO:0001547	antral ovarian follicle growth	biological_process	0.044967	1	1	62	7	17125	ENSOCUG00000014464
GO:0048729	tissue morphogenesis	biological_process	0.045178	1	5	62	421	17125	ENSOCUG00000006563,ENSOCUG00000008003,ENSOCUG00000025555,ENSOCUG00000006146,ENSOCUG00000012057
GO:0045060	negative thymic T cell selection	biological_process	0.04536	1	1	62	9	17125	ENSOCUG00000006563
GO:0070938	contractile ring	cellular_component	0.045362	1	1	62	7	17125	ENSOCUG00000005159
GO:0051147	regulation of muscle cell differentiation	biological_process	0.045505	1	2	62	95	17125	ENSOCUG00000010827,ENSOCUG00000001676
GO:0060429	epithelium development	biological_process	0.045629	1	7	62	732	17125	ENSOCUG00000008567,ENSOCUG00000006146,ENSOCUG00000006563,ENSOCUG00000025555,ENSOCUG00000008003,ENSOCUG00000012057,ENSOCUG00000001676
GO:0002643	regulation of tolerance induction	biological_process	0.045686	1	1	62	10	17125	ENSOCUG00000015736
GO:0098597	observational learning	biological_process	0.045754	1	1	62	6	17125	ENSOCUG00000008567
GO:0048468	cell development	biological_process	0.04652	1	11	62	1320	17125	ENSOCUG00000025555,ENSOCUG00000006563,ENSOCUG00000002537,ENSOCUG00000010827,ENSOCUG00000008567,ENSOCUG00000014011,ENSOCUG00000014733,ENSOCUG00000001676,ENSOCUG00000001164,ENSOCUG00000003008,ENSOCUG00000016944
GO:0030728	ovulation	biological_process	0.04656	1	1	62	12	17125	ENSOCUG00000014464
GO:0007270	neuron-neuron synaptic transmission	biological_process	0.046832	1	2	62	61	17125	ENSOCUG00000008567,ENSOCUG00000004484
GO:0032454	histone demethylase activity (H3-K9 specific)	molecular_function	0.046872	1	1	62	7	17125	ENSOCUG00000001164
GO:0072710	response to hydroxyurea	biological_process	0.046886	1	1	62	11	17125	ENSOCUG00000012057
GO:0060019	radial glial cell differentiation	biological_process	0.047014	1	1	62	8	17125	ENSOCUG00000006563
GO:0009566	fertilization	biological_process	0.047343	1	2	62	95	17125	ENSOCUG00000004484,ENSOCUG00000008003
GO:0019900	kinase binding	molecular_function	0.047661	1	5	62	417	17125	ENSOCUG00000016706,ENSOCUG00000011358,ENSOCUG00000003203,ENSOCUG00000021326,ENSOCUG00000006050
GO:1902254	negative regulation of intrinsic apoptotic signaling pathway by p53 class mediator	biological_process	0.047776	1	1	62	14	17125	ENSOCUG00000001164
GO:0045683	negative regulation of epidermis development	biological_process	0.04798	1	1	62	11	17125	ENSOCUG00000001676
GO:0048557	embryonic digestive tract morphogenesis	biological_process	0.047998	1	1	62	13	17125	ENSOCUG00000006563
GO:0033169	histone H3-K9 demethylation	biological_process	0.048035	1	1	62	8	17125	ENSOCUG00000001164
GO:0018107	peptidyl-threonine phosphorylation	biological_process	0.048454	1	2	62	66	17125	ENSOCUG00000021326,ENSOCUG00000011358
GO:0051154	negative regulation of striated muscle cell differentiation	biological_process	0.048916	1	1	62	19	17125	ENSOCUG00000001676
GO:0060872	semicircular canal development	biological_process	0.048924	1	1	62	7	17125	ENSOCUG00000006563
GO:0021873	forebrain neuroblast division	biological_process	0.049204	1	1	62	7	17125	ENSOCUG00000014733
GO:0051302	regulation of cell division	biological_process	0.049524	1	3	62	190	17125	ENSOCUG00000006600,ENSOCUG00000014733,ENSOCUG00000016706
GO:0035257	nuclear hormone receptor binding	molecular_function	0.049635	1	2	62	77	17125	ENSOCUG00000014011,ENSOCUG00000001164
GO:0015718	monocarboxylic acid transport	biological_process	0.049703	1	2	62	89	17125	ENSOCUG00000017136,ENSOCUG00000008567
GO:0005634	nucleus	cellular_component	0.049825	1	24	62	4359	17125	ENSOCUG00000013868,ENSOCUG00000009932,ENSOCUG00000001676,ENSOCUG00000006050,ENSOCUG00000021326,ENSOCUG00000006563,ENSOCUG00000008003,ENSOCUG00000017182,ENSOCUG00000029530,ENSOCUG00000017682,ENSOCUG00000003483,ENSOCUG00000010614,ENSOCUG00000010827,ENSOCUG00000003203,ENSOCUG00000009379,ENSOCUG00000012757,ENSOCUG00000006146,ENSOCUG00000014733,ENSOCUG00000003277,ENSOCUG00000001164,ENSOCUG00000017111,…
GO:0043433	negative regulation of sequence-specific DNA binding transcription factor activity	biological_process	0.049848	1	2	62	91	17125	ENSOCUG00000001676,ENSOCUG00000001164
GO:0090136	epithelial cell-cell adhesion	biological_process	0.050114	1	1	62	12	17125	ENSOCUG00000016944
GO:2000831	regulation of steroid hormone secretion	biological_process	0.050244	1	1	62	13	17125	ENSOCUG00000008003
GO:0042995	cell projection	cellular_component	0.050296	1	9	62	932	17125	ENSOCUG00000003203,ENSOCUG00000025555,ENSOCUG00000006563,ENSOCUG00000003608,ENSOCUG00000005128,ENSOCUG00000005159,ENSOCUG00000016944,ENSOCUG00000008567,ENSOCUG00000014011
GO:0021871	forebrain regionalization	biological_process	0.05031	1	1	62	18	17125	ENSOCUG00000006563
GO:0015645	fatty acid ligase activity	molecular_function	0.050336	1	1	62	11	17125	ENSOCUG00000017136
GO:0044085	cellular component biogenesis	biological_process	0.050411	1	12	62	1674	17125	ENSOCUG00000012757,ENSOCUG00000009379,ENSOCUG00000004484,ENSOCUG00000014733,ENSOCUG00000005159,ENSOCUG00000008077,ENSOCUG00000017111,ENSOCUG00000017682,ENSOCUG00000016706,ENSOCUG00000029530,ENSOCUG00000000945,ENSOCUG00000003203
GO:0048710	regulation of astrocyte differentiation	biological_process	0.050584	1	1	62	12	17125	ENSOCUG00000008567
GO:0046483	heterocycle metabolic process	biological_process	0.050727	1	20	62	3621	17125	ENSOCUG00000001164,ENSOCUG00000004204,ENSOCUG00000012057,ENSOCUG00000009379,ENSOCUG00000006146,ENSOCUG00000010823,ENSOCUG00000008567,ENSOCUG00000004509,ENSOCUG00000000945,ENSOCUG00000010614,ENSOCUG00000006563,ENSOCUG00000008003,ENSOCUG00000017682,ENSOCUG00000001676,ENSOCUG00000008077,ENSOCUG00000013868,ENSOCUG00000009932,ENSOCUG00000009317,ENSOCUG00000010832,ENSOCUG00000009718
GO:0044710	single-organism metabolic process	biological_process	0.050831	1	20	62	3445	17125	ENSOCUG00000021326,ENSOCUG00000008077,ENSOCUG00000001676,ENSOCUG00000009317,ENSOCUG00000011358,ENSOCUG00000013868,ENSOCUG00000009932,ENSOCUG00000015736,ENSOCUG00000017847,ENSOCUG00000012057,ENSOCUG00000001164,ENSOCUG00000004509,ENSOCUG00000010823,ENSOCUG00000006146,ENSOCUG00000002624,ENSOCUG00000008567,ENSOCUG00000001816,ENSOCUG00000017682,ENSOCUG00000008003,ENSOCUG00000017136
GO:0018105	peptidyl-serine phosphorylation	biological_process	0.05102	1	3	62	164	17125	ENSOCUG00000011358,ENSOCUG00000014821,ENSOCUG00000021326
GO:0044706	multi-multicellular organism process	biological_process	0.051094	1	2	62	84	17125	ENSOCUG00000009718,ENSOCUG00000002624
GO:0005930	axoneme	cellular_component	0.051278	1	2	62	63	17125	ENSOCUG00000006563,ENSOCUG00000025555
GO:0097014	ciliary cytoplasm	cellular_component	0.051278	1	2	62	63	17125	ENSOCUG00000006563,ENSOCUG00000025555
GO:0010457	centriole-centriole cohesion	biological_process	0.051282	1	1	62	10	17125	ENSOCUG00000006050
GO:0005488	binding	molecular_function	0.05135	1	48	62	10206	17125	ENSOCUG00000009317,ENSOCUG00000006050,ENSOCUG00000001676,ENSOCUG00000016944,ENSOCUG00000015320,ENSOCUG00000003008,ENSOCUG00000008561,ENSOCUG00000010832,ENSOCUG00000014659,ENSOCUG00000017847,ENSOCUG00000015736,ENSOCUG00000014464,ENSOCUG00000008567,ENSOCUG00000014011,ENSOCUG00000014821,ENSOCUG00000001164,ENSOCUG00000017362,ENSOCUG00000014653,ENSOCUG00000003608,ENSOCUG00000006563,ENSOCUG00000008003,…
GO:0010721	negative regulation of cell development	biological_process	0.051384	1	3	62	182	17125	ENSOCUG00000014733,ENSOCUG00000006563,ENSOCUG00000008567
GO:0014047	glutamate secretion	biological_process	0.051418	1	1	62	7	17125	ENSOCUG00000008567
GO:0051349	positive regulation of lyase activity	biological_process	0.05201	1	1	62	17	17125	ENSOCUG00000008567
GO:0000165	MAPK cascade	biological_process	0.052152	1	5	62	460	17125	ENSOCUG00000002624,ENSOCUG00000008567,ENSOCUG00000001816,ENSOCUG00000015736,ENSOCUG00000001676
GO:1902253	regulation of intrinsic apoptotic signaling pathway by p53 class mediator	biological_process	0.052264	1	1	62	18	17125	ENSOCUG00000001164
GO:1904037	positive regulation of epithelial cell apoptotic process	biological_process	0.052356	1	1	62	14	17125	ENSOCUG00000003008
GO:0007517	muscle organ development	biological_process	0.052425	1	3	62	215	17125	ENSOCUG00000006146,ENSOCUG00000008567,ENSOCUG00000016944
GO:0051100	negative regulation of binding	biological_process	0.052634	1	2	62	96	17125	ENSOCUG00000003008,ENSOCUG00000001164
GO:0065009	regulation of molecular function	biological_process	0.052706	1	12	62	1701	17125	ENSOCUG00000001816,ENSOCUG00000003203,ENSOCUG00000006600,ENSOCUG00000003008,ENSOCUG00000016944,ENSOCUG00000017362,ENSOCUG00000001164,ENSOCUG00000001676,ENSOCUG00000011358,ENSOCUG00000006146,ENSOCUG00000002624,ENSOCUG00000008567
GO:0021910	smoothened signaling pathway involved in ventral spinal cord patterning	biological_process	0.052908	1	1	62	8	17125	ENSOCUG00000006563
GO:0016446	somatic hypermutation of immunoglobulin genes	biological_process	0.05313	1	1	62	11	17125	ENSOCUG00000008077
GO:0097094	craniofacial suture morphogenesis	biological_process	0.053413	1	1	62	13	17125	ENSOCUG00000006563
GO:0050794	regulation of cellular process	biological_process	0.053542	1	36	62	7738	17125	ENSOCUG00000002537,ENSOCUG00000016706,ENSOCUG00000010614,ENSOCUG00000010827,ENSOCUG00000000945,ENSOCUG00000004484,ENSOCUG00000000657,ENSOCUG00000014733,ENSOCUG00000002624,ENSOCUG00000006146,ENSOCUG00000009379,ENSOCUG00000012057,ENSOCUG00000005159,ENSOCUG00000009718,ENSOCUG00000006600,ENSOCUG00000005161,ENSOCUG00000025555,ENSOCUG00000011358,ENSOCUG00000005128,ENSOCUG00000008077,ENSOCUG00000006563,…
GO:0031210	phosphatidylcholine binding	molecular_function	0.053655	1	1	62	17	17125	ENSOCUG00000008567
GO:0043383	negative T cell selection	biological_process	0.053755	1	1	62	10	17125	ENSOCUG00000006563
GO:0036094	small molecule binding	molecular_function	0.054042	1	14	62	1950	17125	ENSOCUG00000010614,ENSOCUG00000025555,ENSOCUG00000016706,ENSOCUG00000008077,ENSOCUG00000001164,ENSOCUG00000017111,ENSOCUG00000014821,ENSOCUG00000021326,ENSOCUG00000016944,ENSOCUG00000002624,ENSOCUG00000008567,ENSOCUG00000004509,ENSOCUG00000009317,ENSOCUG00000004484
GO:0050870	positive regulation of T cell activation	biological_process	0.054044	1	2	62	106	17125	ENSOCUG00000006563,ENSOCUG00000008561
GO:0035929	steroid hormone secretion	biological_process	0.054064	1	1	62	16	17125	ENSOCUG00000008003
GO:0001893	maternal placenta development	biological_process	0.054146	1	1	62	17	17125	ENSOCUG00000009718
GO:0051589	negative regulation of neurotransmitter transport	biological_process	0.054149	1	1	62	9	17125	ENSOCUG00000008567
GO:0006725	cellular aromatic compound metabolic process	biological_process	0.05422	1	20	62	3637	17125	ENSOCUG00000000945,ENSOCUG00000010614,ENSOCUG00000006563,ENSOCUG00000008003,ENSOCUG00000017682,ENSOCUG00000004204,ENSOCUG00000001164,ENSOCUG00000012057,ENSOCUG00000010823,ENSOCUG00000006146,ENSOCUG00000008567,ENSOCUG00000009379,ENSOCUG00000004509,ENSOCUG00000010832,ENSOCUG00000009718,ENSOCUG00000001676,ENSOCUG00000008077,ENSOCUG00000009932,ENSOCUG00000013868,ENSOCUG00000009317
GO:0048522	positive regulation of cellular process	biological_process	0.054324	1	20	62	3252	17125	ENSOCUG00000014733,ENSOCUG00000006146,ENSOCUG00000008567,ENSOCUG00000002624,ENSOCUG00000014011,ENSOCUG00000012057,ENSOCUG00000001164,ENSOCUG00000005159,ENSOCUG00000008003,ENSOCUG00000006563,ENSOCUG00000003203,ENSOCUG00000010614,ENSOCUG00000001816,ENSOCUG00000010827,ENSOCUG00000011358,ENSOCUG00000016944,ENSOCUG00000008561,ENSOCUG00000003008,ENSOCUG00000001676,ENSOCUG00000006600
GO:0002566	somatic diversification of immune receptors via somatic mutation	biological_process	0.054897	1	1	62	12	17125	ENSOCUG00000008077
GO:0001921	positive regulation of receptor recycling	biological_process	0.054906	1	1	62	9	17125	ENSOCUG00000016944
GO:0051450	myoblast proliferation	biological_process	0.05504	1	1	62	12	17125	ENSOCUG00000006146
GO:0030325	adrenal gland development	biological_process	0.055105	1	1	62	13	17125	ENSOCUG00000008567
GO:0040011	locomotion	biological_process	0.055192	1	9	62	1076	17125	ENSOCUG00000016944,ENSOCUG00000003008,ENSOCUG00000005159,ENSOCUG00000014733,ENSOCUG00000008567,ENSOCUG00000010827,ENSOCUG00000002537,ENSOCUG00000025555,ENSOCUG00000006563
GO:0016594	glycine binding	molecular_function	0.055218	1	1	62	8	17125	ENSOCUG00000004484
GO:0006338	chromatin remodeling	biological_process	0.055583	1	2	62	77	17125	ENSOCUG00000009379,ENSOCUG00000006146
GO:0050901	leukocyte tethering or rolling	biological_process	0.056146	1	1	62	14	17125	ENSOCUG00000003008
GO:0030879	mammary gland development	biological_process	0.056239	1	2	62	84	17125	ENSOCUG00000006563,ENSOCUG00000008003
GO:0051427	hormone receptor binding	molecular_function	0.056557	1	2	62	89	17125	ENSOCUG00000001164,ENSOCUG00000014011
GO:0021516	dorsal spinal cord development	biological_process	0.056608	1	1	62	18	17125	ENSOCUG00000006146
GO:0050798	activated T cell proliferation	biological_process	0.057122	1	1	62	19	17125	ENSOCUG00000008561
GO:0015629	actin cytoskeleton	cellular_component	0.057199	1	4	62	296	17125	ENSOCUG00000005159,ENSOCUG00000005128,ENSOCUG00000004509,ENSOCUG00000003608
GO:0050767	regulation of neurogenesis	biological_process	0.057295	1	5	62	415	17125	ENSOCUG00000001676,ENSOCUG00000001164,ENSOCUG00000014733,ENSOCUG00000006563,ENSOCUG00000008567
GO:0008356	asymmetric cell division	biological_process	0.057471	1	1	62	11	17125	ENSOCUG00000014733
GO:0045061	thymic T cell selection	biological_process	0.057621	1	1	62	12	17125	ENSOCUG00000006563
GO:0001822	kidney development	biological_process	0.057667	1	3	62	182	17125	ENSOCUG00000001816,ENSOCUG00000006563,ENSOCUG00000008567
GO:0001704	formation of primary germ layer	biological_process	0.057669	1	2	62	82	17125	ENSOCUG00000003008,ENSOCUG00000015320
GO:0014014	negative regulation of gliogenesis	biological_process	0.057779	1	1	62	14	17125	ENSOCUG00000008567
GO:0010720	positive regulation of cell development	biological_process	0.057819	1	4	62	300	17125	ENSOCUG00000001676,ENSOCUG00000001164,ENSOCUG00000006563,ENSOCUG00000014733
GO:2000178	negative regulation of neural precursor cell proliferation	biological_process	0.058135	1	1	62	13	17125	ENSOCUG00000008567
GO:0014002	astrocyte development	biological_process	0.058169	1	1	62	16	17125	ENSOCUG00000008567
GO:1903533	regulation of protein targeting	biological_process	0.058337	1	2	62	85	17125	ENSOCUG00000008567,ENSOCUG00000006563
GO:0034112	positive regulation of homotypic cell-cell adhesion	biological_process	0.058711	1	2	62	110	17125	ENSOCUG00000006563,ENSOCUG00000008561
GO:0021819	layer formation in cerebral cortex	biological_process	0.059287	1	1	62	10	17125	ENSOCUG00000006563
GO:0045120	pronucleus	cellular_component	0.059317	1	1	62	11	17125	ENSOCUG00000001676
GO:0031323	regulation of cellular metabolic process	biological_process	0.05934	1	21	62	3697	17125	ENSOCUG00000002624,ENSOCUG00000006146,ENSOCUG00000008567,ENSOCUG00000009379,ENSOCUG00000012057,ENSOCUG00000001164,ENSOCUG00000006563,ENSOCUG00000008003,ENSOCUG00000003203,ENSOCUG00000010614,ENSOCUG00000001816,ENSOCUG00000000945,ENSOCUG00000009932,ENSOCUG00000011358,ENSOCUG00000016944,ENSOCUG00000001676,ENSOCUG00000008077,ENSOCUG00000009718,ENSOCUG00000006600,ENSOCUG00000010832,ENSOCUG00000015736
GO:0030814	regulation of cAMP metabolic process	biological_process	0.059579	1	1	62	14	17125	ENSOCUG00000008567
GO:0030817	regulation of cAMP biosynthetic process	biological_process	0.059579	1	1	62	14	17125	ENSOCUG00000008567
GO:0045761	regulation of adenylate cyclase activity	biological_process	0.059579	1	1	62	14	17125	ENSOCUG00000008567
GO:0002507	tolerance induction	biological_process	0.059582	1	1	62	15	17125	ENSOCUG00000015736
GO:0044030	regulation of DNA methylation	biological_process	0.059748	1	1	62	12	17125	ENSOCUG00000009379
GO:0051657	maintenance of organelle location	biological_process	0.060023	1	1	62	10	17125	ENSOCUG00000014733
GO:0043496	regulation of protein homodimerization activity	biological_process	0.06005	1	1	62	14	17125	ENSOCUG00000003008
GO:0021932	hindbrain radial glia guided cell migration	biological_process	0.060147	1	1	62	8	17125	ENSOCUG00000025555
GO:1903010	regulation of bone development	biological_process	0.060167	1	1	62	16	17125	ENSOCUG00000006563
GO:0031281	positive regulation of cyclase activity	biological_process	0.060253	1	1	62	16	17125	ENSOCUG00000008567
GO:0015812	gamma-aminobutyric acid transport	biological_process	0.060519	1	1	62	11	17125	ENSOCUG00000008567
GO:1903039	positive regulation of leukocyte cell-cell adhesion	biological_process	0.060776	1	2	62	110	17125	ENSOCUG00000006563,ENSOCUG00000008561
GO:0018210	peptidyl-threonine modification	biological_process	0.06098	1	2	62	73	17125	ENSOCUG00000011358,ENSOCUG00000021326
GO:1901797	negative regulation of signal transduction by p53 class mediator	biological_process	0.061158	1	1	62	19	17125	ENSOCUG00000001164
GO:0033599	regulation of mammary gland epithelial cell proliferation	biological_process	0.061291	1	1	62	11	17125	ENSOCUG00000008003
GO:0050997	quaternary ammonium group binding	molecular_function	0.061512	1	1	62	21	17125	ENSOCUG00000008567
GO:0010562	positive regulation of phosphorus metabolic process	biological_process	0.061659	1	6	62	635	17125	ENSOCUG00000001676,ENSOCUG00000003203,ENSOCUG00000001816,ENSOCUG00000002624,ENSOCUG00000008567,ENSOCUG00000011358
GO:0045937	positive regulation of phosphate metabolic process	biological_process	0.061659	1	6	62	635	17125	ENSOCUG00000001676,ENSOCUG00000003203,ENSOCUG00000001816,ENSOCUG00000002624,ENSOCUG00000008567,ENSOCUG00000011358
GO:0060255	regulation of macromolecule metabolic process	biological_process	0.061672	1	21	62	3707	17125	ENSOCUG00000016944,ENSOCUG00000008077,ENSOCUG00000001676,ENSOCUG00000009932,ENSOCUG00000011358,ENSOCUG00000015736,ENSOCUG00000009718,ENSOCUG00000006600,ENSOCUG00000010832,ENSOCUG00000012057,ENSOCUG00000001164,ENSOCUG00000006146,ENSOCUG00000002624,ENSOCUG00000008567,ENSOCUG00000009379,ENSOCUG00000003203,ENSOCUG00000001816,ENSOCUG00000010614,ENSOCUG00000000945,ENSOCUG00000008003,ENSOCUG00000006563
GO:0030810	positive regulation of nucleotide biosynthetic process	biological_process	0.061715	1	1	62	16	17125	ENSOCUG00000008567
GO:1900373	positive regulation of purine nucleotide biosynthetic process	biological_process	0.061715	1	1	62	16	17125	ENSOCUG00000008567
GO:0051098	regulation of binding	biological_process	0.061897	1	3	62	222	17125	ENSOCUG00000006146,ENSOCUG00000003008,ENSOCUG00000001164
GO:1900180	regulation of protein localization to nucleus	biological_process	0.062064	1	2	62	92	17125	ENSOCUG00000008567,ENSOCUG00000006563
GO:0006336	DNA replication-independent nucleosome assembly	biological_process	0.062084	1	1	62	12	17125	ENSOCUG00000009379
GO:0034724	DNA replication-independent nucleosome organization	biological_process	0.062084	1	1	62	12	17125	ENSOCUG00000009379
GO:0048706	embryonic skeletal system development	biological_process	0.062173	1	2	62	97	17125	ENSOCUG00000006563,ENSOCUG00000006146
GO:0051292	nuclear pore complex assembly	biological_process	0.062209	1	1	62	8	17125	ENSOCUG00000012757
GO:0032838	cell projection cytoplasm	cellular_component	0.062238	1	2	62	75	17125	ENSOCUG00000006563,ENSOCUG00000025555
GO:0042060	wound healing	biological_process	0.062383	1	3	62	212	17125	ENSOCUG00000001676,ENSOCUG00000008567,ENSOCUG00000006146
GO:0051297	centrosome organization	biological_process	0.062714	1	2	62	85	17125	ENSOCUG00000016706,ENSOCUG00000006050
GO:0003777	microtubule motor activity	molecular_function	0.062873	1	2	62	65	17125	ENSOCUG00000017111,ENSOCUG00000016706
GO:2000647	negative regulation of stem cell proliferation	biological_process	0.062938	1	1	62	14	17125	ENSOCUG00000008567
GO:0071478	cellular response to radiation	biological_process	0.06307	1	2	62	102	17125	ENSOCUG00000001164,ENSOCUG00000004204
GO:0018209	peptidyl-serine modification	biological_process	0.063786	1	3	62	181	17125	ENSOCUG00000021326,ENSOCUG00000014821,ENSOCUG00000011358
GO:0034243	regulation of transcription elongation from RNA polymerase II promoter	biological_process	0.064078	1	1	62	18	17125	ENSOCUG00000001676
GO:0043414	macromolecule methylation	biological_process	0.064096	1	3	62	210	17125	ENSOCUG00000001676,ENSOCUG00000009379,ENSOCUG00000006146
GO:0009152	purine ribonucleotide biosynthetic process	biological_process	0.064142	1	2	62	107	17125	ENSOCUG00000008567,ENSOCUG00000010823
GO:0032060	bleb assembly	biological_process	0.064283	1	1	62	11	17125	ENSOCUG00000005159
GO:0048820	hair follicle maturation	biological_process	0.064404	1	1	62	12	17125	ENSOCUG00000008567
GO:0031514	motile cilium	cellular_component	0.064579	1	2	62	85	17125	ENSOCUG00000003608,ENSOCUG00000025555
GO:0005231	excitatory extracellular ligand-gated ion channel activity	molecular_function	0.064909	1	1	62	14	17125	ENSOCUG00000004484
GO:0006270	DNA replication initiation	biological_process	0.064909	1	1	62	21	17125	ENSOCUG00000009317
GO:2001233	regulation of apoptotic signaling pathway	biological_process	0.065034	1	3	62	259	17125	ENSOCUG00000006600,ENSOCUG00000008567,ENSOCUG00000001164
GO:0003299	muscle hypertrophy in response to stress	biological_process	0.065275	1	1	62	14	17125	ENSOCUG00000001676
GO:0014887	cardiac muscle adaptation	biological_process	0.065275	1	1	62	14	17125	ENSOCUG00000001676
GO:0014898	cardiac muscle hypertrophy in response to stress	biological_process	0.065275	1	1	62	14	17125	ENSOCUG00000001676
GO:0003002	regionalization	biological_process	0.065448	1	3	62	233	17125	ENSOCUG00000006146,ENSOCUG00000006563,ENSOCUG00000025555
GO:0046636	negative regulation of alpha-beta T cell activation	biological_process	0.065488	1	1	62	25	17125	ENSOCUG00000006563
GO:0002009	morphogenesis of an epithelium	biological_process	0.065547	1	4	62	323	17125	ENSOCUG00000012057,ENSOCUG00000006563,ENSOCUG00000008003,ENSOCUG00000025555
GO:0006913	nucleocytoplasmic transport	biological_process	0.065581	1	3	62	212	17125	ENSOCUG00000008567,ENSOCUG00000012757,ENSOCUG00000006563
GO:0051169	nuclear transport	biological_process	0.065581	1	3	62	212	17125	ENSOCUG00000006563,ENSOCUG00000008567,ENSOCUG00000012757
GO:0005520	insulin-like growth factor binding	molecular_function	0.065776	1	1	62	23	17125	ENSOCUG00000008561
GO:0009150	purine ribonucleotide metabolic process	biological_process	0.065973	1	3	62	253	17125	ENSOCUG00000010823,ENSOCUG00000008567,ENSOCUG00000004509
GO:0032332	positive regulation of chondrocyte differentiation	biological_process	0.066005	1	1	62	14	17125	ENSOCUG00000006563
GO:0035254	glutamate receptor binding	molecular_function	0.066138	1	1	62	12	17125	ENSOCUG00000017362
GO:0043425	bHLH transcription factor binding	molecular_function	0.066275	1	1	62	20	17125	ENSOCUG00000001164
GO:0048665	neuron fate specification	biological_process	0.066764	1	1	62	26	17125	ENSOCUG00000006563
GO:1902230	negative regulation of intrinsic apoptotic signaling pathway in response to DNA damage	biological_process	0.067174	1	1	62	21	17125	ENSOCUG00000001164
GO:0035098	ESC/E(Z) complex	cellular_component	0.067217	1	1	62	13	17125	ENSOCUG00000001676
GO:0033631	cell-cell adhesion mediated by integrin	biological_process	0.067576	1	1	62	11	17125	ENSOCUG00000003008
GO:0043539	protein serine/threonine kinase activator activity	molecular_function	0.067714	1	1	62	18	17125	ENSOCUG00000011358
GO:1901360	organic cyclic compound metabolic process	biological_process	0.067786	1	20	62	3758	17125	ENSOCUG00000013868,ENSOCUG00000009932,ENSOCUG00000009317,ENSOCUG00000008077,ENSOCUG00000001676,ENSOCUG00000010832,ENSOCUG00000009718,ENSOCUG00000006146,ENSOCUG00000010823,ENSOCUG00000008567,ENSOCUG00000009379,ENSOCUG00000004509,ENSOCUG00000004204,ENSOCUG00000001164,ENSOCUG00000012057,ENSOCUG00000006563,ENSOCUG00000008003,ENSOCUG00000017682,ENSOCUG00000000945,ENSOCUG00000010614
GO:0000979	RNA polymerase II core promoter sequence-specific DNA binding	molecular_function	0.067865	1	1	62	16	17125	ENSOCUG00000001676
GO:0045663	positive regulation of myoblast differentiation	biological_process	0.067977	1	1	62	12	17125	ENSOCUG00000010827
GO:0060972	left/right pattern formation	biological_process	0.068155	1	1	62	12	17125	ENSOCUG00000025555
GO:0080135	regulation of cellular response to stress	biological_process	0.068291	1	5	62	483	17125	ENSOCUG00000002624,ENSOCUG00000015736,ENSOCUG00000008077,ENSOCUG00000001164,ENSOCUG00000012057
GO:0045671	negative regulation of osteoclast differentiation	biological_process	0.068301	1	1	62	14	17125	ENSOCUG00000008567
GO:0031399	regulation of protein modification process	biological_process	0.068619	1	9	62	1165	17125	ENSOCUG00000002624,ENSOCUG00000006146,ENSOCUG00000008567,ENSOCUG00000011358,ENSOCUG00000001676,ENSOCUG00000001164,ENSOCUG00000015736,ENSOCUG00000003203,ENSOCUG00000001816
GO:0022612	gland morphogenesis	biological_process	0.068649	1	2	62	89	17125	ENSOCUG00000006563,ENSOCUG00000008003
GO:0036445	neuronal stem cell division	biological_process	0.068884	1	1	62	10	17125	ENSOCUG00000014733
GO:0055057	neuroblast division	biological_process	0.068884	1	1	62	10	17125	ENSOCUG00000014733
GO:0010453	regulation of cell fate commitment	biological_process	0.069069	1	1	62	19	17125	ENSOCUG00000006146
GO:0046578	regulation of Ras protein signal transduction	biological_process	0.069098	1	3	62	163	17125	ENSOCUG00000005161,ENSOCUG00000008567,ENSOCUG00000001816
GO:0044699	single-organism process	biological_process	0.069275	1	47	62	10549	17125	ENSOCUG00000001676,ENSOCUG00000006050,ENSOCUG00000015320,ENSOCUG00000003008,ENSOCUG00000008561,ENSOCUG00000016944,ENSOCUG00000009932,ENSOCUG00000009317,ENSOCUG00000017847,ENSOCUG00000015736,ENSOCUG00000014464,ENSOCUG00000001164,ENSOCUG00000004204,ENSOCUG00000017362,ENSOCUG00000014011,ENSOCUG00000008567,ENSOCUG00000001816,ENSOCUG00000003203,ENSOCUG00000017136,ENSOCUG00000006563,ENSOCUG00000008003,…
GO:0030902	hindbrain development	biological_process	0.069444	1	2	62	88	17125	ENSOCUG00000025555,ENSOCUG00000001676
GO:0000803	sex chromosome	cellular_component	0.069504	1	1	62	17	17125	ENSOCUG00000009932
GO:0048147	negative regulation of fibroblast proliferation	biological_process	0.069766	1	1	62	17	17125	ENSOCUG00000008567
GO:0006164	purine nucleotide biosynthetic process	biological_process	0.06989	1	2	62	112	17125	ENSOCUG00000010823,ENSOCUG00000008567
GO:0001932	regulation of protein phosphorylation	biological_process	0.069902	1	7	62	835	17125	ENSOCUG00000008567,ENSOCUG00000002624,ENSOCUG00000011358,ENSOCUG00000003203,ENSOCUG00000001816,ENSOCUG00000015736,ENSOCUG00000001676
GO:0030799	regulation of cyclic nucleotide metabolic process	biological_process	0.070209	1	1	62	21	17125	ENSOCUG00000008567
GO:0030802	regulation of cyclic nucleotide biosynthetic process	biological_process	0.070209	1	1	62	21	17125	ENSOCUG00000008567
GO:0031056	regulation of histone modification	biological_process	0.070321	1	2	62	93	17125	ENSOCUG00000006146,ENSOCUG00000001164
GO:0000146	microfilament motor activity	molecular_function	0.070445	1	1	62	11	17125	ENSOCUG00000004509
GO:0021535	cell migration in hindbrain	biological_process	0.070465	1	1	62	11	17125	ENSOCUG00000025555
GO:0050679	positive regulation of epithelial cell proliferation	biological_process	0.070492	1	2	62	101	17125	ENSOCUG00000008003,ENSOCUG00000008567
GO:0043234	protein complex	cellular_component	0.070923	1	17	62	2861	17125	ENSOCUG00000003008,ENSOCUG00000024196,ENSOCUG00000001676,ENSOCUG00000006050,ENSOCUG00000009317,ENSOCUG00000013868,ENSOCUG00000003203,ENSOCUG00000029530,ENSOCUG00000016706,ENSOCUG00000017682,ENSOCUG00000006563,ENSOCUG00000001164,ENSOCUG00000004204,ENSOCUG00000004509,ENSOCUG00000014733,ENSOCUG00000004484,ENSOCUG00000003277
GO:0072001	renal system development	biological_process	0.071019	1	3	62	196	17125	ENSOCUG00000001816,ENSOCUG00000006563,ENSOCUG00000008567
GO:0002931	response to ischemia	biological_process	0.071046	1	1	62	18	17125	ENSOCUG00000016944
GO:0035173	histone kinase activity	molecular_function	0.071297	1	1	62	14	17125	ENSOCUG00000021326
GO:0016180	snRNA processing	biological_process	0.071391	1	1	62	14	17125	ENSOCUG00000004204
GO:0009260	ribonucleotide biosynthetic process	biological_process	0.071446	1	2	62	115	17125	ENSOCUG00000010823,ENSOCUG00000008567
GO:0060831	smoothened signaling pathway involved in dorsal/ventral neural tube patterning	biological_process	0.071896	1	1	62	11	17125	ENSOCUG00000006563
GO:0046390	ribose phosphate biosynthetic process	biological_process	0.071915	1	2	62	116	17125	ENSOCUG00000010823,ENSOCUG00000008567
GO:0070734	histone H3-K27 methylation	biological_process	0.07211	1	1	62	14	17125	ENSOCUG00000001676
GO:0031023	microtubule organizing center organization	biological_process	0.072225	1	2	62	89	17125	ENSOCUG00000006050,ENSOCUG00000016706
GO:0048485	sympathetic nervous system development	biological_process	0.072687	1	1	62	17	17125	ENSOCUG00000008567
GO:0009259	ribonucleotide metabolic process	biological_process	0.072814	1	3	62	263	17125	ENSOCUG00000010823,ENSOCUG00000008567,ENSOCUG00000004509
GO:0043687	post-translational protein modification	biological_process	0.072925	1	1	62	14	17125	ENSOCUG00000009932
GO:0021513	spinal cord dorsal/ventral patterning	biological_process	0.072942	1	1	62	19	17125	ENSOCUG00000006563
GO:0042692	muscle cell differentiation	biological_process	0.073502	1	3	62	227	17125	ENSOCUG00000010827,ENSOCUG00000016944,ENSOCUG00000001676
GO:0060170	ciliary membrane	cellular_component	0.073803	1	1	62	23	17125	ENSOCUG00000025555
GO:0008608	attachment of spindle microtubules to kinetochore	biological_process	0.07383	1	1	62	21	17125	ENSOCUG00000006050
GO:0034707	chloride channel complex	cellular_component	0.073861	1	1	62	17	17125	ENSOCUG00000004484
GO:0048583	regulation of response to stimulus	biological_process	0.074046	1	15	62	2275	17125	ENSOCUG00000012057,ENSOCUG00000017362,ENSOCUG00000008077,ENSOCUG00000001164,ENSOCUG00000001676,ENSOCUG00000014733,ENSOCUG00000002624,ENSOCUG00000014011,ENSOCUG00000008567,ENSOCUG00000001816,ENSOCUG00000014464,ENSOCUG00000015736,ENSOCUG00000006600,ENSOCUG00000006563,ENSOCUG00000005161
GO:0001919	regulation of receptor recycling	biological_process	0.074058	1	1	62	15	17125	ENSOCUG00000016944
GO:0005721	pericentric heterochromatin	cellular_component	0.074176	1	1	62	14	17125	ENSOCUG00000009932
GO:0032228	regulation of synaptic transmission, GABAergic	biological_process	0.074476	1	1	62	16	17125	ENSOCUG00000008567
GO:0006163	purine nucleotide metabolic process	biological_process	0.075142	1	3	62	264	17125	ENSOCUG00000004509,ENSOCUG00000010823,ENSOCUG00000008567
GO:0021544	subpallium development	biological_process	0.075585	1	1	62	17	17125	ENSOCUG00000006563
GO:0035269	protein O-linked mannosylation	biological_process	0.075909	1	1	62	14	17125	ENSOCUG00000017847
GO:0019693	ribose phosphate metabolic process	biological_process	0.075953	1	3	62	271	17125	ENSOCUG00000004509,ENSOCUG00000010823,ENSOCUG00000008567
GO:0022011	myelination in peripheral nervous system	biological_process	0.076064	1	1	62	17	17125	ENSOCUG00000008567
GO:0032292	peripheral nervous system axon ensheathment	biological_process	0.076064	1	1	62	17	17125	ENSOCUG00000008567
GO:0045581	negative regulation of T cell differentiation	biological_process	0.076286	1	1	62	32	17125	ENSOCUG00000006563
GO:0000030	mannosyltransferase activity	molecular_function	0.07629	1	1	62	19	17125	ENSOCUG00000017847
GO:0046822	regulation of nucleocytoplasmic transport	biological_process	0.076432	1	2	62	93	17125	ENSOCUG00000008567,ENSOCUG00000006563
GO:0050793	regulation of developmental process	biological_process	0.076646	1	11	62	1524	17125	ENSOCUG00000001164,ENSOCUG00000001676,ENSOCUG00000016944,ENSOCUG00000002624,ENSOCUG00000006146,ENSOCUG00000008567,ENSOCUG00000014733,ENSOCUG00000015736,ENSOCUG00000010827,ENSOCUG00000006563,ENSOCUG00000008003
GO:0071711	basement membrane organization	biological_process	0.076797	1	1	62	16	17125	ENSOCUG00000014464
GO:0048103	somatic stem cell division	biological_process	0.076932	1	1	62	15	17125	ENSOCUG00000014733
GO:0006999	nuclear pore organization	biological_process	0.077154	1	1	62	10	17125	ENSOCUG00000012757
GO:0048384	retinoic acid receptor signaling pathway	biological_process	0.077215	1	1	62	14	17125	ENSOCUG00000001676
GO:0006541	glutamine metabolic process	biological_process	0.077633	1	1	62	19	17125	ENSOCUG00000010823
GO:0010212	response to ionizing radiation	biological_process	0.077681	1	2	62	93	17125	ENSOCUG00000004204,ENSOCUG00000001164
GO:0010564	regulation of cell cycle process	biological_process	0.077695	1	4	62	371	17125	ENSOCUG00000001676,ENSOCUG00000003203,ENSOCUG00000006600,ENSOCUG00000016706
GO:0072006	nephron development	biological_process	0.077858	1	2	62	95	17125	ENSOCUG00000006563,ENSOCUG00000001816
GO:0006376	mRNA splice site selection	biological_process	0.078205	1	1	62	17	17125	ENSOCUG00000000945
GO:0060004	reflex	biological_process	0.078513	1	1	62	13	17125	ENSOCUG00000004484
GO:0001649	osteoblast differentiation	biological_process	0.078604	1	2	62	111	17125	ENSOCUG00000008567,ENSOCUG00000006563
GO:0001964	startle response	biological_process	0.078643	1	1	62	16	17125	ENSOCUG00000004484
GO:0045620	negative regulation of lymphocyte differentiation	biological_process	0.078789	1	1	62	33	17125	ENSOCUG00000006563
GO:0016571	histone methylation	biological_process	0.078811	1	2	62	95	17125	ENSOCUG00000006146,ENSOCUG00000001676
GO:2001236	regulation of extrinsic apoptotic signaling pathway	biological_process	0.078819	1	2	62	107	17125	ENSOCUG00000006600,ENSOCUG00000008567
GO:0098727	maintenance of cell number	biological_process	0.079036	1	2	62	100	17125	ENSOCUG00000014733,ENSOCUG00000001676
GO:0051932	synaptic transmission, GABAergic	biological_process	0.079129	1	1	62	17	17125	ENSOCUG00000008567
GO:0035268	protein mannosylation	biological_process	0.079341	1	1	62	15	17125	ENSOCUG00000017847
GO:0004435	phosphatidylinositol phospholipase C activity	molecular_function	0.079544	1	1	62	14	17125	ENSOCUG00000001816
GO:0004629	phospholipase C activity	molecular_function	0.079544	1	1	62	14	17125	ENSOCUG00000001816
GO:0072522	purine-containing compound biosynthetic process	biological_process	0.079764	1	2	62	121	17125	ENSOCUG00000010823,ENSOCUG00000008567
GO:0050681	androgen receptor binding	molecular_function	0.079809	1	1	62	17	17125	ENSOCUG00000001164
GO:0061631	ubiquitin conjugating enzyme activity	molecular_function	0.079849	1	1	62	19	17125	ENSOCUG00000006600
GO:0061650	ubiquitin-like protein conjugating enzyme activity	molecular_function	0.079849	1	1	62	19	17125	ENSOCUG00000006600
GO:0048169	regulation of long-term neuronal synaptic plasticity	biological_process	0.080636	1	1	62	14	17125	ENSOCUG00000008567
GO:0048592	eye morphogenesis	biological_process	0.080654	1	2	62	96	17125	ENSOCUG00000008567,ENSOCUG00000006563
GO:0051445	regulation of meiotic cell cycle	biological_process	0.080694	1	1	62	23	17125	ENSOCUG00000014733
GO:0014044	Schwann cell development	biological_process	0.080734	1	1	62	20	17125	ENSOCUG00000008567
GO:0046931	pore complex assembly	biological_process	0.080753	1	1	62	12	17125	ENSOCUG00000012757
GO:0032039	integrator complex	cellular_component	0.080775	1	1	62	13	17125	ENSOCUG00000004204
GO:0045596	negative regulation of cell differentiation	biological_process	0.08084	1	4	62	400	17125	ENSOCUG00000014733,ENSOCUG00000008567,ENSOCUG00000006563,ENSOCUG00000001676
GO:1902229	regulation of intrinsic apoptotic signaling pathway in response to DNA damage	biological_process	0.081001	1	1	62	25	17125	ENSOCUG00000001164
GO:0043525	positive regulation of neuron apoptotic process	biological_process	0.08123	1	1	62	20	17125	ENSOCUG00000008567
GO:0001941	postsynaptic membrane organization	biological_process	0.082029	1	1	62	17	17125	ENSOCUG00000004484
GO:2000042	negative regulation of double-strand break repair via homologous recombination	biological_process	0.082093	1	1	62	13	17125	ENSOCUG00000008077
GO:0051339	regulation of lyase activity	biological_process	0.082224	1	1	62	26	17125	ENSOCUG00000008567
GO:0009314	response to radiation	biological_process	0.082263	1	3	62	243	17125	ENSOCUG00000004204,ENSOCUG00000001164,ENSOCUG00000008567
GO:0021602	cranial nerve morphogenesis	biological_process	0.082388	1	1	62	21	17125	ENSOCUG00000006563
GO:1902580	single-organism cellular localization	biological_process	0.082427	1	6	62	640	17125	ENSOCUG00000003008,ENSOCUG00000008567,ENSOCUG00000006563,ENSOCUG00000003277,ENSOCUG00000004484,ENSOCUG00000014733
GO:0010800	positive regulation of peptidyl-threonine phosphorylation	biological_process	0.082689	1	1	62	17	17125	ENSOCUG00000011358
GO:0014706	striated muscle tissue development	biological_process	0.082838	1	3	62	236	17125	ENSOCUG00000008567,ENSOCUG00000006146,ENSOCUG00000016944
GO:0042308	negative regulation of protein import into nucleus	biological_process	0.082901	1	1	62	17	17125	ENSOCUG00000008567
GO:1904590	negative regulation of protein import	biological_process	0.082901	1	1	62	17	17125	ENSOCUG00000008567
GO:0005815	microtubule organizing center	cellular_component	0.082936	1	5	62	461	17125	ENSOCUG00000006050,ENSOCUG00000003203,ENSOCUG00000014653,ENSOCUG00000003608,ENSOCUG00000006600
GO:0060444	branching involved in mammary gland duct morphogenesis	biological_process	0.083038	1	1	62	20	17125	ENSOCUG00000008003
GO:0046677	response to antibiotic	biological_process	0.083112	1	1	62	18	17125	ENSOCUG00000001676
GO:0021511	spinal cord patterning	biological_process	0.083276	1	1	62	21	17125	ENSOCUG00000006563
GO:0003714	transcription corepressor activity	molecular_function	0.083512	1	2	62	108	17125	ENSOCUG00000001676,ENSOCUG00000008003
GO:0002244	hematopoietic progenitor cell differentiation	biological_process	0.083673	1	2	62	99	17125	ENSOCUG00000009932,ENSOCUG00000016944
GO:0035035	histone acetyltransferase binding	molecular_function	0.08397	1	1	62	18	17125	ENSOCUG00000006563
GO:0009954	proximal/distal pattern formation	biological_process	0.084338	1	1	62	26	17125	ENSOCUG00000006563
GO:0060065	uterus development	biological_process	0.084962	1	1	62	17	17125	ENSOCUG00000008003
GO:0070231	T cell apoptotic process	biological_process	0.085201	1	1	62	27	17125	ENSOCUG00000006563
GO:0048609	multicellular organismal reproductive process	biological_process	0.085207	1	4	62	376	17125	ENSOCUG00000009718,ENSOCUG00000014733,ENSOCUG00000009317,ENSOCUG00000014464
GO:0044700	single organism signaling	biological_process	0.085312	1	22	62	4612	17125	ENSOCUG00000015736,ENSOCUG00000014464,ENSOCUG00000025555,ENSOCUG00000005161,ENSOCUG00000006600,ENSOCUG00000005128,ENSOCUG00000001676,ENSOCUG00000003008,ENSOCUG00000016944,ENSOCUG00000011358,ENSOCUG00000010827,ENSOCUG00000001816,ENSOCUG00000006563,ENSOCUG00000008003,ENSOCUG00000002537,ENSOCUG00000001164,ENSOCUG00000017362,ENSOCUG00000008567,ENSOCUG00000002624,ENSOCUG00000014011,ENSOCUG00000014733,…
GO:0007131	reciprocal meiotic recombination	biological_process	0.085503	1	1	62	17	17125	ENSOCUG00000017682
GO:0007064	mitotic sister chromatid cohesion	biological_process	0.085561	1	1	62	20	17125	ENSOCUG00000006050
GO:0044260	cellular macromolecule metabolic process	biological_process	0.085647	1	29	62	6037	17125	ENSOCUG00000015736,ENSOCUG00000017847,ENSOCUG00000009718,ENSOCUG00000006600,ENSOCUG00000010832,ENSOCUG00000016944,ENSOCUG00000021326,ENSOCUG00000008077,ENSOCUG00000001676,ENSOCUG00000009317,ENSOCUG00000013868,ENSOCUG00000009932,ENSOCUG00000011358,ENSOCUG00000003203,ENSOCUG00000010614,ENSOCUG00000001816,ENSOCUG00000000945,ENSOCUG00000003483,ENSOCUG00000017682,ENSOCUG00000008003,ENSOCUG00000006563,…
GO:0070405	ammonium ion binding	molecular_function	0.085672	1	1	62	31	17125	ENSOCUG00000008567
GO:0051960	regulation of nervous system development	biological_process	0.085681	1	5	62	479	17125	ENSOCUG00000006563,ENSOCUG00000008567,ENSOCUG00000014733,ENSOCUG00000001164,ENSOCUG00000001676
GO:0003887	DNA-directed DNA polymerase activity	molecular_function	0.085935	1	1	62	16	17125	ENSOCUG00000008077
GO:0035825	reciprocal DNA recombination	biological_process	0.086601	1	1	62	18	17125	ENSOCUG00000017682
GO:0080090	regulation of primary metabolic process	biological_process	0.086668	1	20	62	3643	17125	ENSOCUG00000006600,ENSOCUG00000010832,ENSOCUG00000009718,ENSOCUG00000015736,ENSOCUG00000009932,ENSOCUG00000011358,ENSOCUG00000008077,ENSOCUG00000001676,ENSOCUG00000006563,ENSOCUG00000008003,ENSOCUG00000000945,ENSOCUG00000003203,ENSOCUG00000010614,ENSOCUG00000001816,ENSOCUG00000008567,ENSOCUG00000006146,ENSOCUG00000002624,ENSOCUG00000009379,ENSOCUG00000001164,ENSOCUG00000012057
GO:0048745	smooth muscle tissue development	biological_process	0.08673	1	1	62	18	17125	ENSOCUG00000008567
GO:0019219	regulation of nucleobase-containing compound metabolic process	biological_process	0.086956	1	14	62	2390	17125	ENSOCUG00000012057,ENSOCUG00000008077,ENSOCUG00000001676,ENSOCUG00000001164,ENSOCUG00000006146,ENSOCUG00000008567,ENSOCUG00000009932,ENSOCUG00000009379,ENSOCUG00000010614,ENSOCUG00000000945,ENSOCUG00000009718,ENSOCUG00000010832,ENSOCUG00000008003,ENSOCUG00000006563
GO:0023052	signaling	biological_process	0.087591	1	22	62	4622	17125	ENSOCUG00000001164,ENSOCUG00000017362,ENSOCUG00000008567,ENSOCUG00000002624,ENSOCUG00000014011,ENSOCUG00000014733,ENSOCUG00000004484,ENSOCUG00000001816,ENSOCUG00000010827,ENSOCUG00000008003,ENSOCUG00000006563,ENSOCUG00000002537,ENSOCUG00000005128,ENSOCUG00000001676,ENSOCUG00000003008,ENSOCUG00000016944,ENSOCUG00000011358,ENSOCUG00000015736,ENSOCUG00000014464,ENSOCUG00000005161,ENSOCUG00000025555,…
GO:1900271	regulation of long-term synaptic potentiation	biological_process	0.088017	1	1	62	17	17125	ENSOCUG00000008567
GO:0001046	core promoter sequence-specific DNA binding	molecular_function	0.088076	1	1	62	22	17125	ENSOCUG00000001676
GO:0006368	transcription elongation from RNA polymerase II promoter	biological_process	0.088446	1	1	62	27	17125	ENSOCUG00000001676
GO:0044448	cell cortex part	cellular_component	0.088495	1	2	62	96	17125	ENSOCUG00000005128,ENSOCUG00000005159
GO:0060135	maternal process involved in female pregnancy	biological_process	0.08882	1	1	62	24	17125	ENSOCUG00000009718
GO:0048713	regulation of oligodendrocyte differentiation	biological_process	0.088834	1	1	62	20	17125	ENSOCUG00000008567
GO:0016337	single organismal cell-cell adhesion	biological_process	0.089255	1	4	62	414	17125	ENSOCUG00000006563,ENSOCUG00000003008,ENSOCUG00000008561,ENSOCUG00000016944
GO:0030552	cAMP binding	molecular_function	0.089461	1	1	62	14	17125	ENSOCUG00000016944
GO:0032259	methylation	biological_process	0.089699	1	3	62	253	17125	ENSOCUG00000001676,ENSOCUG00000009379,ENSOCUG00000006146
GO:0014037	Schwann cell differentiation	biological_process	0.090056	1	1	62	24	17125	ENSOCUG00000008567
GO:0006606	protein import into nucleus	biological_process	0.09013	1	2	62	108	17125	ENSOCUG00000008567,ENSOCUG00000006563
GO:0044744	protein targeting to nucleus	biological_process	0.09013	1	2	62	108	17125	ENSOCUG00000008567,ENSOCUG00000006563
GO:1902593	single-organism nuclear import	biological_process	0.09013	1	2	62	108	17125	ENSOCUG00000006563,ENSOCUG00000008567
GO:0022409	positive regulation of cell-cell adhesion	biological_process	0.090148	1	2	62	131	17125	ENSOCUG00000008561,ENSOCUG00000006563
GO:0043044	ATP-dependent chromatin remodeling	biological_process	0.090203	1	1	62	20	17125	ENSOCUG00000009379
GO:0001655	urogenital system development	biological_process	0.090381	1	3	62	221	17125	ENSOCUG00000001816,ENSOCUG00000008567,ENSOCUG00000006563
GO:0032504	multicellular organism reproduction	biological_process	0.0905	1	4	62	388	17125	ENSOCUG00000014464,ENSOCUG00000014733,ENSOCUG00000009718,ENSOCUG00000009317
GO:0001937	negative regulation of endothelial cell proliferation	biological_process	0.090768	1	1	62	26	17125	ENSOCUG00000008567
GO:0045597	positive regulation of cell differentiation	biological_process	0.090773	1	5	62	543	17125	ENSOCUG00000014733,ENSOCUG00000006563,ENSOCUG00000010827,ENSOCUG00000001676,ENSOCUG00000001164
GO:0040001	establishment of mitotic spindle localization	biological_process	0.090953	1	1	62	22	17125	ENSOCUG00000003277
GO:0051170	nuclear import	biological_process	0.09129	1	2	62	110	17125	ENSOCUG00000006563,ENSOCUG00000008567
GO:0071480	cellular response to gamma radiation	biological_process	0.091594	1	1	62	19	17125	ENSOCUG00000001164
GO:0009968	negative regulation of signal transduction	biological_process	0.091616	1	6	62	720	17125	ENSOCUG00000006563,ENSOCUG00000006600,ENSOCUG00000008567,ENSOCUG00000001164,ENSOCUG00000001676,ENSOCUG00000015736
GO:0005720	nuclear heterochromatin	cellular_component	0.091706	1	1	62	20	17125	ENSOCUG00000009932
GO:0014888	striated muscle adaptation	biological_process	0.091927	1	1	62	26	17125	ENSOCUG00000001676
GO:0008038	neuron recognition	biological_process	0.092018	1	1	62	20	17125	ENSOCUG00000002537
GO:0032270	positive regulation of cellular protein metabolic process	biological_process	0.092155	1	7	62	898	17125	ENSOCUG00000003203,ENSOCUG00000001816,ENSOCUG00000001164,ENSOCUG00000001676,ENSOCUG00000002624,ENSOCUG00000006146,ENSOCUG00000011358
GO:0044060	regulation of endocrine process	biological_process	0.092382	1	1	62	27	17125	ENSOCUG00000008003
GO:0034622	cellular macromolecular complex assembly	biological_process	0.09264	1	5	62	600	17125	ENSOCUG00000017682,ENSOCUG00000029530,ENSOCUG00000012757,ENSOCUG00000009379,ENSOCUG00000000945
GO:1900449	regulation of glutamate receptor signaling pathway	biological_process	0.093018	1	1	62	19	17125	ENSOCUG00000017362
GO:0046328	regulation of JNK cascade	biological_process	0.0933	1	2	62	110	17125	ENSOCUG00000015736,ENSOCUG00000002624
GO:0097150	neuronal stem cell population maintenance	biological_process	0.093667	1	1	62	16	17125	ENSOCUG00000014733
GO:0042325	regulation of phosphorylation	biological_process	0.094268	1	7	62	905	17125	ENSOCUG00000001816,ENSOCUG00000003203,ENSOCUG00000001676,ENSOCUG00000015736,ENSOCUG00000011358,ENSOCUG00000008567,ENSOCUG00000002624
GO:1903308	regulation of chromatin modification	biological_process	0.09478	1	2	62	107	17125	ENSOCUG00000006146,ENSOCUG00000001164
GO:0060986	endocrine hormone secretion	biological_process	0.094792	1	1	62	28	17125	ENSOCUG00000008003
GO:0006915	apoptotic process	biological_process	0.09488	1	7	62	984	17125	ENSOCUG00000014464,ENSOCUG00000003008,ENSOCUG00000001164,ENSOCUG00000015736,ENSOCUG00000006563,ENSOCUG00000008567,ENSOCUG00000006600
GO:0031279	regulation of cyclase activity	biological_process	0.095193	1	1	62	25	17125	ENSOCUG00000008567
GO:0021522	spinal cord motor neuron differentiation	biological_process	0.095585	1	1	62	26	17125	ENSOCUG00000006563
GO:0043516	regulation of DNA damage response, signal transduction by p53 class mediator	biological_process	0.095742	1	1	62	21	17125	ENSOCUG00000001164
GO:0034061	DNA polymerase activity	molecular_function	0.095868	1	1	62	22	17125	ENSOCUG00000008077
GO:0045124	regulation of bone resorption	biological_process	0.096128	1	1	62	24	17125	ENSOCUG00000008567
GO:0051148	negative regulation of muscle cell differentiation	biological_process	0.096277	1	1	62	41	17125	ENSOCUG00000001676
GO:0060537	muscle tissue development	biological_process	0.096414	1	3	62	250	17125	ENSOCUG00000006146,ENSOCUG00000008567,ENSOCUG00000016944
GO:0045665	negative regulation of neuron differentiation	biological_process	0.097461	1	2	62	113	17125	ENSOCUG00000014733,ENSOCUG00000006563
GO:0032784	regulation of DNA-templated transcription, elongation	biological_process	0.097466	1	1	62	28	17125	ENSOCUG00000001676
GO:0097285	cell-type specific apoptotic process	biological_process	0.097548	1	3	62	271	17125	ENSOCUG00000006563,ENSOCUG00000008567,ENSOCUG00000003008
GO:0072521	purine-containing compound metabolic process	biological_process	0.09755	1	3	62	290	17125	ENSOCUG00000008567,ENSOCUG00000010823,ENSOCUG00000004509
GO:0097431	mitotic spindle pole	cellular_component	0.097639	1	1	62	21	17125	ENSOCUG00000014733
GO:0016477	cell migration	biological_process	0.098103	1	7	62	858	17125	ENSOCUG00000014733,ENSOCUG00000008567,ENSOCUG00000006563,ENSOCUG00000025555,ENSOCUG00000016944,ENSOCUG00000003008,ENSOCUG00000005159
GO:0010001	glial cell differentiation	biological_process	0.098203	1	2	62	126	17125	ENSOCUG00000006563,ENSOCUG00000008567
GO:0031491	nucleosome binding	molecular_function	0.098267	1	1	62	34	17125	ENSOCUG00000021326
GO:0030857	negative regulation of epithelial cell differentiation	biological_process	0.098496	1	1	62	24	17125	ENSOCUG00000001676
GO:0051216	cartilage development	biological_process	0.09859	1	2	62	124	17125	ENSOCUG00000006146,ENSOCUG00000006563
GO:0032559	adenyl ribonucleotide binding	molecular_function	0.098657	1	10	62	1257	17125	ENSOCUG00000010614,ENSOCUG00000016706,ENSOCUG00000014821,ENSOCUG00000008077,ENSOCUG00000017111,ENSOCUG00000016944,ENSOCUG00000021326,ENSOCUG00000002624,ENSOCUG00000009317,ENSOCUG00000004509
GO:0030154	cell differentiation	biological_process	0.098707	1	14	62	2194	17125	ENSOCUG00000025555,ENSOCUG00000006563,ENSOCUG00000002537,ENSOCUG00000010827,ENSOCUG00000006146,ENSOCUG00000008567,ENSOCUG00000014011,ENSOCUG00000009932,ENSOCUG00000014733,ENSOCUG00000001164,ENSOCUG00000001676,ENSOCUG00000015320,ENSOCUG00000003008,ENSOCUG00000016944
GO:0033598	mammary gland epithelial cell proliferation	biological_process	0.098733	1	1	62	20	17125	ENSOCUG00000008003
GO:0030324	lung development	biological_process	0.099251	1	2	62	122	17125	ENSOCUG00000006563,ENSOCUG00000012057
GO:0030554	adenyl nucleotide binding	molecular_function	0.09935	1	10	62	1264	17125	ENSOCUG00000004509,ENSOCUG00000009317,ENSOCUG00000002624,ENSOCUG00000021326,ENSOCUG00000016944,ENSOCUG00000008077,ENSOCUG00000017111,ENSOCUG00000014821,ENSOCUG00000016706,ENSOCUG00000010614
GO:0043406	positive regulation of MAP kinase activity	biological_process	0.09971	1	2	62	109	17125	ENSOCUG00000001676,ENSOCUG00000001816
GO:0051726	regulation of cell cycle	biological_process	0.099844	1	5	62	586	17125	ENSOCUG00000006600,ENSOCUG00000014733,ENSOCUG00000016706,ENSOCUG00000001676,ENSOCUG00000003203
GO:0090304	nucleic acid metabolic process	biological_process	0.099941	1	17	62	3180	17125	ENSOCUG00000009379,ENSOCUG00000006146,ENSOCUG00000001164,ENSOCUG00000004204,ENSOCUG00000012057,ENSOCUG00000008003,ENSOCUG00000006563,ENSOCUG00000017682,ENSOCUG00000000945,ENSOCUG00000010614,ENSOCUG00000009932,ENSOCUG00000013868,ENSOCUG00000009317,ENSOCUG00000001676,ENSOCUG00000008077,ENSOCUG00000010832,ENSOCUG00000009718
GO:0050879	multicellular organismal movement	biological_process	0.10006	1	1	62	26	17125	ENSOCUG00000004509
GO:0050881	musculoskeletal movement	biological_process	0.10006	1	1	62	26	17125	ENSOCUG00000004509
GO:0061036	positive regulation of cartilage development	biological_process	0.10023	1	1	62	24	17125	ENSOCUG00000006563
GO:0016874	ligase activity	molecular_function	0.10061	1	2	62	115	17125	ENSOCUG00000017136,ENSOCUG00000010823
GO:0050789	regulation of biological process	biological_process	0.10062	1	36	62	8102	17125	ENSOCUG00000008567,ENSOCUG00000014011,ENSOCUG00000001164,ENSOCUG00000017362,ENSOCUG00000006563,ENSOCUG00000008003,ENSOCUG00000001816,ENSOCUG00000003203,ENSOCUG00000009932,ENSOCUG00000001676,ENSOCUG00000008561,ENSOCUG00000003008,ENSOCUG00000016944,ENSOCUG00000010832,ENSOCUG00000015736,ENSOCUG00000014464,ENSOCUG00000009379,ENSOCUG00000006146,ENSOCUG00000002624,ENSOCUG00000000657,ENSOCUG00000014733,…
GO:0021801	cerebral cortex radial glia guided migration	biological_process	0.10114	1	1	62	16	17125	ENSOCUG00000006563
GO:0022030	telencephalon glial cell migration	biological_process	0.10114	1	1	62	16	17125	ENSOCUG00000006563
GO:2000781	positive regulation of double-strand break repair	biological_process	0.10115	1	1	62	20	17125	ENSOCUG00000012057
GO:0001881	receptor recycling	biological_process	0.10152	1	1	62	22	17125	ENSOCUG00000016944
GO:0016073	snRNA metabolic process	biological_process	0.10189	1	1	62	21	17125	ENSOCUG00000004204
GO:0004869	cysteine-type endopeptidase inhibitor activity	molecular_function	0.10192	1	1	62	38	17125	ENSOCUG00000006600
GO:0051056	regulation of small GTPase mediated signal transduction	biological_process	0.10201	1	3	62	186	17125	ENSOCUG00000001816,ENSOCUG00000005161,ENSOCUG00000008567
GO:0001934	positive regulation of protein phosphorylation	biological_process	0.10206	1	5	62	560	17125	ENSOCUG00000001676,ENSOCUG00000003203,ENSOCUG00000001816,ENSOCUG00000002624,ENSOCUG00000011358
GO:2001234	negative regulation of apoptotic signaling pathway	biological_process	0.10211	1	2	62	150	17125	ENSOCUG00000006600,ENSOCUG00000001164
GO:0030808	regulation of nucleotide biosynthetic process	biological_process	0.10214	1	1	62	27	17125	ENSOCUG00000008567
GO:1900371	regulation of purine nucleotide biosynthetic process	biological_process	0.10214	1	1	62	27	17125	ENSOCUG00000008567
GO:0019899	enzyme binding	molecular_function	0.10249	1	9	62	1191	17125	ENSOCUG00000011358,ENSOCUG00000021326,ENSOCUG00000006050,ENSOCUG00000001164,ENSOCUG00000016706,ENSOCUG00000003608,ENSOCUG00000006563,ENSOCUG00000003203,ENSOCUG00000001816
GO:0007254	JNK cascade	biological_process	0.10292	1	2	62	117	17125	ENSOCUG00000002624,ENSOCUG00000015736
GO:0042981	regulation of apoptotic process	biological_process	0.10322	1	6	62	823	17125	ENSOCUG00000001164,ENSOCUG00000015736,ENSOCUG00000003008,ENSOCUG00000006563,ENSOCUG00000006600,ENSOCUG00000008567
GO:0010092	specification of organ identity	biological_process	0.10338	1	1	62	26	17125	ENSOCUG00000006563
GO:0043412	macromolecule modification	biological_process	0.10349	1	17	62	2808	17125	ENSOCUG00000003483,ENSOCUG00000003203,ENSOCUG00000001816,ENSOCUG00000008003,ENSOCUG00000014821,ENSOCUG00000001164,ENSOCUG00000002624,ENSOCUG00000006146,ENSOCUG00000008567,ENSOCUG00000009379,ENSOCUG00000017847,ENSOCUG00000015736,ENSOCUG00000006600,ENSOCUG00000001676,ENSOCUG00000021326,ENSOCUG00000009932,ENSOCUG00000011358
GO:1902275	regulation of chromatin organization	biological_process	0.1035	1	2	62	113	17125	ENSOCUG00000001164,ENSOCUG00000006146
GO:0006284	base-excision repair	biological_process	0.10356	1	1	62	25	17125	ENSOCUG00000008077
GO:1904646	cellular response to beta-amyloid	biological_process	0.10384	1	1	62	21	17125	ENSOCUG00000003008
GO:2001252	positive regulation of chromosome organization	biological_process	0.10396	1	2	62	118	17125	ENSOCUG00000001164,ENSOCUG00000006146
GO:0048566	embryonic digestive tract development	biological_process	0.10403	1	1	62	26	17125	ENSOCUG00000006563
GO:0050769	positive regulation of neurogenesis	biological_process	0.10403	1	3	62	227	17125	ENSOCUG00000014733,ENSOCUG00000006563,ENSOCUG00000001164
GO:2000351	regulation of endothelial cell apoptotic process	biological_process	0.10448	1	1	62	34	17125	ENSOCUG00000003008
GO:0000166	nucleotide binding	molecular_function	0.10458	1	12	62	1761	17125	ENSOCUG00000010614,ENSOCUG00000016706,ENSOCUG00000025555,ENSOCUG00000021326,ENSOCUG00000016944,ENSOCUG00000008077,ENSOCUG00000017111,ENSOCUG00000001164,ENSOCUG00000014821,ENSOCUG00000004509,ENSOCUG00000009317,ENSOCUG00000002624
GO:1901265	nucleoside phosphate binding	molecular_function	0.10458	1	12	62	1761	17125	ENSOCUG00000016944,ENSOCUG00000021326,ENSOCUG00000014821,ENSOCUG00000008077,ENSOCUG00000001164,ENSOCUG00000017111,ENSOCUG00000009317,ENSOCUG00000004509,ENSOCUG00000002624,ENSOCUG00000010614,ENSOCUG00000016706,ENSOCUG00000025555
GO:0021953	central nervous system neuron differentiation	biological_process	0.10478	1	2	62	126	17125	ENSOCUG00000006563,ENSOCUG00000006146
GO:0030323	respiratory tube development	biological_process	0.10481	1	2	62	125	17125	ENSOCUG00000012057,ENSOCUG00000006563
GO:0032947	protein complex scaffold	molecular_function	0.10483	1	1	62	20	17125	ENSOCUG00000014011
GO:0046850	regulation of bone remodeling	biological_process	0.10561	1	1	62	27	17125	ENSOCUG00000008567
GO:0007340	acrosome reaction	biological_process	0.10566	1	1	62	23	17125	ENSOCUG00000004484
GO:0060236	regulation of mitotic spindle organization	biological_process	0.10572	1	1	62	26	17125	ENSOCUG00000003203
GO:0007369	gastrulation	biological_process	0.10577	1	2	62	119	17125	ENSOCUG00000015320,ENSOCUG00000003008
GO:0021846	cell proliferation in forebrain	biological_process	0.10627	1	1	62	19	17125	ENSOCUG00000006563
GO:0012501	programmed cell death	biological_process	0.1063	1	7	62	1006	17125	ENSOCUG00000001164,ENSOCUG00000015736,ENSOCUG00000014464,ENSOCUG00000003008,ENSOCUG00000006563,ENSOCUG00000008567,ENSOCUG00000006600
GO:0000381	regulation of alternative mRNA splicing, via spliceosome	biological_process	0.10657	1	1	62	30	17125	ENSOCUG00000000945
GO:0001701	in utero embryonic development	biological_process	0.1067	1	3	62	252	17125	ENSOCUG00000006563,ENSOCUG00000006600,ENSOCUG00000002624
GO:0045738	negative regulation of DNA repair	biological_process	0.10673	1	1	62	19	17125	ENSOCUG00000008077
GO:2000780	negative regulation of double-strand break repair	biological_process	0.10673	1	1	62	19	17125	ENSOCUG00000008077
GO:1990841	promoter-specific chromatin binding	molecular_function	0.1068	1	1	62	26	17125	ENSOCUG00000001676
GO:0016601	Rac protein signal transduction	biological_process	0.10699	1	1	62	20	17125	ENSOCUG00000008567
GO:0099738	cell cortex region	cellular_component	0.10705	1	1	62	17	17125	ENSOCUG00000005159
GO:0007159	leukocyte cell-cell adhesion	biological_process	0.10707	1	3	62	303	17125	ENSOCUG00000008561,ENSOCUG00000003008,ENSOCUG00000006563
GO:0046638	positive regulation of alpha-beta T cell differentiation	biological_process	0.10723	1	1	62	30	17125	ENSOCUG00000006563
GO:0030318	melanocyte differentiation	biological_process	0.10724	1	1	62	21	17125	ENSOCUG00000006563
GO:0048598	embryonic morphogenesis	biological_process	0.10764	1	4	62	406	17125	ENSOCUG00000015320,ENSOCUG00000003008,ENSOCUG00000025555,ENSOCUG00000006563
GO:0007165	signal transduction	biological_process	0.10789	1	20	62	4318	17125	ENSOCUG00000017362,ENSOCUG00000001164,ENSOCUG00000004484,ENSOCUG00000014733,ENSOCUG00000014011,ENSOCUG00000002624,ENSOCUG00000008567,ENSOCUG00000010827,ENSOCUG00000001816,ENSOCUG00000002537,ENSOCUG00000006563,ENSOCUG00000003008,ENSOCUG00000001676,ENSOCUG00000005128,ENSOCUG00000011358,ENSOCUG00000014464,ENSOCUG00000015736,ENSOCUG00000006600,ENSOCUG00000025555,ENSOCUG00000005161
GO:0017145	stem cell division	biological_process	0.10893	1	1	62	25	17125	ENSOCUG00000014733
GO:0002762	negative regulation of myeloid leukocyte differentiation	biological_process	0.10956	1	1	62	28	17125	ENSOCUG00000008567
GO:0009167	purine ribonucleoside monophosphate metabolic process	biological_process	0.10964	1	2	62	172	17125	ENSOCUG00000010823,ENSOCUG00000004509
GO:0009126	purine nucleoside monophosphate metabolic process	biological_process	0.11008	1	2	62	173	17125	ENSOCUG00000010823,ENSOCUG00000004509
GO:0032386	regulation of intracellular transport	biological_process	0.1102	1	3	62	263	17125	ENSOCUG00000008567,ENSOCUG00000006563,ENSOCUG00000016944
GO:0046823	negative regulation of nucleocytoplasmic transport	biological_process	0.11082	1	1	62	23	17125	ENSOCUG00000008567
GO:0043067	regulation of programmed cell death	biological_process	0.11131	1	6	62	835	17125	ENSOCUG00000003008,ENSOCUG00000001164,ENSOCUG00000015736,ENSOCUG00000006563,ENSOCUG00000006600,ENSOCUG00000008567
GO:0044456	synapse part	cellular_component	0.11143	1	4	62	339	17125	ENSOCUG00000017362,ENSOCUG00000005128,ENSOCUG00000004484,ENSOCUG00000008567
GO:0044441	ciliary part	cellular_component	0.1116	1	3	62	216	17125	ENSOCUG00000025555,ENSOCUG00000006563,ENSOCUG00000003608
GO:0007200	phospholipase C-activating G-protein coupled receptor signaling pathway	biological_process	0.11263	1	1	62	31	17125	ENSOCUG00000001816
GO:0006479	protein methylation	biological_process	0.11267	1	2	62	127	17125	ENSOCUG00000001676,ENSOCUG00000006146
GO:0008213	protein alkylation	biological_process	0.11267	1	2	62	127	17125	ENSOCUG00000006146,ENSOCUG00000001676
GO:0097502	mannosylation	biological_process	0.11318	1	1	62	28	17125	ENSOCUG00000017847
GO:0060603	mammary gland duct morphogenesis	biological_process	0.11326	1	1	62	26	17125	ENSOCUG00000008003
GO:0090224	regulation of spindle organization	biological_process	0.11336	1	1	62	27	17125	ENSOCUG00000003203
GO:0044092	negative regulation of molecular function	biological_process	0.11348	1	5	62	661	17125	ENSOCUG00000006600,ENSOCUG00000008567,ENSOCUG00000003008,ENSOCUG00000001676,ENSOCUG00000001164
GO:0051251	positive regulation of lymphocyte activation	biological_process	0.11365	1	2	62	147	17125	ENSOCUG00000008561,ENSOCUG00000006563
GO:1990752	microtubule end	cellular_component	0.11377	1	1	62	19	17125	ENSOCUG00000014733
GO:0031253	cell projection membrane	cellular_component	0.11403	1	2	62	122	17125	ENSOCUG00000025555,ENSOCUG00000016944
GO:0042771	intrinsic apoptotic signaling pathway in response to DNA damage by p53 class mediator	biological_process	0.1144	1	1	62	32	17125	ENSOCUG00000001164
GO:0032555	purine ribonucleotide binding	molecular_function	0.1144	1	11	62	1582	17125	ENSOCUG00000002624,ENSOCUG00000004509,ENSOCUG00000009317,ENSOCUG00000008077,ENSOCUG00000017111,ENSOCUG00000014821,ENSOCUG00000021326,ENSOCUG00000016944,ENSOCUG00000025555,ENSOCUG00000016706,ENSOCUG00000010614
GO:0001667	ameboidal-type cell migration	biological_process	0.11533	1	3	62	253	17125	ENSOCUG00000005159,ENSOCUG00000003008,ENSOCUG00000008567
GO:0042162	telomeric DNA binding	molecular_function	0.11534	1	1	62	29	17125	ENSOCUG00000001164
GO:0006171	cAMP biosynthetic process	biological_process	0.1154	1	1	62	23	17125	ENSOCUG00000008567
GO:0009161	ribonucleoside monophosphate metabolic process	biological_process	0.11547	1	2	62	179	17125	ENSOCUG00000004509,ENSOCUG00000010823
GO:0017076	purine nucleotide binding	molecular_function	0.11564	1	11	62	1590	17125	ENSOCUG00000010614,ENSOCUG00000016706,ENSOCUG00000025555,ENSOCUG00000016944,ENSOCUG00000021326,ENSOCUG00000014821,ENSOCUG00000008077,ENSOCUG00000017111,ENSOCUG00000009317,ENSOCUG00000004509,ENSOCUG00000002624
GO:0031589	cell-substrate adhesion	biological_process	0.11564	1	3	62	224	17125	ENSOCUG00000008567,ENSOCUG00000003008,ENSOCUG00000016944
GO:1904645	response to beta-amyloid	biological_process	0.11582	1	1	62	24	17125	ENSOCUG00000003008
GO:0045879	negative regulation of smoothened signaling pathway	biological_process	0.11616	1	1	62	21	17125	ENSOCUG00000006563
GO:0043596	nuclear replication fork	cellular_component	0.11638	1	1	62	24	17125	ENSOCUG00000013868
GO:0048854	brain morphogenesis	biological_process	0.11641	1	1	62	24	17125	ENSOCUG00000008567
GO:0019005	SCF ubiquitin ligase complex	cellular_component	0.11656	1	1	62	25	17125	ENSOCUG00000024196
GO:0008542	visual learning	biological_process	0.11658	1	1	62	31	17125	ENSOCUG00000008567
GO:0051293	establishment of spindle localization	biological_process	0.11674	1	1	62	27	17125	ENSOCUG00000003277
GO:0048585	negative regulation of response to stimulus	biological_process	0.11693	1	7	62	959	17125	ENSOCUG00000006563,ENSOCUG00000006600,ENSOCUG00000008567,ENSOCUG00000001676,ENSOCUG00000008077,ENSOCUG00000001164,ENSOCUG00000015736
GO:0042327	positive regulation of phosphorylation	biological_process	0.11751	1	5	62	587	17125	ENSOCUG00000003203,ENSOCUG00000001816,ENSOCUG00000001676,ENSOCUG00000002624,ENSOCUG00000011358
GO:0017056	structural constituent of nuclear pore	molecular_function	0.11781	1	1	62	16	17125	ENSOCUG00000012757
GO:0001047	core promoter binding	molecular_function	0.118	1	1	62	29	17125	ENSOCUG00000001676
GO:0008406	gonad development	biological_process	0.11836	1	2	62	121	17125	ENSOCUG00000014464,ENSOCUG00000014733
GO:0016572	histone phosphorylation	biological_process	0.1188	1	1	62	27	17125	ENSOCUG00000021326
GO:0051247	positive regulation of protein metabolic process	biological_process	0.11901	1	7	62	964	17125	ENSOCUG00000001816,ENSOCUG00000003203,ENSOCUG00000001676,ENSOCUG00000001164,ENSOCUG00000011358,ENSOCUG00000002624,ENSOCUG00000006146
GO:0021545	cranial nerve development	biological_process	0.11904	1	1	62	32	17125	ENSOCUG00000006563
GO:0032553	ribonucleotide binding	molecular_function	0.11913	1	11	62	1593	17125	ENSOCUG00000016944,ENSOCUG00000021326,ENSOCUG00000014821,ENSOCUG00000017111,ENSOCUG00000008077,ENSOCUG00000009317,ENSOCUG00000004509,ENSOCUG00000002624,ENSOCUG00000010614,ENSOCUG00000016706,ENSOCUG00000025555
GO:0048483	autonomic nervous system development	biological_process	0.11929	1	1	62	33	17125	ENSOCUG00000008567
GO:0010799	regulation of peptidyl-threonine phosphorylation	biological_process	0.11966	1	1	62	27	17125	ENSOCUG00000011358
GO:0098794	postsynapse	cellular_component	0.11999	1	3	62	210	17125	ENSOCUG00000004484,ENSOCUG00000017362,ENSOCUG00000005128
GO:0007409	axonogenesis	biological_process	0.12001	1	3	62	229	17125	ENSOCUG00000010827,ENSOCUG00000006563,ENSOCUG00000002537
GO:0006354	DNA-templated transcription, elongation	biological_process	0.12008	1	1	62	37	17125	ENSOCUG00000001676
GO:2001239	regulation of extrinsic apoptotic signaling pathway in absence of ligand	biological_process	0.12114	1	1	62	28	17125	ENSOCUG00000008567
GO:2000134	negative regulation of G1/S transition of mitotic cell cycle	biological_process	0.12131	1	1	62	28	17125	ENSOCUG00000001676
GO:0006468	protein phosphorylation	biological_process	0.12147	1	9	62	1276	17125	ENSOCUG00000014821,ENSOCUG00000001676,ENSOCUG00000021326,ENSOCUG00000002624,ENSOCUG00000008567,ENSOCUG00000011358,ENSOCUG00000015736,ENSOCUG00000003203,ENSOCUG00000001816
GO:0023057	negative regulation of signaling	biological_process	0.12154	1	6	62	770	17125	ENSOCUG00000001164,ENSOCUG00000001676,ENSOCUG00000015736,ENSOCUG00000006563,ENSOCUG00000006600,ENSOCUG00000008567
GO:0061005	cell differentiation involved in kidney development	biological_process	0.12201	1	1	62	32	17125	ENSOCUG00000006563
GO:1904315	transmitter-gated ion channel activity involved in regulation of postsynaptic membrane potential	molecular_function	0.12213	1	1	62	20	17125	ENSOCUG00000004484
GO:0003712	transcription cofactor activity	molecular_function	0.12225	1	3	62	284	17125	ENSOCUG00000008003,ENSOCUG00000001164,ENSOCUG00000001676
GO:0098602	single organism cell adhesion	biological_process	0.12228	1	4	62	455	17125	ENSOCUG00000006563,ENSOCUG00000008561,ENSOCUG00000003008,ENSOCUG00000016944
GO:0043393	regulation of protein binding	biological_process	0.1225	1	2	62	142	17125	ENSOCUG00000003008,ENSOCUG00000001164
GO:0043168	anion binding	molecular_function	0.12269	1	14	62	2147	17125	ENSOCUG00000021326,ENSOCUG00000016944,ENSOCUG00000001164,ENSOCUG00000008077,ENSOCUG00000017111,ENSOCUG00000014821,ENSOCUG00000004509,ENSOCUG00000009317,ENSOCUG00000004484,ENSOCUG00000008567,ENSOCUG00000002624,ENSOCUG00000010614,ENSOCUG00000016706,ENSOCUG00000025555
GO:0001953	negative regulation of cell-matrix adhesion	biological_process	0.12296	1	1	62	26	17125	ENSOCUG00000008567
GO:0048278	vesicle docking	biological_process	0.12329	1	1	62	24	17125	ENSOCUG00000016944
GO:1902807	negative regulation of cell cycle G1/S phase transition	biological_process	0.12336	1	1	62	30	17125	ENSOCUG00000001676
GO:0048546	digestive tract morphogenesis	biological_process	0.12378	1	1	62	34	17125	ENSOCUG00000006563
GO:0007166	cell surface receptor signaling pathway	biological_process	0.12384	1	10	62	1474	17125	ENSOCUG00000014464,ENSOCUG00000010827,ENSOCUG00000006563,ENSOCUG00000025555,ENSOCUG00000006600,ENSOCUG00000002537,ENSOCUG00000003008,ENSOCUG00000017362,ENSOCUG00000008567,ENSOCUG00000014733
GO:1902808	positive regulation of cell cycle G1/S phase transition	biological_process	0.12389	1	1	62	29	17125	ENSOCUG00000001676
GO:0000989	transcription factor activity, transcription factor binding	molecular_function	0.12412	1	3	62	286	17125	ENSOCUG00000001164,ENSOCUG00000001676,ENSOCUG00000008003
GO:0050931	pigment cell differentiation	biological_process	0.12414	1	1	62	26	17125	ENSOCUG00000006563
GO:0007632	visual behavior	biological_process	0.12418	1	1	62	32	17125	ENSOCUG00000008567
GO:0016328	lateral plasma membrane	cellular_component	0.12434	1	1	62	29	17125	ENSOCUG00000016944
GO:0045137	development of primary sexual characteristics	biological_process	0.12489	1	2	62	124	17125	ENSOCUG00000014464,ENSOCUG00000014733
GO:0051641	cellular localization	biological_process	0.12492	1	12	62	1871	17125	ENSOCUG00000001164,ENSOCUG00000001676,ENSOCUG00000016944,ENSOCUG00000003008,ENSOCUG00000008567,ENSOCUG00000012757,ENSOCUG00000009932,ENSOCUG00000003277,ENSOCUG00000004484,ENSOCUG00000014733,ENSOCUG00000008003,ENSOCUG00000006563
GO:0046058	cAMP metabolic process	biological_process	0.12551	1	1	62	25	17125	ENSOCUG00000008567
GO:0034641	cellular nitrogen compound metabolic process	biological_process	0.12568	1	20	62	4339	17125	ENSOCUG00000008077,ENSOCUG00000001676,ENSOCUG00000009932,ENSOCUG00000013868,ENSOCUG00000009317,ENSOCUG00000010832,ENSOCUG00000009718,ENSOCUG00000001164,ENSOCUG00000004204,ENSOCUG00000012057,ENSOCUG00000009379,ENSOCUG00000006146,ENSOCUG00000008567,ENSOCUG00000010823,ENSOCUG00000004509,ENSOCUG00000000945,ENSOCUG00000010614,ENSOCUG00000006563,ENSOCUG00000008003,ENSOCUG00000017682
GO:0036477	somatodendritic compartment	cellular_component	0.12571	1	3	62	245	17125	ENSOCUG00000008567,ENSOCUG00000003203,ENSOCUG00000005128
GO:0043085	positive regulation of catalytic activity	biological_process	0.12572	1	6	62	752	17125	ENSOCUG00000008567,ENSOCUG00000002624,ENSOCUG00000011358,ENSOCUG00000003203,ENSOCUG00000001816,ENSOCUG00000001676
GO:0009653	anatomical structure morphogenesis	biological_process	0.12591	1	12	62	1756	17125	ENSOCUG00000003008,ENSOCUG00000015320,ENSOCUG00000016944,ENSOCUG00000012057,ENSOCUG00000001676,ENSOCUG00000008567,ENSOCUG00000006146,ENSOCUG00000010827,ENSOCUG00000002537,ENSOCUG00000025555,ENSOCUG00000006563,ENSOCUG00000008003
GO:0007628	adult walking behavior	biological_process	0.12606	1	1	62	26	17125	ENSOCUG00000004484
GO:0051642	centrosome localization	biological_process	0.12622	1	1	62	24	17125	ENSOCUG00000014733
GO:0000988	transcription factor activity, protein binding	molecular_function	0.12637	1	3	62	288	17125	ENSOCUG00000008003,ENSOCUG00000001164,ENSOCUG00000001676
GO:0021799	cerebral cortex radially oriented cell migration	biological_process	0.12653	1	1	62	21	17125	ENSOCUG00000006563
GO:0045981	positive regulation of nucleotide metabolic process	biological_process	0.12662	1	1	62	32	17125	ENSOCUG00000008567
GO:1900544	positive regulation of purine nucleotide metabolic process	biological_process	0.12662	1	1	62	32	17125	ENSOCUG00000008567
GO:0072577	endothelial cell apoptotic process	biological_process	0.12666	1	1	62	37	17125	ENSOCUG00000003008
GO:0030551	cyclic nucleotide binding	molecular_function	0.1268	1	1	62	21	17125	ENSOCUG00000016944
GO:0042393	histone binding	molecular_function	0.12687	1	2	62	119	17125	ENSOCUG00000021326,ENSOCUG00000008003
GO:0097191	extrinsic apoptotic signaling pathway	biological_process	0.12694	1	2	62	149	17125	ENSOCUG00000008567,ENSOCUG00000006600
GO:0060541	respiratory system development	biological_process	0.12704	1	2	62	138	17125	ENSOCUG00000006563,ENSOCUG00000012057
GO:0032872	regulation of stress-activated MAPK cascade	biological_process	0.12712	1	2	62	137	17125	ENSOCUG00000015736,ENSOCUG00000002624
GO:0045661	regulation of myoblast differentiation	biological_process	0.1278	1	1	62	36	17125	ENSOCUG00000010827
GO:0060284	regulation of cell development	biological_process	0.12792	1	5	62	542	17125	ENSOCUG00000001164,ENSOCUG00000001676,ENSOCUG00000008567,ENSOCUG00000006563,ENSOCUG00000014733
GO:1904035	regulation of epithelial cell apoptotic process	biological_process	0.12894	1	1	62	43	17125	ENSOCUG00000003008
GO:0007265	Ras protein signal transduction	biological_process	0.12896	1	3	62	231	17125	ENSOCUG00000008567,ENSOCUG00000005161,ENSOCUG00000001816
GO:0009123	nucleoside monophosphate metabolic process	biological_process	0.12923	1	2	62	194	17125	ENSOCUG00000004509,ENSOCUG00000010823
GO:0010718	positive regulation of epithelial to mesenchymal transition	biological_process	0.12955	1	1	62	30	17125	ENSOCUG00000001676
GO:0065007	biological regulation	biological_process	0.12998	1	37	62	8464	17125	ENSOCUG00000008003,ENSOCUG00000006563,ENSOCUG00000003203,ENSOCUG00000001816,ENSOCUG00000008567,ENSOCUG00000014011,ENSOCUG00000017362,ENSOCUG00000001164,ENSOCUG00000010832,ENSOCUG00000014464,ENSOCUG00000015736,ENSOCUG00000017847,ENSOCUG00000009932,ENSOCUG00000016944,ENSOCUG00000008561,ENSOCUG00000003008,ENSOCUG00000001676,ENSOCUG00000016706,ENSOCUG00000002537,ENSOCUG00000010614,ENSOCUG00000010827,…
GO:0017038	protein import	biological_process	0.13	1	2	62	141	17125	ENSOCUG00000006563,ENSOCUG00000008567
GO:0031062	positive regulation of histone methylation	biological_process	0.13018	1	1	62	29	17125	ENSOCUG00000006146
GO:0045685	regulation of glial cell differentiation	biological_process	0.13032	1	1	62	33	17125	ENSOCUG00000008567
GO:0000902	cell morphogenesis	biological_process	0.13062	1	7	62	818	17125	ENSOCUG00000025555,ENSOCUG00000006563,ENSOCUG00000002537,ENSOCUG00000001676,ENSOCUG00000016944,ENSOCUG00000010827,ENSOCUG00000003008
GO:0009165	nucleotide biosynthetic process	biological_process	0.13088	1	2	62	171	17125	ENSOCUG00000008567,ENSOCUG00000010823
GO:1901293	nucleoside phosphate biosynthetic process	biological_process	0.13136	1	2	62	172	17125	ENSOCUG00000008567,ENSOCUG00000010823
GO:0006464	cellular protein modification process	biological_process	0.13183	1	16	62	2682	17125	ENSOCUG00000001676,ENSOCUG00000021326,ENSOCUG00000009932,ENSOCUG00000011358,ENSOCUG00000017847,ENSOCUG00000015736,ENSOCUG00000006600,ENSOCUG00000014821,ENSOCUG00000001164,ENSOCUG00000006146,ENSOCUG00000002624,ENSOCUG00000008567,ENSOCUG00000003483,ENSOCUG00000003203,ENSOCUG00000001816,ENSOCUG00000008003
GO:0036211	protein modification process	biological_process	0.13183	1	16	62	2682	17125	ENSOCUG00000006146,ENSOCUG00000008567,ENSOCUG00000002624,ENSOCUG00000014821,ENSOCUG00000001164,ENSOCUG00000008003,ENSOCUG00000003483,ENSOCUG00000003203,ENSOCUG00000001816,ENSOCUG00000009932,ENSOCUG00000011358,ENSOCUG00000001676,ENSOCUG00000021326,ENSOCUG00000006600,ENSOCUG00000015736,ENSOCUG00000017847
GO:0046637	regulation of alpha-beta T cell differentiation	biological_process	0.13199	1	1	62	40	17125	ENSOCUG00000006563
GO:0000380	alternative mRNA splicing, via spliceosome	biological_process	0.13229	1	1	62	37	17125	ENSOCUG00000000945
GO:0060711	labyrinthine layer development	biological_process	0.13236	1	1	62	34	17125	ENSOCUG00000006600
GO:0070302	regulation of stress-activated protein kinase signaling cascade	biological_process	0.13247	1	2	62	139	17125	ENSOCUG00000002624,ENSOCUG00000015736
GO:0010648	negative regulation of cell communication	biological_process	0.13262	1	6	62	788	17125	ENSOCUG00000015736,ENSOCUG00000001164,ENSOCUG00000001676,ENSOCUG00000008567,ENSOCUG00000006600,ENSOCUG00000006563
GO:0034613	cellular protein localization	biological_process	0.13266	1	7	62	935	17125	ENSOCUG00000001676,ENSOCUG00000001164,ENSOCUG00000003008,ENSOCUG00000006563,ENSOCUG00000009932,ENSOCUG00000008567,ENSOCUG00000004484
GO:0070227	lymphocyte apoptotic process	biological_process	0.13271	1	1	62	39	17125	ENSOCUG00000006563
GO:0051898	negative regulation of protein kinase B signaling	biological_process	0.13282	1	1	62	32	17125	ENSOCUG00000015736
GO:1901796	regulation of signal transduction by p53 class mediator	biological_process	0.13285	1	1	62	39	17125	ENSOCUG00000001164
GO:0032991	macromolecular complex	cellular_component	0.13293	1	19	62	3903	17125	ENSOCUG00000003008,ENSOCUG00000024196,ENSOCUG00000001676,ENSOCUG00000006050,ENSOCUG00000009317,ENSOCUG00000009932,ENSOCUG00000013868,ENSOCUG00000003203,ENSOCUG00000029530,ENSOCUG00000016706,ENSOCUG00000017682,ENSOCUG00000006563,ENSOCUG00000012057,ENSOCUG00000001164,ENSOCUG00000004204,ENSOCUG00000014733,ENSOCUG00000004509,ENSOCUG00000003277,ENSOCUG00000004484
GO:0043407	negative regulation of MAP kinase activity	biological_process	0.13322	1	1	62	44	17125	ENSOCUG00000008567
GO:0030374	ligand-dependent nuclear receptor transcription coactivator activity	molecular_function	0.13348	1	1	62	31	17125	ENSOCUG00000001164
GO:0001938	positive regulation of endothelial cell proliferation	biological_process	0.13359	1	1	62	42	17125	ENSOCUG00000008567
GO:0007389	pattern specification process	biological_process	0.13385	1	3	62	301	17125	ENSOCUG00000006563,ENSOCUG00000025555,ENSOCUG00000006146
GO:0045123	cellular extravasation	biological_process	0.13408	1	1	62	33	17125	ENSOCUG00000003008
GO:1900744	regulation of p38MAPK cascade	biological_process	0.13425	1	1	62	28	17125	ENSOCUG00000015736
GO:1902105	regulation of leukocyte differentiation	biological_process	0.13443	1	2	62	172	17125	ENSOCUG00000008567,ENSOCUG00000006563
GO:0070727	cellular macromolecule localization	biological_process	0.13463	1	7	62	940	17125	ENSOCUG00000004484,ENSOCUG00000009932,ENSOCUG00000008567,ENSOCUG00000006563,ENSOCUG00000003008,ENSOCUG00000001676,ENSOCUG00000001164
GO:1900181	negative regulation of protein localization to nucleus	biological_process	0.13472	1	1	62	30	17125	ENSOCUG00000008567
GO:0023056	positive regulation of signaling	biological_process	0.13491	1	7	62	1000	17125	ENSOCUG00000001676,ENSOCUG00000016944,ENSOCUG00000001816,ENSOCUG00000002624,ENSOCUG00000008567,ENSOCUG00000014011,ENSOCUG00000014733
GO:0007346	regulation of mitotic cell cycle	biological_process	0.13495	1	3	62	291	17125	ENSOCUG00000003203,ENSOCUG00000001676,ENSOCUG00000016706
GO:0032153	cell division site	cellular_component	0.13512	1	1	62	27	17125	ENSOCUG00000005159
GO:0032155	cell division site part	cellular_component	0.13512	1	1	62	27	17125	ENSOCUG00000005159
GO:0030199	collagen fibril organization	biological_process	0.13523	1	1	62	31	17125	ENSOCUG00000008567
GO:0050863	regulation of T cell activation	biological_process	0.13525	1	2	62	183	17125	ENSOCUG00000006563,ENSOCUG00000008561
GO:0000245	spliceosomal complex assembly	biological_process	0.13551	1	1	62	32	17125	ENSOCUG00000000945
GO:0090659	walking behavior	biological_process	0.13613	1	1	62	28	17125	ENSOCUG00000004484
GO:0046635	positive regulation of alpha-beta T cell activation	biological_process	0.13642	1	1	62	38	17125	ENSOCUG00000006563
GO:0051171	regulation of nitrogen compound metabolic process	biological_process	0.13671	1	14	62	2552	17125	ENSOCUG00000009379,ENSOCUG00000006146,ENSOCUG00000008567,ENSOCUG00000009932,ENSOCUG00000001164,ENSOCUG00000008077,ENSOCUG00000001676,ENSOCUG00000012057,ENSOCUG00000006563,ENSOCUG00000008003,ENSOCUG00000010832,ENSOCUG00000009718,ENSOCUG00000000945,ENSOCUG00000010614
GO:0016877	ligase activity, forming carbon-sulfur bonds	molecular_function	0.13672	1	1	62	27	17125	ENSOCUG00000017136
GO:0008347	glial cell migration	biological_process	0.13679	1	1	62	27	17125	ENSOCUG00000006563
GO:0048708	astrocyte differentiation	biological_process	0.1368	1	1	62	40	17125	ENSOCUG00000008567
GO:0032268	regulation of cellular protein metabolic process	biological_process	0.13685	1	10	62	1589	17125	ENSOCUG00000001676,ENSOCUG00000001164,ENSOCUG00000006146,ENSOCUG00000002624,ENSOCUG00000008567,ENSOCUG00000011358,ENSOCUG00000003203,ENSOCUG00000001816,ENSOCUG00000015736,ENSOCUG00000006600
GO:0048870	cell motility	biological_process	0.13695	1	7	62	936	17125	ENSOCUG00000008567,ENSOCUG00000025555,ENSOCUG00000006563,ENSOCUG00000014733,ENSOCUG00000005159,ENSOCUG00000016944,ENSOCUG00000003008
GO:0051674	localization of cell	biological_process	0.13695	1	7	62	936	17125	ENSOCUG00000005159,ENSOCUG00000016944,ENSOCUG00000003008,ENSOCUG00000008567,ENSOCUG00000006563,ENSOCUG00000025555,ENSOCUG00000014733
GO:0055013	cardiac muscle cell development	biological_process	0.13708	1	1	62	30	17125	ENSOCUG00000016944
GO:0001676	long-chain fatty acid metabolic process	biological_process	0.13752	1	1	62	34	17125	ENSOCUG00000017136
GO:0006303	double-strand break repair via nonhomologous end joining	biological_process	0.13753	1	1	62	32	17125	ENSOCUG00000008077
GO:0045910	negative regulation of DNA recombination	biological_process	0.13814	1	1	62	24	17125	ENSOCUG00000008077
GO:0033365	protein localization to organelle	biological_process	0.13844	1	4	62	437	17125	ENSOCUG00000006563,ENSOCUG00000008567,ENSOCUG00000009932,ENSOCUG00000001676
GO:0021517	ventral spinal cord development	biological_process	0.13886	1	1	62	39	17125	ENSOCUG00000006563
GO:0070507	regulation of microtubule cytoskeleton organization	biological_process	0.13911	1	2	62	133	17125	ENSOCUG00000003203,ENSOCUG00000016706
GO:0043005	neuron projection	cellular_component	0.13927	1	4	62	378	17125	ENSOCUG00000003203,ENSOCUG00000005128,ENSOCUG00000008567,ENSOCUG00000014011
GO:0045604	regulation of epidermal cell differentiation	biological_process	0.13929	1	1	62	37	17125	ENSOCUG00000001676
GO:0032330	regulation of chondrocyte differentiation	biological_process	0.13941	1	1	62	34	17125	ENSOCUG00000006563
GO:0000779	condensed chromosome, centromeric region	cellular_component	0.13948	1	1	62	31	17125	ENSOCUG00000006050
GO:0051704	multi-organism process	biological_process	0.13996	1	7	62	1094	17125	ENSOCUG00000014464,ENSOCUG00000014733,ENSOCUG00000009718,ENSOCUG00000009317,ENSOCUG00000004484,ENSOCUG00000008003,ENSOCUG00000002624
GO:0034103	regulation of tissue remodeling	biological_process	0.14037	1	1	62	34	17125	ENSOCUG00000008567
GO:0031325	positive regulation of cellular metabolic process	biological_process	0.14053	1	12	62	1994	17125	ENSOCUG00000011358,ENSOCUG00000006146,ENSOCUG00000008567,ENSOCUG00000002624,ENSOCUG00000012057,ENSOCUG00000016944,ENSOCUG00000001676,ENSOCUG00000001164,ENSOCUG00000006563,ENSOCUG00000010614,ENSOCUG00000001816,ENSOCUG00000003203
GO:0045453	bone resorption	biological_process	0.14065	1	1	62	39	17125	ENSOCUG00000008567
GO:0045165	cell fate commitment	biological_process	0.14072	1	2	62	170	17125	ENSOCUG00000006563,ENSOCUG00000006146
GO:0031519	PcG protein complex	cellular_component	0.14097	1	1	62	35	17125	ENSOCUG00000001676
GO:1901216	positive regulation of neuron death	biological_process	0.14106	1	1	62	35	17125	ENSOCUG00000008567
GO:0016879	ligase activity, forming carbon-nitrogen bonds	molecular_function	0.14118	1	1	62	36	17125	ENSOCUG00000010823
GO:0055006	cardiac cell development	biological_process	0.14157	1	1	62	31	17125	ENSOCUG00000016944
GO:0009416	response to light stimulus	biological_process	0.14178	1	2	62	168	17125	ENSOCUG00000008567,ENSOCUG00000001164
GO:0061564	axon development	biological_process	0.14179	1	3	62	252	17125	ENSOCUG00000006563,ENSOCUG00000002537,ENSOCUG00000010827
GO:0045058	T cell selection	biological_process	0.14186	1	1	62	33	17125	ENSOCUG00000006563
GO:0048168	regulation of neuronal synaptic plasticity	biological_process	0.14222	1	1	62	27	17125	ENSOCUG00000008567
GO:0051962	positive regulation of nervous system development	biological_process	0.14264	1	3	62	272	17125	ENSOCUG00000001164,ENSOCUG00000014733,ENSOCUG00000006563
GO:0034113	heterotypic cell-cell adhesion	biological_process	0.14271	1	1	62	38	17125	ENSOCUG00000003008
GO:0000122	negative regulation of transcription from RNA polymerase II promoter	biological_process	0.14283	1	4	62	501	17125	ENSOCUG00000006563,ENSOCUG00000001676,ENSOCUG00000001164,ENSOCUG00000012057
GO:2001238	positive regulation of extrinsic apoptotic signaling pathway	biological_process	0.14289	1	1	62	36	17125	ENSOCUG00000008567
GO:0008219	cell death	biological_process	0.14317	1	7	62	1082	17125	ENSOCUG00000008567,ENSOCUG00000006600,ENSOCUG00000006563,ENSOCUG00000003008,ENSOCUG00000014464,ENSOCUG00000015736,ENSOCUG00000001164
GO:0016265	death	biological_process	0.14317	1	7	62	1082	17125	ENSOCUG00000006563,ENSOCUG00000008567,ENSOCUG00000006600,ENSOCUG00000014464,ENSOCUG00000003008,ENSOCUG00000001164,ENSOCUG00000015736
GO:0034605	cellular response to heat	biological_process	0.14355	1	1	62	33	17125	ENSOCUG00000008567
GO:1903827	regulation of cellular protein localization	biological_process	0.14369	1	3	62	297	17125	ENSOCUG00000006563,ENSOCUG00000008567,ENSOCUG00000001164
GO:0044093	positive regulation of molecular function	biological_process	0.14376	1	7	62	966	17125	ENSOCUG00000002624,ENSOCUG00000008567,ENSOCUG00000011358,ENSOCUG00000001164,ENSOCUG00000001676,ENSOCUG00000003203,ENSOCUG00000001816
GO:0007422	peripheral nervous system development	biological_process	0.14467	1	1	62	41	17125	ENSOCUG00000008567
GO:0008305	integrin complex	cellular_component	0.14539	1	1	62	28	17125	ENSOCUG00000003008
GO:0010941	regulation of cell death	biological_process	0.14541	1	6	62	901	17125	ENSOCUG00000006600,ENSOCUG00000008567,ENSOCUG00000006563,ENSOCUG00000003008,ENSOCUG00000015736,ENSOCUG00000001164
GO:0051094	positive regulation of developmental process	biological_process	0.14571	1	6	62	814	17125	ENSOCUG00000001164,ENSOCUG00000001676,ENSOCUG00000010827,ENSOCUG00000008003,ENSOCUG00000006563,ENSOCUG00000014733
GO:0002696	positive regulation of leukocyte activation	biological_process	0.14573	1	2	62	173	17125	ENSOCUG00000006563,ENSOCUG00000008561
GO:0033157	regulation of intracellular protein transport	biological_process	0.14595	1	2	62	148	17125	ENSOCUG00000006563,ENSOCUG00000008567
GO:0098813	nuclear chromosome segregation	biological_process	0.14597	1	2	62	157	17125	ENSOCUG00000017682,ENSOCUG00000006050
GO:0010604	positive regulation of macromolecule metabolic process	biological_process	0.14615	1	12	62	2013	17125	ENSOCUG00000008003,ENSOCUG00000006563,ENSOCUG00000010614,ENSOCUG00000001816,ENSOCUG00000003203,ENSOCUG00000011358,ENSOCUG00000006146,ENSOCUG00000002624,ENSOCUG00000012057,ENSOCUG00000016944,ENSOCUG00000001164,ENSOCUG00000001676
GO:0046605	regulation of centrosome cycle	biological_process	0.14629	1	1	62	34	17125	ENSOCUG00000016706
GO:0001947	heart looping	biological_process	0.14689	1	1	62	36	17125	ENSOCUG00000025555
GO:0051403	stress-activated MAPK cascade	biological_process	0.14751	1	2	62	153	17125	ENSOCUG00000002624,ENSOCUG00000015736
GO:2000026	regulation of multicellular organismal development	biological_process	0.14771	1	8	62	1160	17125	ENSOCUG00000001676,ENSOCUG00000001164,ENSOCUG00000008567,ENSOCUG00000002624,ENSOCUG00000014733,ENSOCUG00000015736,ENSOCUG00000006563,ENSOCUG00000008003
GO:0000186	activation of MAPKK activity	biological_process	0.14937	1	1	62	27	17125	ENSOCUG00000002624
GO:0043410	positive regulation of MAPK cascade	biological_process	0.14979	1	3	62	301	17125	ENSOCUG00000002624,ENSOCUG00000001816,ENSOCUG00000001676
GO:0009127	purine nucleoside monophosphate biosynthetic process	biological_process	0.15002	1	1	62	48	17125	ENSOCUG00000010823
GO:0009168	purine ribonucleoside monophosphate biosynthetic process	biological_process	0.15002	1	1	62	48	17125	ENSOCUG00000010823
GO:0007162	negative regulation of cell adhesion	biological_process	0.15018	1	2	62	167	17125	ENSOCUG00000008567,ENSOCUG00000006563
GO:0071214	cellular response to abiotic stimulus	biological_process	0.1503	1	2	62	175	17125	ENSOCUG00000001164,ENSOCUG00000004204
GO:0045121	membrane raft	cellular_component	0.1508	1	2	62	153	17125	ENSOCUG00000014011,ENSOCUG00000016944
GO:0061448	connective tissue development	biological_process	0.15106	1	2	62	157	17125	ENSOCUG00000006563,ENSOCUG00000006146
GO:0003300	cardiac muscle hypertrophy	biological_process	0.15121	1	1	62	33	17125	ENSOCUG00000001676
GO:0008144	drug binding	molecular_function	0.15128	1	1	62	43	17125	ENSOCUG00000004484
GO:0033077	T cell differentiation in thymus	biological_process	0.15174	1	1	62	45	17125	ENSOCUG00000006563
GO:0071594	thymocyte aggregation	biological_process	0.15174	1	1	62	45	17125	ENSOCUG00000006563
GO:0002376	immune system process	biological_process	0.15189	1	8	62	1362	17125	ENSOCUG00000006563,ENSOCUG00000015736,ENSOCUG00000009932,ENSOCUG00000008567,ENSOCUG00000008077,ENSOCUG00000016944,ENSOCUG00000008561,ENSOCUG00000003008
GO:0015849	organic acid transport	biological_process	0.15228	1	2	62	159	17125	ENSOCUG00000008567,ENSOCUG00000017136
GO:0046942	carboxylic acid transport	biological_process	0.15228	1	2	62	159	17125	ENSOCUG00000017136,ENSOCUG00000008567
GO:0050867	positive regulation of cell activation	biological_process	0.15281	1	2	62	179	17125	ENSOCUG00000006563,ENSOCUG00000008561
GO:0000726	non-recombinational repair	biological_process	0.15288	1	1	62	36	17125	ENSOCUG00000008077
GO:0009117	nucleotide metabolic process	biological_process	0.15304	1	3	62	368	17125	ENSOCUG00000004509,ENSOCUG00000008567,ENSOCUG00000010823
GO:0098636	protein complex involved in cell adhesion	cellular_component	0.15314	1	1	62	31	17125	ENSOCUG00000003008
GO:0045595	regulation of cell differentiation	biological_process	0.15352	1	7	62	1000	17125	ENSOCUG00000001164,ENSOCUG00000001676,ENSOCUG00000010827,ENSOCUG00000006563,ENSOCUG00000006146,ENSOCUG00000008567,ENSOCUG00000014733
GO:0014896	muscle hypertrophy	biological_process	0.15366	1	1	62	35	17125	ENSOCUG00000001676
GO:0014897	striated muscle hypertrophy	biological_process	0.15366	1	1	62	35	17125	ENSOCUG00000001676
GO:0007218	neuropeptide signaling pathway	biological_process	0.15382	1	1	62	51	17125	ENSOCUG00000004484
GO:0030182	neuron differentiation	biological_process	0.15406	1	6	62	733	17125	ENSOCUG00000006146,ENSOCUG00000014011,ENSOCUG00000006563,ENSOCUG00000014733,ENSOCUG00000002537,ENSOCUG00000010827
GO:0035914	skeletal muscle cell differentiation	biological_process	0.15437	1	1	62	49	17125	ENSOCUG00000006146
GO:0009887	organ morphogenesis	biological_process	0.1546	1	5	62	629	17125	ENSOCUG00000008567,ENSOCUG00000006146,ENSOCUG00000008003,ENSOCUG00000006563,ENSOCUG00000025555
GO:1990391	DNA repair complex	cellular_component	0.15498	1	1	62	29	17125	ENSOCUG00000001164
GO:0045670	regulation of osteoclast differentiation	biological_process	0.15519	1	1	62	45	17125	ENSOCUG00000008567
GO:0090317	negative regulation of intracellular protein transport	biological_process	0.15545	1	1	62	41	17125	ENSOCUG00000008567
GO:0001541	ovarian follicle development	biological_process	0.1555	1	1	62	30	17125	ENSOCUG00000014464
GO:0030198	extracellular matrix organization	biological_process	0.15564	1	2	62	151	17125	ENSOCUG00000008567,ENSOCUG00000014464
GO:0006753	nucleoside phosphate metabolic process	biological_process	0.1558	1	3	62	372	17125	ENSOCUG00000004509,ENSOCUG00000010823,ENSOCUG00000008567
GO:0016574	histone ubiquitination	biological_process	0.15587	1	1	62	37	17125	ENSOCUG00000001164
GO:0031490	chromatin DNA binding	molecular_function	0.15615	1	1	62	59	17125	ENSOCUG00000001676
GO:0046580	negative regulation of Ras protein signal transduction	biological_process	0.15644	1	1	62	33	17125	ENSOCUG00000008567
GO:0031098	stress-activated protein kinase signaling cascade	biological_process	0.15706	1	2	62	157	17125	ENSOCUG00000002624,ENSOCUG00000015736
GO:0032456	endocytic recycling	biological_process	0.15709	1	1	62	34	17125	ENSOCUG00000016944
GO:0043566	structure-specific DNA binding	molecular_function	0.15709	1	2	62	179	17125	ENSOCUG00000017682,ENSOCUG00000001676
GO:0010332	response to gamma radiation	biological_process	0.15721	1	1	62	35	17125	ENSOCUG00000001164
GO:1903037	regulation of leukocyte cell-cell adhesion	biological_process	0.15741	1	2	62	193	17125	ENSOCUG00000006563,ENSOCUG00000008561
GO:0042102	positive regulation of T cell proliferation	biological_process	0.15761	1	1	62	52	17125	ENSOCUG00000008561
GO:0051146	striated muscle cell differentiation	biological_process	0.1581	1	2	62	154	17125	ENSOCUG00000016944,ENSOCUG00000001676
GO:1902532	negative regulation of intracellular signal transduction	biological_process	0.15828	1	3	62	324	17125	ENSOCUG00000008567,ENSOCUG00000015736,ENSOCUG00000001164
GO:0043062	extracellular structure organization	biological_process	0.15849	1	2	62	152	17125	ENSOCUG00000008567,ENSOCUG00000014464
GO:0008593	regulation of Notch signaling pathway	biological_process	0.1587	1	1	62	49	17125	ENSOCUG00000014464
GO:0006334	nucleosome assembly	biological_process	0.15895	1	1	62	57	17125	ENSOCUG00000009379
GO:0038066	p38MAPK cascade	biological_process	0.15912	1	1	62	34	17125	ENSOCUG00000015736
GO:0006835	dicarboxylic acid transport	biological_process	0.16028	1	1	62	32	17125	ENSOCUG00000008567
GO:0001658	branching involved in ureteric bud morphogenesis	biological_process	0.16043	1	1	62	40	17125	ENSOCUG00000006563
GO:0061371	determination of heart left/right asymmetry	biological_process	0.16064	1	1	62	39	17125	ENSOCUG00000025555
GO:0008023	transcription elongation factor complex	cellular_component	0.16066	1	1	62	39	17125	ENSOCUG00000013868
GO:0045934	negative regulation of nucleobase-containing compound metabolic process	biological_process	0.16129	1	6	62	892	17125	ENSOCUG00000001164,ENSOCUG00000008077,ENSOCUG00000001676,ENSOCUG00000012057,ENSOCUG00000006563,ENSOCUG00000008003
GO:0048518	positive regulation of biological process	biological_process	0.16139	1	20	62	3701	17125	ENSOCUG00000003203,ENSOCUG00000010614,ENSOCUG00000001816,ENSOCUG00000010827,ENSOCUG00000006563,ENSOCUG00000008003,ENSOCUG00000012057,ENSOCUG00000005159,ENSOCUG00000001164,ENSOCUG00000014733,ENSOCUG00000006146,ENSOCUG00000002624,ENSOCUG00000014011,ENSOCUG00000008567,ENSOCUG00000006600,ENSOCUG00000016944,ENSOCUG00000008561,ENSOCUG00000003008,ENSOCUG00000001676,ENSOCUG00000011358
GO:0030295	protein kinase activator activity	molecular_function	0.16141	1	1	62	43	17125	ENSOCUG00000011358
GO:1990267	response to transition metal nanoparticle	biological_process	0.16142	1	1	62	44	17125	ENSOCUG00000012057
GO:0016740	transferase activity	molecular_function	0.16205	1	11	62	1820	17125	ENSOCUG00000006600,ENSOCUG00000017847,ENSOCUG00000003483,ENSOCUG00000002624,ENSOCUG00000009932,ENSOCUG00000011358,ENSOCUG00000014821,ENSOCUG00000001676,ENSOCUG00000008077,ENSOCUG00000008301,ENSOCUG00000021326
GO:0032989	cellular component morphogenesis	biological_process	0.1625	1	7	62	873	17125	ENSOCUG00000006563,ENSOCUG00000025555,ENSOCUG00000002537,ENSOCUG00000001676,ENSOCUG00000016944,ENSOCUG00000010827,ENSOCUG00000003008
GO:0032886	regulation of microtubule-based process	biological_process	0.16266	1	2	62	150	17125	ENSOCUG00000016706,ENSOCUG00000003203
GO:0042307	positive regulation of protein import into nucleus	biological_process	0.16306	1	1	62	37	17125	ENSOCUG00000006563
GO:0016887	ATPase activity	molecular_function	0.16316	1	3	62	266	17125	ENSOCUG00000004509,ENSOCUG00000008077,ENSOCUG00000010614
GO:0030097	hemopoiesis	biological_process	0.16353	1	4	62	511	17125	ENSOCUG00000006563,ENSOCUG00000008567,ENSOCUG00000009932,ENSOCUG00000016944
GO:0070301	cellular response to hydrogen peroxide	biological_process	0.16503	1	1	62	43	17125	ENSOCUG00000001676
GO:0009156	ribonucleoside monophosphate biosynthetic process	biological_process	0.16524	1	1	62	55	17125	ENSOCUG00000010823
GO:0048066	developmental pigmentation	biological_process	0.16533	1	1	62	35	17125	ENSOCUG00000006563
GO:0034110	regulation of homotypic cell-cell adhesion	biological_process	0.16581	1	2	62	200	17125	ENSOCUG00000006563,ENSOCUG00000008561
GO:0005524	ATP binding	molecular_function	0.16606	1	9	62	1234	17125	ENSOCUG00000016706,ENSOCUG00000010614,ENSOCUG00000002624,ENSOCUG00000009317,ENSOCUG00000004509,ENSOCUG00000014821,ENSOCUG00000008077,ENSOCUG00000017111,ENSOCUG00000021326
GO:0071695	anatomical structure maturation	biological_process	0.16615	1	1	62	37	17125	ENSOCUG00000008567
GO:0051149	positive regulation of muscle cell differentiation	biological_process	0.16625	1	1	62	46	17125	ENSOCUG00000010827
GO:0017111	nucleoside-triphosphatase activity	molecular_function	0.16652	1	5	62	644	17125	ENSOCUG00000004509,ENSOCUG00000016706,ENSOCUG00000010614,ENSOCUG00000008077,ENSOCUG00000017111
GO:0050805	negative regulation of synaptic transmission	biological_process	0.16688	1	1	62	33	17125	ENSOCUG00000008567
GO:0003779	actin binding	molecular_function	0.16715	1	3	62	274	17125	ENSOCUG00000003608,ENSOCUG00000004509,ENSOCUG00000005159
GO:0005938	cell cortex	cellular_component	0.16724	1	2	62	140	17125	ENSOCUG00000005159,ENSOCUG00000005128
GO:0097190	apoptotic signaling pathway	biological_process	0.1673	1	3	62	379	17125	ENSOCUG00000006600,ENSOCUG00000008567,ENSOCUG00000001164
GO:1904591	positive regulation of protein import	biological_process	0.16781	1	1	62	40	17125	ENSOCUG00000006563
GO:0072332	intrinsic apoptotic signaling pathway by p53 class mediator	biological_process	0.16865	1	1	62	52	17125	ENSOCUG00000001164
GO:0045582	positive regulation of T cell differentiation	biological_process	0.16885	1	1	62	50	17125	ENSOCUG00000006563
GO:0009064	glutamine family amino acid metabolic process	biological_process	0.16919	1	1	62	47	17125	ENSOCUG00000010823
GO:0001708	cell fate specification	biological_process	0.16962	1	1	62	57	17125	ENSOCUG00000006563
GO:0007154	cell communication	biological_process	0.16976	1	21	62	4717	17125	ENSOCUG00000014011,ENSOCUG00000002624,ENSOCUG00000008567,ENSOCUG00000004484,ENSOCUG00000014733,ENSOCUG00000001164,ENSOCUG00000017362,ENSOCUG00000006563,ENSOCUG00000008003,ENSOCUG00000002537,ENSOCUG00000001816,ENSOCUG00000010827,ENSOCUG00000011358,ENSOCUG00000005128,ENSOCUG00000001676,ENSOCUG00000003008,ENSOCUG00000006600,ENSOCUG00000005161,ENSOCUG00000025555,ENSOCUG00000015736,ENSOCUG00000014464
GO:0016445	somatic diversification of immunoglobulins	biological_process	0.16983	1	1	62	42	17125	ENSOCUG00000008077
GO:0008306	associative learning	biological_process	0.1704	1	1	62	45	17125	ENSOCUG00000008567
GO:0035249	synaptic transmission, glutamatergic	biological_process	0.17088	1	1	62	30	17125	ENSOCUG00000008567
GO:0019220	regulation of phosphate metabolic process	biological_process	0.17109	1	7	62	1047	17125	ENSOCUG00000011358,ENSOCUG00000002624,ENSOCUG00000008567,ENSOCUG00000001676,ENSOCUG00000015736,ENSOCUG00000001816,ENSOCUG00000003203
GO:0052652	cyclic purine nucleotide metabolic process	biological_process	0.17128	1	1	62	41	17125	ENSOCUG00000008567
GO:0051174	regulation of phosphorus metabolic process	biological_process	0.17148	1	7	62	1049	17125	ENSOCUG00000008567,ENSOCUG00000002624,ENSOCUG00000011358,ENSOCUG00000003203,ENSOCUG00000001816,ENSOCUG00000015736,ENSOCUG00000001676
GO:0050886	endocrine process	biological_process	0.17189	1	1	62	55	17125	ENSOCUG00000008003
GO:0006935	chemotaxis	biological_process	0.17205	1	3	62	338	17125	ENSOCUG00000010827,ENSOCUG00000006563,ENSOCUG00000002537
GO:0007276	gamete generation	biological_process	0.1721	1	3	62	321	17125	ENSOCUG00000014464,ENSOCUG00000014733,ENSOCUG00000009317
GO:0034453	microtubule anchoring	biological_process	0.17241	1	1	62	40	17125	ENSOCUG00000006050
GO:0007548	sex differentiation	biological_process	0.17269	1	2	62	157	17125	ENSOCUG00000014733,ENSOCUG00000014464
GO:0009798	axis specification	biological_process	0.17293	1	1	62	50	17125	ENSOCUG00000025555
GO:0051153	regulation of striated muscle cell differentiation	biological_process	0.17299	1	1	62	54	17125	ENSOCUG00000001676
GO:0018024	histone-lysine N-methyltransferase activity	molecular_function	0.17313	1	1	62	35	17125	ENSOCUG00000001676
GO:0006807	nitrogen compound metabolic process	biological_process	0.17361	1	20	62	4529	17125	ENSOCUG00000009718,ENSOCUG00000010832,ENSOCUG00000008077,ENSOCUG00000001676,ENSOCUG00000009317,ENSOCUG00000013868,ENSOCUG00000009932,ENSOCUG00000010614,ENSOCUG00000000945,ENSOCUG00000017682,ENSOCUG00000008003,ENSOCUG00000006563,ENSOCUG00000012057,ENSOCUG00000001164,ENSOCUG00000004204,ENSOCUG00000004509,ENSOCUG00000009379,ENSOCUG00000006146,ENSOCUG00000008567,ENSOCUG00000010823
GO:0042330	taxis	biological_process	0.17409	1	3	62	339	17125	ENSOCUG00000010827,ENSOCUG00000002537,ENSOCUG00000006563
GO:0005198	structural molecule activity	molecular_function	0.17435	1	3	62	693	17125	ENSOCUG00000016944,ENSOCUG00000012757,ENSOCUG00000014011
GO:0009124	nucleoside monophosphate biosynthetic process	biological_process	0.17441	1	1	62	59	17125	ENSOCUG00000010823
GO:0034504	protein localization to nucleus	biological_process	0.17467	1	2	62	177	17125	ENSOCUG00000008567,ENSOCUG00000006563
GO:0021695	cerebellar cortex development	biological_process	0.17505	1	1	62	38	17125	ENSOCUG00000001676
GO:0048844	artery morphogenesis	biological_process	0.17565	1	1	62	40	17125	ENSOCUG00000008567
GO:0003143	embryonic heart tube morphogenesis	biological_process	0.17609	1	1	62	42	17125	ENSOCUG00000025555
GO:0034645	cellular macromolecule biosynthetic process	biological_process	0.17619	1	15	62	3259	17125	ENSOCUG00000008077,ENSOCUG00000001676,ENSOCUG00000001164,ENSOCUG00000012057,ENSOCUG00000006146,ENSOCUG00000013868,ENSOCUG00000009932,ENSOCUG00000009317,ENSOCUG00000017847,ENSOCUG00000010614,ENSOCUG00000010832,ENSOCUG00000008003,ENSOCUG00000006563,ENSOCUG00000017682,ENSOCUG00000009718
GO:0007062	sister chromatid cohesion	biological_process	0.17651	1	1	62	40	17125	ENSOCUG00000006050
GO:0048024	regulation of mRNA splicing, via spliceosome	biological_process	0.17672	1	1	62	52	17125	ENSOCUG00000000945
GO:0032835	glomerulus development	biological_process	0.17676	1	1	62	38	17125	ENSOCUG00000001816
GO:0006342	chromatin silencing	biological_process	0.17692	1	1	62	33	17125	ENSOCUG00000001676
GO:0045669	positive regulation of osteoblast differentiation	biological_process	0.17738	1	1	62	40	17125	ENSOCUG00000006563
GO:0008625	extrinsic apoptotic signaling pathway via death domain receptors	biological_process	0.17783	1	1	62	50	17125	ENSOCUG00000008567
GO:0022406	membrane docking	biological_process	0.17825	1	1	62	36	17125	ENSOCUG00000016944
GO:0098791	Golgi subcompartment	cellular_component	0.17937	1	2	62	150	17125	ENSOCUG00000021326,ENSOCUG00000006600
GO:0048645	organ formation	biological_process	0.18038	1	1	62	47	17125	ENSOCUG00000006563
GO:0045638	negative regulation of myeloid cell differentiation	biological_process	0.18044	1	1	62	52	17125	ENSOCUG00000008567
GO:1902531	regulation of intracellular signal transduction	biological_process	0.18049	1	7	62	1033	17125	ENSOCUG00000002624,ENSOCUG00000008567,ENSOCUG00000005161,ENSOCUG00000001816,ENSOCUG00000015736,ENSOCUG00000001676,ENSOCUG00000001164
GO:0019209	kinase activator activity	molecular_function	0.18054	1	1	62	48	17125	ENSOCUG00000011358
GO:0005657	replication fork	cellular_component	0.18061	1	1	62	43	17125	ENSOCUG00000013868
GO:0005643	nuclear pore	cellular_component	0.18082	1	1	62	35	17125	ENSOCUG00000012757
GO:0038034	signal transduction in absence of ligand	biological_process	0.1811	1	1	62	44	17125	ENSOCUG00000008567
GO:0097192	extrinsic apoptotic signaling pathway in absence of ligand	biological_process	0.1811	1	1	62	44	17125	ENSOCUG00000008567
GO:0035639	purine ribonucleoside triphosphate binding	molecular_function	0.18132	1	10	62	1553	17125	ENSOCUG00000010614,ENSOCUG00000025555,ENSOCUG00000016706,ENSOCUG00000014821,ENSOCUG00000017111,ENSOCUG00000008077,ENSOCUG00000021326,ENSOCUG00000002624,ENSOCUG00000009317,ENSOCUG00000004509
GO:2001243	negative regulation of intrinsic apoptotic signaling pathway	biological_process	0.18204	1	1	62	63	17125	ENSOCUG00000001164
GO:0046634	regulation of alpha-beta T cell activation	biological_process	0.1822	1	1	62	58	17125	ENSOCUG00000006563
GO:0007160	cell-matrix adhesion	biological_process	0.18292	1	2	62	146	17125	ENSOCUG00000008567,ENSOCUG00000003008
GO:0051782	negative regulation of cell division	biological_process	0.18313	1	1	62	51	17125	ENSOCUG00000014733
GO:0019222	regulation of metabolic process	biological_process	0.18334	1	21	62	4194	17125	ENSOCUG00000006146,ENSOCUG00000008567,ENSOCUG00000002624,ENSOCUG00000009379,ENSOCUG00000001164,ENSOCUG00000012057,ENSOCUG00000006563,ENSOCUG00000008003,ENSOCUG00000000945,ENSOCUG00000003203,ENSOCUG00000010614,ENSOCUG00000001816,ENSOCUG00000009932,ENSOCUG00000011358,ENSOCUG00000008077,ENSOCUG00000001676,ENSOCUG00000016944,ENSOCUG00000006600,ENSOCUG00000010832,ENSOCUG00000009718,ENSOCUG00000015736
GO:0009190	cyclic nucleotide biosynthetic process	biological_process	0.18352	1	1	62	43	17125	ENSOCUG00000008567
GO:0048534	hematopoietic or lymphoid organ development	biological_process	0.18397	1	4	62	542	17125	ENSOCUG00000006563,ENSOCUG00000009932,ENSOCUG00000008567,ENSOCUG00000016944
GO:0043197	dendritic spine	cellular_component	0.18409	1	1	62	35	17125	ENSOCUG00000005128
GO:0072358	cardiovascular system development	biological_process	0.18434	1	5	62	643	17125	ENSOCUG00000008567,ENSOCUG00000006563,ENSOCUG00000025555,ENSOCUG00000002537,ENSOCUG00000016944
GO:0072359	circulatory system development	biological_process	0.18434	1	5	62	643	17125	ENSOCUG00000016944,ENSOCUG00000008567,ENSOCUG00000025555,ENSOCUG00000006563,ENSOCUG00000002537
GO:0043087	regulation of GTPase activity	biological_process	0.18449	1	3	62	264	17125	ENSOCUG00000016944,ENSOCUG00000001676,ENSOCUG00000008567
GO:1903650	negative regulation of cytoplasmic transport	biological_process	0.18491	1	1	62	46	17125	ENSOCUG00000008567
GO:0009967	positive regulation of signal transduction	biological_process	0.18539	1	6	62	903	17125	ENSOCUG00000008567,ENSOCUG00000002624,ENSOCUG00000014011,ENSOCUG00000014733,ENSOCUG00000001676,ENSOCUG00000001816
GO:0032550	purine ribonucleoside binding	molecular_function	0.18559	1	10	62	1560	17125	ENSOCUG00000014821,ENSOCUG00000008077,ENSOCUG00000017111,ENSOCUG00000021326,ENSOCUG00000002624,ENSOCUG00000009317,ENSOCUG00000004509,ENSOCUG00000010614,ENSOCUG00000025555,ENSOCUG00000016706
GO:0001883	purine nucleoside binding	molecular_function	0.18574	1	10	62	1561	17125	ENSOCUG00000016706,ENSOCUG00000025555,ENSOCUG00000010614,ENSOCUG00000004509,ENSOCUG00000009317,ENSOCUG00000002624,ENSOCUG00000021326,ENSOCUG00000008077,ENSOCUG00000017111,ENSOCUG00000014821
GO:0051101	regulation of DNA binding	biological_process	0.1859	1	1	62	58	17125	ENSOCUG00000006146
GO:0040029	regulation of gene expression, epigenetic	biological_process	0.18646	1	2	62	156	17125	ENSOCUG00000009379,ENSOCUG00000001676
GO:0001725	stress fiber	cellular_component	0.18651	1	1	62	39	17125	ENSOCUG00000003608
GO:0070936	protein K48-linked ubiquitination	biological_process	0.18669	1	1	62	40	17125	ENSOCUG00000003483
GO:0060675	ureteric bud morphogenesis	biological_process	0.18684	1	1	62	46	17125	ENSOCUG00000006563
GO:0060291	long-term synaptic potentiation	biological_process	0.18712	1	1	62	42	17125	ENSOCUG00000008567
GO:0032549	ribonucleoside binding	molecular_function	0.18758	1	10	62	1563	17125	ENSOCUG00000014821,ENSOCUG00000008077,ENSOCUG00000017111,ENSOCUG00000021326,ENSOCUG00000002624,ENSOCUG00000009317,ENSOCUG00000004509,ENSOCUG00000010614,ENSOCUG00000025555,ENSOCUG00000016706
GO:0010812	negative regulation of cell-substrate adhesion	biological_process	0.18785	1	1	62	41	17125	ENSOCUG00000008567
GO:0072171	mesonephric tubule morphogenesis	biological_process	0.18794	1	1	62	47	17125	ENSOCUG00000006563
GO:0061035	regulation of cartilage development	biological_process	0.18857	1	1	62	49	17125	ENSOCUG00000006563
GO:0042475	odontogenesis of dentin-containing tooth	biological_process	0.18863	1	1	62	47	17125	ENSOCUG00000006563
GO:0045892	negative regulation of transcription, DNA-templated	biological_process	0.18877	1	5	62	757	17125	ENSOCUG00000001676,ENSOCUG00000001164,ENSOCUG00000012057,ENSOCUG00000006563,ENSOCUG00000008003
GO:0016462	pyrophosphatase activity	molecular_function	0.18904	1	5	62	677	17125	ENSOCUG00000008077,ENSOCUG00000017111,ENSOCUG00000010614,ENSOCUG00000016706,ENSOCUG00000004509
GO:0001882	nucleoside binding	molecular_function	0.18906	1	10	62	1567	17125	ENSOCUG00000009317,ENSOCUG00000004509,ENSOCUG00000002624,ENSOCUG00000021326,ENSOCUG00000014821,ENSOCUG00000008077,ENSOCUG00000017111,ENSOCUG00000016706,ENSOCUG00000025555,ENSOCUG00000010614
GO:0032432	actin filament bundle	cellular_component	0.18944	1	1	62	41	17125	ENSOCUG00000003608
GO:0055086	nucleobase-containing small molecule metabolic process	biological_process	0.18953	1	3	62	404	17125	ENSOCUG00000008567,ENSOCUG00000010823,ENSOCUG00000004509
GO:0021766	hippocampus development	biological_process	0.18965	1	1	62	43	17125	ENSOCUG00000006563
GO:0042054	histone methyltransferase activity	molecular_function	0.18971	1	1	62	41	17125	ENSOCUG00000001676
GO:0033036	macromolecule localization	biological_process	0.18989	1	10	62	1633	17125	ENSOCUG00000006563,ENSOCUG00000017136,ENSOCUG00000008003,ENSOCUG00000003008,ENSOCUG00000001164,ENSOCUG00000001676,ENSOCUG00000004484,ENSOCUG00000008567,ENSOCUG00000014011,ENSOCUG00000009932
GO:1903008	organelle disassembly	biological_process	0.19027	1	1	62	44	17125	ENSOCUG00000021326
GO:0051246	regulation of protein metabolic process	biological_process	0.19038	1	10	62	1715	17125	ENSOCUG00000001164,ENSOCUG00000001676,ENSOCUG00000011358,ENSOCUG00000002624,ENSOCUG00000006146,ENSOCUG00000008567,ENSOCUG00000015736,ENSOCUG00000001816,ENSOCUG00000003203,ENSOCUG00000006600
GO:0044237	cellular metabolic process	biological_process	0.19049	1	32	62	7349	17125	ENSOCUG00000017682,ENSOCUG00000006563,ENSOCUG00000017136,ENSOCUG00000008003,ENSOCUG00000003203,ENSOCUG00000001816,ENSOCUG00000003483,ENSOCUG00000008567,ENSOCUG00000004204,ENSOCUG00000014821,ENSOCUG00000001164,ENSOCUG00000010832,ENSOCUG00000017847,ENSOCUG00000015736,ENSOCUG00000009317,ENSOCUG00000009932,ENSOCUG00000016944,ENSOCUG00000001676,ENSOCUG00000010614,ENSOCUG00000000945,ENSOCUG00000004509,…
GO:0017156	calcium ion-dependent exocytosis	biological_process	0.19058	1	1	62	42	17125	ENSOCUG00000004484
GO:0035050	embryonic heart tube development	biological_process	0.191	1	1	62	48	17125	ENSOCUG00000025555
GO:0016818	hydrolase activity, acting on acid anhydrides, in phosphorus-containing anhydrides	molecular_function	0.19104	1	5	62	680	17125	ENSOCUG00000010614,ENSOCUG00000008077,ENSOCUG00000017111,ENSOCUG00000016706,ENSOCUG00000004509
GO:0031497	chromatin assembly	biological_process	0.1913	1	1	62	67	17125	ENSOCUG00000009379
GO:0034644	cellular response to UV	biological_process	0.19132	1	1	62	53	17125	ENSOCUG00000001164
GO:0051058	negative regulation of small GTPase mediated signal transduction	biological_process	0.19165	1	1	62	38	17125	ENSOCUG00000008567
GO:0017053	transcriptional repressor complex	cellular_component	0.19173	1	1	62	42	17125	ENSOCUG00000006563
GO:0060828	regulation of canonical Wnt signaling pathway	biological_process	0.19233	1	2	62	153	17125	ENSOCUG00000006563,ENSOCUG00000014733
GO:0043500	muscle adaptation	biological_process	0.19234	1	1	62	50	17125	ENSOCUG00000001676
GO:0016278	lysine N-methyltransferase activity	molecular_function	0.19312	1	1	62	45	17125	ENSOCUG00000001676
GO:0016279	protein-lysine N-methyltransferase activity	molecular_function	0.19312	1	1	62	45	17125	ENSOCUG00000001676
GO:0002039	p53 binding	molecular_function	0.1932	1	1	62	47	17125	ENSOCUG00000001164
GO:0021782	glial cell development	biological_process	0.19335	1	1	62	58	17125	ENSOCUG00000008567
GO:0097367	carbohydrate derivative binding	molecular_function	0.19397	1	11	62	1773	17125	ENSOCUG00000010614,ENSOCUG00000025555,ENSOCUG00000016706,ENSOCUG00000014821,ENSOCUG00000008077,ENSOCUG00000017111,ENSOCUG00000016944,ENSOCUG00000021326,ENSOCUG00000002624,ENSOCUG00000009317,ENSOCUG00000004509
GO:0016817	hydrolase activity, acting on acid anhydrides	molecular_function	0.19403	1	5	62	682	17125	ENSOCUG00000010614,ENSOCUG00000008077,ENSOCUG00000017111,ENSOCUG00000016706,ENSOCUG00000004509
GO:0016835	carbon-oxygen lyase activity	molecular_function	0.19429	1	1	62	57	17125	ENSOCUG00000008077
GO:0048869	cellular developmental process	biological_process	0.19442	1	14	62	2405	17125	ENSOCUG00000006563,ENSOCUG00000025555,ENSOCUG00000002537,ENSOCUG00000010827,ENSOCUG00000014011,ENSOCUG00000006146,ENSOCUG00000009932,ENSOCUG00000008567,ENSOCUG00000014733,ENSOCUG00000001676,ENSOCUG00000001164,ENSOCUG00000003008,ENSOCUG00000015320,ENSOCUG00000016944
GO:0005901	caveola	cellular_component	0.19491	1	1	62	45	17125	ENSOCUG00000016944
GO:0071887	leukocyte apoptotic process	biological_process	0.1951	1	1	62	55	17125	ENSOCUG00000006563
GO:0022824	transmitter-gated ion channel activity	molecular_function	0.19541	1	1	62	40	17125	ENSOCUG00000004484
GO:0022835	transmitter-gated channel activity	molecular_function	0.19541	1	1	62	40	17125	ENSOCUG00000004484
GO:0021795	cerebral cortex cell migration	biological_process	0.19589	1	1	62	33	17125	ENSOCUG00000006563
GO:0045682	regulation of epidermis development	biological_process	0.1959	1	1	62	57	17125	ENSOCUG00000001676
GO:2000738	positive regulation of stem cell differentiation	biological_process	0.19661	1	1	62	44	17125	ENSOCUG00000001676
GO:0030330	DNA damage response, signal transduction by p53 class mediator	biological_process	0.19691	1	1	62	48	17125	ENSOCUG00000001164
GO:0050790	regulation of catalytic activity	biological_process	0.19728	1	8	62	1315	17125	ENSOCUG00000011358,ENSOCUG00000002624,ENSOCUG00000008567,ENSOCUG00000016944,ENSOCUG00000001676,ENSOCUG00000006600,ENSOCUG00000001816,ENSOCUG00000003203
GO:0008544	epidermis development	biological_process	0.19764	1	2	62	187	17125	ENSOCUG00000001676,ENSOCUG00000008567
GO:0005254	chloride channel activity	molecular_function	0.19766	1	1	62	42	17125	ENSOCUG00000004484
GO:0045814	negative regulation of gene expression, epigenetic	biological_process	0.19815	1	1	62	40	17125	ENSOCUG00000001676
GO:0090596	sensory organ morphogenesis	biological_process	0.1987	1	2	62	179	17125	ENSOCUG00000006563,ENSOCUG00000008567
GO:0045445	myoblast differentiation	biological_process	0.19932	1	1	62	58	17125	ENSOCUG00000010827
GO:0009408	response to heat	biological_process	0.19954	1	1	62	55	17125	ENSOCUG00000008567
GO:0046849	bone remodeling	biological_process	0.19959	1	1	62	56	17125	ENSOCUG00000008567
GO:0031060	regulation of histone methylation	biological_process	0.19979	1	1	62	47	17125	ENSOCUG00000006146
GO:0046717	acid secretion	biological_process	0.20077	1	1	62	55	17125	ENSOCUG00000008567
GO:0015908	fatty acid transport	biological_process	0.20165	1	1	62	58	17125	ENSOCUG00000017136
GO:0060415	muscle tissue morphogenesis	biological_process	0.20197	1	1	62	51	17125	ENSOCUG00000006146
GO:0044309	neuron spine	cellular_component	0.20246	1	1	62	38	17125	ENSOCUG00000005128
GO:1900182	positive regulation of protein localization to nucleus	biological_process	0.20295	1	1	62	55	17125	ENSOCUG00000006563
GO:0072078	nephron tubule morphogenesis	biological_process	0.20299	1	1	62	50	17125	ENSOCUG00000006563
GO:0019955	cytokine binding	molecular_function	0.20316	1	1	62	69	17125	ENSOCUG00000003008
GO:1903507	negative regulation of nucleic acid-templated transcription	biological_process	0.2034	1	5	62	775	17125	ENSOCUG00000006563,ENSOCUG00000008003,ENSOCUG00000012057,ENSOCUG00000001676,ENSOCUG00000001164
GO:0060341	regulation of cellular localization	biological_process	0.20342	1	5	62	735	17125	ENSOCUG00000016944,ENSOCUG00000001164,ENSOCUG00000008003,ENSOCUG00000006563,ENSOCUG00000008567
GO:1901699	cellular response to nitrogen compound	biological_process	0.20351	1	3	62	324	17125	ENSOCUG00000003008,ENSOCUG00000012057,ENSOCUG00000001676
GO:0000792	heterochromatin	cellular_component	0.20372	1	1	62	50	17125	ENSOCUG00000009932
GO:0032368	regulation of lipid transport	biological_process	0.20385	1	1	62	57	17125	ENSOCUG00000008003
GO:0072028	nephron morphogenesis	biological_process	0.20409	1	1	62	51	17125	ENSOCUG00000006563
GO:0072088	nephron epithelium morphogenesis	biological_process	0.20409	1	1	62	51	17125	ENSOCUG00000006563
GO:0045621	positive regulation of lymphocyte differentiation	biological_process	0.20418	1	1	62	58	17125	ENSOCUG00000006563
GO:0001936	regulation of endothelial cell proliferation	biological_process	0.20434	1	1	62	65	17125	ENSOCUG00000008567
GO:0045202	synapse	cellular_component	0.20443	1	4	62	438	17125	ENSOCUG00000004484,ENSOCUG00000008567,ENSOCUG00000017362,ENSOCUG00000005128
GO:0007565	female pregnancy	biological_process	0.20473	1	1	62	59	17125	ENSOCUG00000009718
GO:0044464	cell part	cellular_component	0.20516	1	46	62	11289	17125	ENSOCUG00000003483,ENSOCUG00000003203,ENSOCUG00000001816,ENSOCUG00000003608,ENSOCUG00000014653,ENSOCUG00000017182,ENSOCUG00000008003,ENSOCUG00000006563,ENSOCUG00000017682,ENSOCUG00000029530,ENSOCUG00000004204,ENSOCUG00000001164,ENSOCUG00000017362,ENSOCUG00000014011,ENSOCUG00000008567,ENSOCUG00000017847,ENSOCUG00000014464,ENSOCUG00000014659,ENSOCUG00000006050,ENSOCUG00000001676,ENSOCUG00000009083,…
GO:0022602	ovulation cycle process	biological_process	0.20645	1	1	62	44	17125	ENSOCUG00000014464
GO:0071482	cellular response to light stimulus	biological_process	0.20664	1	1	62	61	17125	ENSOCUG00000001164
GO:0030425	dendrite	cellular_component	0.20742	1	2	62	158	17125	ENSOCUG00000005128,ENSOCUG00000008567
GO:0005730	nucleolus	cellular_component	0.20752	1	4	62	572	17125	ENSOCUG00000003483,ENSOCUG00000021326,ENSOCUG00000029530,ENSOCUG00000003277
GO:1904019	epithelial cell apoptotic process	biological_process	0.20752	1	1	62	58	17125	ENSOCUG00000003008
GO:1902679	negative regulation of RNA biosynthetic process	biological_process	0.20806	1	5	62	784	17125	ENSOCUG00000001676,ENSOCUG00000001164,ENSOCUG00000012057,ENSOCUG00000006563,ENSOCUG00000008003
GO:0042542	response to hydrogen peroxide	biological_process	0.20827	1	1	62	53	17125	ENSOCUG00000001676
GO:0010717	regulation of epithelial to mesenchymal transition	biological_process	0.20851	1	1	62	51	17125	ENSOCUG00000001676
GO:0002200	somatic diversification of immune receptors	biological_process	0.20876	1	1	62	51	17125	ENSOCUG00000008077
GO:0050868	negative regulation of T cell activation	biological_process	0.2088	1	1	62	72	17125	ENSOCUG00000006563
GO:0048144	fibroblast proliferation	biological_process	0.20967	1	1	62	54	17125	ENSOCUG00000008567
GO:0048145	regulation of fibroblast proliferation	biological_process	0.20967	1	1	62	54	17125	ENSOCUG00000008567
GO:0021675	nerve development	biological_process	0.20995	1	1	62	49	17125	ENSOCUG00000006563
GO:0098609	cell-cell adhesion	biological_process	0.20999	1	4	62	545	17125	ENSOCUG00000016944,ENSOCUG00000003008,ENSOCUG00000008561,ENSOCUG00000006563
GO:0009059	macromolecule biosynthetic process	biological_process	0.21012	1	15	62	3355	17125	ENSOCUG00000012057,ENSOCUG00000001676,ENSOCUG00000008077,ENSOCUG00000001164,ENSOCUG00000009317,ENSOCUG00000006146,ENSOCUG00000013868,ENSOCUG00000009932,ENSOCUG00000010614,ENSOCUG00000017847,ENSOCUG00000017682,ENSOCUG00000009718,ENSOCUG00000010832,ENSOCUG00000006563,ENSOCUG00000008003
GO:0035097	histone methyltransferase complex	cellular_component	0.21054	1	1	62	54	17125	ENSOCUG00000001676
GO:0009187	cyclic nucleotide metabolic process	biological_process	0.21062	1	1	62	49	17125	ENSOCUG00000008567
GO:0008277	regulation of G-protein coupled receptor protein signaling pathway	biological_process	0.21085	1	1	62	68	17125	ENSOCUG00000001816
GO:0031984	organelle subcompartment	cellular_component	0.21085	1	2	62	166	17125	ENSOCUG00000006600,ENSOCUG00000021326
GO:0061180	mammary gland epithelium development	biological_process	0.21089	1	1	62	48	17125	ENSOCUG00000008003
GO:1901363	heterocyclic compound binding	molecular_function	0.2114	1	20	62	4412	17125	ENSOCUG00000009317,ENSOCUG00000008077,ENSOCUG00000001676,ENSOCUG00000016944,ENSOCUG00000021326,ENSOCUG00000010832,ENSOCUG00000025555,ENSOCUG00000002624,ENSOCUG00000006146,ENSOCUG00000007550,ENSOCUG00000004509,ENSOCUG00000014821,ENSOCUG00000001164,ENSOCUG00000017111,ENSOCUG00000006563,ENSOCUG00000008003,ENSOCUG00000017682,ENSOCUG00000016706,ENSOCUG00000000945,ENSOCUG00000010614
GO:0042733	embryonic digit morphogenesis	biological_process	0.212	1	1	62	47	17125	ENSOCUG00000006563
GO:0032387	negative regulation of intracellular transport	biological_process	0.21214	1	1	62	60	17125	ENSOCUG00000008567
GO:0005253	anion channel activity	molecular_function	0.21258	1	1	62	50	17125	ENSOCUG00000004484
GO:0051172	negative regulation of nitrogen compound metabolic process	biological_process	0.21259	1	6	62	966	17125	ENSOCUG00000006563,ENSOCUG00000008003,ENSOCUG00000012057,ENSOCUG00000008077,ENSOCUG00000001676,ENSOCUG00000001164
GO:0050678	regulation of epithelial cell proliferation	biological_process	0.21308	1	2	62	198	17125	ENSOCUG00000008567,ENSOCUG00000008003
GO:0048477	oogenesis	biological_process	0.21317	1	1	62	51	17125	ENSOCUG00000014733
GO:0045739	positive regulation of DNA repair	biological_process	0.2133	1	1	62	43	17125	ENSOCUG00000012057
GO:0007268	synaptic transmission	biological_process	0.21358	1	3	62	317	17125	ENSOCUG00000005128,ENSOCUG00000008567,ENSOCUG00000004484
GO:0004674	protein serine/threonine kinase activity	molecular_function	0.21395	1	3	62	301	17125	ENSOCUG00000021326,ENSOCUG00000014821,ENSOCUG00000011358
GO:0048644	muscle organ morphogenesis	biological_process	0.21428	1	1	62	58	17125	ENSOCUG00000006146
GO:0060079	excitatory postsynaptic potential	biological_process	0.21477	1	1	62	56	17125	ENSOCUG00000004484
GO:0008080	N-acetyltransferase activity	molecular_function	0.21507	1	1	62	57	17125	ENSOCUG00000009932
GO:0008285	negative regulation of cell proliferation	biological_process	0.2151	1	3	62	385	17125	ENSOCUG00000008567,ENSOCUG00000002624,ENSOCUG00000006563
GO:0042641	actomyosin	cellular_component	0.21562	1	1	62	44	17125	ENSOCUG00000003608
GO:0002377	immunoglobulin production	biological_process	0.21565	1	1	62	64	17125	ENSOCUG00000008077
GO:0009893	positive regulation of metabolic process	biological_process	0.21587	1	13	62	2350	17125	ENSOCUG00000001164,ENSOCUG00000001676,ENSOCUG00000016944,ENSOCUG00000012057,ENSOCUG00000011358,ENSOCUG00000006146,ENSOCUG00000002624,ENSOCUG00000008567,ENSOCUG00000001816,ENSOCUG00000010614,ENSOCUG00000003203,ENSOCUG00000008003,ENSOCUG00000006563
GO:0000784	nuclear chromosome, telomeric region	cellular_component	0.21634	1	1	62	57	17125	ENSOCUG00000001164
GO:0051093	negative regulation of developmental process	biological_process	0.21688	1	4	62	564	17125	ENSOCUG00000001676,ENSOCUG00000014733,ENSOCUG00000006563,ENSOCUG00000008567
GO:0005887	integral component of plasma membrane	cellular_component	0.21712	1	4	62	507	17125	ENSOCUG00000000657,ENSOCUG00000004484,ENSOCUG00000010827,ENSOCUG00000003008
GO:0003012	muscle system process	biological_process	0.21743	1	2	62	200	17125	ENSOCUG00000004509,ENSOCUG00000001676
GO:0016459	myosin complex	cellular_component	0.21795	1	1	62	44	17125	ENSOCUG00000004509
GO:0043010	camera-type eye development	biological_process	0.21812	1	2	62	187	17125	ENSOCUG00000008567,ENSOCUG00000006563
GO:0043623	cellular protein complex assembly	biological_process	0.21835	1	3	62	376	17125	ENSOCUG00000012757,ENSOCUG00000029530,ENSOCUG00000017682
GO:0042698	ovulation cycle	biological_process	0.21838	1	1	62	49	17125	ENSOCUG00000014464
GO:0044249	cellular biosynthetic process	biological_process	0.21842	1	17	62	3873	17125	ENSOCUG00000006146,ENSOCUG00000010823,ENSOCUG00000008567,ENSOCUG00000012057,ENSOCUG00000001164,ENSOCUG00000017682,ENSOCUG00000008003,ENSOCUG00000006563,ENSOCUG00000010614,ENSOCUG00000009317,ENSOCUG00000013868,ENSOCUG00000009932,ENSOCUG00000001676,ENSOCUG00000008077,ENSOCUG00000009718,ENSOCUG00000010832,ENSOCUG00000017847
GO:0048667	cell morphogenesis involved in neuron differentiation	biological_process	0.21885	1	3	62	301	17125	ENSOCUG00000006563,ENSOCUG00000002537,ENSOCUG00000010827
GO:0048562	embryonic organ morphogenesis	biological_process	0.21909	1	2	62	206	17125	ENSOCUG00000006563,ENSOCUG00000025555
GO:0007018	microtubule-based movement	biological_process	0.21984	1	2	62	161	17125	ENSOCUG00000017111,ENSOCUG00000016706
GO:0034728	nucleosome organization	biological_process	0.22012	1	1	62	72	17125	ENSOCUG00000009379
GO:0033627	cell adhesion mediated by integrin	biological_process	0.22051	1	1	62	43	17125	ENSOCUG00000003008
GO:0006493	protein O-linked glycosylation	biological_process	0.22092	1	1	62	49	17125	ENSOCUG00000017847
GO:0043170	macromolecule metabolic process	biological_process	0.22126	1	29	62	6639	17125	ENSOCUG00000011358,ENSOCUG00000009932,ENSOCUG00000013868,ENSOCUG00000009317,ENSOCUG00000008077,ENSOCUG00000001676,ENSOCUG00000021326,ENSOCUG00000016944,ENSOCUG00000006600,ENSOCUG00000010832,ENSOCUG00000009718,ENSOCUG00000015736,ENSOCUG00000017847,ENSOCUG00000009379,ENSOCUG00000006146,ENSOCUG00000002624,ENSOCUG00000008567,ENSOCUG00000001164,ENSOCUG00000014821,ENSOCUG00000004204,ENSOCUG00000012057,…
GO:0046824	positive regulation of nucleocytoplasmic transport	biological_process	0.22195	1	1	62	52	17125	ENSOCUG00000006563
GO:0010469	regulation of receptor activity	biological_process	0.22253	1	1	62	57	17125	ENSOCUG00000017362
GO:0061333	renal tubule morphogenesis	biological_process	0.22332	1	1	62	53	17125	ENSOCUG00000006563
GO:0042826	histone deacetylase binding	molecular_function	0.22361	1	1	62	67	17125	ENSOCUG00000006563
GO:1903649	regulation of cytoplasmic transport	biological_process	0.22397	1	2	62	190	17125	ENSOCUG00000006563,ENSOCUG00000008567
GO:1901989	positive regulation of cell cycle phase transition	biological_process	0.22512	1	1	62	58	17125	ENSOCUG00000001676
GO:1903706	regulation of hemopoiesis	biological_process	0.22522	1	2	62	238	17125	ENSOCUG00000006563,ENSOCUG00000008567
GO:0005249	voltage-gated potassium channel activity	molecular_function	0.22571	1	1	62	66	17125	ENSOCUG00000000657
GO:0097159	organic cyclic compound binding	molecular_function	0.22577	1	20	62	4452	17125	ENSOCUG00000000945,ENSOCUG00000010614,ENSOCUG00000008003,ENSOCUG00000006563,ENSOCUG00000017682,ENSOCUG00000016706,ENSOCUG00000014821,ENSOCUG00000001164,ENSOCUG00000017111,ENSOCUG00000006146,ENSOCUG00000002624,ENSOCUG00000007550,ENSOCUG00000004509,ENSOCUG00000010832,ENSOCUG00000025555,ENSOCUG00000001676,ENSOCUG00000008077,ENSOCUG00000016944,ENSOCUG00000021326,ENSOCUG00000009317
GO:0001503	ossification	biological_process	0.22586	1	2	62	220	17125	ENSOCUG00000006563,ENSOCUG00000008567
GO:0043226	organelle	cellular_component	0.22637	1	35	62	7991	17125	ENSOCUG00000003203,ENSOCUG00000003483,ENSOCUG00000017682,ENSOCUG00000029530,ENSOCUG00000017182,ENSOCUG00000014653,ENSOCUG00000003608,ENSOCUG00000006563,ENSOCUG00000008003,ENSOCUG00000004204,ENSOCUG00000001164,ENSOCUG00000014464,ENSOCUG00000017847,ENSOCUG00000006050,ENSOCUG00000001676,ENSOCUG00000009083,ENSOCUG00000009932,ENSOCUG00000010827,ENSOCUG00000010614,ENSOCUG00000016706,ENSOCUG00000012057,…
GO:0010035	response to inorganic substance	biological_process	0.22649	1	2	62	211	17125	ENSOCUG00000001676,ENSOCUG00000012057
GO:0008037	cell recognition	biological_process	0.22652	1	1	62	63	17125	ENSOCUG00000002537
GO:0006820	anion transport	biological_process	0.22653	1	3	62	351	17125	ENSOCUG00000004484,ENSOCUG00000017136,ENSOCUG00000008567
GO:0060021	palate development	biological_process	0.22696	1	1	62	57	17125	ENSOCUG00000006563
GO:0046928	regulation of neurotransmitter secretion	biological_process	0.22821	1	1	62	52	17125	ENSOCUG00000008567
GO:0060563	neuroepithelial cell differentiation	biological_process	0.22875	1	1	62	59	17125	ENSOCUG00000006563
GO:0034654	nucleobase-containing compound biosynthetic process	biological_process	0.22884	1	12	62	2421	17125	ENSOCUG00000010614,ENSOCUG00000010832,ENSOCUG00000008003,ENSOCUG00000006563,ENSOCUG00000009718,ENSOCUG00000001676,ENSOCUG00000008077,ENSOCUG00000001164,ENSOCUG00000012057,ENSOCUG00000010823,ENSOCUG00000006146,ENSOCUG00000008567
GO:0002027	regulation of heart rate	biological_process	0.22893	1	1	62	56	17125	ENSOCUG00000016944
GO:1900542	regulation of purine nucleotide metabolic process	biological_process	0.22977	1	1	62	63	17125	ENSOCUG00000008567
GO:0005795	Golgi stack	cellular_component	0.23046	1	1	62	51	17125	ENSOCUG00000021326
GO:0005929	cilium	cellular_component	0.23202	1	3	62	322	17125	ENSOCUG00000003608,ENSOCUG00000025555,ENSOCUG00000006563
GO:0051253	negative regulation of RNA metabolic process	biological_process	0.23206	1	5	62	813	17125	ENSOCUG00000008003,ENSOCUG00000006563,ENSOCUG00000001164,ENSOCUG00000001676,ENSOCUG00000012057
GO:0051304	chromosome separation	biological_process	0.23227	1	1	62	53	17125	ENSOCUG00000017682
GO:0015108	chloride transmembrane transporter activity	molecular_function	0.23333	1	1	62	52	17125	ENSOCUG00000004484
GO:0005623	cell	cellular_component	0.23351	1	46	62	11406	17125	ENSOCUG00000001816,ENSOCUG00000003203,ENSOCUG00000003483,ENSOCUG00000029530,ENSOCUG00000017682,ENSOCUG00000008003,ENSOCUG00000006563,ENSOCUG00000003608,ENSOCUG00000014653,ENSOCUG00000017182,ENSOCUG00000017362,ENSOCUG00000001164,ENSOCUG00000004204,ENSOCUG00000014011,ENSOCUG00000008567,ENSOCUG00000014464,ENSOCUG00000017847,ENSOCUG00000014659,ENSOCUG00000003008,ENSOCUG00000016944,ENSOCUG00000024196,…
GO:2000045	regulation of G1/S transition of mitotic cell cycle	biological_process	0.23393	1	1	62	57	17125	ENSOCUG00000001676
GO:0016310	phosphorylation	biological_process	0.23409	1	9	62	1541	17125	ENSOCUG00000011358,ENSOCUG00000008567,ENSOCUG00000002624,ENSOCUG00000001676,ENSOCUG00000014821,ENSOCUG00000021326,ENSOCUG00000015736,ENSOCUG00000001816,ENSOCUG00000003203
GO:0010631	epithelial cell migration	biological_process	0.2351	1	2	62	193	17125	ENSOCUG00000005159,ENSOCUG00000008567
GO:0090132	epithelium migration	biological_process	0.2351	1	2	62	193	17125	ENSOCUG00000008567,ENSOCUG00000005159
GO:0007267	cell-cell signaling	biological_process	0.23537	1	4	62	538	17125	ENSOCUG00000005128,ENSOCUG00000004484,ENSOCUG00000008003,ENSOCUG00000008567
GO:0043021	ribonucleoprotein complex binding	molecular_function	0.23543	1	1	62	69	17125	ENSOCUG00000001676
GO:0044238	primary metabolic process	biological_process	0.23608	1	32	62	7501	17125	ENSOCUG00000009317,ENSOCUG00000009932,ENSOCUG00000001676,ENSOCUG00000010832,ENSOCUG00000017847,ENSOCUG00000015736,ENSOCUG00000008567,ENSOCUG00000014821,ENSOCUG00000004204,ENSOCUG00000001164,ENSOCUG00000017682,ENSOCUG00000006563,ENSOCUG00000008003,ENSOCUG00000017136,ENSOCUG00000003203,ENSOCUG00000001816,ENSOCUG00000003483,ENSOCUG00000013868,ENSOCUG00000011358,ENSOCUG00000008301,ENSOCUG00000021326,…
GO:1901576	organic substance biosynthetic process	biological_process	0.2368	1	17	62	3936	17125	ENSOCUG00000010832,ENSOCUG00000009718,ENSOCUG00000017847,ENSOCUG00000009932,ENSOCUG00000013868,ENSOCUG00000009317,ENSOCUG00000001676,ENSOCUG00000008077,ENSOCUG00000008003,ENSOCUG00000006563,ENSOCUG00000017682,ENSOCUG00000010614,ENSOCUG00000010823,ENSOCUG00000006146,ENSOCUG00000008567,ENSOCUG00000001164,ENSOCUG00000012057
GO:0050671	positive regulation of lymphocyte proliferation	biological_process	0.23726	1	1	62	73	17125	ENSOCUG00000008561
GO:0090130	tissue migration	biological_process	0.23727	1	2	62	196	17125	ENSOCUG00000005159,ENSOCUG00000008567
GO:0032946	positive regulation of mononuclear cell proliferation	biological_process	0.23836	1	1	62	74	17125	ENSOCUG00000008561
GO:1902476	chloride transmembrane transport	biological_process	0.23856	1	1	62	53	17125	ENSOCUG00000004484
GO:1903038	negative regulation of leukocyte cell-cell adhesion	biological_process	0.23891	1	1	62	78	17125	ENSOCUG00000006563
GO:0046632	alpha-beta T cell differentiation	biological_process	0.23931	1	1	62	71	17125	ENSOCUG00000006563
GO:2000241	regulation of reproductive process	biological_process	0.23939	1	1	62	68	17125	ENSOCUG00000002624
GO:0071901	negative regulation of protein serine/threonine kinase activity	biological_process	0.24005	1	1	62	81	17125	ENSOCUG00000008567
GO:0034399	nuclear periphery	cellular_component	0.24039	1	1	62	56	17125	ENSOCUG00000012757
GO:0007264	small GTPase mediated signal transduction	biological_process	0.24066	1	3	62	327	17125	ENSOCUG00000001816,ENSOCUG00000008567,ENSOCUG00000005161
GO:0006869	lipid transport	biological_process	0.24104	1	2	62	206	17125	ENSOCUG00000017136,ENSOCUG00000008003
GO:0048812	neuron projection morphogenesis	biological_process	0.24149	1	3	62	325	17125	ENSOCUG00000006563,ENSOCUG00000002537,ENSOCUG00000010827
GO:0072594	establishment of protein localization to organelle	biological_process	0.24159	1	2	62	210	17125	ENSOCUG00000006563,ENSOCUG00000008567
GO:0021549	cerebellum development	biological_process	0.24197	1	1	62	54	17125	ENSOCUG00000001676
GO:0001935	endothelial cell proliferation	biological_process	0.24231	1	1	62	75	17125	ENSOCUG00000008567
GO:0030030	cell projection organization	biological_process	0.24235	1	6	62	806	17125	ENSOCUG00000010827,ENSOCUG00000005159,ENSOCUG00000002537,ENSOCUG00000014011,ENSOCUG00000025555,ENSOCUG00000006563
GO:0048704	embryonic skeletal system morphogenesis	biological_process	0.24269	1	1	62	70	17125	ENSOCUG00000006563
GO:0007127	meiosis I	biological_process	0.24316	1	1	62	63	17125	ENSOCUG00000017682
GO:0006140	regulation of nucleotide metabolic process	biological_process	0.24324	1	1	62	66	17125	ENSOCUG00000008567
GO:0045778	positive regulation of ossification	biological_process	0.24326	1	1	62	58	17125	ENSOCUG00000006563
GO:0051249	regulation of lymphocyte activation	biological_process	0.24359	1	2	62	248	17125	ENSOCUG00000006563,ENSOCUG00000008561
GO:0008630	intrinsic apoptotic signaling pathway in response to DNA damage	biological_process	0.24385	1	1	62	69	17125	ENSOCUG00000001164
GO:0071704	organic substance metabolic process	biological_process	0.2441	1	33	62	7792	17125	ENSOCUG00000012057,ENSOCUG00000004509,ENSOCUG00000009379,ENSOCUG00000010823,ENSOCUG00000002624,ENSOCUG00000006146,ENSOCUG00000010614,ENSOCUG00000000945,ENSOCUG00000021326,ENSOCUG00000008301,ENSOCUG00000008077,ENSOCUG00000011358,ENSOCUG00000013868,ENSOCUG00000009718,ENSOCUG00000006600,ENSOCUG00000001164,ENSOCUG00000004204,ENSOCUG00000014821,ENSOCUG00000008567,ENSOCUG00000001816,ENSOCUG00000003203,…
GO:0043535	regulation of blood vessel endothelial cell migration	biological_process	0.24414	1	1	62	61	17125	ENSOCUG00000008567
GO:0004620	phospholipase activity	molecular_function	0.24446	1	1	62	70	17125	ENSOCUG00000001816
GO:0018130	heterocycle biosynthetic process	biological_process	0.24523	1	12	62	2468	17125	ENSOCUG00000008003,ENSOCUG00000006563,ENSOCUG00000010832,ENSOCUG00000009718,ENSOCUG00000010614,ENSOCUG00000006146,ENSOCUG00000010823,ENSOCUG00000008567,ENSOCUG00000001164,ENSOCUG00000008077,ENSOCUG00000001676,ENSOCUG00000012057
GO:0044451	nucleoplasm part	cellular_component	0.24557	1	5	62	755	17125	ENSOCUG00000004204,ENSOCUG00000001676,ENSOCUG00000017682,ENSOCUG00000013868,ENSOCUG00000006563
GO:0006333	chromatin assembly or disassembly	biological_process	0.24599	1	1	62	81	17125	ENSOCUG00000009379
GO:0034708	methyltransferase complex	cellular_component	0.246	1	1	62	73	17125	ENSOCUG00000001676
GO:0030316	osteoclast differentiation	biological_process	0.24609	1	1	62	67	17125	ENSOCUG00000008567
GO:0055007	cardiac muscle cell differentiation	biological_process	0.24669	1	1	62	56	17125	ENSOCUG00000016944
GO:0034111	negative regulation of homotypic cell-cell adhesion	biological_process	0.24737	1	1	62	82	17125	ENSOCUG00000006563
GO:0060070	canonical Wnt signaling pathway	biological_process	0.2479	1	2	62	186	17125	ENSOCUG00000014733,ENSOCUG00000006563
GO:0072080	nephron tubule development	biological_process	0.24811	1	1	62	63	17125	ENSOCUG00000006563
GO:0002761	regulation of myeloid leukocyte differentiation	biological_process	0.24837	1	1	62	77	17125	ENSOCUG00000008567
GO:0006605	protein targeting	biological_process	0.24838	1	2	62	224	17125	ENSOCUG00000008567,ENSOCUG00000006563
GO:0031175	neuron projection development	biological_process	0.24861	1	4	62	486	17125	ENSOCUG00000006563,ENSOCUG00000014011,ENSOCUG00000002537,ENSOCUG00000010827
GO:1902806	regulation of cell cycle G1/S phase transition	biological_process	0.24875	1	1	62	66	17125	ENSOCUG00000001676
GO:0051651	maintenance of location in cell	biological_process	0.24893	1	1	62	58	17125	ENSOCUG00000014733
GO:0019438	aromatic compound biosynthetic process	biological_process	0.24914	1	12	62	2467	17125	ENSOCUG00000009718,ENSOCUG00000006563,ENSOCUG00000008003,ENSOCUG00000010832,ENSOCUG00000010614,ENSOCUG00000006146,ENSOCUG00000010823,ENSOCUG00000008567,ENSOCUG00000012057,ENSOCUG00000008077,ENSOCUG00000001676,ENSOCUG00000001164
GO:0019901	protein kinase binding	molecular_function	0.24954	1	3	62	369	17125	ENSOCUG00000021326,ENSOCUG00000003203,ENSOCUG00000016706
GO:0060993	kidney morphogenesis	biological_process	0.24958	1	1	62	63	17125	ENSOCUG00000006563
GO:0030175	filopodium	cellular_component	0.25006	1	1	62	53	17125	ENSOCUG00000005128
GO:0016410	N-acyltransferase activity	molecular_function	0.25036	1	1	62	72	17125	ENSOCUG00000009932
GO:0042476	odontogenesis	biological_process	0.25043	1	1	62	71	17125	ENSOCUG00000006563
GO:1901137	carbohydrate derivative biosynthetic process	biological_process	0.2512	1	3	62	427	17125	ENSOCUG00000017847,ENSOCUG00000008567,ENSOCUG00000010823
GO:0044853	plasma membrane raft	cellular_component	0.2521	1	1	62	59	17125	ENSOCUG00000016944
GO:0008013	beta-catenin binding	molecular_function	0.2527	1	1	62	47	17125	ENSOCUG00000006563
GO:0022037	metencephalon development	biological_process	0.25274	1	1	62	60	17125	ENSOCUG00000001676
GO:0009611	response to wounding	biological_process	0.25287	1	3	62	428	17125	ENSOCUG00000006146,ENSOCUG00000008567,ENSOCUG00000001676
GO:0017016	Ras GTPase binding	molecular_function	0.2529	1	2	62	173	17125	ENSOCUG00000001816,ENSOCUG00000003608
GO:0070665	positive regulation of leukocyte proliferation	biological_process	0.25302	1	1	62	78	17125	ENSOCUG00000008561
GO:0008276	protein methyltransferase activity	molecular_function	0.25372	1	1	62	66	17125	ENSOCUG00000001676
GO:0060349	bone morphogenesis	biological_process	0.25423	1	1	62	69	17125	ENSOCUG00000006563
GO:0035270	endocrine system development	biological_process	0.25534	1	1	62	80	17125	ENSOCUG00000008567
GO:0016407	acetyltransferase activity	molecular_function	0.25546	1	1	62	69	17125	ENSOCUG00000009932
GO:0032465	regulation of cytokinesis	biological_process	0.25569	1	1	62	56	17125	ENSOCUG00000006600
GO:0051588	regulation of neurotransmitter transport	biological_process	0.25589	1	1	62	61	17125	ENSOCUG00000008567
GO:0009636	response to toxic substance	biological_process	0.25604	1	1	62	70	17125	ENSOCUG00000001676
GO:0031226	intrinsic component of plasma membrane	cellular_component	0.25767	1	4	62	549	17125	ENSOCUG00000004484,ENSOCUG00000000657,ENSOCUG00000003008,ENSOCUG00000010827
GO:2001237	negative regulation of extrinsic apoptotic signaling pathway	biological_process	0.25769	1	1	62	68	17125	ENSOCUG00000006600
GO:0034765	regulation of ion transmembrane transport	biological_process	0.25861	1	2	62	215	17125	ENSOCUG00000000657,ENSOCUG00000017362
GO:0006323	DNA packaging	biological_process	0.25869	1	1	62	87	17125	ENSOCUG00000009379
GO:0009058	biosynthetic process	biological_process	0.25886	1	17	62	4008	17125	ENSOCUG00000012057,ENSOCUG00000001164,ENSOCUG00000006146,ENSOCUG00000010823,ENSOCUG00000008567,ENSOCUG00000010614,ENSOCUG00000017682,ENSOCUG00000008003,ENSOCUG00000006563,ENSOCUG00000001676,ENSOCUG00000008077,ENSOCUG00000009317,ENSOCUG00000009932,ENSOCUG00000013868,ENSOCUG00000017847,ENSOCUG00000009718,ENSOCUG00000010832
GO:0016597	amino acid binding	molecular_function	0.25935	1	1	62	55	17125	ENSOCUG00000004484
GO:0042110	T cell activation	biological_process	0.25987	1	2	62	271	17125	ENSOCUG00000006563,ENSOCUG00000008561
GO:0070489	T cell aggregation	biological_process	0.25987	1	2	62	271	17125	ENSOCUG00000006563,ENSOCUG00000008561
GO:0008585	female gonad development	biological_process	0.25993	1	1	62	58	17125	ENSOCUG00000014464
GO:0008170	N-methyltransferase activity	molecular_function	0.26016	1	1	62	70	17125	ENSOCUG00000001676
GO:0043229	intracellular organelle	cellular_component	0.26064	1	34	62	7848	17125	ENSOCUG00000017847,ENSOCUG00000014464,ENSOCUG00000009932,ENSOCUG00000006050,ENSOCUG00000001676,ENSOCUG00000009083,ENSOCUG00000014653,ENSOCUG00000017182,ENSOCUG00000003608,ENSOCUG00000006563,ENSOCUG00000008003,ENSOCUG00000017682,ENSOCUG00000029530,ENSOCUG00000003483,ENSOCUG00000003203,ENSOCUG00000004204,ENSOCUG00000001164,ENSOCUG00000006600,ENSOCUG00000013868,ENSOCUG00000005128,ENSOCUG00000008301,…
GO:0016757	transferase activity, transferring glycosyl groups	molecular_function	0.26066	1	2	62	257	17125	ENSOCUG00000017847,ENSOCUG00000008301
GO:0008094	DNA-dependent ATPase activity	molecular_function	0.26131	1	1	62	57	17125	ENSOCUG00000008077
GO:0005923	bicellular tight junction	cellular_component	0.26138	1	1	62	67	17125	ENSOCUG00000016944
GO:0050660	flavin adenine dinucleotide binding	molecular_function	0.26153	1	1	62	65	17125	ENSOCUG00000001164
GO:0001942	hair follicle development	biological_process	0.26202	1	1	62	64	17125	ENSOCUG00000008567
GO:0022407	regulation of cell-cell adhesion	biological_process	0.26214	1	2	62	257	17125	ENSOCUG00000008561,ENSOCUG00000006563
GO:0045667	regulation of osteoblast differentiation	biological_process	0.2625	1	1	62	70	17125	ENSOCUG00000006563
GO:0071593	lymphocyte aggregation	biological_process	0.263	1	2	62	272	17125	ENSOCUG00000008561,ENSOCUG00000006563
GO:0098773	skin epidermis development	biological_process	0.26305	1	1	62	65	17125	ENSOCUG00000008567
GO:0098589	membrane region	cellular_component	0.26368	1	4	62	541	17125	ENSOCUG00000004484,ENSOCUG00000014011,ENSOCUG00000025555,ENSOCUG00000016944
GO:0001657	ureteric bud development	biological_process	0.26379	1	1	62	68	17125	ENSOCUG00000006563
GO:0072163	mesonephric epithelium development	biological_process	0.26379	1	1	62	68	17125	ENSOCUG00000006563
GO:0072164	mesonephric tubule development	biological_process	0.26379	1	1	62	68	17125	ENSOCUG00000006563
GO:0042383	sarcolemma	cellular_component	0.26555	1	1	62	59	17125	ENSOCUG00000016944
GO:0061326	renal tubule development	biological_process	0.26665	1	1	62	66	17125	ENSOCUG00000006563
GO:0002683	negative regulation of immune system process	biological_process	0.26727	1	2	62	273	17125	ENSOCUG00000008567,ENSOCUG00000006563
GO:0033044	regulation of chromosome organization	biological_process	0.26767	1	2	62	219	17125	ENSOCUG00000006146,ENSOCUG00000001164
GO:0031267	small GTPase binding	molecular_function	0.26807	1	2	62	181	17125	ENSOCUG00000003608,ENSOCUG00000001816
GO:0022404	molting cycle process	biological_process	0.26827	1	1	62	65	17125	ENSOCUG00000008567
GO:0022405	hair cycle process	biological_process	0.26827	1	1	62	65	17125	ENSOCUG00000008567
GO:0051090	regulation of sequence-specific DNA binding transcription factor activity	biological_process	0.26907	1	2	62	251	17125	ENSOCUG00000001676,ENSOCUG00000001164
GO:0070486	leukocyte aggregation	biological_process	0.26974	1	2	62	277	17125	ENSOCUG00000008561,ENSOCUG00000006563
GO:0008589	regulation of smoothened signaling pathway	biological_process	0.26976	1	1	62	53	17125	ENSOCUG00000006563
GO:0010647	positive regulation of cell communication	biological_process	0.27052	1	6	62	1018	17125	ENSOCUG00000008567,ENSOCUG00000002624,ENSOCUG00000014011,ENSOCUG00000014733,ENSOCUG00000001676,ENSOCUG00000001816
GO:0017048	Rho GTPase binding	molecular_function	0.27059	1	1	62	56	17125	ENSOCUG00000003608
GO:0003690	double-stranded DNA binding	molecular_function	0.27074	1	1	62	65	17125	ENSOCUG00000017682
GO:0045580	regulation of T cell differentiation	biological_process	0.27101	1	1	62	86	17125	ENSOCUG00000006563
GO:1901362	organic cyclic compound biosynthetic process	biological_process	0.27197	1	12	62	2535	17125	ENSOCUG00000010614,ENSOCUG00000006563,ENSOCUG00000008003,ENSOCUG00000010832,ENSOCUG00000009718,ENSOCUG00000001164,ENSOCUG00000008077,ENSOCUG00000001676,ENSOCUG00000012057,ENSOCUG00000006146,ENSOCUG00000010823,ENSOCUG00000008567
GO:0008344	adult locomotory behavior	biological_process	0.27223	1	1	62	62	17125	ENSOCUG00000004484
GO:0007215	glutamate receptor signaling pathway	biological_process	0.27253	1	1	62	49	17125	ENSOCUG00000017362
GO:0046545	development of primary female sexual characteristics	biological_process	0.2738	1	1	62	60	17125	ENSOCUG00000014464
GO:0034614	cellular response to reactive oxygen species	biological_process	0.27402	1	1	62	82	17125	ENSOCUG00000001676
GO:0016525	negative regulation of angiogenesis	biological_process	0.27515	1	1	62	69	17125	ENSOCUG00000008567
GO:0034762	regulation of transmembrane transport	biological_process	0.27524	1	2	62	230	17125	ENSOCUG00000000657,ENSOCUG00000017362
GO:0070160	occluding junction	cellular_component	0.2755	1	1	62	71	17125	ENSOCUG00000016944
GO:0042129	regulation of T cell proliferation	biological_process	0.27582	1	1	62	96	17125	ENSOCUG00000008561
GO:0007229	integrin-mediated signaling pathway	biological_process	0.2763	1	1	62	65	17125	ENSOCUG00000003008
GO:0051049	regulation of transport	biological_process	0.27691	1	6	62	1019	17125	ENSOCUG00000017362,ENSOCUG00000016944,ENSOCUG00000006563,ENSOCUG00000008003,ENSOCUG00000008567,ENSOCUG00000000657
GO:0016298	lipase activity	molecular_function	0.2773	1	1	62	82	17125	ENSOCUG00000001816
GO:0043484	regulation of RNA splicing	biological_process	0.27731	1	1	62	81	17125	ENSOCUG00000000945
GO:0030111	regulation of Wnt signaling pathway	biological_process	0.27749	1	2	62	195	17125	ENSOCUG00000006563,ENSOCUG00000014733
GO:0050804	modulation of synaptic transmission	biological_process	0.27764	1	2	62	206	17125	ENSOCUG00000008567,ENSOCUG00000005128
GO:0001823	mesonephros development	biological_process	0.27813	1	1	62	72	17125	ENSOCUG00000006563
GO:0042770	signal transduction in response to DNA damage	biological_process	0.27837	1	1	62	69	17125	ENSOCUG00000001164
GO:0045785	positive regulation of cell adhesion	biological_process	0.27856	1	2	62	233	17125	ENSOCUG00000008561,ENSOCUG00000006563
GO:0010876	lipid localization	biological_process	0.2793	1	2	62	235	17125	ENSOCUG00000017136,ENSOCUG00000008003
GO:0051250	negative regulation of lymphocyte activation	biological_process	0.27996	1	1	62	91	17125	ENSOCUG00000006563
GO:2000113	negative regulation of cellular macromolecule biosynthetic process	biological_process	0.2804	1	5	62	863	17125	ENSOCUG00000008003,ENSOCUG00000006563,ENSOCUG00000012057,ENSOCUG00000001676,ENSOCUG00000001164
GO:0050684	regulation of mRNA processing	biological_process	0.28099	1	1	62	84	17125	ENSOCUG00000000945
GO:2000181	negative regulation of blood vessel morphogenesis	biological_process	0.28202	1	1	62	71	17125	ENSOCUG00000008567
GO:0023061	signal release	biological_process	0.28227	1	2	62	231	17125	ENSOCUG00000008567,ENSOCUG00000008003
GO:1901343	negative regulation of vasculature development	biological_process	0.28283	1	1	62	72	17125	ENSOCUG00000008567
GO:0042391	regulation of membrane potential	biological_process	0.28298	1	2	62	228	17125	ENSOCUG00000004484,ENSOCUG00000016944
GO:0005085	guanyl-nucleotide exchange factor activity	molecular_function	0.28343	1	2	62	187	17125	ENSOCUG00000005161,ENSOCUG00000001816
GO:2001022	positive regulation of response to DNA damage stimulus	biological_process	0.28375	1	1	62	66	17125	ENSOCUG00000012057
GO:0043178	alcohol binding	molecular_function	0.28435	1	1	62	67	17125	ENSOCUG00000008567
GO:0030424	axon	cellular_component	0.28535	1	2	62	204	17125	ENSOCUG00000003203,ENSOCUG00000008567
GO:0044057	regulation of system process	biological_process	0.28547	1	2	62	254	17125	ENSOCUG00000008003,ENSOCUG00000016944
GO:0048232	male gamete generation	biological_process	0.2856	1	2	62	236	17125	ENSOCUG00000014733,ENSOCUG00000009317
GO:0015711	organic anion transport	biological_process	0.28638	1	2	62	229	17125	ENSOCUG00000017136,ENSOCUG00000008567
GO:0048565	digestive tract development	biological_process	0.28667	1	1	62	86	17125	ENSOCUG00000006563
GO:0008104	protein localization	biological_process	0.28687	1	8	62	1396	17125	ENSOCUG00000006563,ENSOCUG00000001676,ENSOCUG00000001164,ENSOCUG00000003008,ENSOCUG00000014011,ENSOCUG00000009932,ENSOCUG00000008567,ENSOCUG00000004484
GO:0072009	nephron epithelium development	biological_process	0.28692	1	1	62	75	17125	ENSOCUG00000006563
GO:1990823	response to leukemia inhibitory factor	biological_process	0.28768	1	1	62	80	17125	ENSOCUG00000008003
GO:1990830	cellular response to leukemia inhibitory factor	biological_process	0.28768	1	1	62	80	17125	ENSOCUG00000008003
GO:0098661	inorganic anion transmembrane transport	biological_process	0.28799	1	1	62	67	17125	ENSOCUG00000004484
GO:0043534	blood vessel endothelial cell migration	biological_process	0.28823	1	1	62	77	17125	ENSOCUG00000008567
GO:0016591	DNA-directed RNA polymerase II, holoenzyme	cellular_component	0.28844	1	1	62	75	17125	ENSOCUG00000004204
GO:0019887	protein kinase regulator activity	molecular_function	0.28847	1	1	62	91	17125	ENSOCUG00000011358
GO:0050806	positive regulation of synaptic transmission	biological_process	0.28855	1	1	62	71	17125	ENSOCUG00000008567
GO:0007601	visual perception	biological_process	0.28862	1	1	62	94	17125	ENSOCUG00000004484
GO:0000077	DNA damage checkpoint	biological_process	0.28951	1	1	62	72	17125	ENSOCUG00000004204
GO:0006997	nucleus organization	biological_process	0.2896	1	1	62	75	17125	ENSOCUG00000012757
GO:0035556	intracellular signal transduction	biological_process	0.29003	1	9	62	1569	17125	ENSOCUG00000002624,ENSOCUG00000008567,ENSOCUG00000011358,ENSOCUG00000001164,ENSOCUG00000001676,ENSOCUG00000005128,ENSOCUG00000005161,ENSOCUG00000001816,ENSOCUG00000015736
GO:0003008	system process	biological_process	0.29116	1	6	62	1624	17125	ENSOCUG00000016944,ENSOCUG00000001676,ENSOCUG00000004484,ENSOCUG00000004509,ENSOCUG00000008567,ENSOCUG00000008003
GO:0035051	cardiocyte differentiation	biological_process	0.29123	1	1	62	71	17125	ENSOCUG00000016944
GO:0031398	positive regulation of protein ubiquitination	biological_process	0.29128	1	1	62	81	17125	ENSOCUG00000001164
GO:1902107	positive regulation of leukocyte differentiation	biological_process	0.29201	1	1	62	96	17125	ENSOCUG00000006563
GO:0042623	ATPase activity, coupled	molecular_function	0.29209	1	2	62	200	17125	ENSOCUG00000004509,ENSOCUG00000008077
GO:0003676	nucleic acid binding	molecular_function	0.29234	1	11	62	2684	17125	ENSOCUG00000008003,ENSOCUG00000006563,ENSOCUG00000010832,ENSOCUG00000017682,ENSOCUG00000000945,ENSOCUG00000006146,ENSOCUG00000009317,ENSOCUG00000007550,ENSOCUG00000008077,ENSOCUG00000001676,ENSOCUG00000001164
GO:0042303	molting cycle	biological_process	0.29318	1	1	62	75	17125	ENSOCUG00000008567
GO:0042633	hair cycle	biological_process	0.29318	1	1	62	75	17125	ENSOCUG00000008567
GO:0015103	inorganic anion transmembrane transporter activity	molecular_function	0.29331	1	1	62	69	17125	ENSOCUG00000004484
GO:0001654	eye development	biological_process	0.29353	1	2	62	224	17125	ENSOCUG00000006563,ENSOCUG00000008567
GO:0050673	epithelial cell proliferation	biological_process	0.29357	1	2	62	244	17125	ENSOCUG00000008003,ENSOCUG00000008567
GO:0044770	cell cycle phase transition	biological_process	0.29392	1	2	62	239	17125	ENSOCUG00000001676,ENSOCUG00000012057
GO:0006865	amino acid transport	biological_process	0.2942	1	1	62	72	17125	ENSOCUG00000008567
GO:0000187	activation of MAPK activity	biological_process	0.29427	1	1	62	68	17125	ENSOCUG00000001816
GO:0005622	intracellular	cellular_component	0.29434	1	39	62	9190	17125	ENSOCUG00000016706,ENSOCUG00000010827,ENSOCUG00000010614,ENSOCUG00000009379,ENSOCUG00000006146,ENSOCUG00000012757,ENSOCUG00000004509,ENSOCUG00000014733,ENSOCUG00000003277,ENSOCUG00000017111,ENSOCUG00000005159,ENSOCUG00000012057,ENSOCUG00000025555,ENSOCUG00000005161,ENSOCUG00000006600,ENSOCUG00000013868,ENSOCUG00000005128,ENSOCUG00000021326,ENSOCUG00000008301,ENSOCUG00000006563,ENSOCUG00000008003,…
GO:0002062	chondrocyte differentiation	biological_process	0.29453	1	1	62	71	17125	ENSOCUG00000006563
GO:0046631	alpha-beta T cell activation	biological_process	0.29589	1	1	62	93	17125	ENSOCUG00000006563
GO:0046330	positive regulation of JNK cascade	biological_process	0.29662	1	1	62	83	17125	ENSOCUG00000002624
GO:0043296	apical junction complex	cellular_component	0.29675	1	1	62	77	17125	ENSOCUG00000016944
GO:0045211	postsynaptic membrane	cellular_component	0.2983	1	1	62	61	17125	ENSOCUG00000004484
GO:0004866	endopeptidase inhibitor activity	molecular_function	0.29913	1	1	62	103	17125	ENSOCUG00000006600
GO:1901991	negative regulation of mitotic cell cycle phase transition	biological_process	0.30013	1	1	62	81	17125	ENSOCUG00000001676
GO:0071241	cellular response to inorganic substance	biological_process	0.30019	1	1	62	91	17125	ENSOCUG00000012057
GO:1901135	carbohydrate derivative metabolic process	biological_process	0.30082	1	4	62	714	17125	ENSOCUG00000008567,ENSOCUG00000010823,ENSOCUG00000004509,ENSOCUG00000017847
GO:0071897	DNA biosynthetic process	biological_process	0.30133	1	1	62	88	17125	ENSOCUG00000008077
GO:0014065	phosphatidylinositol 3-kinase signaling	biological_process	0.30155	1	1	62	77	17125	ENSOCUG00000008567
GO:0005516	calmodulin binding	molecular_function	0.30169	1	1	62	62	17125	ENSOCUG00000014733
GO:0031570	DNA integrity checkpoint	biological_process	0.30181	1	1	62	76	17125	ENSOCUG00000004204
GO:1901698	response to nitrogen compound	biological_process	0.30231	1	3	62	414	17125	ENSOCUG00000012057,ENSOCUG00000003008,ENSOCUG00000001676
GO:0048858	cell projection morphogenesis	biological_process	0.30255	1	4	62	515	17125	ENSOCUG00000025555,ENSOCUG00000006563,ENSOCUG00000002537,ENSOCUG00000010827
GO:0060078	regulation of postsynaptic membrane potential	biological_process	0.30267	1	1	62	75	17125	ENSOCUG00000004484
GO:0098772	molecular function regulator	molecular_function	0.30414	1	5	62	817	17125	ENSOCUG00000011358,ENSOCUG00000005161,ENSOCUG00000006600,ENSOCUG00000008567,ENSOCUG00000001816
GO:2001242	regulation of intrinsic apoptotic signaling pathway	biological_process	0.30415	1	1	62	113	17125	ENSOCUG00000001164
GO:0004672	protein kinase activity	molecular_function	0.30438	1	4	62	536	17125	ENSOCUG00000014821,ENSOCUG00000021326,ENSOCUG00000011358,ENSOCUG00000002624
GO:0050905	neuromuscular process	biological_process	0.3046	1	1	62	77	17125	ENSOCUG00000004484
GO:0080134	regulation of response to stress	biological_process	0.30479	1	5	62	851	17125	ENSOCUG00000002624,ENSOCUG00000012057,ENSOCUG00000001164,ENSOCUG00000008077,ENSOCUG00000015736
GO:0072331	signal transduction by p53 class mediator	biological_process	0.30513	1	1	62	92	17125	ENSOCUG00000001164
GO:0001837	epithelial to mesenchymal transition	biological_process	0.30521	1	1	62	84	17125	ENSOCUG00000001676
GO:1903828	negative regulation of cellular protein localization	biological_process	0.30551	1	1	62	81	17125	ENSOCUG00000008567
GO:0005230	extracellular ligand-gated ion channel activity	molecular_function	0.30582	1	1	62	68	17125	ENSOCUG00000004484
GO:0043565	sequence-specific DNA binding	molecular_function	0.30688	1	4	62	749	17125	ENSOCUG00000001164,ENSOCUG00000001676,ENSOCUG00000006563,ENSOCUG00000006146
GO:0030856	regulation of epithelial cell differentiation	biological_process	0.30721	1	1	62	88	17125	ENSOCUG00000001676
GO:0009266	response to temperature stimulus	biological_process	0.30759	1	1	62	87	17125	ENSOCUG00000008567
GO:0048584	positive regulation of response to stimulus	biological_process	0.30801	1	7	62	1276	17125	ENSOCUG00000014733,ENSOCUG00000002624,ENSOCUG00000008567,ENSOCUG00000014011,ENSOCUG00000001816,ENSOCUG00000012057,ENSOCUG00000001676
GO:0061135	endopeptidase regulator activity	molecular_function	0.30878	1	1	62	108	17125	ENSOCUG00000006600
GO:0030414	peptidase inhibitor activity	molecular_function	0.30982	1	1	62	110	17125	ENSOCUG00000006600
GO:0050680	negative regulation of epithelial cell proliferation	biological_process	0.31015	1	1	62	87	17125	ENSOCUG00000008567
GO:0030155	regulation of cell adhesion	biological_process	0.31058	1	3	62	434	17125	ENSOCUG00000006563,ENSOCUG00000008567,ENSOCUG00000008561
GO:0090407	organophosphate biosynthetic process	biological_process	0.31066	1	2	62	296	17125	ENSOCUG00000008567,ENSOCUG00000010823
GO:0043066	negative regulation of apoptotic process	biological_process	0.3125	1	3	62	494	17125	ENSOCUG00000006563,ENSOCUG00000006600,ENSOCUG00000001164
GO:0051020	GTPase binding	molecular_function	0.31274	1	2	62	206	17125	ENSOCUG00000003608,ENSOCUG00000001816
GO:0055123	digestive system development	biological_process	0.31281	1	1	62	92	17125	ENSOCUG00000006563
GO:0046660	female sex differentiation	biological_process	0.31284	1	1	62	72	17125	ENSOCUG00000014464
GO:2001235	positive regulation of apoptotic signaling pathway	biological_process	0.31298	1	1	62	111	17125	ENSOCUG00000008567
GO:0045995	regulation of embryonic development	biological_process	0.31377	1	1	62	81	17125	ENSOCUG00000002624
GO:0097458	neuron part	cellular_component	0.31409	1	4	62	561	17125	ENSOCUG00000014011,ENSOCUG00000008567,ENSOCUG00000003203,ENSOCUG00000005128
GO:0005267	potassium channel activity	molecular_function	0.31437	1	1	62	91	17125	ENSOCUG00000000657
GO:0007098	centrosome cycle	biological_process	0.31449	1	1	62	80	17125	ENSOCUG00000016706
GO:0004842	ubiquitin-protein transferase activity	molecular_function	0.31486	1	2	62	233	17125	ENSOCUG00000003483,ENSOCUG00000006600
GO:0051241	negative regulation of multicellular organismal process	biological_process	0.315	1	4	62	689	17125	ENSOCUG00000008567,ENSOCUG00000006563,ENSOCUG00000014733,ENSOCUG00000001676
GO:0031324	negative regulation of cellular metabolic process	biological_process	0.316	1	8	62	1560	17125	ENSOCUG00000008567,ENSOCUG00000008077,ENSOCUG00000001676,ENSOCUG00000001164,ENSOCUG00000012057,ENSOCUG00000006563,ENSOCUG00000008003,ENSOCUG00000006600
GO:0006941	striated muscle contraction	biological_process	0.31694	1	1	62	90	17125	ENSOCUG00000004509
GO:0045619	regulation of lymphocyte differentiation	biological_process	0.31742	1	1	62	101	17125	ENSOCUG00000006563
GO:0009411	response to UV	biological_process	0.31749	1	1	62	92	17125	ENSOCUG00000001164
GO:0010558	negative regulation of macromolecule biosynthetic process	biological_process	0.31758	1	5	62	910	17125	ENSOCUG00000012057,ENSOCUG00000001164,ENSOCUG00000001676,ENSOCUG00000006563,ENSOCUG00000008003
GO:0007612	learning	biological_process	0.3177	1	1	62	79	17125	ENSOCUG00000008567
GO:1903322	positive regulation of protein modification by small protein conjugation or removal	biological_process	0.31855	1	1	62	92	17125	ENSOCUG00000001164
GO:0008081	phosphoric diester hydrolase activity	molecular_function	0.32011	1	1	62	69	17125	ENSOCUG00000001816
GO:0032990	cell part morphogenesis	biological_process	0.32043	1	4	62	529	17125	ENSOCUG00000002537,ENSOCUG00000006563,ENSOCUG00000025555,ENSOCUG00000010827
GO:0090263	positive regulation of canonical Wnt signaling pathway	biological_process	0.32058	1	1	62	68	17125	ENSOCUG00000014733
GO:0019838	growth factor binding	molecular_function	0.32277	1	1	62	87	17125	ENSOCUG00000008561
GO:1903311	regulation of mRNA metabolic process	biological_process	0.32344	1	1	62	98	17125	ENSOCUG00000000945
GO:0034968	histone lysine methylation	biological_process	0.32401	1	1	62	78	17125	ENSOCUG00000001676
GO:0016779	nucleotidyltransferase activity	molecular_function	0.32415	1	1	62	98	17125	ENSOCUG00000008077
GO:0042552	myelination	biological_process	0.32428	1	1	62	80	17125	ENSOCUG00000008567
GO:0050953	sensory perception of light stimulus	biological_process	0.32458	1	1	62	101	17125	ENSOCUG00000004484
GO:0043069	negative regulation of programmed cell death	biological_process	0.32468	1	3	62	502	17125	ENSOCUG00000006563,ENSOCUG00000006600,ENSOCUG00000001164
GO:0019722	calcium-mediated signaling	biological_process	0.32585	1	1	62	93	17125	ENSOCUG00000005128
GO:0007272	ensheathment of neurons	biological_process	0.32635	1	1	62	82	17125	ENSOCUG00000008567
GO:0008366	axon ensheathment	biological_process	0.32635	1	1	62	82	17125	ENSOCUG00000008567
GO:0002694	regulation of leukocyte activation	biological_process	0.32636	1	2	62	300	17125	ENSOCUG00000008561,ENSOCUG00000006563
GO:0007416	synapse assembly	biological_process	0.3264	1	1	62	78	17125	ENSOCUG00000004484
GO:0030036	actin cytoskeleton organization	biological_process	0.32666	1	3	62	407	17125	ENSOCUG00000005128,ENSOCUG00000008567,ENSOCUG00000003608
GO:0007368	determination of left/right symmetry	biological_process	0.32687	1	1	62	72	17125	ENSOCUG00000025555
GO:0006821	chloride transport	biological_process	0.32723	1	1	62	76	17125	ENSOCUG00000004484
GO:0008584	male gonad development	biological_process	0.32766	1	1	62	79	17125	ENSOCUG00000014733
GO:0046546	development of primary male sexual characteristics	biological_process	0.32766	1	1	62	79	17125	ENSOCUG00000014733
GO:0048771	tissue remodeling	biological_process	0.32795	1	1	62	96	17125	ENSOCUG00000008567
GO:0009791	post-embryonic development	biological_process	0.32857	1	1	62	73	17125	ENSOCUG00000008003
GO:0019787	ubiquitin-like protein transferase activity	molecular_function	0.32972	1	2	62	242	17125	ENSOCUG00000006600,ENSOCUG00000003483
GO:0034109	homotypic cell-cell adhesion	biological_process	0.33073	1	2	62	312	17125	ENSOCUG00000006563,ENSOCUG00000008561
GO:0000428	DNA-directed RNA polymerase complex	cellular_component	0.33078	1	1	62	91	17125	ENSOCUG00000004204
GO:0055029	nuclear DNA-directed RNA polymerase complex	cellular_component	0.33078	1	1	62	91	17125	ENSOCUG00000004204
GO:0031327	negative regulation of cellular biosynthetic process	biological_process	0.33118	1	5	62	937	17125	ENSOCUG00000008003,ENSOCUG00000006563,ENSOCUG00000012057,ENSOCUG00000001676,ENSOCUG00000001164
GO:0019207	kinase regulator activity	molecular_function	0.33178	1	1	62	106	17125	ENSOCUG00000011358
GO:0002695	negative regulation of leukocyte activation	biological_process	0.33187	1	1	62	108	17125	ENSOCUG00000006563
GO:0007219	Notch signaling pathway	biological_process	0.33212	1	1	62	108	17125	ENSOCUG00000014464
GO:0001952	regulation of cell-matrix adhesion	biological_process	0.33219	1	1	62	77	17125	ENSOCUG00000008567
GO:0030880	RNA polymerase complex	cellular_component	0.33233	1	1	62	93	17125	ENSOCUG00000004204
GO:0022408	negative regulation of cell-cell adhesion	biological_process	0.33344	1	1	62	111	17125	ENSOCUG00000006563
GO:0090090	negative regulation of canonical Wnt signaling pathway	biological_process	0.33373	1	1	62	82	17125	ENSOCUG00000006563
GO:0007030	Golgi organization	biological_process	0.33393	1	1	62	66	17125	ENSOCUG00000021326
GO:0008360	regulation of cell shape	biological_process	0.3351	1	1	62	76	17125	ENSOCUG00000016944
GO:0051896	regulation of protein kinase B signaling	biological_process	0.33553	1	1	62	95	17125	ENSOCUG00000015736
GO:0042098	T cell proliferation	biological_process	0.33591	1	1	62	113	17125	ENSOCUG00000008561
GO:0010468	regulation of gene expression	biological_process	0.33594	1	12	62	2570	17125	ENSOCUG00000001164,ENSOCUG00000001676,ENSOCUG00000012057,ENSOCUG00000006146,ENSOCUG00000008567,ENSOCUG00000009379,ENSOCUG00000000945,ENSOCUG00000010614,ENSOCUG00000010832,ENSOCUG00000006563,ENSOCUG00000008003,ENSOCUG00000009718
GO:0009855	determination of bilateral symmetry	biological_process	0.33643	1	1	62	78	17125	ENSOCUG00000025555
GO:0009799	specification of symmetry	biological_process	0.33717	1	1	62	79	17125	ENSOCUG00000025555
GO:0032874	positive regulation of stress-activated MAPK cascade	biological_process	0.3388	1	1	62	100	17125	ENSOCUG00000002624
GO:0043409	negative regulation of MAPK cascade	biological_process	0.3391	1	1	62	100	17125	ENSOCUG00000008567
GO:0018022	peptidyl-lysine methylation	biological_process	0.33971	1	1	62	87	17125	ENSOCUG00000001676
GO:0055002	striated muscle cell development	biological_process	0.33974	1	1	62	88	17125	ENSOCUG00000016944
GO:0090316	positive regulation of intracellular protein transport	biological_process	0.34085	1	1	62	90	17125	ENSOCUG00000006563
GO:0006796	phosphate-containing compound metabolic process	biological_process	0.3411	1	11	62	2161	17125	ENSOCUG00000011358,ENSOCUG00000002624,ENSOCUG00000010823,ENSOCUG00000008567,ENSOCUG00000004509,ENSOCUG00000001676,ENSOCUG00000014821,ENSOCUG00000021326,ENSOCUG00000015736,ENSOCUG00000001816,ENSOCUG00000003203
GO:0010605	negative regulation of macromolecule metabolic process	biological_process	0.3416	1	8	62	1576	17125	ENSOCUG00000006600,ENSOCUG00000008003,ENSOCUG00000006563,ENSOCUG00000012057,ENSOCUG00000008077,ENSOCUG00000001676,ENSOCUG00000001164,ENSOCUG00000008567
GO:1901988	negative regulation of cell cycle phase transition	biological_process	0.34222	1	1	62	94	17125	ENSOCUG00000001676
GO:0043065	positive regulation of apoptotic process	biological_process	0.34238	1	2	62	325	17125	ENSOCUG00000008567,ENSOCUG00000003008
GO:0009890	negative regulation of biosynthetic process	biological_process	0.34277	1	5	62	954	17125	ENSOCUG00000001164,ENSOCUG00000001676,ENSOCUG00000012057,ENSOCUG00000008003,ENSOCUG00000006563
GO:0044424	intracellular part	cellular_component	0.34329	1	38	62	9033	17125	ENSOCUG00000012757,ENSOCUG00000006146,ENSOCUG00000009379,ENSOCUG00000003277,ENSOCUG00000014733,ENSOCUG00000004509,ENSOCUG00000017111,ENSOCUG00000005159,ENSOCUG00000012057,ENSOCUG00000016706,ENSOCUG00000010614,ENSOCUG00000010827,ENSOCUG00000013868,ENSOCUG00000005128,ENSOCUG00000008301,ENSOCUG00000021326,ENSOCUG00000006600,ENSOCUG00000025555,ENSOCUG00000008567,ENSOCUG00000004204,ENSOCUG00000001164,…
GO:0016772	transferase activity, transferring phosphorus-containing groups	molecular_function	0.34347	1	5	62	800	17125	ENSOCUG00000002624,ENSOCUG00000011358,ENSOCUG00000014821,ENSOCUG00000008077,ENSOCUG00000021326
GO:0051053	negative regulation of DNA metabolic process	biological_process	0.3442	1	1	62	82	17125	ENSOCUG00000008077
GO:0007088	regulation of mitotic nuclear division	biological_process	0.34443	1	1	62	101	17125	ENSOCUG00000016706
GO:0070304	positive regulation of stress-activated protein kinase signaling cascade	biological_process	0.34449	1	1	62	101	17125	ENSOCUG00000002624
GO:0007269	neurotransmitter secretion	biological_process	0.34583	1	1	62	80	17125	ENSOCUG00000008567
GO:0046982	protein heterodimerization activity	molecular_function	0.34594	1	2	62	330	17125	ENSOCUG00000017682,ENSOCUG00000012057
GO:0008757	S-adenosylmethionine-dependent methyltransferase activity	molecular_function	0.34606	1	1	62	106	17125	ENSOCUG00000001676
GO:1903531	negative regulation of secretion by cell	biological_process	0.34689	1	1	62	101	17125	ENSOCUG00000008567
GO:0000302	response to reactive oxygen species	biological_process	0.34727	1	1	62	104	17125	ENSOCUG00000001676
GO:0000082	G1/S transition of mitotic cell cycle	biological_process	0.34826	1	1	62	92	17125	ENSOCUG00000001676
GO:0000070	mitotic sister chromatid segregation	biological_process	0.34917	1	1	62	102	17125	ENSOCUG00000006050
GO:0043068	positive regulation of programmed cell death	biological_process	0.34973	1	2	62	329	17125	ENSOCUG00000008567,ENSOCUG00000003008
GO:0002065	columnar/cuboidal epithelial cell differentiation	biological_process	0.35098	1	1	62	100	17125	ENSOCUG00000006563
GO:0048167	regulation of synaptic plasticity	biological_process	0.35122	1	1	62	93	17125	ENSOCUG00000008567
GO:0043547	positive regulation of GTPase activity	biological_process	0.35129	1	2	62	218	17125	ENSOCUG00000001676,ENSOCUG00000008567
GO:0043227	membrane-bounded organelle	cellular_component	0.35331	1	29	62	6724	17125	ENSOCUG00000025555,ENSOCUG00000006600,ENSOCUG00000017847,ENSOCUG00000009932,ENSOCUG00000013868,ENSOCUG00000009083,ENSOCUG00000001676,ENSOCUG00000006050,ENSOCUG00000021326,ENSOCUG00000008301,ENSOCUG00000006563,ENSOCUG00000008003,ENSOCUG00000017182,ENSOCUG00000029530,ENSOCUG00000017682,ENSOCUG00000003483,ENSOCUG00000010827,ENSOCUG00000010614,ENSOCUG00000003203,ENSOCUG00000009379,ENSOCUG00000012757,…
GO:0007155	cell adhesion	biological_process	0.35355	1	5	62	843	17125	ENSOCUG00000006563,ENSOCUG00000008567,ENSOCUG00000008561,ENSOCUG00000003008,ENSOCUG00000016944
GO:1990234	transferase complex	cellular_component	0.35447	1	3	62	477	17125	ENSOCUG00000004204,ENSOCUG00000001676,ENSOCUG00000024196
GO:0002521	leukocyte differentiation	biological_process	0.35483	1	2	62	315	17125	ENSOCUG00000006563,ENSOCUG00000008567
GO:0008016	regulation of heart contraction	biological_process	0.35506	1	1	62	101	17125	ENSOCUG00000016944
GO:0072657	protein localization to membrane	biological_process	0.35577	1	2	62	274	17125	ENSOCUG00000004484,ENSOCUG00000003008
GO:0055001	muscle cell development	biological_process	0.35639	1	1	62	96	17125	ENSOCUG00000016944
GO:0022610	biological adhesion	biological_process	0.35643	1	5	62	849	17125	ENSOCUG00000008567,ENSOCUG00000006563,ENSOCUG00000016944,ENSOCUG00000003008,ENSOCUG00000008561
GO:1903708	positive regulation of hemopoiesis	biological_process	0.35781	1	1	62	122	17125	ENSOCUG00000006563
GO:0006793	phosphorus metabolic process	biological_process	0.3584	1	11	62	2192	17125	ENSOCUG00000001676,ENSOCUG00000014821,ENSOCUG00000021326,ENSOCUG00000011358,ENSOCUG00000010823,ENSOCUG00000008567,ENSOCUG00000002624,ENSOCUG00000004509,ENSOCUG00000015736,ENSOCUG00000001816,ENSOCUG00000003203
GO:0051239	regulation of multicellular organismal process	biological_process	0.35938	1	9	62	1769	17125	ENSOCUG00000008003,ENSOCUG00000006563,ENSOCUG00000015736,ENSOCUG00000002624,ENSOCUG00000008567,ENSOCUG00000014733,ENSOCUG00000001164,ENSOCUG00000001676,ENSOCUG00000016944
GO:0050865	regulation of cell activation	biological_process	0.35959	1	2	62	322	17125	ENSOCUG00000008561,ENSOCUG00000006563
GO:0015079	potassium ion transmembrane transporter activity	molecular_function	0.36007	1	1	62	106	17125	ENSOCUG00000000657
GO:0044843	cell cycle G1/S phase transition	biological_process	0.36029	1	1	62	100	17125	ENSOCUG00000001676
GO:0016055	Wnt signaling pathway	biological_process	0.36077	1	2	62	249	17125	ENSOCUG00000006563,ENSOCUG00000014733
GO:0048666	neuron development	biological_process	0.36107	1	4	62	593	17125	ENSOCUG00000002537,ENSOCUG00000006563,ENSOCUG00000014011,ENSOCUG00000010827
GO:0022836	gated channel activity	molecular_function	0.36198	1	2	62	248	17125	ENSOCUG00000004484,ENSOCUG00000000657
GO:0005789	endoplasmic reticulum membrane	cellular_component	0.3621	1	2	62	330	17125	ENSOCUG00000017847,ENSOCUG00000009083
GO:0098590	plasma membrane region	cellular_component	0.36242	1	3	62	436	17125	ENSOCUG00000004484,ENSOCUG00000025555,ENSOCUG00000016944
GO:2000736	regulation of stem cell differentiation	biological_process	0.36244	1	1	62	94	17125	ENSOCUG00000001676
GO:0097060	synaptic membrane	cellular_component	0.3629	1	1	62	81	17125	ENSOCUG00000004484
GO:1903651	positive regulation of cytoplasmic transport	biological_process	0.36296	1	1	62	98	17125	ENSOCUG00000006563
GO:0019827	stem cell population maintenance	biological_process	0.36365	1	1	62	98	17125	ENSOCUG00000014733
GO:0050866	negative regulation of cell activation	biological_process	0.36391	1	1	62	120	17125	ENSOCUG00000006563
GO:0072073	kidney epithelium development	biological_process	0.36585	1	1	62	97	17125	ENSOCUG00000006563
GO:0000819	sister chromatid segregation	biological_process	0.36674	1	1	62	107	17125	ENSOCUG00000006050
GO:0060548	negative regulation of cell death	biological_process	0.36755	1	3	62	544	17125	ENSOCUG00000006563,ENSOCUG00000006600,ENSOCUG00000001164
GO:0061134	peptidase regulator activity	molecular_function	0.3687	1	1	62	130	17125	ENSOCUG00000006600
GO:0032412	regulation of ion transmembrane transporter activity	biological_process	0.36887	1	1	62	98	17125	ENSOCUG00000017362
GO:0051252	regulation of RNA metabolic process	biological_process	0.37132	1	10	62	2199	17125	ENSOCUG00000006146,ENSOCUG00000012057,ENSOCUG00000001164,ENSOCUG00000001676,ENSOCUG00000009718,ENSOCUG00000006563,ENSOCUG00000008003,ENSOCUG00000010832,ENSOCUG00000010614,ENSOCUG00000000945
GO:0046661	male sex differentiation	biological_process	0.37136	1	1	62	92	17125	ENSOCUG00000014733
GO:0010770	positive regulation of cell morphogenesis involved in differentiation	biological_process	0.37184	1	1	62	98	17125	ENSOCUG00000001676
GO:0050670	regulation of lymphocyte proliferation	biological_process	0.37185	1	1	62	126	17125	ENSOCUG00000008561
GO:0031461	cullin-RING ubiquitin ligase complex	cellular_component	0.37186	1	1	62	97	17125	ENSOCUG00000024196
GO:0000978	RNA polymerase II core promoter proximal region sequence-specific DNA binding	molecular_function	0.37211	1	2	62	305	17125	ENSOCUG00000001676,ENSOCUG00000006563
GO:0002440	production of molecular mediator of immune response	biological_process	0.37246	1	1	62	122	17125	ENSOCUG00000008077
GO:0001666	response to hypoxia	biological_process	0.37253	1	1	62	108	17125	ENSOCUG00000008567
GO:0036293	response to decreased oxygen levels	biological_process	0.37253	1	1	62	108	17125	ENSOCUG00000008567
GO:0032944	regulation of mononuclear cell proliferation	biological_process	0.37276	1	1	62	127	17125	ENSOCUG00000008561
GO:0051783	regulation of nuclear division	biological_process	0.37344	1	1	62	116	17125	ENSOCUG00000016706
GO:0071417	cellular response to organonitrogen compound	biological_process	0.37434	1	2	62	265	17125	ENSOCUG00000003008,ENSOCUG00000001676
GO:0043523	regulation of neuron apoptotic process	biological_process	0.37474	1	1	62	108	17125	ENSOCUG00000008567
GO:0042175	nuclear outer membrane-endoplasmic reticulum membrane network	cellular_component	0.37518	1	2	62	338	17125	ENSOCUG00000017847,ENSOCUG00000009083
GO:0044708	single-organism behavior	biological_process	0.37853	1	2	62	272	17125	ENSOCUG00000004484,ENSOCUG00000008567
GO:0010951	negative regulation of endopeptidase activity	biological_process	0.37963	1	1	62	141	17125	ENSOCUG00000006600
GO:0031326	regulation of cellular biosynthetic process	biological_process	0.38016	1	11	62	2462	17125	ENSOCUG00000008003,ENSOCUG00000006563,ENSOCUG00000010832,ENSOCUG00000009718,ENSOCUG00000010614,ENSOCUG00000009932,ENSOCUG00000006146,ENSOCUG00000008567,ENSOCUG00000001676,ENSOCUG00000001164,ENSOCUG00000012057
GO:0046883	regulation of hormone secretion	biological_process	0.38042	1	1	62	118	17125	ENSOCUG00000008003
GO:0051048	negative regulation of secretion	biological_process	0.38139	1	1	62	110	17125	ENSOCUG00000008567
GO:0046034	ATP metabolic process	biological_process	0.3825	1	1	62	151	17125	ENSOCUG00000004509
GO:0033267	axon part	cellular_component	0.38289	1	1	62	98	17125	ENSOCUG00000003203
GO:0006275	regulation of DNA replication	biological_process	0.3829	1	1	62	107	17125	ENSOCUG00000009932
GO:1903522	regulation of blood circulation	biological_process	0.38344	1	1	62	116	17125	ENSOCUG00000016944
GO:0010942	positive regulation of cell death	biological_process	0.3836	1	2	62	353	17125	ENSOCUG00000003008,ENSOCUG00000008567
GO:0022898	regulation of transmembrane transporter activity	biological_process	0.38372	1	1	62	104	17125	ENSOCUG00000017362
GO:0048015	phosphatidylinositol-mediated signaling	biological_process	0.38373	1	1	62	98	17125	ENSOCUG00000008567
GO:0070663	regulation of leukocyte proliferation	biological_process	0.38477	1	1	62	131	17125	ENSOCUG00000008561
GO:0031406	carboxylic acid binding	molecular_function	0.38494	1	1	62	114	17125	ENSOCUG00000004484
GO:0043177	organic acid binding	molecular_function	0.38494	1	1	62	114	17125	ENSOCUG00000004484
GO:0002682	regulation of immune system process	biological_process	0.38648	1	4	62	779	17125	ENSOCUG00000015736,ENSOCUG00000008561,ENSOCUG00000006563,ENSOCUG00000008567
GO:0015850	organic hydroxy compound transport	biological_process	0.38727	1	1	62	124	17125	ENSOCUG00000008003
GO:0030326	embryonic limb morphogenesis	biological_process	0.38731	1	1	62	96	17125	ENSOCUG00000006563
GO:0035113	embryonic appendage morphogenesis	biological_process	0.38731	1	1	62	96	17125	ENSOCUG00000006563
GO:0000793	condensed chromosome	cellular_component	0.38801	1	1	62	104	17125	ENSOCUG00000006050
GO:0030534	adult behavior	biological_process	0.38855	1	1	62	100	17125	ENSOCUG00000004484
GO:0030178	negative regulation of Wnt signaling pathway	biological_process	0.38873	1	1	62	99	17125	ENSOCUG00000006563
GO:0044267	cellular protein metabolic process	biological_process	0.38896	1	16	62	3726	17125	ENSOCUG00000008567,ENSOCUG00000006146,ENSOCUG00000002624,ENSOCUG00000014821,ENSOCUG00000001164,ENSOCUG00000008003,ENSOCUG00000003203,ENSOCUG00000001816,ENSOCUG00000003483,ENSOCUG00000009932,ENSOCUG00000011358,ENSOCUG00000021326,ENSOCUG00000001676,ENSOCUG00000006600,ENSOCUG00000017847,ENSOCUG00000015736
GO:0048017	inositol lipid-mediated signaling	biological_process	0.38903	1	1	62	99	17125	ENSOCUG00000008567
GO:0010629	negative regulation of gene expression	biological_process	0.38927	1	5	62	985	17125	ENSOCUG00000012057,ENSOCUG00000001676,ENSOCUG00000001164,ENSOCUG00000006563,ENSOCUG00000008003
GO:0010594	regulation of endothelial cell migration	biological_process	0.3893	1	1	62	107	17125	ENSOCUG00000008567
GO:0008047	enzyme activator activity	molecular_function	0.38946	1	2	62	274	17125	ENSOCUG00000008567,ENSOCUG00000011358
GO:0043112	receptor metabolic process	biological_process	0.39056	1	1	62	105	17125	ENSOCUG00000016944
GO:0010466	negative regulation of peptidase activity	biological_process	0.3906	1	1	62	150	17125	ENSOCUG00000006600
GO:0070482	response to oxygen levels	biological_process	0.39258	1	1	62	117	17125	ENSOCUG00000008567
GO:0000987	core promoter proximal region sequence-specific DNA binding	molecular_function	0.39273	1	2	62	317	17125	ENSOCUG00000006563,ENSOCUG00000001676
GO:0001159	core promoter proximal region DNA binding	molecular_function	0.39273	1	2	62	317	17125	ENSOCUG00000006563,ENSOCUG00000001676
GO:0022618	ribonucleoprotein complex assembly	biological_process	0.39293	1	1	62	136	17125	ENSOCUG00000000945
GO:0043491	protein kinase B signaling	biological_process	0.39482	1	1	62	121	17125	ENSOCUG00000015736
GO:0016567	protein ubiquitination	biological_process	0.39495	1	3	62	498	17125	ENSOCUG00000003483,ENSOCUG00000001164,ENSOCUG00000006600
GO:0060047	heart contraction	biological_process	0.39534	1	1	62	115	17125	ENSOCUG00000016944
GO:0006357	regulation of transcription from RNA polymerase II promoter	biological_process	0.39573	1	6	62	1201	17125	ENSOCUG00000001164,ENSOCUG00000001676,ENSOCUG00000012057,ENSOCUG00000006563,ENSOCUG00000006146,ENSOCUG00000009718
GO:0045637	regulation of myeloid cell differentiation	biological_process	0.39614	1	1	62	131	17125	ENSOCUG00000008567
GO:0009889	regulation of biosynthetic process	biological_process	0.39617	1	11	62	2499	17125	ENSOCUG00000012057,ENSOCUG00000001164,ENSOCUG00000001676,ENSOCUG00000006146,ENSOCUG00000008567,ENSOCUG00000009932,ENSOCUG00000010614,ENSOCUG00000009718,ENSOCUG00000006563,ENSOCUG00000008003,ENSOCUG00000010832
GO:0051224	negative regulation of protein transport	biological_process	0.39658	1	1	62	121	17125	ENSOCUG00000008567
GO:0036064	ciliary basal body	cellular_component	0.39854	1	1	62	85	17125	ENSOCUG00000003608
GO:0030029	actin filament-based process	biological_process	0.39865	1	3	62	460	17125	ENSOCUG00000003608,ENSOCUG00000008567,ENSOCUG00000005128
GO:0009913	epidermal cell differentiation	biological_process	0.39897	1	1	62	118	17125	ENSOCUG00000001676
GO:0060491	regulation of cell projection assembly	biological_process	0.3996	1	1	62	100	17125	ENSOCUG00000005159
GO:0043292	contractile fiber	cellular_component	0.40009	1	1	62	109	17125	ENSOCUG00000004509
GO:0071103	DNA conformation change	biological_process	0.4009	1	1	62	128	17125	ENSOCUG00000009379
GO:0051336	regulation of hydrolase activity	biological_process	0.40191	1	4	62	711	17125	ENSOCUG00000006600,ENSOCUG00000008567,ENSOCUG00000001676,ENSOCUG00000016944
GO:0032409	regulation of transporter activity	biological_process	0.40203	1	1	62	110	17125	ENSOCUG00000017362
GO:0016773	phosphotransferase activity, alcohol group as acceptor	molecular_function	0.40234	1	4	62	623	17125	ENSOCUG00000021326,ENSOCUG00000014821,ENSOCUG00000011358,ENSOCUG00000002624
GO:0008022	protein C-terminus binding	molecular_function	0.40399	1	1	62	105	17125	ENSOCUG00000014011
GO:0022843	voltage-gated cation channel activity	molecular_function	0.40401	1	1	62	108	17125	ENSOCUG00000000657
GO:0001501	skeletal system development	biological_process	0.40642	1	2	62	329	17125	ENSOCUG00000006146,ENSOCUG00000006563
GO:0051240	positive regulation of multicellular organismal process	biological_process	0.4072	1	5	62	985	17125	ENSOCUG00000001164,ENSOCUG00000001676,ENSOCUG00000014733,ENSOCUG00000006563,ENSOCUG00000008003
GO:0032940	secretion by cell	biological_process	0.40768	1	3	62	535	17125	ENSOCUG00000008567,ENSOCUG00000008003,ENSOCUG00000004484
GO:0009628	response to abiotic stimulus	biological_process	0.40888	1	3	62	543	17125	ENSOCUG00000008567,ENSOCUG00000004204,ENSOCUG00000001164
GO:0030177	positive regulation of Wnt signaling pathway	biological_process	0.41065	1	1	62	93	17125	ENSOCUG00000014733
GO:0000075	cell cycle checkpoint	biological_process	0.41144	1	1	62	120	17125	ENSOCUG00000004204
GO:0006469	negative regulation of protein kinase activity	biological_process	0.41177	1	1	62	134	17125	ENSOCUG00000008567
GO:0006355	regulation of transcription, DNA-templated	biological_process	0.41425	1	9	62	2044	17125	ENSOCUG00000010614,ENSOCUG00000010832,ENSOCUG00000006563,ENSOCUG00000008003,ENSOCUG00000009718,ENSOCUG00000001164,ENSOCUG00000001676,ENSOCUG00000012057,ENSOCUG00000006146
GO:0030278	regulation of ossification	biological_process	0.41433	1	1	62	127	17125	ENSOCUG00000006563
GO:0071826	ribonucleoprotein complex subunit organization	biological_process	0.41515	1	1	62	145	17125	ENSOCUG00000000945
GO:0002573	myeloid leukocyte differentiation	biological_process	0.41626	1	1	62	134	17125	ENSOCUG00000008567
GO:0016458	gene silencing	biological_process	0.41681	1	1	62	100	17125	ENSOCUG00000001676
GO:0009952	anterior/posterior pattern specification	biological_process	0.41816	1	1	62	148	17125	ENSOCUG00000006563
GO:0014031	mesenchymal cell development	biological_process	0.42008	1	1	62	120	17125	ENSOCUG00000001676
GO:0001764	neuron migration	biological_process	0.42027	1	1	62	103	17125	ENSOCUG00000014733
GO:0003015	heart process	biological_process	0.42235	1	1	62	122	17125	ENSOCUG00000016944
GO:0001505	regulation of neurotransmitter levels	biological_process	0.42283	1	1	62	110	17125	ENSOCUG00000008567
GO:0098802	plasma membrane receptor complex	cellular_component	0.42459	1	1	62	110	17125	ENSOCUG00000003008
GO:0006366	transcription from RNA polymerase II promoter	biological_process	0.42573	1	6	62	1246	17125	ENSOCUG00000001164,ENSOCUG00000001676,ENSOCUG00000012057,ENSOCUG00000006563,ENSOCUG00000006146,ENSOCUG00000009718
GO:0009205	purine ribonucleoside triphosphate metabolic process	biological_process	0.42578	1	1	62	168	17125	ENSOCUG00000004509
GO:0009892	negative regulation of metabolic process	biological_process	0.42583	1	8	62	1722	17125	ENSOCUG00000012057,ENSOCUG00000001164,ENSOCUG00000008077,ENSOCUG00000001676,ENSOCUG00000008567,ENSOCUG00000006600,ENSOCUG00000008003,ENSOCUG00000006563
GO:0044421	extracellular region part	cellular_component	0.42604	1	3	62	705	17125	ENSOCUG00000008561,ENSOCUG00000003203,ENSOCUG00000017111
GO:1901605	alpha-amino acid metabolic process	biological_process	0.42684	1	1	62	143	17125	ENSOCUG00000010823
GO:2000112	regulation of cellular macromolecule biosynthetic process	biological_process	0.42708	1	10	62	2293	17125	ENSOCUG00000001676,ENSOCUG00000001164,ENSOCUG00000012057,ENSOCUG00000006146,ENSOCUG00000009932,ENSOCUG00000010614,ENSOCUG00000006563,ENSOCUG00000008003,ENSOCUG00000010832,ENSOCUG00000009718
GO:0030234	enzyme regulator activity	molecular_function	0.42846	1	3	62	560	17125	ENSOCUG00000011358,ENSOCUG00000008567,ENSOCUG00000006600
GO:0045930	negative regulation of mitotic cell cycle	biological_process	0.42857	1	1	62	133	17125	ENSOCUG00000001676
GO:0030217	T cell differentiation	biological_process	0.43009	1	1	62	150	17125	ENSOCUG00000006563
GO:0005829	cytosol	cellular_component	0.43066	1	10	62	2018	17125	ENSOCUG00000021326,ENSOCUG00000006050,ENSOCUG00000013868,ENSOCUG00000009379,ENSOCUG00000001816,ENSOCUG00000003483,ENSOCUG00000016706,ENSOCUG00000003608,ENSOCUG00000006563,ENSOCUG00000008003
GO:0033673	negative regulation of kinase activity	biological_process	0.43143	1	1	62	146	17125	ENSOCUG00000008567
GO:0032446	protein modification by small protein conjugation	biological_process	0.43169	1	3	62	538	17125	ENSOCUG00000001164,ENSOCUG00000003483,ENSOCUG00000006600
GO:0009199	ribonucleoside triphosphate metabolic process	biological_process	0.432	1	1	62	170	17125	ENSOCUG00000004509
GO:0014069	postsynaptic density	cellular_component	0.43249	1	1	62	87	17125	ENSOCUG00000017362
GO:0003824	catalytic activity	molecular_function	0.43257	1	21	62	4815	17125	ENSOCUG00000017136,ENSOCUG00000008003,ENSOCUG00000016706,ENSOCUG00000003483,ENSOCUG00000001816,ENSOCUG00000010614,ENSOCUG00000002624,ENSOCUG00000010823,ENSOCUG00000004509,ENSOCUG00000014821,ENSOCUG00000001164,ENSOCUG00000017111,ENSOCUG00000006600,ENSOCUG00000017847,ENSOCUG00000015736,ENSOCUG00000009932,ENSOCUG00000011358,ENSOCUG00000008077,ENSOCUG00000001676,ENSOCUG00000008301,ENSOCUG00000021326
GO:0015698	inorganic anion transport	biological_process	0.43268	1	1	62	117	17125	ENSOCUG00000004484
GO:0043231	intracellular membrane-bounded organelle	cellular_component	0.43459	1	28	62	6680	17125	ENSOCUG00000009379,ENSOCUG00000012757,ENSOCUG00000006146,ENSOCUG00000014733,ENSOCUG00000003277,ENSOCUG00000005159,ENSOCUG00000001164,ENSOCUG00000017111,ENSOCUG00000004204,ENSOCUG00000012057,ENSOCUG00000006563,ENSOCUG00000008003,ENSOCUG00000017182,ENSOCUG00000029530,ENSOCUG00000017682,ENSOCUG00000003483,ENSOCUG00000010827,ENSOCUG00000010614,ENSOCUG00000003203,ENSOCUG00000013868,ENSOCUG00000009932,…
GO:0005802	trans-Golgi network	cellular_component	0.43639	1	1	62	111	17125	ENSOCUG00000006600
GO:0015276	ligand-gated ion channel activity	molecular_function	0.43736	1	1	62	110	17125	ENSOCUG00000004484
GO:0022834	ligand-gated channel activity	molecular_function	0.43736	1	1	62	110	17125	ENSOCUG00000004484
GO:1902533	positive regulation of intracellular signal transduction	biological_process	0.43779	1	3	62	584	17125	ENSOCUG00000002624,ENSOCUG00000001816,ENSOCUG00000001676
GO:0032880	regulation of protein localization	biological_process	0.43848	1	3	62	561	17125	ENSOCUG00000001164,ENSOCUG00000006563,ENSOCUG00000008567
GO:0050839	cell adhesion molecule binding	molecular_function	0.43885	1	1	62	110	17125	ENSOCUG00000003008
GO:0006836	neurotransmitter transport	biological_process	0.43942	1	1	62	120	17125	ENSOCUG00000008567
GO:0009605	response to external stimulus	biological_process	0.43949	1	6	62	1307	17125	ENSOCUG00000015736,ENSOCUG00000010827,ENSOCUG00000006563,ENSOCUG00000009718,ENSOCUG00000002537,ENSOCUG00000004484
GO:0001894	tissue homeostasis	biological_process	0.43978	1	1	62	130	17125	ENSOCUG00000008567
GO:0045935	positive regulation of nucleobase-containing compound metabolic process	biological_process	0.44047	1	6	62	1253	17125	ENSOCUG00000008567,ENSOCUG00000006146,ENSOCUG00000006563,ENSOCUG00000012057,ENSOCUG00000010614,ENSOCUG00000001164
GO:0000209	protein polyubiquitination	biological_process	0.44159	1	1	62	116	17125	ENSOCUG00000003483
GO:0046649	lymphocyte activation	biological_process	0.44215	1	2	62	388	17125	ENSOCUG00000008561,ENSOCUG00000006563
GO:1903506	regulation of nucleic acid-templated transcription	biological_process	0.44324	1	9	62	2089	17125	ENSOCUG00000001164,ENSOCUG00000001676,ENSOCUG00000012057,ENSOCUG00000006146,ENSOCUG00000010614,ENSOCUG00000010832,ENSOCUG00000008003,ENSOCUG00000006563,ENSOCUG00000009718
GO:0048864	stem cell development	biological_process	0.44355	1	1	62	125	17125	ENSOCUG00000001676
GO:0000375	RNA splicing, via transesterification reactions	biological_process	0.44359	1	1	62	183	17125	ENSOCUG00000000945
GO:0000377	RNA splicing, via transesterification reactions with bulged adenosine as nucleophile	biological_process	0.44359	1	1	62	183	17125	ENSOCUG00000000945
GO:0000398	mRNA splicing, via spliceosome	biological_process	0.44359	1	1	62	183	17125	ENSOCUG00000000945
GO:0051640	organelle localization	biological_process	0.44363	1	2	62	295	17125	ENSOCUG00000014733,ENSOCUG00000003277
GO:0051015	actin filament binding	molecular_function	0.44365	1	1	62	113	17125	ENSOCUG00000004509
GO:0051402	neuron apoptotic process	biological_process	0.44482	1	1	62	131	17125	ENSOCUG00000008567
GO:2001141	regulation of RNA biosynthetic process	biological_process	0.4451	1	9	62	2093	17125	ENSOCUG00000009718,ENSOCUG00000006563,ENSOCUG00000008003,ENSOCUG00000010832,ENSOCUG00000010614,ENSOCUG00000006146,ENSOCUG00000012057,ENSOCUG00000001676,ENSOCUG00000001164
GO:0010948	negative regulation of cell cycle process	biological_process	0.44568	1	1	62	137	17125	ENSOCUG00000001676
GO:0019932	second-messenger-mediated signaling	biological_process	0.44573	1	1	62	131	17125	ENSOCUG00000005128
GO:0016829	lyase activity	molecular_function	0.44578	1	1	62	142	17125	ENSOCUG00000008077
GO:0048762	mesenchymal cell differentiation	biological_process	0.44645	1	1	62	130	17125	ENSOCUG00000001676
GO:0009144	purine nucleoside triphosphate metabolic process	biological_process	0.44698	1	1	62	174	17125	ENSOCUG00000004509
GO:0044432	endoplasmic reticulum part	cellular_component	0.44708	1	2	62	387	17125	ENSOCUG00000009083,ENSOCUG00000017847
GO:0043269	regulation of ion transport	biological_process	0.44721	1	2	62	345	17125	ENSOCUG00000017362,ENSOCUG00000000657
GO:0044271	cellular nitrogen compound biosynthetic process	biological_process	0.44749	1	12	62	3180	17125	ENSOCUG00000001676,ENSOCUG00000008077,ENSOCUG00000001164,ENSOCUG00000012057,ENSOCUG00000010823,ENSOCUG00000006146,ENSOCUG00000008567,ENSOCUG00000010614,ENSOCUG00000010832,ENSOCUG00000008003,ENSOCUG00000006563,ENSOCUG00000009718
GO:0016301	kinase activity	molecular_function	0.44879	1	4	62	685	17125	ENSOCUG00000021326,ENSOCUG00000014821,ENSOCUG00000002624,ENSOCUG00000011358
GO:0035107	appendage morphogenesis	biological_process	0.44916	1	1	62	115	17125	ENSOCUG00000006563
GO:0035108	limb morphogenesis	biological_process	0.44916	1	1	62	115	17125	ENSOCUG00000006563
GO:0008168	methyltransferase activity	molecular_function	0.45064	1	1	62	161	17125	ENSOCUG00000001676
GO:0098797	plasma membrane protein complex	cellular_component	0.45078	1	2	62	326	17125	ENSOCUG00000003008,ENSOCUG00000004484
GO:0005244	voltage-gated ion channel activity	molecular_function	0.45141	1	1	62	128	17125	ENSOCUG00000000657
GO:0022832	voltage-gated channel activity	molecular_function	0.45141	1	1	62	128	17125	ENSOCUG00000000657
GO:0048738	cardiac muscle tissue development	biological_process	0.45658	1	1	62	122	17125	ENSOCUG00000016944
GO:0046651	lymphocyte proliferation	biological_process	0.45767	1	1	62	157	17125	ENSOCUG00000008561
GO:0032943	mononuclear cell proliferation	biological_process	0.45846	1	1	62	158	17125	ENSOCUG00000008561
GO:0071804	cellular potassium ion transport	biological_process	0.45861	1	1	62	134	17125	ENSOCUG00000000657
GO:0071805	potassium ion transmembrane transport	biological_process	0.45861	1	1	62	134	17125	ENSOCUG00000000657
GO:0043542	endothelial cell migration	biological_process	0.45862	1	1	62	135	17125	ENSOCUG00000008567
GO:0006351	transcription, DNA-templated	biological_process	0.45927	1	9	62	2139	17125	ENSOCUG00000008003,ENSOCUG00000006563,ENSOCUG00000010832,ENSOCUG00000009718,ENSOCUG00000010614,ENSOCUG00000006146,ENSOCUG00000001676,ENSOCUG00000001164,ENSOCUG00000012057
GO:0006473	protein acetylation	biological_process	0.45978	1	1	62	138	17125	ENSOCUG00000009932
GO:0051179	localization	biological_process	0.4606	1	18	62	3874	17125	ENSOCUG00000017136,ENSOCUG00000006563,ENSOCUG00000008003,ENSOCUG00000001164,ENSOCUG00000005159,ENSOCUG00000017362,ENSOCUG00000008567,ENSOCUG00000012757,ENSOCUG00000014011,ENSOCUG00000000657,ENSOCUG00000014733,ENSOCUG00000003277,ENSOCUG00000004484,ENSOCUG00000025555,ENSOCUG00000001676,ENSOCUG00000003008,ENSOCUG00000016944,ENSOCUG00000009932
GO:0046879	hormone secretion	biological_process	0.46299	1	1	62	154	17125	ENSOCUG00000008003
GO:0019637	organophosphate metabolic process	biological_process	0.46374	1	3	62	646	17125	ENSOCUG00000004509,ENSOCUG00000008567,ENSOCUG00000010823
GO:0048646	anatomical structure formation involved in morphogenesis	biological_process	0.46591	1	4	62	765	17125	ENSOCUG00000015320,ENSOCUG00000003008,ENSOCUG00000008567,ENSOCUG00000006563
GO:0016482	cytoplasmic transport	biological_process	0.46766	1	3	62	559	17125	ENSOCUG00000008567,ENSOCUG00000012757,ENSOCUG00000006563
GO:0034470	ncRNA processing	biological_process	0.46867	1	1	62	186	17125	ENSOCUG00000004204
GO:0060348	bone development	biological_process	0.46979	1	1	62	140	17125	ENSOCUG00000006563
GO:0048839	inner ear development	biological_process	0.47148	1	1	62	126	17125	ENSOCUG00000006563
GO:0034599	cellular response to oxidative stress	biological_process	0.47164	1	1	62	151	17125	ENSOCUG00000001676
GO:1903530	regulation of secretion by cell	biological_process	0.4719	1	2	62	383	17125	ENSOCUG00000008003,ENSOCUG00000008567
GO:0018193	peptidyl-amino acid modification	biological_process	0.47216	1	4	62	767	17125	ENSOCUG00000014821,ENSOCUG00000001676,ENSOCUG00000021326,ENSOCUG00000011358
GO:0016747	transferase activity, transferring acyl groups other than amino-acyl groups	molecular_function	0.4724	1	1	62	168	17125	ENSOCUG00000009932
GO:0007611	learning or memory	biological_process	0.4725	1	1	62	137	17125	ENSOCUG00000008567
GO:0050662	coenzyme binding	molecular_function	0.47258	1	1	62	148	17125	ENSOCUG00000001164
GO:0032388	positive regulation of intracellular transport	biological_process	0.47534	1	1	62	140	17125	ENSOCUG00000006563
GO:0016758	transferase activity, transferring hexosyl groups	molecular_function	0.47535	1	1	62	182	17125	ENSOCUG00000017847
GO:0016741	transferase activity, transferring one-carbon groups	molecular_function	0.47557	1	1	62	171	17125	ENSOCUG00000001676
GO:0010556	regulation of macromolecule biosynthetic process	biological_process	0.47682	1	10	62	2383	17125	ENSOCUG00000006563,ENSOCUG00000008003,ENSOCUG00000010832,ENSOCUG00000009718,ENSOCUG00000010614,ENSOCUG00000006146,ENSOCUG00000009932,ENSOCUG00000001164,ENSOCUG00000001676,ENSOCUG00000012057
GO:0098656	anion transmembrane transport	biological_process	0.47701	1	1	62	128	17125	ENSOCUG00000004484
GO:0009141	nucleoside triphosphate metabolic process	biological_process	0.47762	1	1	62	187	17125	ENSOCUG00000004509
GO:0009914	hormone transport	biological_process	0.478	1	1	62	160	17125	ENSOCUG00000008003
GO:0005216	ion channel activity	molecular_function	0.48036	1	2	62	317	17125	ENSOCUG00000004484,ENSOCUG00000000657
GO:0070661	leukocyte proliferation	biological_process	0.48069	1	1	62	169	17125	ENSOCUG00000008561
GO:0030522	intracellular receptor signaling pathway	biological_process	0.4816	1	1	62	145	17125	ENSOCUG00000001676
GO:0051130	positive regulation of cellular component organization	biological_process	0.48232	1	4	62	782	17125	ENSOCUG00000001164,ENSOCUG00000005159,ENSOCUG00000001676,ENSOCUG00000006146
GO:0033043	regulation of organelle organization	biological_process	0.48267	1	4	62	778	17125	ENSOCUG00000003203,ENSOCUG00000001164,ENSOCUG00000016706,ENSOCUG00000006146
GO:0044431	Golgi apparatus part	cellular_component	0.48321	1	2	62	341	17125	ENSOCUG00000021326,ENSOCUG00000006600
GO:0098793	presynapse	cellular_component	0.48427	1	1	62	129	17125	ENSOCUG00000008567
GO:0097659	nucleic acid-templated transcription	biological_process	0.48477	1	9	62	2180	17125	ENSOCUG00000006146,ENSOCUG00000012057,ENSOCUG00000001164,ENSOCUG00000001676,ENSOCUG00000009718,ENSOCUG00000010832,ENSOCUG00000006563,ENSOCUG00000008003,ENSOCUG00000010614
GO:0045664	regulation of neuron differentiation	biological_process	0.48489	1	2	62	317	17125	ENSOCUG00000014733,ENSOCUG00000006563
GO:0031965	nuclear membrane	cellular_component	0.48513	1	1	62	141	17125	ENSOCUG00000012757
GO:0030855	epithelial cell differentiation	biological_process	0.48562	1	2	62	386	17125	ENSOCUG00000001676,ENSOCUG00000006563
GO:0051054	positive regulation of DNA metabolic process	biological_process	0.48565	1	1	62	140	17125	ENSOCUG00000012057
GO:0022838	substrate-specific channel activity	molecular_function	0.48646	1	2	62	326	17125	ENSOCUG00000004484,ENSOCUG00000000657
GO:1901214	regulation of neuron death	biological_process	0.48648	1	1	62	156	17125	ENSOCUG00000008567
GO:0010243	response to organonitrogen compound	biological_process	0.48827	1	2	62	345	17125	ENSOCUG00000003008,ENSOCUG00000001676
GO:0051649	establishment of localization in cell	biological_process	0.48838	1	7	62	1494	17125	ENSOCUG00000016944,ENSOCUG00000004484,ENSOCUG00000003277,ENSOCUG00000006563,ENSOCUG00000008003,ENSOCUG00000012757,ENSOCUG00000008567
GO:0044459	plasma membrane part	cellular_component	0.49141	1	6	62	1180	17125	ENSOCUG00000010827,ENSOCUG00000003008,ENSOCUG00000016944,ENSOCUG00000000657,ENSOCUG00000004484,ENSOCUG00000025555
GO:0003713	transcription coactivator activity	molecular_function	0.49228	1	1	62	155	17125	ENSOCUG00000001164
GO:0051223	regulation of protein transport	biological_process	0.4924	1	2	62	387	17125	ENSOCUG00000006563,ENSOCUG00000008567
GO:0051173	positive regulation of nitrogen compound metabolic process	biological_process	0.49311	1	6	62	1325	17125	ENSOCUG00000001164,ENSOCUG00000012057,ENSOCUG00000010614,ENSOCUG00000008567,ENSOCUG00000006146,ENSOCUG00000006563
GO:0048705	skeletal system morphogenesis	biological_process	0.49319	1	1	62	162	17125	ENSOCUG00000006563
GO:0022604	regulation of cell morphogenesis	biological_process	0.4933	1	2	62	321	17125	ENSOCUG00000001676,ENSOCUG00000016944
GO:0006813	potassium ion transport	biological_process	0.49384	1	1	62	150	17125	ENSOCUG00000000657
GO:0032774	RNA biosynthetic process	biological_process	0.49399	1	9	62	2192	17125	ENSOCUG00000010614,ENSOCUG00000010832,ENSOCUG00000008003,ENSOCUG00000006563,ENSOCUG00000009718,ENSOCUG00000001676,ENSOCUG00000001164,ENSOCUG00000012057,ENSOCUG00000006146
GO:0051493	regulation of cytoskeleton organization	biological_process	0.49451	1	2	62	344	17125	ENSOCUG00000003203,ENSOCUG00000016706
GO:0043025	neuronal cell body	cellular_component	0.49595	1	1	62	140	17125	ENSOCUG00000003203
GO:0005794	Golgi apparatus	cellular_component	0.49602	1	4	62	769	17125	ENSOCUG00000009932,ENSOCUG00000006600,ENSOCUG00000008301,ENSOCUG00000021326
GO:0048736	appendage development	biological_process	0.49623	1	1	62	133	17125	ENSOCUG00000006563
GO:0060173	limb development	biological_process	0.49623	1	1	62	133	17125	ENSOCUG00000006563
GO:0051091	positive regulation of sequence-specific DNA binding transcription factor activity	biological_process	0.49631	1	1	62	165	17125	ENSOCUG00000001164
GO:0046903	secretion	biological_process	0.49657	1	3	62	619	17125	ENSOCUG00000008003,ENSOCUG00000008567,ENSOCUG00000004484
GO:1901990	regulation of mitotic cell cycle phase transition	biological_process	0.49711	1	1	62	153	17125	ENSOCUG00000001676
GO:0090068	positive regulation of cell cycle process	biological_process	0.49773	1	1	62	155	17125	ENSOCUG00000001676
GO:0015267	channel activity	molecular_function	0.49777	1	2	62	341	17125	ENSOCUG00000000657,ENSOCUG00000004484
GO:0022803	passive transmembrane transporter activity	molecular_function	0.49777	1	2	62	341	17125	ENSOCUG00000004484,ENSOCUG00000000657
GO:0006936	muscle contraction	biological_process	0.49847	1	1	62	157	17125	ENSOCUG00000004509
GO:0003007	heart morphogenesis	biological_process	0.49873	1	1	62	156	17125	ENSOCUG00000025555
GO:0006631	fatty acid metabolic process	biological_process	0.50182	1	1	62	182	17125	ENSOCUG00000017136
GO:0007423	sensory organ development	biological_process	0.50208	1	2	62	357	17125	ENSOCUG00000008567,ENSOCUG00000006563
GO:1901653	cellular response to peptide	biological_process	0.50219	1	1	62	150	17125	ENSOCUG00000003008
GO:0008152	metabolic process	biological_process	0.50256	1	33	62	8491	17125	ENSOCUG00000011358,ENSOCUG00000013868,ENSOCUG00000021326,ENSOCUG00000008301,ENSOCUG00000008077,ENSOCUG00000009718,ENSOCUG00000006600,ENSOCUG00000004509,ENSOCUG00000009379,ENSOCUG00000010823,ENSOCUG00000002624,ENSOCUG00000006146,ENSOCUG00000012057,ENSOCUG00000010614,ENSOCUG00000000945,ENSOCUG00000009317,ENSOCUG00000009932,ENSOCUG00000016944,ENSOCUG00000001676,ENSOCUG00000010832,ENSOCUG00000017847,…
GO:0010810	regulation of cell-substrate adhesion	biological_process	0.50464	1	1	62	131	17125	ENSOCUG00000008567
GO:0051348	negative regulation of transferase activity	biological_process	0.50583	1	1	62	184	17125	ENSOCUG00000008567
GO:0043583	ear development	biological_process	0.50585	1	1	62	148	17125	ENSOCUG00000006563
GO:0070201	regulation of establishment of protein localization	biological_process	0.5084	1	2	62	396	17125	ENSOCUG00000008567,ENSOCUG00000006563
GO:0021700	developmental maturation	biological_process	0.50849	1	1	62	165	17125	ENSOCUG00000008567
GO:0016485	protein processing	biological_process	0.50874	1	1	62	171	17125	ENSOCUG00000006563
GO:0006811	ion transport	biological_process	0.5092	1	5	62	1037	17125	ENSOCUG00000017362,ENSOCUG00000017136,ENSOCUG00000008567,ENSOCUG00000000657,ENSOCUG00000004484
GO:0060485	mesenchyme development	biological_process	0.50945	1	1	62	161	17125	ENSOCUG00000001676
GO:0000151	ubiquitin ligase complex	cellular_component	0.51038	1	1	62	155	17125	ENSOCUG00000024196
GO:0043543	protein acylation	biological_process	0.51145	1	1	62	165	17125	ENSOCUG00000009932
GO:0043588	skin development	biological_process	0.51206	1	1	62	166	17125	ENSOCUG00000008567
GO:0051046	regulation of secretion	biological_process	0.51235	1	2	62	409	17125	ENSOCUG00000008567,ENSOCUG00000008003
GO:0097193	intrinsic apoptotic signaling pathway	biological_process	0.51422	1	1	62	192	17125	ENSOCUG00000001164
GO:0031396	regulation of protein ubiquitination	biological_process	0.51422	1	1	62	168	17125	ENSOCUG00000001164
GO:0016358	dendrite development	biological_process	0.51529	1	1	62	118	17125	ENSOCUG00000014011
GO:0007281	germ cell development	biological_process	0.51692	1	1	62	161	17125	ENSOCUG00000014733
GO:0019538	protein metabolic process	biological_process	0.51924	1	17	62	4274	17125	ENSOCUG00000011358,ENSOCUG00000009932,ENSOCUG00000021326,ENSOCUG00000001676,ENSOCUG00000006600,ENSOCUG00000015736,ENSOCUG00000017847,ENSOCUG00000008567,ENSOCUG00000006146,ENSOCUG00000002624,ENSOCUG00000001164,ENSOCUG00000014821,ENSOCUG00000006563,ENSOCUG00000008003,ENSOCUG00000001816,ENSOCUG00000003203,ENSOCUG00000003483
GO:0060560	developmental growth involved in morphogenesis	biological_process	0.5208	1	1	62	153	17125	ENSOCUG00000008003
GO:1903829	positive regulation of cellular protein localization	biological_process	0.52156	1	1	62	167	17125	ENSOCUG00000006563
GO:0061695	transferase complex, transferring phosphorus-containing groups	cellular_component	0.52192	1	1	62	158	17125	ENSOCUG00000004204
GO:0048872	homeostasis of number of cells	biological_process	0.52316	1	1	62	176	17125	ENSOCUG00000001676
GO:0046128	purine ribonucleoside metabolic process	biological_process	0.52442	1	1	62	213	17125	ENSOCUG00000004509
GO:0010638	positive regulation of organelle organization	biological_process	0.52555	1	2	62	396	17125	ENSOCUG00000001164,ENSOCUG00000006146
GO:0016070	RNA metabolic process	biological_process	0.52634	1	11	62	2789	17125	ENSOCUG00000001676,ENSOCUG00000001164,ENSOCUG00000004204,ENSOCUG00000012057,ENSOCUG00000006146,ENSOCUG00000000945,ENSOCUG00000010614,ENSOCUG00000006563,ENSOCUG00000008003,ENSOCUG00000010832,ENSOCUG00000009718
GO:0030336	negative regulation of cell migration	biological_process	0.52764	1	1	62	159	17125	ENSOCUG00000008567
GO:0042278	purine nucleoside metabolic process	biological_process	0.52773	1	1	62	215	17125	ENSOCUG00000004509
GO:0007626	locomotory behavior	biological_process	0.52966	1	1	62	145	17125	ENSOCUG00000004484
GO:0010632	regulation of epithelial cell migration	biological_process	0.52977	1	1	62	154	17125	ENSOCUG00000008567
GO:0050803	regulation of synapse structure or activity	biological_process	0.52988	1	1	62	164	17125	ENSOCUG00000008567
GO:0008509	anion transmembrane transporter activity	molecular_function	0.53053	1	1	62	156	17125	ENSOCUG00000004484
GO:0004857	enzyme inhibitor activity	molecular_function	0.53064	1	1	62	211	17125	ENSOCUG00000006600
GO:0050890	cognition	biological_process	0.53093	1	1	62	163	17125	ENSOCUG00000008567
GO:0050900	leukocyte migration	biological_process	0.53277	1	1	62	193	17125	ENSOCUG00000003008
GO:0008380	RNA splicing	biological_process	0.53289	1	1	62	229	17125	ENSOCUG00000000945
GO:0050808	synapse organization	biological_process	0.53655	1	1	62	152	17125	ENSOCUG00000004484
GO:0043167	ion binding	molecular_function	0.54045	1	18	62	4028	17125	ENSOCUG00000016944,ENSOCUG00000003008,ENSOCUG00000021326,ENSOCUG00000008077,ENSOCUG00000009317,ENSOCUG00000025555,ENSOCUG00000014821,ENSOCUG00000001164,ENSOCUG00000017111,ENSOCUG00000004484,ENSOCUG00000004509,ENSOCUG00000008567,ENSOCUG00000002624,ENSOCUG00000009379,ENSOCUG00000010614,ENSOCUG00000011511,ENSOCUG00000016706,ENSOCUG00000008003
GO:1901987	regulation of cell cycle phase transition	biological_process	0.54057	1	1	62	177	17125	ENSOCUG00000001676
GO:0051604	protein maturation	biological_process	0.54175	1	1	62	191	17125	ENSOCUG00000006563
GO:0016746	transferase activity, transferring acyl groups	molecular_function	0.54193	1	1	62	199	17125	ENSOCUG00000009932
GO:0070997	neuron death	biological_process	0.54432	1	1	62	179	17125	ENSOCUG00000008567
GO:1903320	regulation of protein modification by small protein conjugation or removal	biological_process	0.5451	1	1	62	184	17125	ENSOCUG00000001164
GO:0009119	ribonucleoside metabolic process	biological_process	0.54527	1	1	62	227	17125	ENSOCUG00000004509
GO:2000146	negative regulation of cell motility	biological_process	0.54539	1	1	62	167	17125	ENSOCUG00000008567
GO:0022613	ribonucleoprotein complex biogenesis	biological_process	0.54571	1	1	62	235	17125	ENSOCUG00000000945
GO:0010467	gene expression	biological_process	0.5477	1	13	62	3630	17125	ENSOCUG00000000945,ENSOCUG00000010614,ENSOCUG00000010832,ENSOCUG00000008003,ENSOCUG00000006563,ENSOCUG00000009718,ENSOCUG00000004204,ENSOCUG00000001676,ENSOCUG00000001164,ENSOCUG00000012057,ENSOCUG00000006146,ENSOCUG00000008567,ENSOCUG00000009379
GO:0044297	cell body	cellular_component	0.54777	1	1	62	172	17125	ENSOCUG00000003203
GO:0043086	negative regulation of catalytic activity	biological_process	0.54826	1	2	62	476	17125	ENSOCUG00000006600,ENSOCUG00000008567
GO:0045321	leukocyte activation	biological_process	0.54831	1	2	62	472	17125	ENSOCUG00000008561,ENSOCUG00000006563
GO:0046777	protein autophosphorylation	biological_process	0.54944	1	1	62	147	17125	ENSOCUG00000021326
GO:0016042	lipid catabolic process	biological_process	0.54957	1	1	62	199	17125	ENSOCUG00000001816
GO:0051128	regulation of cellular component organization	biological_process	0.55004	1	7	62	1520	17125	ENSOCUG00000016706,ENSOCUG00000006146,ENSOCUG00000016944,ENSOCUG00000003203,ENSOCUG00000001164,ENSOCUG00000001676,ENSOCUG00000005159
GO:0000977	RNA polymerase II regulatory region sequence-specific DNA binding	molecular_function	0.55227	1	2	62	451	17125	ENSOCUG00000001676,ENSOCUG00000006563
GO:0001012	RNA polymerase II regulatory region DNA binding	molecular_function	0.55294	1	2	62	452	17125	ENSOCUG00000001676,ENSOCUG00000006563
GO:0045765	regulation of angiogenesis	biological_process	0.55628	1	1	62	185	17125	ENSOCUG00000008567
GO:0030098	lymphocyte differentiation	biological_process	0.55874	1	1	62	205	17125	ENSOCUG00000006563
GO:0022411	cellular component disassembly	biological_process	0.55923	1	1	62	180	17125	ENSOCUG00000021326
GO:0070647	protein modification by small protein conjugation or removal	biological_process	0.55983	1	3	62	646	17125	ENSOCUG00000003483,ENSOCUG00000001164,ENSOCUG00000006600
GO:0006486	protein glycosylation	biological_process	0.56278	1	1	62	187	17125	ENSOCUG00000017847
GO:0043413	macromolecule glycosylation	biological_process	0.56278	1	1	62	187	17125	ENSOCUG00000017847
GO:0051260	protein homooligomerization	biological_process	0.56313	1	1	62	209	17125	ENSOCUG00000008077
GO:0032879	regulation of localization	biological_process	0.56605	1	7	62	1578	17125	ENSOCUG00000001164,ENSOCUG00000016944,ENSOCUG00000017362,ENSOCUG00000008003,ENSOCUG00000006563,ENSOCUG00000008567,ENSOCUG00000000657
GO:0051271	negative regulation of cellular component movement	biological_process	0.56845	1	1	62	177	17125	ENSOCUG00000008567
GO:0009116	nucleoside metabolic process	biological_process	0.56926	1	1	62	239	17125	ENSOCUG00000004509
GO:0048871	multicellular organismal homeostasis	biological_process	0.57043	1	1	62	209	17125	ENSOCUG00000008567
GO:0071944	cell periphery	cellular_component	0.57155	1	12	62	3328	17125	ENSOCUG00000014011,ENSOCUG00000000657,ENSOCUG00000004484,ENSOCUG00000005159,ENSOCUG00000005128,ENSOCUG00000003008,ENSOCUG00000016944,ENSOCUG00000025555,ENSOCUG00000003608,ENSOCUG00000014659,ENSOCUG00000010827,ENSOCUG00000001816
GO:1901652	response to peptide	biological_process	0.57159	1	1	62	188	17125	ENSOCUG00000003008
GO:0006520	cellular amino acid metabolic process	biological_process	0.57203	1	1	62	216	17125	ENSOCUG00000010823
GO:0022412	cellular process involved in reproduction in multicellular organism	biological_process	0.57231	1	1	62	191	17125	ENSOCUG00000014733
GO:0006396	RNA processing	biological_process	0.57276	1	2	62	535	17125	ENSOCUG00000000945,ENSOCUG00000004204
GO:1901342	regulation of vasculature development	biological_process	0.57276	1	1	62	195	17125	ENSOCUG00000008567
GO:0045861	negative regulation of proteolysis	biological_process	0.57373	1	1	62	235	17125	ENSOCUG00000006600
GO:1901657	glycosyl compound metabolic process	biological_process	0.57559	1	1	62	247	17125	ENSOCUG00000004509
GO:0045787	positive regulation of cell cycle	biological_process	0.57601	1	1	62	192	17125	ENSOCUG00000001676
GO:0051345	positive regulation of hydrolase activity	biological_process	0.57659	1	2	62	392	17125	ENSOCUG00000001676,ENSOCUG00000008567
GO:0052548	regulation of endopeptidase activity	biological_process	0.57777	1	1	62	239	17125	ENSOCUG00000006600
GO:0022603	regulation of anatomical structure morphogenesis	biological_process	0.57865	1	3	62	628	17125	ENSOCUG00000008567,ENSOCUG00000001676,ENSOCUG00000016944
GO:0048037	cofactor binding	molecular_function	0.58096	1	1	62	206	17125	ENSOCUG00000001164
GO:0031346	positive regulation of cell projection organization	biological_process	0.58295	1	1	62	162	17125	ENSOCUG00000005159
GO:0016197	endosomal transport	biological_process	0.58329	1	1	62	171	17125	ENSOCUG00000016944
GO:0070085	glycosylation	biological_process	0.58382	1	1	62	200	17125	ENSOCUG00000017847
GO:0005813	centrosome	cellular_component	0.58562	1	2	62	388	17125	ENSOCUG00000006050,ENSOCUG00000014653
GO:0000976	transcription regulatory region sequence-specific DNA binding	molecular_function	0.58592	1	2	62	484	17125	ENSOCUG00000006563,ENSOCUG00000001676
GO:0040013	negative regulation of locomotion	biological_process	0.58609	1	1	62	189	17125	ENSOCUG00000008567
GO:0051235	maintenance of location	biological_process	0.5875	1	1	62	180	17125	ENSOCUG00000014733
GO:0048638	regulation of developmental growth	biological_process	0.58881	1	1	62	182	17125	ENSOCUG00000002624
GO:0034220	ion transmembrane transport	biological_process	0.58892	1	3	62	648	17125	ENSOCUG00000004484,ENSOCUG00000000657,ENSOCUG00000017362
GO:0098805	whole membrane	cellular_component	0.59184	1	4	62	888	17125	ENSOCUG00000016944,ENSOCUG00000014011,ENSOCUG00000025555,ENSOCUG00000004484
GO:0034702	ion channel complex	cellular_component	0.59584	1	1	62	171	17125	ENSOCUG00000004484
GO:0010769	regulation of cell morphogenesis involved in differentiation	biological_process	0.59699	1	1	62	186	17125	ENSOCUG00000001676
GO:1902494	catalytic complex	cellular_component	0.59961	1	3	62	719	17125	ENSOCUG00000004204,ENSOCUG00000001676,ENSOCUG00000024196
GO:0055074	calcium ion homeostasis	biological_process	0.60228	1	1	62	198	17125	ENSOCUG00000017847
GO:0006979	response to oxidative stress	biological_process	0.60406	1	1	62	225	17125	ENSOCUG00000001676
GO:0005096	GTPase activator activity	molecular_function	0.60439	1	1	62	149	17125	ENSOCUG00000008567
GO:0052547	regulation of peptidase activity	biological_process	0.60511	1	1	62	256	17125	ENSOCUG00000006600
GO:0001568	blood vessel development	biological_process	0.60614	1	2	62	429	17125	ENSOCUG00000008567,ENSOCUG00000006563
GO:0006397	mRNA processing	biological_process	0.60733	1	1	62	269	17125	ENSOCUG00000000945
GO:0008015	blood circulation	biological_process	0.61005	1	1	62	220	17125	ENSOCUG00000016944
GO:0051222	positive regulation of protein transport	biological_process	0.61533	1	1	62	225	17125	ENSOCUG00000006563
GO:0001944	vasculature development	biological_process	0.6156	1	2	62	442	17125	ENSOCUG00000008567,ENSOCUG00000006563
GO:0006886	intracellular protein transport	biological_process	0.61573	1	2	62	472	17125	ENSOCUG00000006563,ENSOCUG00000008567
GO:1902495	transmembrane transporter complex	cellular_component	0.61585	1	1	62	189	17125	ENSOCUG00000004484
GO:1990351	transporter complex	cellular_component	0.61664	1	1	62	191	17125	ENSOCUG00000004484
GO:0045944	positive regulation of transcription from RNA polymerase II promoter	biological_process	0.61716	1	3	62	739	17125	ENSOCUG00000001164,ENSOCUG00000006146,ENSOCUG00000006563
GO:0048863	stem cell differentiation	biological_process	0.61892	1	1	62	202	17125	ENSOCUG00000001676
GO:0010817	regulation of hormone levels	biological_process	0.61932	1	1	62	248	17125	ENSOCUG00000008003
GO:0001775	cell activation	biological_process	0.61977	1	2	62	538	17125	ENSOCUG00000006563,ENSOCUG00000008561
GO:0030695	GTPase regulator activity	molecular_function	0.62172	1	1	62	161	17125	ENSOCUG00000008567
GO:0030099	myeloid cell differentiation	biological_process	0.6234	1	1	62	246	17125	ENSOCUG00000008567
GO:0044281	small molecule metabolic process	biological_process	0.62381	1	4	62	1122	17125	ENSOCUG00000017136,ENSOCUG00000008567,ENSOCUG00000010823,ENSOCUG00000004509
GO:0031328	positive regulation of cellular biosynthetic process	biological_process	0.62437	1	5	62	1284	17125	ENSOCUG00000006563,ENSOCUG00000008567,ENSOCUG00000006146,ENSOCUG00000001164,ENSOCUG00000010614
GO:0006887	exocytosis	biological_process	0.62754	1	1	62	199	17125	ENSOCUG00000004484
GO:0044772	mitotic cell cycle phase transition	biological_process	0.6296	1	1	62	213	17125	ENSOCUG00000001676
GO:0019752	carboxylic acid metabolic process	biological_process	0.62963	1	2	62	560	17125	ENSOCUG00000017136,ENSOCUG00000010823
GO:0003013	circulatory system process	biological_process	0.63064	1	1	62	228	17125	ENSOCUG00000016944
GO:0072507	divalent inorganic cation homeostasis	biological_process	0.6329	1	1	62	216	17125	ENSOCUG00000017847
GO:0009891	positive regulation of biosynthetic process	biological_process	0.63363	1	5	62	1301	17125	ENSOCUG00000006146,ENSOCUG00000008567,ENSOCUG00000006563,ENSOCUG00000010614,ENSOCUG00000001164
GO:0005975	carbohydrate metabolic process	biological_process	0.6343	1	2	62	547	17125	ENSOCUG00000017847,ENSOCUG00000008301
GO:0098660	inorganic ion transmembrane transport	biological_process	0.63544	1	2	62	464	17125	ENSOCUG00000000657,ENSOCUG00000004484
GO:0016607	nuclear speck	cellular_component	0.63726	1	1	62	233	17125	ENSOCUG00000006563
GO:0010628	positive regulation of gene expression	biological_process	0.64065	1	5	62	1291	17125	ENSOCUG00000001164,ENSOCUG00000010614,ENSOCUG00000008003,ENSOCUG00000006563,ENSOCUG00000006146
GO:0005102	receptor binding	molecular_function	0.64073	1	3	62	875	17125	ENSOCUG00000001164,ENSOCUG00000017362,ENSOCUG00000014011
GO:0051346	negative regulation of hydrolase activity	biological_process	0.64078	1	1	62	264	17125	ENSOCUG00000006600
GO:0016604	nuclear body	cellular_component	0.64092	1	2	62	474	17125	ENSOCUG00000004204,ENSOCUG00000006563
GO:0030031	cell projection assembly	biological_process	0.64159	1	1	62	193	17125	ENSOCUG00000005159
GO:0060249	anatomical structure homeostasis	biological_process	0.64226	1	1	62	237	17125	ENSOCUG00000008567
GO:0005635	nuclear envelope	cellular_component	0.64274	1	1	62	223	17125	ENSOCUG00000012757
GO:0060271	cilium morphogenesis	biological_process	0.64535	1	1	62	181	17125	ENSOCUG00000025555
GO:0043235	receptor complex	cellular_component	0.64605	1	1	62	207	17125	ENSOCUG00000003008
GO:0060589	nucleoside-triphosphatase regulator activity	molecular_function	0.64664	1	1	62	190	17125	ENSOCUG00000008567
GO:0005261	cation channel activity	molecular_function	0.64684	1	1	62	207	17125	ENSOCUG00000000657
GO:0045786	negative regulation of cell cycle	biological_process	0.64727	1	1	62	260	17125	ENSOCUG00000001676
GO:0002684	positive regulation of immune system process	biological_process	0.64737	1	2	62	529	17125	ENSOCUG00000006563,ENSOCUG00000008561
GO:0034660	ncRNA metabolic process	biological_process	0.64956	1	1	62	276	17125	ENSOCUG00000004204
GO:0009101	glycoprotein biosynthetic process	biological_process	0.652	1	1	62	233	17125	ENSOCUG00000017847
GO:0001933	negative regulation of protein phosphorylation	biological_process	0.65228	1	1	62	243	17125	ENSOCUG00000008567
GO:0007283	spermatogenesis	biological_process	0.65428	1	1	62	235	17125	ENSOCUG00000014733
GO:0051051	negative regulation of transport	biological_process	0.65653	1	1	62	257	17125	ENSOCUG00000008567
GO:0005525	GTP binding	molecular_function	0.65658	1	1	62	328	17125	ENSOCUG00000025555
GO:0007610	behavior	biological_process	0.65743	1	2	62	487	17125	ENSOCUG00000008567,ENSOCUG00000004484
GO:0045893	positive regulation of transcription, DNA-templated	biological_process	0.65809	1	4	62	1053	17125	ENSOCUG00000010614,ENSOCUG00000001164,ENSOCUG00000006146,ENSOCUG00000006563
GO:0005576	extracellular region	cellular_component	0.66097	1	3	62	1062	17125	ENSOCUG00000017111,ENSOCUG00000008561,ENSOCUG00000003203
GO:0051656	establishment of organelle localization	biological_process	0.66589	1	1	62	216	17125	ENSOCUG00000003277
GO:0046907	intracellular transport	biological_process	0.66674	1	4	62	997	17125	ENSOCUG00000016944,ENSOCUG00000012757,ENSOCUG00000008567,ENSOCUG00000006563
GO:0000975	regulatory region DNA binding	molecular_function	0.66759	1	2	62	560	17125	ENSOCUG00000001676,ENSOCUG00000006563
GO:0001067	regulatory region nucleic acid binding	molecular_function	0.66759	1	2	62	560	17125	ENSOCUG00000006563,ENSOCUG00000001676
GO:0044212	transcription regulatory region DNA binding	molecular_function	0.66759	1	2	62	560	17125	ENSOCUG00000001676,ENSOCUG00000006563
GO:0018205	peptidyl-lysine modification	biological_process	0.67069	1	1	62	250	17125	ENSOCUG00000001676
GO:1902578	single-organism localization	biological_process	0.67132	1	11	62	2711	17125	ENSOCUG00000008567,ENSOCUG00000014733,ENSOCUG00000000657,ENSOCUG00000003277,ENSOCUG00000004484,ENSOCUG00000003008,ENSOCUG00000016944,ENSOCUG00000017362,ENSOCUG00000006563,ENSOCUG00000008003,ENSOCUG00000017136
GO:0032561	guanyl ribonucleotide binding	molecular_function	0.6744	1	1	62	338	17125	ENSOCUG00000025555
GO:0019001	guanyl nucleotide binding	molecular_function	0.67652	1	1	62	339	17125	ENSOCUG00000025555
GO:0015077	monovalent inorganic cation transmembrane transporter activity	molecular_function	0.67727	1	1	62	273	17125	ENSOCUG00000000657
GO:0009617	response to bacterium	biological_process	0.67821	1	1	62	312	17125	ENSOCUG00000009718
GO:0032844	regulation of homeostatic process	biological_process	0.67895	1	1	62	256	17125	ENSOCUG00000008567
[truncated: 147 more rows]

## Sheet: Adult
GO_accession	Description	Term_type	Over_represented_pValue	Corrected_pValue	DEG_item	DEG_list	Bg_item	Bg_list	Gene_names
GO:0016887	ATPase activity	molecular_function	0.00072387	1	3	10	266	17125	ENSOCUG00000005293,ENSOCUG00000017956,ENSOCUG00000002688
GO:0090076	relaxation of skeletal muscle	biological_process	0.00083714	1	1	10	2	17125	ENSOCUG00000002688
GO:0031443	fast-twitch skeletal muscle fiber contraction	biological_process	0.00085986	1	1	10	2	17125	ENSOCUG00000002688
GO:0031446	regulation of fast-twitch skeletal muscle fiber contraction	biological_process	0.00085986	1	1	10	2	17125	ENSOCUG00000002688
GO:0031448	positive regulation of fast-twitch skeletal muscle fiber contraction	biological_process	0.00085986	1	1	10	2	17125	ENSOCUG00000002688
GO:0047933	glucose-1,6-bisphosphate synthase activity	molecular_function	0.0008819	1	1	10	1	17125	ENSOCUG00000005709
GO:0034040	lipid-transporting ATPase activity	molecular_function	0.000939	1	1	10	1	17125	ENSOCUG00000017956
GO:0002337	B-1a B cell differentiation	biological_process	0.000939	1	1	10	1	17125	ENSOCUG00000008317
GO:0004368	glycerol-3-phosphate dehydrogenase activity	molecular_function	0.000939	1	1	10	1	17125	ENSOCUG00000009764
GO:0016901	oxidoreductase activity, acting on the CH-OH group of donors, quinone or similar compound as acceptor	molecular_function	0.000939	1	1	10	1	17125	ENSOCUG00000009764
GO:0031999	negative regulation of fatty acid beta-oxidation	biological_process	0.000939	1	1	10	1	17125	ENSOCUG00000007432
GO:0052590	sn-glycerol-3-phosphate:ubiquinone oxidoreductase activity	molecular_function	0.000939	1	1	10	1	17125	ENSOCUG00000009764
GO:0052591	sn-glycerol-3-phosphate:ubiquinone-8 oxidoreductase activity	molecular_function	0.000939	1	1	10	1	17125	ENSOCUG00000009764
GO:2001295	malonyl-CoA biosynthetic process	biological_process	0.000939	1	1	10	1	17125	ENSOCUG00000007432
GO:0006006	glucose metabolic process	biological_process	0.0012752	1	2	10	93	17125	ENSOCUG00000009764,ENSOCUG00000007432
GO:0001923	B-1 B cell differentiation	biological_process	0.0013324	1	1	10	2	17125	ENSOCUG00000008317
GO:0003010	voluntary skeletal muscle contraction	biological_process	0.0013337	1	1	10	3	17125	ENSOCUG00000002688
GO:0014721	twitch skeletal muscle contraction	biological_process	0.0013337	1	1	10	3	17125	ENSOCUG00000002688
GO:0014724	regulation of twitch skeletal muscle contraction	biological_process	0.0013337	1	1	10	3	17125	ENSOCUG00000002688
GO:2001293	malonyl-CoA metabolic process	biological_process	0.0013562	1	1	10	2	17125	ENSOCUG00000007432
GO:0032470	positive regulation of endoplasmic reticulum calcium ion concentration	biological_process	0.0013716	1	1	10	2	17125	ENSOCUG00000002688
GO:0016820	hydrolase activity, acting on acid anhydrides, catalyzing transmembrane movement of substances	molecular_function	0.0017445	1	2	10	90	17125	ENSOCUG00000002688,ENSOCUG00000017956
GO:0042626	ATPase activity, coupled to transmembrane movement of substances	molecular_function	0.0017445	1	2	10	90	17125	ENSOCUG00000017956,ENSOCUG00000002688
GO:0003989	acetyl-CoA carboxylase activity	molecular_function	0.0018772	1	1	10	2	17125	ENSOCUG00000007432
GO:0015399	primary active transmembrane transporter activity	molecular_function	0.0019403	1	2	10	98	17125	ENSOCUG00000002688,ENSOCUG00000017956
GO:0015405	P-P-bond-hydrolysis-driven transmembrane transporter activity	molecular_function	0.0019403	1	2	10	98	17125	ENSOCUG00000017956,ENSOCUG00000002688
GO:0009331	glycerol-3-phosphate dehydrogenase complex	cellular_component	0.0019798	1	1	10	3	17125	ENSOCUG00000009764
GO:0019318	hexose metabolic process	biological_process	0.0021	1	2	10	121	17125	ENSOCUG00000007432,ENSOCUG00000009764
GO:0002322	B cell proliferation involved in immune response	biological_process	0.0023168	1	1	10	4	17125	ENSOCUG00000008317
GO:0051659	maintenance of mitochondrion location	biological_process	0.0025287	1	1	10	4	17125	ENSOCUG00000002688
GO:0043492	ATPase activity, coupled to movement of substances	molecular_function	0.0025496	1	2	10	105	17125	ENSOCUG00000017956,ENSOCUG00000002688
GO:0046322	negative regulation of fatty acid oxidation	biological_process	0.002626	1	1	10	4	17125	ENSOCUG00000007432
GO:0005996	monosaccharide metabolic process	biological_process	0.0027115	1	2	10	135	17125	ENSOCUG00000007432,ENSOCUG00000009764
GO:0050859	negative regulation of B cell receptor signaling pathway	biological_process	0.0030577	1	1	10	5	17125	ENSOCUG00000008317
GO:0008569	ATP-dependent microtubule motor activity, minus-end-directed	molecular_function	0.0033321	1	1	10	4	17125	ENSOCUG00000005293
GO:0051371	muscle alpha-actinin binding	molecular_function	0.0035286	1	1	10	4	17125	ENSOCUG00000012693
GO:0005975	carbohydrate metabolic process	biological_process	0.0036754	1	3	10	547	17125	ENSOCUG00000009764,ENSOCUG00000007432,ENSOCUG00000005709
GO:0050811	GABA receptor binding	molecular_function	0.0038536	1	1	10	5	17125	ENSOCUG00000008317
GO:1900122	positive regulation of receptor binding	biological_process	0.0038584	1	1	10	7	17125	ENSOCUG00000008317
GO:0045989	positive regulation of striated muscle contraction	biological_process	0.004029	1	1	10	7	17125	ENSOCUG00000002688
GO:0014819	regulation of skeletal muscle contraction	biological_process	0.0040409	1	1	10	8	17125	ENSOCUG00000002688
GO:0010927	cellular component assembly involved in morphogenesis	biological_process	0.0040942	1	2	10	140	17125	ENSOCUG00000012693,ENSOCUG00000005293
GO:0006072	glycerol-3-phosphate metabolic process	biological_process	0.0041031	1	1	10	7	17125	ENSOCUG00000009764
GO:0035735	intraciliary transport involved in cilium morphogenesis	biological_process	0.0041525	1	1	10	5	17125	ENSOCUG00000005293
GO:0031998	regulation of fatty acid beta-oxidation	biological_process	0.0044426	1	1	10	7	17125	ENSOCUG00000007432
GO:0016421	CoA carboxylase activity	molecular_function	0.0046857	1	1	10	5	17125	ENSOCUG00000007432
GO:0016885	ligase activity, forming carbon-carbon bonds	molecular_function	0.0046857	1	1	10	5	17125	ENSOCUG00000007432
GO:0046949	fatty-acyl-CoA biosynthetic process	biological_process	0.0046916	1	1	10	7	17125	ENSOCUG00000007432
GO:0032471	negative regulation of endoplasmic reticulum calcium ion concentration	biological_process	0.0053299	1	1	10	8	17125	ENSOCUG00000002688
GO:0051561	positive regulation of mitochondrial calcium ion concentration	biological_process	0.0053549	1	1	10	8	17125	ENSOCUG00000002688
GO:0015937	coenzyme A biosynthetic process	biological_process	0.0061347	1	1	10	10	17125	ENSOCUG00000007432
GO:0051235	maintenance of location	biological_process	0.0061758	1	2	10	180	17125	ENSOCUG00000007432,ENSOCUG00000002688
GO:0016042	lipid catabolic process	biological_process	0.0062834	1	2	10	199	17125	ENSOCUG00000007432,ENSOCUG00000008317
GO:0016868	intramolecular transferase activity, phosphotransferases	molecular_function	0.0063149	1	1	10	10	17125	ENSOCUG00000005709
GO:0050995	negative regulation of lipid catabolic process	biological_process	0.0066316	1	1	10	12	17125	ENSOCUG00000007432
GO:0002335	mature B cell differentiation	biological_process	0.0068322	1	1	10	10	17125	ENSOCUG00000008317
GO:0033866	nucleoside bisphosphate biosynthetic process	biological_process	0.0070685	1	1	10	11	17125	ENSOCUG00000007432
GO:0034030	ribonucleoside bisphosphate biosynthetic process	biological_process	0.0070685	1	1	10	11	17125	ENSOCUG00000007432
GO:0034033	purine nucleoside bisphosphate biosynthetic process	biological_process	0.0070685	1	1	10	11	17125	ENSOCUG00000007432
GO:0017111	nucleoside-triphosphatase activity	molecular_function	0.0071636	1	3	10	644	17125	ENSOCUG00000002688,ENSOCUG00000017956,ENSOCUG00000005293
GO:0050855	regulation of B cell receptor signaling pathway	biological_process	0.0075927	1	1	10	12	17125	ENSOCUG00000008317
GO:0051657	maintenance of organelle location	biological_process	0.0077771	1	1	10	10	17125	ENSOCUG00000002688
GO:0005388	calcium-transporting ATPase activity	molecular_function	0.0077824	1	1	10	12	17125	ENSOCUG00000002688
GO:0003009	skeletal muscle contraction	biological_process	0.0081294	1	1	10	16	17125	ENSOCUG00000002688
GO:0016462	pyrophosphatase activity	molecular_function	0.0081682	1	3	10	677	17125	ENSOCUG00000002688,ENSOCUG00000005293,ENSOCUG00000017956
GO:0016818	hydrolase activity, acting on acid anhydrides, in phosphorus-containing anhydrides	molecular_function	0.0082595	1	3	10	680	17125	ENSOCUG00000017956,ENSOCUG00000005293,ENSOCUG00000002688
GO:0035721	intraciliary retrograde transport	biological_process	0.0082632	1	1	10	9	17125	ENSOCUG00000005293
GO:0016817	hydrolase activity, acting on acid anhydrides	molecular_function	0.0083565	1	3	10	682	17125	ENSOCUG00000002688,ENSOCUG00000005293,ENSOCUG00000017956
GO:0046320	regulation of fatty acid oxidation	biological_process	0.008559	1	1	10	15	17125	ENSOCUG00000007432
GO:0042623	ATPase activity, coupled	molecular_function	0.0086086	1	2	10	200	17125	ENSOCUG00000002688,ENSOCUG00000017956
GO:0015936	coenzyme A metabolic process	biological_process	0.0087908	1	1	10	15	17125	ENSOCUG00000007432
GO:0070679	inositol 1,4,5 trisphosphate binding	molecular_function	0.0089018	1	1	10	10	17125	ENSOCUG00000008317
GO:0090075	relaxation of muscle	biological_process	0.0089727	1	1	10	17	17125	ENSOCUG00000002688
GO:0010884	positive regulation of lipid storage	biological_process	0.0091105	1	1	10	14	17125	ENSOCUG00000007432
GO:0050858	negative regulation of antigen receptor-mediated signaling pathway	biological_process	0.0092072	1	1	10	14	17125	ENSOCUG00000008317
GO:0045922	negative regulation of fatty acid metabolic process	biological_process	0.0095127	1	1	10	16	17125	ENSOCUG00000007432
GO:0010876	lipid localization	biological_process	0.0095499	1	2	10	235	17125	ENSOCUG00000007432,ENSOCUG00000017956
GO:0033017	sarcoplasmic reticulum membrane	cellular_component	0.0097013	1	1	10	13	17125	ENSOCUG00000002688
GO:1900120	regulation of receptor binding	biological_process	0.0098466	1	1	10	18	17125	ENSOCUG00000008317
GO:0052646	alditol phosphate metabolic process	biological_process	0.01033	1	1	10	17	17125	ENSOCUG00000009764
GO:0022804	active transmembrane transporter activity	molecular_function	0.010355	1	2	10	228	17125	ENSOCUG00000002688,ENSOCUG00000017956
GO:0004435	phosphatidylinositol phospholipase C activity	molecular_function	0.010363	1	1	10	14	17125	ENSOCUG00000008317
GO:0004629	phospholipase C activity	molecular_function	0.010363	1	1	10	14	17125	ENSOCUG00000008317
GO:0032228	regulation of synaptic transmission, GABAergic	biological_process	0.010484	1	1	10	16	17125	ENSOCUG00000008317
GO:0035337	fatty-acyl-CoA metabolic process	biological_process	0.01068	1	1	10	16	17125	ENSOCUG00000007432
GO:0003824	catalytic activity	molecular_function	0.010785	1	7	10	4815	17125	ENSOCUG00000005709,ENSOCUG00000017956,ENSOCUG00000005293,ENSOCUG00000008317,ENSOCUG00000007432,ENSOCUG00000002688,ENSOCUG00000009764
GO:0051932	synaptic transmission, GABAergic	biological_process	0.011196	1	1	10	17	17125	ENSOCUG00000008317
GO:0045933	positive regulation of muscle contraction	biological_process	0.011657	1	1	10	20	17125	ENSOCUG00000002688
GO:0033865	nucleoside bisphosphate metabolic process	biological_process	0.011833	1	1	10	19	17125	ENSOCUG00000007432
GO:0033875	ribonucleoside bisphosphate metabolic process	biological_process	0.011833	1	1	10	19	17125	ENSOCUG00000007432
GO:0034032	purine nucleoside bisphosphate metabolic process	biological_process	0.011833	1	1	10	19	17125	ENSOCUG00000007432
GO:0051560	mitochondrial calcium ion homeostasis	biological_process	0.011838	1	1	10	17	17125	ENSOCUG00000002688
GO:0032469	endoplasmic reticulum calcium ion homeostasis	biological_process	0.012079	1	1	10	16	17125	ENSOCUG00000002688
GO:0006084	acetyl-CoA metabolic process	biological_process	0.01276	1	1	10	21	17125	ENSOCUG00000007432
GO:0097009	energy homeostasis	biological_process	0.013522	1	1	10	20	17125	ENSOCUG00000007432
GO:0005080	protein kinase C binding	molecular_function	0.01355	1	1	10	21	17125	ENSOCUG00000012693
GO:0035384	thioester biosynthetic process	biological_process	0.013935	1	1	10	22	17125	ENSOCUG00000007432
GO:0071616	acyl-CoA biosynthetic process	biological_process	0.013935	1	1	10	22	17125	ENSOCUG00000007432
GO:0030990	intraciliary transport particle	cellular_component	0.013971	1	1	10	18	17125	ENSOCUG00000005293
GO:0016866	intramolecular transferase activity	molecular_function	0.014016	1	1	10	23	17125	ENSOCUG00000005709
GO:0051393	alpha-actinin binding	molecular_function	0.014501	1	1	10	18	17125	ENSOCUG00000012693
GO:0060421	positive regulation of heart growth	biological_process	0.015266	1	1	10	20	17125	ENSOCUG00000007432
GO:0050879	multicellular organismal movement	biological_process	0.015777	1	1	10	26	17125	ENSOCUG00000002688
GO:0050881	musculoskeletal movement	biological_process	0.015777	1	1	10	26	17125	ENSOCUG00000002688
GO:0007214	gamma-aminobutyric acid signaling pathway	biological_process	0.016392	1	1	10	19	17125	ENSOCUG00000008317
GO:0051646	mitochondrion localization	biological_process	0.01659	1	1	10	24	17125	ENSOCUG00000002688
GO:0042073	intraciliary transport	biological_process	0.017061	1	1	10	22	17125	ENSOCUG00000005293
GO:0035869	ciliary transition zone	cellular_component	0.017063	1	1	10	25	17125	ENSOCUG00000005293
GO:0042805	actinin binding	molecular_function	0.017685	1	1	10	22	17125	ENSOCUG00000012693
GO:0005868	cytoplasmic dynein complex	cellular_component	0.018293	1	1	10	26	17125	ENSOCUG00000005293
GO:0015662	ATPase activity, coupled to transmembrane movement of ions, phosphorylative mechanism	molecular_function	0.018421	1	1	10	29	17125	ENSOCUG00000002688
GO:0010883	regulation of lipid storage	biological_process	0.018445	1	1	10	27	17125	ENSOCUG00000007432
GO:0045214	sarcomere organization	biological_process	0.018833	1	1	10	28	17125	ENSOCUG00000012693
GO:0034204	lipid translocation	biological_process	0.019315	1	1	10	22	17125	ENSOCUG00000017956
GO:0045332	phospholipid translocation	biological_process	0.019315	1	1	10	22	17125	ENSOCUG00000017956
GO:0046622	positive regulation of organ growth	biological_process	0.020047	1	1	10	29	17125	ENSOCUG00000007432
GO:0035329	hippo signaling	biological_process	0.020072	1	1	10	26	17125	ENSOCUG00000015389
GO:0050994	regulation of lipid catabolic process	biological_process	0.020162	1	1	10	36	17125	ENSOCUG00000007432
GO:0060420	regulation of heart growth	biological_process	0.02068	1	1	10	28	17125	ENSOCUG00000007432
GO:0070925	organelle assembly	biological_process	0.020931	1	2	10	352	17125	ENSOCUG00000005293,ENSOCUG00000012693
GO:0016529	sarcoplasmic reticulum	cellular_component	0.021739	1	1	10	30	17125	ENSOCUG00000002688
GO:0006094	gluconeogenesis	biological_process	0.02177	1	1	10	37	17125	ENSOCUG00000009764
GO:0006635	fatty acid beta-oxidation	biological_process	0.022091	1	1	10	35	17125	ENSOCUG00000007432
GO:0050854	regulation of antigen receptor-mediated signaling pathway	biological_process	0.022314	1	1	10	35	17125	ENSOCUG00000008317
GO:0019319	hexose biosynthetic process	biological_process	0.023086	1	1	10	39	17125	ENSOCUG00000009764
GO:0006406	mRNA export from nucleus	biological_process	0.023255	1	1	10	37	17125	ENSOCUG00000012770
GO:0071427	mRNA-containing ribonucleoprotein complex export from nucleus	biological_process	0.023255	1	1	10	37	17125	ENSOCUG00000012770
GO:0043167	ion binding	molecular_function	0.02417	1	6	10	4028	17125	ENSOCUG00000017956,ENSOCUG00000008317,ENSOCUG00000002688,ENSOCUG00000007432,ENSOCUG00000012693,ENSOCUG00000009764
GO:0016528	sarcoplasm	cellular_component	0.024721	1	1	10	35	17125	ENSOCUG00000002688
GO:0046364	monosaccharide biosynthetic process	biological_process	0.025076	1	1	10	43	17125	ENSOCUG00000009764
GO:0030239	myofibril assembly	biological_process	0.025116	1	1	10	38	17125	ENSOCUG00000012693
GO:0070509	calcium ion import	biological_process	0.025197	1	1	10	41	17125	ENSOCUG00000002688
GO:0050853	B cell receptor signaling pathway	biological_process	0.025471	1	1	10	35	17125	ENSOCUG00000008317
GO:1902017	regulation of cilium assembly	biological_process	0.025811	1	1	10	35	17125	ENSOCUG00000005293
GO:0019217	regulation of fatty acid metabolic process	biological_process	0.025821	1	1	10	47	17125	ENSOCUG00000007432
GO:0070059	intrinsic apoptotic signaling pathway in response to endoplasmic reticulum stress	biological_process	0.026255	1	1	10	41	17125	ENSOCUG00000002688
GO:0048589	developmental growth	biological_process	0.026843	1	2	10	392	17125	ENSOCUG00000007432,ENSOCUG00000009764
GO:0019829	cation-transporting ATPase activity	molecular_function	0.027421	1	1	10	45	17125	ENSOCUG00000002688
GO:0042625	ATPase activity, coupled to transmembrane movement of ions	molecular_function	0.027421	1	1	10	45	17125	ENSOCUG00000002688
GO:0006637	acyl-CoA metabolic process	biological_process	0.0278	1	1	10	47	17125	ENSOCUG00000007432
GO:0035383	thioester metabolic process	biological_process	0.0278	1	1	10	47	17125	ENSOCUG00000007432
GO:0060419	heart growth	biological_process	0.027922	1	1	10	38	17125	ENSOCUG00000007432
GO:0071426	ribonucleoprotein complex export from nucleus	biological_process	0.027955	1	1	10	45	17125	ENSOCUG00000012770
GO:0051028	mRNA transport	biological_process	0.028156	1	1	10	44	17125	ENSOCUG00000012770
GO:0045833	negative regulation of lipid metabolic process	biological_process	0.028303	1	1	10	51	17125	ENSOCUG00000007432
GO:0002312	B cell activation involved in immune response	biological_process	0.028314	1	1	10	47	17125	ENSOCUG00000008317
GO:0071166	ribonucleoprotein complex localization	biological_process	0.028351	1	1	10	46	17125	ENSOCUG00000012770
GO:0097035	regulation of membrane lipid distribution	biological_process	0.028592	1	1	10	38	17125	ENSOCUG00000017956
GO:0030286	dynein complex	cellular_component	0.028651	1	1	10	39	17125	ENSOCUG00000005293
GO:0044723	single-organism carbohydrate metabolic process	biological_process	0.028884	1	2	10	446	17125	ENSOCUG00000007432,ENSOCUG00000009764
GO:0009062	fatty acid catabolic process	biological_process	0.029308	1	1	10	45	17125	ENSOCUG00000007432
GO:0006405	RNA export from nucleus	biological_process	0.029589	1	1	10	47	17125	ENSOCUG00000012770
GO:0036094	small molecule binding	molecular_function	0.029699	1	4	10	1950	17125	ENSOCUG00000017956,ENSOCUG00000008317,ENSOCUG00000007432,ENSOCUG00000002688
GO:0019915	lipid storage	biological_process	0.030014	1	1	10	47	17125	ENSOCUG00000007432
GO:0016787	hydrolase activity	molecular_function	0.03103	1	4	10	2069	17125	ENSOCUG00000008317,ENSOCUG00000005293,ENSOCUG00000017956,ENSOCUG00000002688
GO:1990204	oxidoreductase complex	cellular_component	0.031454	1	1	10	64	17125	ENSOCUG00000009764
GO:0019395	fatty acid oxidation	biological_process	0.031596	1	1	10	51	17125	ENSOCUG00000007432
GO:0034440	lipid oxidation	biological_process	0.032624	1	1	10	53	17125	ENSOCUG00000007432
GO:0046620	regulation of organ growth	biological_process	0.033351	1	1	10	47	17125	ENSOCUG00000007432
GO:0015914	phospholipid transport	biological_process	0.03351	1	1	10	47	17125	ENSOCUG00000017956
GO:0072329	monocarboxylic acid catabolic process	biological_process	0.033847	1	1	10	54	17125	ENSOCUG00000007432
GO:0010906	regulation of glucose metabolic process	biological_process	0.033938	1	1	10	58	17125	ENSOCUG00000007432
GO:0042100	B cell proliferation	biological_process	0.034544	1	1	10	54	17125	ENSOCUG00000008317
GO:0008637	apoptotic mitochondrial changes	biological_process	0.034834	1	1	10	61	17125	ENSOCUG00000002688
GO:0030018	Z disc	cellular_component	0.036087	1	1	10	51	17125	ENSOCUG00000012693
GO:0051289	protein homotetramerization	biological_process	0.036775	1	1	10	57	17125	ENSOCUG00000007432
GO:0042451	purine nucleoside biosynthetic process	biological_process	0.037529	1	1	10	66	17125	ENSOCUG00000007432
GO:0046129	purine ribonucleoside biosynthetic process	biological_process	0.037529	1	1	10	66	17125	ENSOCUG00000007432
GO:0006796	phosphate-containing compound metabolic process	biological_process	0.038446	1	4	10	2161	17125	ENSOCUG00000009764,ENSOCUG00000007432,ENSOCUG00000008317,ENSOCUG00000005709
GO:0051651	maintenance of location in cell	biological_process	0.038639	1	1	10	58	17125	ENSOCUG00000002688
GO:0006793	phosphorus metabolic process	biological_process	0.040231	1	4	10	2192	17125	ENSOCUG00000005709,ENSOCUG00000008317,ENSOCUG00000007432,ENSOCUG00000009764
GO:0031674	I band	cellular_component	0.041192	1	1	10	59	17125	ENSOCUG00000012693
GO:0032092	positive regulation of protein binding	biological_process	0.041265	1	1	10	64	17125	ENSOCUG00000008317
GO:0050657	nucleic acid transport	biological_process	0.041423	1	1	10	64	17125	ENSOCUG00000012770
GO:0050658	RNA transport	biological_process	0.041423	1	1	10	64	17125	ENSOCUG00000012770
GO:0051236	establishment of RNA localization	biological_process	0.041423	1	1	10	64	17125	ENSOCUG00000012770
GO:0048856	anatomical structure development	biological_process	0.041449	1	5	10	3252	17125	ENSOCUG00000008317,ENSOCUG00000005293,ENSOCUG00000009764,ENSOCUG00000012693,ENSOCUG00000007432
GO:0009163	nucleoside biosynthetic process	biological_process	0.041871	1	1	10	74	17125	ENSOCUG00000007432
GO:0042455	ribonucleoside biosynthetic process	biological_process	0.041871	1	1	10	74	17125	ENSOCUG00000007432
GO:0006942	regulation of striated muscle contraction	biological_process	0.042106	1	1	10	66	17125	ENSOCUG00000002688
GO:0004620	phospholipase activity	molecular_function	0.04228	1	1	10	70	17125	ENSOCUG00000008317
GO:1901659	glycosyl compound biosynthetic process	biological_process	0.042416	1	1	10	75	17125	ENSOCUG00000007432
GO:0030183	B cell differentiation	biological_process	0.04273	1	1	10	65	17125	ENSOCUG00000008317
GO:0043168	anion binding	molecular_function	0.042857	1	4	10	2147	17125	ENSOCUG00000002688,ENSOCUG00000007432,ENSOCUG00000017956,ENSOCUG00000008317
GO:0007270	neuron-neuron synaptic transmission	biological_process	0.043116	1	1	10	61	17125	ENSOCUG00000008317
GO:0009108	coenzyme biosynthetic process	biological_process	0.043282	1	1	10	74	17125	ENSOCUG00000007432
GO:0046872	metal ion binding	molecular_function	0.04429	1	4	10	2250	17125	ENSOCUG00000009764,ENSOCUG00000002688,ENSOCUG00000012693,ENSOCUG00000007432
GO:0043178	alcohol binding	molecular_function	0.044619	1	1	10	67	17125	ENSOCUG00000008317
GO:0005509	calcium ion binding	molecular_function	0.045063	1	2	10	516	17125	ENSOCUG00000009764,ENSOCUG00000002688
GO:0006633	fatty acid biosynthetic process	biological_process	0.045374	1	1	10	80	17125	ENSOCUG00000007432
GO:0005930	axoneme	cellular_component	0.045886	1	1	10	63	17125	ENSOCUG00000005293
GO:0097014	ciliary cytoplasm	cellular_component	0.045886	1	1	10	63	17125	ENSOCUG00000005293
GO:0005875	microtubule associated complex	cellular_component	0.04598	1	1	10	69	17125	ENSOCUG00000005293
GO:0006403	RNA localization	biological_process	0.046886	1	1	10	73	17125	ENSOCUG00000012770
GO:0015748	organophosphate ester transport	biological_process	0.046922	1	1	10	70	17125	ENSOCUG00000017956
GO:0040007	growth	biological_process	0.04702	1	2	10	552	17125	ENSOCUG00000007432,ENSOCUG00000009764
GO:0005524	ATP binding	molecular_function	0.047239	1	3	10	1234	17125	ENSOCUG00000002688,ENSOCUG00000007432,ENSOCUG00000017956
GO:0043169	cation binding	molecular_function	0.047578	1	4	10	2304	17125	ENSOCUG00000002688,ENSOCUG00000012693,ENSOCUG00000007432,ENSOCUG00000009764
GO:0010970	microtubule-based transport	biological_process	0.048142	1	1	10	69	17125	ENSOCUG00000005293
GO:0030705	cytoskeleton-dependent intracellular transport	biological_process	0.048142	1	1	10	69	17125	ENSOCUG00000005293
GO:0008081	phosphoric diester hydrolase activity	molecular_function	0.048762	1	1	10	69	17125	ENSOCUG00000008317
GO:0016298	lipase activity	molecular_function	0.049253	1	1	10	82	17125	ENSOCUG00000008317
GO:0003777	microtubule motor activity	molecular_function	0.049506	1	1	10	65	17125	ENSOCUG00000005293
GO:0032559	adenyl ribonucleotide binding	molecular_function	0.049643	1	3	10	1257	17125	ENSOCUG00000002688,ENSOCUG00000007432,ENSOCUG00000017956
GO:0030554	adenyl nucleotide binding	molecular_function	0.050053	1	3	10	1264	17125	ENSOCUG00000007432,ENSOCUG00000002688,ENSOCUG00000017956
GO:0044272	sulfur compound biosynthetic process	biological_process	0.050604	1	1	10	79	17125	ENSOCUG00000007432
GO:0007368	determination of left/right symmetry	biological_process	0.050732	1	1	10	72	17125	ENSOCUG00000005293
GO:0016614	oxidoreductase activity, acting on CH-OH group of donors	molecular_function	0.051163	1	1	10	94	17125	ENSOCUG00000009764
GO:0051188	cofactor biosynthetic process	biological_process	0.051398	1	1	10	89	17125	ENSOCUG00000007432
GO:0032838	cell projection cytoplasm	cellular_component	0.052489	1	1	10	75	17125	ENSOCUG00000005293
GO:0044767	single-organism developmental process	biological_process	0.052912	1	5	10	3473	17125	ENSOCUG00000012693,ENSOCUG00000007432,ENSOCUG00000009764,ENSOCUG00000005293,ENSOCUG00000008317
GO:0009855	determination of bilateral symmetry	biological_process	0.053476	1	1	10	78	17125	ENSOCUG00000005293
GO:0005319	lipid transporter activity	molecular_function	0.053621	1	1	10	78	17125	ENSOCUG00000017956
GO:0033135	regulation of peptidyl-serine phosphorylation	biological_process	0.053723	1	1	10	83	17125	ENSOCUG00000008317
GO:0009799	specification of symmetry	biological_process	0.053839	1	1	10	79	17125	ENSOCUG00000005293
GO:0051168	nuclear export	biological_process	0.054313	1	1	10	88	17125	ENSOCUG00000012770
GO:0032502	developmental process	biological_process	0.054499	1	5	10	3502	17125	ENSOCUG00000008317,ENSOCUG00000005293,ENSOCUG00000009764,ENSOCUG00000007432,ENSOCUG00000012693
GO:0031513	nonmotile primary cilium	cellular_component	0.054552	1	1	10	82	17125	ENSOCUG00000005293
GO:0072372	primary cilium	cellular_component	0.054552	1	1	10	82	17125	ENSOCUG00000005293
GO:0042384	cilium assembly	biological_process	0.054665	1	1	10	78	17125	ENSOCUG00000005293
GO:0030017	sarcomere	cellular_component	0.054868	1	1	10	84	17125	ENSOCUG00000012693
GO:0006941	striated muscle contraction	biological_process	0.055061	1	1	10	90	17125	ENSOCUG00000002688
GO:0010565	regulation of cellular ketone metabolic process	biological_process	0.056284	1	1	10	97	17125	ENSOCUG00000007432
GO:0019637	organophosphate metabolic process	biological_process	0.056336	1	2	10	646	17125	ENSOCUG00000007432,ENSOCUG00000009764
GO:0055002	striated muscle cell development	biological_process	0.056539	1	1	10	88	17125	ENSOCUG00000012693
GO:0031514	motile cilium	cellular_component	0.056884	1	1	10	85	17125	ENSOCUG00000005293
GO:0006937	regulation of muscle contraction	biological_process	0.057578	1	1	10	94	17125	ENSOCUG00000002688
GO:0010675	regulation of cellular carbohydrate metabolic process	biological_process	0.057706	1	1	10	96	17125	ENSOCUG00000007432
GO:0002285	lymphocyte activation involved in immune response	biological_process	0.057844	1	1	10	99	17125	ENSOCUG00000008317
GO:0015931	nucleobase-containing compound transport	biological_process	0.057942	1	1	10	90	17125	ENSOCUG00000012770
GO:0051262	protein tetramerization	biological_process	0.058394	1	1	10	90	17125	ENSOCUG00000007432
GO:0035265	organ growth	biological_process	0.059059	1	1	10	85	17125	ENSOCUG00000007432
GO:0044712	single-organism catabolic process	biological_process	0.059704	1	2	10	646	17125	ENSOCUG00000008317,ENSOCUG00000007432
GO:0044449	contractile fiber part	cellular_component	0.059978	1	1	10	91	17125	ENSOCUG00000012693
GO:0055001	muscle cell development	biological_process	0.06071	1	1	10	96	17125	ENSOCUG00000012693
GO:0015085	calcium ion transmembrane transporter activity	molecular_function	0.061033	1	1	10	83	17125	ENSOCUG00000002688
GO:0051099	positive regulation of binding	biological_process	0.061523	1	1	10	101	17125	ENSOCUG00000008317
GO:0006109	regulation of carbohydrate metabolic process	biological_process	0.062105	1	1	10	102	17125	ENSOCUG00000007432
GO:0009152	purine ribonucleotide biosynthetic process	biological_process	0.06245	1	1	10	107	17125	ENSOCUG00000007432
GO:0072330	monocarboxylic acid biosynthetic process	biological_process	0.062696	1	1	10	109	17125	ENSOCUG00000007432
GO:0036064	ciliary basal body	cellular_component	0.062759	1	1	10	85	17125	ENSOCUG00000005293
GO:0050851	antigen receptor-mediated signaling pathway	biological_process	0.063343	1	1	10	91	17125	ENSOCUG00000008317
GO:0016853	isomerase activity	molecular_function	0.063845	1	1	10	112	17125	ENSOCUG00000005709
GO:0016051	carbohydrate biosynthetic process	biological_process	0.064849	1	1	10	113	17125	ENSOCUG00000009764
GO:0044765	single-organism transport	biological_process	0.064908	1	4	10	2541	17125	ENSOCUG00000005293,ENSOCUG00000012770,ENSOCUG00000017956,ENSOCUG00000002688
GO:0006164	purine nucleotide biosynthetic process	biological_process	0.065499	1	1	10	112	17125	ENSOCUG00000007432
GO:0030016	myofibril	cellular_component	0.065535	1	1	10	102	17125	ENSOCUG00000012693
GO:0009260	ribonucleotide biosynthetic process	biological_process	0.066691	1	1	10	115	17125	ENSOCUG00000007432
GO:1901135	carbohydrate derivative metabolic process	biological_process	0.066783	1	2	10	714	17125	ENSOCUG00000009764,ENSOCUG00000007432
GO:0046390	ribose phosphate biosynthetic process	biological_process	0.067122	1	1	10	116	17125	ENSOCUG00000007432
GO:0060491	regulation of cell projection assembly	biological_process	0.067162	1	1	10	100	17125	ENSOCUG00000005293
GO:0002429	immune response-activating cell surface receptor signaling pathway	biological_process	0.067419	1	1	10	100	17125	ENSOCUG00000008317
GO:0048639	positive regulation of developmental growth	biological_process	0.068339	1	1	10	106	17125	ENSOCUG00000007432
GO:0016323	basolateral plasma membrane	cellular_component	0.069125	1	1	10	108	17125	ENSOCUG00000017956
GO:0043292	contractile fiber	cellular_component	0.06959	1	1	10	109	17125	ENSOCUG00000012693
GO:0072522	purine-containing compound biosynthetic process	biological_process	0.070674	1	1	10	121	17125	ENSOCUG00000007432
GO:0016054	organic acid catabolic process	biological_process	0.071199	1	1	10	118	17125	ENSOCUG00000007432
GO:0046395	carboxylic acid catabolic process	biological_process	0.071199	1	1	10	118	17125	ENSOCUG00000007432
GO:0022607	cellular component assembly	biological_process	0.071283	1	3	10	1569	17125	ENSOCUG00000005293,ENSOCUG00000012693,ENSOCUG00000007432
GO:0002768	immune response-regulating cell surface receptor signaling pathway	biological_process	0.072971	1	1	10	111	17125	ENSOCUG00000008317
GO:0035264	multicellular organism growth	biological_process	0.073239	1	1	10	114	17125	ENSOCUG00000009764
GO:1902494	catalytic complex	cellular_component	0.073726	1	2	10	719	17125	ENSOCUG00000009764,ENSOCUG00000005293
GO:0044699	single-organism process	biological_process	0.073893	1	9	10	10549	17125	ENSOCUG00000009764,ENSOCUG00000002688,ENSOCUG00000012693,ENSOCUG00000015389,ENSOCUG00000008317,ENSOCUG00000012770,ENSOCUG00000017956,ENSOCUG00000007432,ENSOCUG00000005293
GO:0055114	oxidation-reduction process	biological_process	0.074079	1	2	10	797	17125	ENSOCUG00000009764,ENSOCUG00000007432
GO:0016043	cellular component organization	biological_process	0.074333	1	5	10	3799	17125	ENSOCUG00000017956,ENSOCUG00000005293,ENSOCUG00000002688,ENSOCUG00000007432,ENSOCUG00000012693
GO:0016874	ligase activity	molecular_function	0.074479	1	1	10	115	17125	ENSOCUG00000007432
GO:0044242	cellular lipid catabolic process	biological_process	0.074572	1	1	10	124	17125	ENSOCUG00000007432
GO:0035556	intracellular signal transduction	biological_process	0.074929	1	3	10	1569	17125	ENSOCUG00000002688,ENSOCUG00000015389,ENSOCUG00000008317
GO:0035639	purine ribonucleoside triphosphate binding	molecular_function	0.075207	1	3	10	1553	17125	ENSOCUG00000002688,ENSOCUG00000007432,ENSOCUG00000017956
GO:0090257	regulation of muscle system process	biological_process	0.075267	1	1	10	123	17125	ENSOCUG00000002688
GO:0032550	purine ribonucleoside binding	molecular_function	0.076147	1	3	10	1560	17125	ENSOCUG00000017956,ENSOCUG00000002688,ENSOCUG00000007432
GO:0001883	purine nucleoside binding	molecular_function	0.076217	1	3	10	1561	17125	ENSOCUG00000002688,ENSOCUG00000007432,ENSOCUG00000017956
GO:0044782	cilium organization	biological_process	0.076293	1	1	10	109	17125	ENSOCUG00000005293
GO:0032549	ribonucleoside binding	molecular_function	0.076564	1	3	10	1563	17125	ENSOCUG00000017956,ENSOCUG00000002688,ENSOCUG00000007432
GO:0003729	mRNA binding	molecular_function	0.076937	1	1	10	128	17125	ENSOCUG00000012770
GO:0044822	poly(A) RNA binding	molecular_function	0.076937	1	1	10	128	17125	ENSOCUG00000012770
GO:0001882	nucleoside binding	molecular_function	0.076952	1	3	10	1567	17125	ENSOCUG00000002688,ENSOCUG00000007432,ENSOCUG00000017956
GO:1902115	regulation of organelle assembly	biological_process	0.077911	1	1	10	117	17125	ENSOCUG00000005293
GO:0072509	divalent inorganic cation transmembrane transporter activity	molecular_function	0.078072	1	1	10	108	17125	ENSOCUG00000002688
GO:0051179	localization	biological_process	0.078316	1	5	10	3874	17125	ENSOCUG00000002688,ENSOCUG00000007432,ENSOCUG00000005293,ENSOCUG00000012770,ENSOCUG00000017956
GO:0042180	cellular ketone metabolic process	biological_process	0.078423	1	1	10	137	17125	ENSOCUG00000007432
GO:0032555	purine ribonucleotide binding	molecular_function	0.078987	1	3	10	1582	17125	ENSOCUG00000017956,ENSOCUG00000007432,ENSOCUG00000002688
GO:0031032	actomyosin structure organization	biological_process	0.079225	1	1	10	119	17125	ENSOCUG00000012693
GO:0003774	motor activity	molecular_function	0.079404	1	1	10	109	17125	ENSOCUG00000005293
GO:0071840	cellular component organization or biogenesis	biological_process	0.079524	1	5	10	3883	17125	ENSOCUG00000017956,ENSOCUG00000005293,ENSOCUG00000002688,ENSOCUG00000007432,ENSOCUG00000012693
GO:0017076	purine nucleotide binding	molecular_function	0.079655	1	3	10	1590	17125	ENSOCUG00000017956,ENSOCUG00000007432,ENSOCUG00000002688
GO:1902578	single-organism localization	biological_process	0.080247	1	4	10	2711	17125	ENSOCUG00000002688,ENSOCUG00000017956,ENSOCUG00000005293,ENSOCUG00000012770
GO:0032553	ribonucleotide binding	molecular_function	0.080445	1	3	10	1593	17125	ENSOCUG00000017956,ENSOCUG00000007432,ENSOCUG00000002688
GO:0033036	macromolecule localization	biological_process	0.081101	1	3	10	1633	17125	ENSOCUG00000007432,ENSOCUG00000012770,ENSOCUG00000017956
GO:0006629	lipid metabolic process	biological_process	0.081189	1	2	10	780	17125	ENSOCUG00000008317,ENSOCUG00000007432
GO:0044085	cellular component biogenesis	biological_process	0.081369	1	3	10	1674	17125	ENSOCUG00000005293,ENSOCUG00000007432,ENSOCUG00000012693
GO:0002366	leukocyte activation involved in immune response	biological_process	0.081432	1	1	10	137	17125	ENSOCUG00000008317
GO:0070588	calcium ion transmembrane transport	biological_process	0.083048	1	1	10	121	17125	ENSOCUG00000002688
GO:0002263	cell activation involved in immune response	biological_process	0.083512	1	1	10	140	17125	ENSOCUG00000008317
GO:0042113	B cell activation	biological_process	0.083639	1	1	10	137	17125	ENSOCUG00000008317
GO:0043393	regulation of protein binding	biological_process	0.08603	1	1	10	142	17125	ENSOCUG00000008317
GO:0048646	anatomical structure formation involved in morphogenesis	biological_process	0.086375	1	2	10	765	17125	ENSOCUG00000005293,ENSOCUG00000012693
GO:0031330	negative regulation of cellular catabolic process	biological_process	0.086386	1	1	10	140	17125	ENSOCUG00000007432
GO:0030258	lipid modification	biological_process	0.088642	1	1	10	139	17125	ENSOCUG00000007432
GO:0022892	substrate-specific transporter activity	molecular_function	0.089249	1	2	10	777	17125	ENSOCUG00000002688,ENSOCUG00000017956
GO:0005739	mitochondrion	cellular_component	0.090438	1	2	10	918	17125	ENSOCUG00000002688,ENSOCUG00000007432
GO:0046651	lymphocyte proliferation	biological_process	0.091021	1	1	10	157	17125	ENSOCUG00000008317
GO:0032943	mononuclear cell proliferation	biological_process	0.091415	1	1	10	158	17125	ENSOCUG00000008317
GO:0006810	transport	biological_process	0.092335	1	4	10	2852	17125	ENSOCUG00000005293,ENSOCUG00000012770,ENSOCUG00000017956,ENSOCUG00000002688
GO:0045927	positive regulation of growth	biological_process	0.092662	1	1	10	150	17125	ENSOCUG00000007432
GO:0034976	response to endoplasmic reticulum stress	biological_process	0.093449	1	1	10	157	17125	ENSOCUG00000002688
GO:0022857	transmembrane transporter activity	molecular_function	0.093867	1	2	10	798	17125	ENSOCUG00000017956,ENSOCUG00000002688
GO:0044282	small molecule catabolic process	biological_process	0.094552	1	1	10	160	17125	ENSOCUG00000007432
GO:1901363	heterocyclic compound binding	molecular_function	0.094996	1	5	10	4412	17125	ENSOCUG00000015389,ENSOCUG00000017956,ENSOCUG00000012770,ENSOCUG00000002688,ENSOCUG00000007432
GO:0016053	organic acid biosynthetic process	biological_process	0.095857	1	1	10	167	17125	ENSOCUG00000007432
GO:0046394	carboxylic acid biosynthetic process	biological_process	0.095857	1	1	10	167	17125	ENSOCUG00000007432
GO:0006936	muscle contraction	biological_process	0.095948	1	1	10	157	17125	ENSOCUG00000002688
GO:0051146	striated muscle cell differentiation	biological_process	0.096245	1	1	10	154	17125	ENSOCUG00000012693
GO:0009165	nucleotide biosynthetic process	biological_process	0.096455	1	1	10	171	17125	ENSOCUG00000007432
GO:1901293	nucleoside phosphate biosynthetic process	biological_process	0.096834	1	1	10	172	17125	ENSOCUG00000007432
GO:0044711	single-organism biosynthetic process	biological_process	0.097263	1	2	10	907	17125	ENSOCUG00000007432,ENSOCUG00000009764
GO:0070661	leukocyte proliferation	biological_process	0.097456	1	1	10	169	17125	ENSOCUG00000008317
GO:0097159	organic cyclic compound binding	molecular_function	0.098313	1	5	10	4452	17125	ENSOCUG00000007432,ENSOCUG00000002688,ENSOCUG00000017956,ENSOCUG00000012770,ENSOCUG00000015389
GO:0006790	sulfur compound metabolic process	biological_process	0.098359	1	1	10	167	17125	ENSOCUG00000007432
GO:0000166	nucleotide binding	molecular_function	0.10063	1	3	10	1761	17125	ENSOCUG00000017956,ENSOCUG00000007432,ENSOCUG00000002688
GO:1901265	nucleoside phosphate binding	molecular_function	0.10063	1	3	10	1761	17125	ENSOCUG00000017956,ENSOCUG00000002688,ENSOCUG00000007432
GO:0007275	multicellular organismal development	biological_process	0.101	1	4	10	2897	17125	ENSOCUG00000008317,ENSOCUG00000005293,ENSOCUG00000009764,ENSOCUG00000007432
GO:0051234	establishment of localization	biological_process	0.10207	1	4	10	2948	17125	ENSOCUG00000017956,ENSOCUG00000012770,ENSOCUG00000005293,ENSOCUG00000002688
GO:1902582	single-organism intracellular transport	biological_process	0.10221	1	2	10	841	17125	ENSOCUG00000005293,ENSOCUG00000012770
GO:0097367	carbohydrate derivative binding	molecular_function	0.10307	1	3	10	1773	17125	ENSOCUG00000017956,ENSOCUG00000007432,ENSOCUG00000002688
GO:0006732	coenzyme metabolic process	biological_process	0.10409	1	1	10	191	17125	ENSOCUG00000007432
GO:0006631	fatty acid metabolic process	biological_process	0.10453	1	1	10	182	17125	ENSOCUG00000007432
GO:0044707	single-multicellular organism process	biological_process	0.10537	1	5	10	4535	17125	ENSOCUG00000002688,ENSOCUG00000007432,ENSOCUG00000009764,ENSOCUG00000005293,ENSOCUG00000008317
GO:0044262	cellular carbohydrate metabolic process	biological_process	0.10734	1	1	10	178	17125	ENSOCUG00000007432
GO:0018105	peptidyl-serine phosphorylation	biological_process	0.1081	1	1	10	164	17125	ENSOCUG00000008317
GO:0019216	regulation of lipid metabolic process	biological_process	0.10839	1	1	10	188	17125	ENSOCUG00000007432
GO:0009895	negative regulation of catabolic process	biological_process	0.10843	1	1	10	178	17125	ENSOCUG00000007432
GO:0097193	intrinsic apoptotic signaling pathway	biological_process	0.10845	1	1	10	192	17125	ENSOCUG00000002688
GO:0007018	microtubule-based movement	biological_process	0.1104	1	1	10	161	17125	ENSOCUG00000005293
GO:0051641	cellular localization	biological_process	0.11176	1	3	10	1871	17125	ENSOCUG00000002688,ENSOCUG00000012770,ENSOCUG00000005293
GO:0006874	cellular calcium ion homeostasis	biological_process	0.11533	1	1	10	186	17125	ENSOCUG00000002688
GO:0048638	regulation of developmental growth	biological_process	0.11572	1	1	10	182	17125	ENSOCUG00000007432
GO:0046128	purine ribonucleoside metabolic process	biological_process	0.11624	1	1	10	213	17125	ENSOCUG00000007432
GO:0043010	camera-type eye development	biological_process	0.11646	1	1	10	187	17125	ENSOCUG00000009764
GO:0042278	purine nucleoside metabolic process	biological_process	0.11727	1	1	10	215	17125	ENSOCUG00000007432
GO:0002757	immune response-activating signal transduction	biological_process	0.11773	1	1	10	187	17125	ENSOCUG00000008317
GO:0045177	apical part of cell	cellular_component	0.11801	1	1	10	186	17125	ENSOCUG00000005293
GO:0030098	lymphocyte differentiation	biological_process	0.11824	1	1	10	205	17125	ENSOCUG00000008317
GO:0018209	peptidyl-serine modification	biological_process	0.11841	1	1	10	181	17125	ENSOCUG00000008317
GO:0051186	cofactor metabolic process	biological_process	0.11848	1	1	10	221	17125	ENSOCUG00000007432
GO:0005215	transporter activity	molecular_function	0.11865	1	2	10	914	17125	ENSOCUG00000002688,ENSOCUG00000017956
GO:0051260	protein homooligomerization	biological_process	0.12023	1	1	10	209	17125	ENSOCUG00000007432
GO:0032989	cellular component morphogenesis	biological_process	0.12073	1	2	10	873	17125	ENSOCUG00000012693,ENSOCUG00000005293
GO:0003012	muscle system process	biological_process	0.12105	1	1	10	200	17125	ENSOCUG00000002688
GO:0032501	multicellular organismal process	biological_process	0.12138	1	5	10	4711	17125	ENSOCUG00000002688,ENSOCUG00000007432,ENSOCUG00000009764,ENSOCUG00000005293,ENSOCUG00000008317
GO:0048871	multicellular organismal homeostasis	biological_process	0.12141	1	1	10	209	17125	ENSOCUG00000007432
GO:0048513	organ development	biological_process	0.12167	1	3	10	1969	17125	ENSOCUG00000009764,ENSOCUG00000007432,ENSOCUG00000008317
GO:0055074	calcium ion homeostasis	biological_process	0.1223	1	1	10	198	17125	ENSOCUG00000002688
GO:0009119	ribonucleoside metabolic process	biological_process	0.12315	1	1	10	227	17125	ENSOCUG00000007432
GO:0002764	immune response-regulating signaling pathway	biological_process	0.1236	1	1	10	199	17125	ENSOCUG00000008317
GO:0072503	cellular divalent inorganic cation homeostasis	biological_process	0.12377	1	1	10	201	17125	ENSOCUG00000002688
GO:0051240	positive regulation of multicellular organismal process	biological_process	0.12432	1	2	10	985	17125	ENSOCUG00000002688,ENSOCUG00000007432
GO:0060271	cilium morphogenesis	biological_process	0.12586	1	1	10	181	17125	ENSOCUG00000005293
GO:0042592	homeostatic process	biological_process	0.12658	1	2	10	999	17125	ENSOCUG00000002688,ENSOCUG00000007432
GO:0006869	lipid transport	biological_process	0.1273	1	1	10	206	17125	ENSOCUG00000017956
GO:0030031	cell projection assembly	biological_process	0.12825	1	1	10	193	17125	ENSOCUG00000005293
GO:0051098	regulation of binding	biological_process	0.12892	1	1	10	222	17125	ENSOCUG00000008317
GO:0006913	nucleocytoplasmic transport	biological_process	0.12901	1	1	10	212	17125	ENSOCUG00000012770
GO:0051169	nuclear transport	biological_process	0.12901	1	1	10	212	17125	ENSOCUG00000012770
GO:0009116	nucleoside metabolic process	biological_process	0.13002	1	1	10	239	17125	ENSOCUG00000007432
GO:0050804	modulation of synaptic transmission	biological_process	0.13168	1	1	10	206	17125	ENSOCUG00000008317
GO:0072507	divalent inorganic cation homeostasis	biological_process	0.1326	1	1	10	216	17125	ENSOCUG00000002688
GO:1901657	glycosyl compound metabolic process	biological_process	0.13329	1	1	10	247	17125	ENSOCUG00000007432
GO:0055085	transmembrane transport	biological_process	0.13345	1	2	10	990	17125	ENSOCUG00000017956,ENSOCUG00000002688
GO:0042692	muscle cell differentiation	biological_process	0.13404	1	1	10	227	17125	ENSOCUG00000012693
GO:0046907	intracellular transport	biological_process	0.135	1	2	10	997	17125	ENSOCUG00000012770,ENSOCUG00000005293
GO:0002253	activation of immune response	biological_process	0.13911	1	1	10	226	17125	ENSOCUG00000008317
GO:0009150	purine ribonucleotide metabolic process	biological_process	0.13966	1	1	10	253	17125	ENSOCUG00000007432
GO:0016607	nuclear speck	cellular_component	0.13976	1	1	10	233	17125	ENSOCUG00000012770
GO:0001654	eye development	biological_process	0.13981	1	1	10	224	17125	ENSOCUG00000009764
GO:0015711	organic anion transport	biological_process	0.14165	1	1	10	229	17125	ENSOCUG00000017956
GO:0006811	ion transport	biological_process	0.14259	1	2	10	1037	17125	ENSOCUG00000017956,ENSOCUG00000002688
GO:0009259	ribonucleotide metabolic process	biological_process	0.14503	1	1	10	263	17125	ENSOCUG00000007432
GO:0044441	ciliary part	cellular_component	0.14504	1	1	10	216	17125	ENSOCUG00000005293
GO:0006163	purine nucleotide metabolic process	biological_process	0.14627	1	1	10	264	17125	ENSOCUG00000007432
GO:0044057	regulation of system process	biological_process	0.14698	1	1	10	254	17125	ENSOCUG00000002688
GO:0044283	small molecule biosynthetic process	biological_process	0.14741	1	1	10	268	17125	ENSOCUG00000007432
GO:0019693	ribose phosphate metabolic process	biological_process	0.14847	1	1	10	271	17125	ENSOCUG00000007432
GO:0006816	calcium ion transport	biological_process	0.14851	1	1	10	236	17125	ENSOCUG00000002688
GO:0065008	regulation of biological quality	biological_process	0.14945	1	3	10	2169	17125	ENSOCUG00000007432,ENSOCUG00000002688,ENSOCUG00000017956
GO:0002683	negative regulation of immune system process	biological_process	0.15003	1	1	10	273	17125	ENSOCUG00000008317
GO:0042802	identical protein binding	molecular_function	0.15202	1	2	10	1111	17125	ENSOCUG00000002688,ENSOCUG00000007432
GO:0006875	cellular metal ion homeostasis	biological_process	0.15252	1	1	10	259	17125	ENSOCUG00000002688
GO:1901575	organic substance catabolic process	biological_process	0.15368	1	2	10	1126	17125	ENSOCUG00000007432,ENSOCUG00000008317
GO:0072521	purine-containing compound metabolic process	biological_process	0.16094	1	1	10	290	17125	ENSOCUG00000007432
GO:0007005	mitochondrion organization	biological_process	0.16354	1	1	10	299	17125	ENSOCUG00000002688
GO:0031667	response to nutrient levels	biological_process	0.16385	1	1	10	273	17125	ENSOCUG00000007432
GO:0090407	organophosphate biosynthetic process	biological_process	0.164	1	1	10	296	17125	ENSOCUG00000007432
GO:0030003	cellular cation homeostasis	biological_process	0.16425	1	1	10	282	17125	ENSOCUG00000002688
GO:0070838	divalent metal ion transport	biological_process	0.16556	1	1	10	265	17125	ENSOCUG00000002688
GO:0072511	divalent inorganic cation transport	biological_process	0.16556	1	1	10	265	17125	ENSOCUG00000002688
GO:0006873	cellular ion homeostasis	biological_process	0.16844	1	1	10	290	17125	ENSOCUG00000002688
GO:0006996	organelle organization	biological_process	0.16854	1	3	10	2233	17125	ENSOCUG00000012693,ENSOCUG00000002688,ENSOCUG00000005293
GO:0032787	monocarboxylic acid metabolic process	biological_process	0.17176	1	1	10	311	17125	ENSOCUG00000007432
GO:0009991	response to extracellular stimulus	biological_process	0.17299	1	1	10	290	17125	ENSOCUG00000007432
GO:0007389	pattern specification process	biological_process	0.17302	1	1	10	301	17125	ENSOCUG00000005293
GO:0042578	phosphoric ester hydrolase activity	molecular_function	0.17543	1	1	10	281	17125	ENSOCUG00000008317
GO:0055065	metal ion homeostasis	biological_process	0.17556	1	1	10	300	17125	ENSOCUG00000002688
GO:0002521	leukocyte differentiation	biological_process	0.17603	1	1	10	315	17125	ENSOCUG00000008317
GO:0051259	protein oligomerization	biological_process	0.17678	1	1	10	305	17125	ENSOCUG00000007432
GO:0005789	endoplasmic reticulum membrane	cellular_component	0.1823	1	1	10	330	17125	ENSOCUG00000002688
GO:0008610	lipid biosynthetic process	biological_process	0.18586	1	1	10	345	17125	ENSOCUG00000007432
GO:0051640	organelle localization	biological_process	0.18614	1	1	10	295	17125	ENSOCUG00000002688
GO:0046873	metal ion transmembrane transporter activity	molecular_function	0.1867	1	1	10	302	17125	ENSOCUG00000002688
GO:0042175	nuclear outer membrane-endoplasmic reticulum membrane network	cellular_component	0.18671	1	1	10	338	17125	ENSOCUG00000002688
GO:0050778	positive regulation of immune response	biological_process	0.19136	1	1	10	330	17125	ENSOCUG00000008317
GO:0044444	cytoplasmic part	cellular_component	0.19163	1	5	10	5247	17125	ENSOCUG00000005293,ENSOCUG00000009764,ENSOCUG00000007432,ENSOCUG00000002688,ENSOCUG00000012693
GO:0007268	synaptic transmission	biological_process	0.19575	1	1	10	317	17125	ENSOCUG00000008317
GO:0009987	cellular process	biological_process	0.19583	1	9	10	12283	17125	ENSOCUG00000005293,ENSOCUG00000005709,ENSOCUG00000007432,ENSOCUG00000015389,ENSOCUG00000008317,ENSOCUG00000017956,ENSOCUG00000009764,ENSOCUG00000012693,ENSOCUG00000002688
GO:0055080	cation homeostasis	biological_process	0.19709	1	1	10	340	17125	ENSOCUG00000002688
GO:0009117	nucleotide metabolic process	biological_process	0.19765	1	1	10	368	17125	ENSOCUG00000007432
GO:0048869	cellular developmental process	biological_process	0.19819	1	3	10	2405	17125	ENSOCUG00000005293,ENSOCUG00000008317,ENSOCUG00000012693
GO:0005856	cytoskeleton	cellular_component	0.19919	1	2	10	1249	17125	ENSOCUG00000012693,ENSOCUG00000005293
GO:0006753	nucleoside phosphate metabolic process	biological_process	0.19945	1	1	10	372	17125	ENSOCUG00000007432
GO:0007507	heart development	biological_process	0.19981	1	1	10	332	17125	ENSOCUG00000007432
GO:0040008	regulation of growth	biological_process	0.20054	1	1	10	351	17125	ENSOCUG00000007432
GO:0009056	catabolic process	biological_process	0.20122	1	2	10	1324	17125	ENSOCUG00000008317,ENSOCUG00000007432
GO:0098771	inorganic ion homeostasis	biological_process	0.20125	1	1	10	348	17125	ENSOCUG00000002688
GO:0022604	regulation of cell morphogenesis	biological_process	0.20225	1	1	10	321	17125	ENSOCUG00000005293
GO:0097190	apoptotic signaling pathway	biological_process	0.20363	1	1	10	379	17125	ENSOCUG00000002688
GO:0055082	cellular chemical homeostasis	biological_process	0.20383	1	1	10	352	17125	ENSOCUG00000002688
GO:0002252	immune effector process	biological_process	0.2042	1	1	10	381	17125	ENSOCUG00000008317
GO:0005929	cilium	cellular_component	0.20463	1	1	10	322	17125	ENSOCUG00000005293
GO:0071702	organic substance transport	biological_process	0.20568	1	2	10	1341	17125	ENSOCUG00000017956,ENSOCUG00000012770
GO:0061061	muscle structure development	biological_process	0.20623	1	1	10	365	17125	ENSOCUG00000012693
GO:0031344	regulation of cell projection organization	biological_process	0.20746	1	1	10	329	17125	ENSOCUG00000005293
GO:0006820	anion transport	biological_process	0.21048	1	1	10	351	17125	ENSOCUG00000017956
GO:0046649	lymphocyte activation	biological_process	0.21099	1	1	10	388	17125	ENSOCUG00000008317
GO:0007423	sensory organ development	biological_process	0.21197	1	1	10	357	17125	ENSOCUG00000009764
GO:0044432	endoplasmic reticulum part	cellular_component	0.21215	1	1	10	387	17125	ENSOCUG00000002688
GO:0071705	nitrogen compound transport	biological_process	0.21564	1	1	10	376	17125	ENSOCUG00000012770
GO:0055086	nucleobase-containing small molecule metabolic process	biological_process	0.21605	1	1	10	404	17125	ENSOCUG00000007432
GO:0019901	protein kinase binding	molecular_function	0.21991	1	1	10	369	17125	ENSOCUG00000012693
GO:0005488	binding	molecular_function	0.22198	1	8	10	10206	17125	ENSOCUG00000007432,ENSOCUG00000009764,ENSOCUG00000002688,ENSOCUG00000012693,ENSOCUG00000015389,ENSOCUG00000008317,ENSOCUG00000012770,ENSOCUG00000017956
GO:0031329	regulation of cellular catabolic process	biological_process	0.22332	1	1	10	385	17125	ENSOCUG00000007432
GO:0050801	ion homeostasis	biological_process	0.2234	1	1	10	394	17125	ENSOCUG00000002688
GO:0022890	inorganic cation transmembrane transporter activity	molecular_function	0.22361	1	1	10	386	17125	ENSOCUG00000002688
GO:0050776	regulation of immune response	biological_process	0.23105	1	1	10	416	17125	ENSOCUG00000008317
GO:1901137	carbohydrate derivative biosynthetic process	biological_process	0.2344	1	1	10	427	17125	ENSOCUG00000007432
GO:0098662	inorganic cation transmembrane transport	biological_process	0.2357	1	1	10	409	17125	ENSOCUG00000002688
GO:0005813	centrosome	cellular_component	0.23928	1	1	10	388	17125	ENSOCUG00000005293
GO:0048731	system development	biological_process	0.2432	1	3	10	2671	17125	ENSOCUG00000008317,ENSOCUG00000009764,ENSOCUG00000007432
GO:0030036	actin cytoskeleton organization	biological_process	0.24467	1	1	10	407	17125	ENSOCUG00000012693
GO:0019900	kinase binding	molecular_function	0.24649	1	1	10	417	17125	ENSOCUG00000012693
GO:0019725	cellular homeostasis	biological_process	0.24817	1	1	10	445	17125	ENSOCUG00000002688
GO:0051649	establishment of localization in cell	biological_process	0.24866	1	2	10	1494	17125	ENSOCUG00000012770,ENSOCUG00000005293
GO:0043086	negative regulation of catalytic activity	biological_process	0.25065	1	1	10	476	17125	ENSOCUG00000007432
GO:0045321	leukocyte activation	biological_process	0.2513	1	1	10	472	17125	ENSOCUG00000008317
GO:0098655	cation transmembrane transport	biological_process	0.25775	1	1	10	453	17125	ENSOCUG00000002688
GO:0050793	regulation of developmental process	biological_process	0.25979	1	2	10	1524	17125	ENSOCUG00000007432,ENSOCUG00000005293
GO:0016310	phosphorylation	biological_process	0.26003	1	2	10	1541	17125	ENSOCUG00000005709,ENSOCUG00000008317
GO:0098590	plasma membrane region	cellular_component	0.26008	1	1	10	436	17125	ENSOCUG00000017956
GO:0008324	cation transmembrane transporter activity	molecular_function	0.26051	1	1	10	457	17125	ENSOCUG00000002688
GO:0009894	regulation of catabolic process	biological_process	0.26219	1	1	10	464	17125	ENSOCUG00000007432
GO:0098660	inorganic ion transmembrane transport	biological_process	0.2656	1	1	10	464	17125	ENSOCUG00000002688
GO:0044424	intracellular part	cellular_component	0.2716	1	7	10	9033	17125	ENSOCUG00000012770,ENSOCUG00000005293,ENSOCUG00000015389,ENSOCUG00000002688,ENSOCUG00000012693,ENSOCUG00000007432,ENSOCUG00000009764
GO:0016604	nuclear body	cellular_component	0.27166	1	1	10	474	17125	ENSOCUG00000012770
GO:0030029	actin filament-based process	biological_process	0.272	1	1	10	460	17125	ENSOCUG00000012693
GO:0030097	hemopoiesis	biological_process	0.27719	1	1	10	511	17125	ENSOCUG00000008317
GO:0005815	microtubule organizing center	cellular_component	0.2784	1	1	10	461	17125	ENSOCUG00000005293
GO:0001775	cell activation	biological_process	0.28106	1	1	10	538	17125	ENSOCUG00000008317
GO:0002684	positive regulation of immune system process	biological_process	0.28507	1	1	10	529	17125	ENSOCUG00000008317
GO:0044463	cell projection part	cellular_component	0.28992	1	1	10	481	17125	ENSOCUG00000005293
GO:0005622	intracellular	cellular_component	0.29008	1	7	10	9190	17125	ENSOCUG00000015389,ENSOCUG00000005293,ENSOCUG00000012770,ENSOCUG00000009764,ENSOCUG00000007432,ENSOCUG00000002688,ENSOCUG00000012693
GO:0048534	hematopoietic or lymphoid organ development	biological_process	0.29019	1	1	10	542	17125	ENSOCUG00000008317
GO:0019752	carboxylic acid metabolic process	biological_process	0.29063	1	1	10	560	17125	ENSOCUG00000007432
GO:0042803	protein homodimerization activity	molecular_function	0.29143	1	1	10	530	17125	ENSOCUG00000002688
GO:0065009	regulation of molecular function	biological_process	0.29219	1	2	10	1701	17125	ENSOCUG00000008317,ENSOCUG00000007432
GO:1902589	single-organism organelle organization	biological_process	0.29563	1	2	10	1629	17125	ENSOCUG00000012693,ENSOCUG00000005293
GO:0030001	metal ion transport	biological_process	0.2964	1	1	10	527	17125	ENSOCUG00000002688
GO:0007017	microtubule-based process	biological_process	0.29669	1	1	10	509	17125	ENSOCUG00000005293
GO:0016788	hydrolase activity, acting on ester bonds	molecular_function	0.29864	1	1	10	548	17125	ENSOCUG00000008317
GO:0007267	cell-cell signaling	biological_process	0.30018	1	1	10	538	17125	ENSOCUG00000008317
GO:0071704	organic substance metabolic process	biological_process	0.30076	1	6	10	7792	17125	ENSOCUG00000008317,ENSOCUG00000015389,ENSOCUG00000005709,ENSOCUG00000012770,ENSOCUG00000009764,ENSOCUG00000007432
GO:0044255	cellular lipid metabolic process	biological_process	0.30599	1	1	10	582	17125	ENSOCUG00000007432
GO:0044763	single-organism cellular process	biological_process	0.30685	1	7	10	9411	17125	ENSOCUG00000008317,ENSOCUG00000015389,ENSOCUG00000017956,ENSOCUG00000005293,ENSOCUG00000002688,ENSOCUG00000012693,ENSOCUG00000007432
GO:0044802	single-organism membrane organization	biological_process	0.30776	1	1	10	545	17125	ENSOCUG00000017956
GO:0002520	immune system development	biological_process	0.30828	1	1	10	579	17125	ENSOCUG00000008317
GO:0098589	membrane region	cellular_component	0.31029	1	1	10	541	17125	ENSOCUG00000017956
GO:0044464	cell part	cellular_component	0.3106	1	8	10	11289	17125	ENSOCUG00000015389,ENSOCUG00000012770,ENSOCUG00000017956,ENSOCUG00000009764,ENSOCUG00000002688,ENSOCUG00000012693,ENSOCUG00000005293,ENSOCUG00000007432
GO:0016482	cytoplasmic transport	biological_process	0.31184	1	1	10	559	17125	ENSOCUG00000012770
GO:0043436	oxoacid metabolic process	biological_process	0.31243	1	1	10	604	17125	ENSOCUG00000007432
GO:0048858	cell projection morphogenesis	biological_process	0.31247	1	1	10	515	17125	ENSOCUG00000005293
GO:0051239	regulation of multicellular organismal process	biological_process	0.31329	1	2	10	1769	17125	ENSOCUG00000002688,ENSOCUG00000007432
GO:0048878	chemical homeostasis	biological_process	0.31458	1	1	10	586	17125	ENSOCUG00000002688
GO:0016491	oxidoreductase activity	molecular_function	0.31547	1	1	10	640	17125	ENSOCUG00000009764
GO:0006082	organic acid metabolic process	biological_process	0.31763	1	1	10	615	17125	ENSOCUG00000007432
GO:0032990	cell part morphogenesis	biological_process	0.31979	1	1	10	529	17125	ENSOCUG00000005293
GO:0044087	regulation of cellular component biogenesis	biological_process	0.32102	1	1	10	571	17125	ENSOCUG00000005293
GO:0043229	intracellular organelle	cellular_component	0.32536	1	6	10	7848	17125	ENSOCUG00000007432,ENSOCUG00000002688,ENSOCUG00000012693,ENSOCUG00000015389,ENSOCUG00000012770,ENSOCUG00000005293
GO:0005623	cell	cellular_component	0.32579	1	8	10	11406	17125	ENSOCUG00000009764,ENSOCUG00000012693,ENSOCUG00000002688,ENSOCUG00000015389,ENSOCUG00000012770,ENSOCUG00000017956,ENSOCUG00000007432,ENSOCUG00000005293
GO:0009653	anatomical structure morphogenesis	biological_process	0.33183	1	2	10	1756	17125	ENSOCUG00000012693,ENSOCUG00000005293
GO:0044092	negative regulation of molecular function	biological_process	0.33369	1	1	10	661	17125	ENSOCUG00000007432
GO:0061024	membrane organization	biological_process	0.33874	1	1	10	610	17125	ENSOCUG00000017956
GO:0001071	nucleic acid binding transcription factor activity	molecular_function	0.33986	1	1	10	686	17125	ENSOCUG00000015389
GO:0003700	transcription factor activity, sequence-specific DNA binding	molecular_function	0.33986	1	1	10	686	17125	ENSOCUG00000015389
GO:0015075	ion transmembrane transporter activity	molecular_function	0.34465	1	1	10	625	17125	ENSOCUG00000002688
GO:0043226	organelle	cellular_component	0.34612	1	6	10	7991	17125	ENSOCUG00000015389,ENSOCUG00000005293,ENSOCUG00000012770,ENSOCUG00000007432,ENSOCUG00000002688,ENSOCUG00000012693
GO:0022603	regulation of anatomical structure morphogenesis	biological_process	0.34837	1	1	10	628	17125	ENSOCUG00000005293
GO:0008092	cytoskeletal protein binding	molecular_function	0.35089	1	1	10	617	17125	ENSOCUG00000012693
GO:0005737	cytoplasm	cellular_component	0.3512	1	5	10	6403	17125	ENSOCUG00000009764,ENSOCUG00000007432,ENSOCUG00000002688,ENSOCUG00000012693,ENSOCUG00000005293
GO:0006955	immune response	biological_process	0.35188	1	1	10	727	17125	ENSOCUG00000008317
GO:0072358	cardiovascular system development	biological_process	0.35351	1	1	10	643	17125	ENSOCUG00000007432
GO:0072359	circulatory system development	biological_process	0.35351	1	1	10	643	17125	ENSOCUG00000007432
GO:0034220	ion transmembrane transport	biological_process	0.35407	1	1	10	648	17125	ENSOCUG00000002688
GO:1902580	single-organism cellular localization	biological_process	0.35432	1	1	10	640	17125	ENSOCUG00000002688
GO:0010467	gene expression	biological_process	0.35549	1	3	10	3630	17125	ENSOCUG00000015389,ENSOCUG00000012770,ENSOCUG00000007432
GO:0016773	phosphotransferase activity, alcohol group as acceptor	molecular_function	0.35877	1	1	10	623	17125	ENSOCUG00000005709
GO:0022891	substrate-specific transmembrane transporter activity	molecular_function	0.36281	1	1	10	673	17125	ENSOCUG00000002688
GO:0044710	single-organism metabolic process	biological_process	0.36405	1	3	10	3445	17125	ENSOCUG00000007432,ENSOCUG00000009764,ENSOCUG00000008317
GO:0006812	cation transport	biological_process	0.36718	1	1	10	698	17125	ENSOCUG00000002688
GO:0003723	RNA binding	molecular_function	0.36914	1	1	10	803	17125	ENSOCUG00000012770
GO:0009968	negative regulation of signal transduction	biological_process	0.37514	1	1	10	720	17125	ENSOCUG00000008317
GO:0016301	kinase activity	molecular_function	0.38182	1	1	10	685	17125	ENSOCUG00000005709
GO:0065007	biological regulation	biological_process	0.38707	1	6	10	8464	17125	ENSOCUG00000007432,ENSOCUG00000002688,ENSOCUG00000017956,ENSOCUG00000005293,ENSOCUG00000008317,ENSOCUG00000015389
GO:0002682	regulation of immune system process	biological_process	0.38907	1	1	10	779	17125	ENSOCUG00000008317
GO:0044422	organelle part	cellular_component	0.3904	1	4	10	5040	17125	ENSOCUG00000002688,ENSOCUG00000012693,ENSOCUG00000005293,ENSOCUG00000012770
GO:0005783	endoplasmic reticulum	cellular_component	0.39325	1	1	10	781	17125	ENSOCUG00000002688
GO:0044451	nucleoplasm part	cellular_component	0.39598	1	1	10	755	17125	ENSOCUG00000012770
GO:0023057	negative regulation of signaling	biological_process	0.39735	1	1	10	770	17125	ENSOCUG00000008317
GO:0080090	regulation of primary metabolic process	biological_process	0.40013	1	3	10	3643	17125	ENSOCUG00000007432,ENSOCUG00000015389,ENSOCUG00000008317
GO:0008152	metabolic process	biological_process	0.40236	1	6	10	8491	17125	ENSOCUG00000012770,ENSOCUG00000005709,ENSOCUG00000015389,ENSOCUG00000008317,ENSOCUG00000007432,ENSOCUG00000009764
GO:0018193	peptidyl-amino acid modification	biological_process	0.40498	1	1	10	767	17125	ENSOCUG00000008317
GO:0010648	negative regulation of cell communication	biological_process	0.40514	1	1	10	788	17125	ENSOCUG00000008317
GO:0015630	microtubule cytoskeleton	cellular_component	0.40703	1	1	10	751	17125	ENSOCUG00000005293
GO:0033043	regulation of organelle organization	biological_process	0.4099	1	1	10	778	17125	ENSOCUG00000005293
GO:0031323	regulation of cellular metabolic process	biological_process	0.41131	1	3	10	3697	17125	ENSOCUG00000007432,ENSOCUG00000015389,ENSOCUG00000008317
GO:0005102	receptor binding	molecular_function	0.41145	1	1	10	875	17125	ENSOCUG00000008317
GO:1901576	organic substance biosynthetic process	biological_process	0.41214	1	3	10	3936	17125	ENSOCUG00000015389,ENSOCUG00000007432,ENSOCUG00000009764
GO:0060255	regulation of macromolecule metabolic process	biological_process	0.41376	1	3	10	3707	17125	ENSOCUG00000008317,ENSOCUG00000015389,ENSOCUG00000007432
GO:0051094	positive regulation of developmental process	biological_process	0.41445	1	1	10	814	17125	ENSOCUG00000007432
GO:0001932	regulation of protein phosphorylation	biological_process	0.42195	1	1	10	835	17125	ENSOCUG00000008317
GO:0046983	protein dimerization activity	molecular_function	0.42294	1	1	10	877	17125	ENSOCUG00000002688
GO:0030154	cell differentiation	biological_process	0.4237	1	2	10	2194	17125	ENSOCUG00000008317,ENSOCUG00000012693
GO:0009058	biosynthetic process	biological_process	0.42434	1	3	10	4008	17125	ENSOCUG00000009764,ENSOCUG00000007432,ENSOCUG00000015389
GO:0016772	transferase activity, transferring phosphorus-containing groups	molecular_function	0.42549	1	1	10	800	17125	ENSOCUG00000005709
GO:1901566	organonitrogen compound biosynthetic process	biological_process	0.42621	1	1	10	1047	17125	ENSOCUG00000007432
GO:0098588	bounding membrane of organelle	cellular_component	0.42797	1	1	10	868	17125	ENSOCUG00000002688
GO:0006461	protein complex assembly	biological_process	0.42812	1	1	10	865	17125	ENSOCUG00000007432
GO:0070271	protein complex biogenesis	biological_process	0.42812	1	1	10	865	17125	ENSOCUG00000007432
GO:0048518	positive regulation of biological process	biological_process	0.43322	1	3	10	3701	17125	ENSOCUG00000008317,ENSOCUG00000002688,ENSOCUG00000007432
GO:0007010	cytoskeleton organization	biological_process	0.4398	1	1	10	842	17125	ENSOCUG00000012693
GO:0030030	cell projection organization	biological_process	0.44099	1	1	10	806	17125	ENSOCUG00000005293
GO:0034654	nucleobase-containing compound biosynthetic process	biological_process	0.44333	1	2	10	2421	17125	ENSOCUG00000007432,ENSOCUG00000015389
GO:0000902	cell morphogenesis	biological_process	0.44584	1	1	10	818	17125	ENSOCUG00000005293
GO:0042325	regulation of phosphorylation	biological_process	0.44747	1	1	10	905	17125	ENSOCUG00000008317
GO:0018130	heterocycle biosynthetic process	biological_process	0.45278	1	2	10	2468	17125	ENSOCUG00000007432,ENSOCUG00000015389
GO:0098805	whole membrane	cellular_component	0.45357	1	1	10	888	17125	ENSOCUG00000017956
GO:0019438	aromatic compound biosynthetic process	biological_process	0.45364	1	2	10	2467	17125	ENSOCUG00000015389,ENSOCUG00000007432
GO:0006915	apoptotic process	biological_process	0.46254	1	1	10	984	17125	ENSOCUG00000002688
GO:0003676	nucleic acid binding	molecular_function	0.46287	1	2	10	2684	17125	ENSOCUG00000015389,ENSOCUG00000012770
GO:0048585	negative regulation of response to stimulus	biological_process	0.46688	1	1	10	959	17125	ENSOCUG00000008317
GO:1901362	organic cyclic compound biosynthetic process	biological_process	0.46695	1	2	10	2535	17125	ENSOCUG00000007432,ENSOCUG00000015389
GO:0007165	signal transduction	biological_process	0.46877	1	3	10	4318	17125	ENSOCUG00000008317,ENSOCUG00000015389,ENSOCUG00000002688
GO:0010629	negative regulation of gene expression	biological_process	0.46991	1	1	10	985	17125	ENSOCUG00000007432
GO:0012501	programmed cell death	biological_process	0.47133	1	1	10	1006	17125	ENSOCUG00000002688
GO:0044237	cellular metabolic process	biological_process	0.47287	1	5	10	7349	17125	ENSOCUG00000005709,ENSOCUG00000015389,ENSOCUG00000008317,ENSOCUG00000007432,ENSOCUG00000009764
GO:0044093	positive regulation of molecular function	biological_process	0.47743	1	1	10	966	17125	ENSOCUG00000008317
GO:0010468	regulation of gene expression	biological_process	0.48497	1	2	10	2570	17125	ENSOCUG00000007432,ENSOCUG00000015389
GO:0044430	cytoskeletal part	cellular_component	0.4865	1	1	10	981	17125	ENSOCUG00000005293
GO:0042995	cell projection	cellular_component	0.49078	1	1	10	932	17125	ENSOCUG00000005293
GO:0050896	response to stimulus	biological_process	0.49459	1	4	10	5991	17125	ENSOCUG00000007432,ENSOCUG00000002688,ENSOCUG00000015389,ENSOCUG00000008317
GO:0065003	macromolecular complex assembly	biological_process	0.49525	1	1	10	1062	17125	ENSOCUG00000007432
GO:0044238	primary metabolic process	biological_process	0.49694	1	5	10	7501	17125	ENSOCUG00000005709,ENSOCUG00000015389,ENSOCUG00000008317,ENSOCUG00000007432,ENSOCUG00000009764
GO:0008219	cell death	biological_process	0.49813	1	1	10	1082	17125	ENSOCUG00000002688
GO:0016265	death	biological_process	0.49813	1	1	10	1082	17125	ENSOCUG00000002688
GO:0019220	regulation of phosphate metabolic process	biological_process	0.50016	1	1	10	1047	17125	ENSOCUG00000008317
GO:0051174	regulation of phosphorus metabolic process	biological_process	0.50062	1	1	10	1049	17125	ENSOCUG00000008317
GO:0044281	small molecule metabolic process	biological_process	0.50349	1	1	10	1122	17125	ENSOCUG00000007432
GO:0007186	G-protein coupled receptor signaling pathway	biological_process	0.50374	1	1	10	1516	17125	ENSOCUG00000008317
GO:0019222	regulation of metabolic process	biological_process	0.50776	1	3	10	4194	17125	ENSOCUG00000015389,ENSOCUG00000008317,ENSOCUG00000007432
GO:0008283	cell proliferation	biological_process	0.50865	1	1	10	1087	17125	ENSOCUG00000008317
GO:0050794	regulation of cellular process	biological_process	0.52021	1	5	10	7738	17125	ENSOCUG00000005293,ENSOCUG00000008317,ENSOCUG00000015389,ENSOCUG00000002688,ENSOCUG00000007432
GO:0071822	protein complex subunit organization	biological_process	0.52141	1	1	10	1117	17125	ENSOCUG00000007432
GO:0044248	cellular catabolic process	biological_process	0.52232	1	1	10	1119	17125	ENSOCUG00000007432
GO:0044700	single organism signaling	biological_process	0.52679	1	3	10	4612	17125	ENSOCUG00000002688,ENSOCUG00000008317,ENSOCUG00000015389
GO:0023052	signaling	biological_process	0.52879	1	3	10	4622	17125	ENSOCUG00000008317,ENSOCUG00000015389,ENSOCUG00000002688
GO:0005634	nucleus	cellular_component	0.5296	1	3	10	4359	17125	ENSOCUG00000007432,ENSOCUG00000012770,ENSOCUG00000015389
GO:0031399	regulation of protein modification process	biological_process	0.54187	1	1	10	1165	17125	ENSOCUG00000008317
GO:2000026	regulation of multicellular organismal development	biological_process	0.54225	1	1	10	1160	17125	ENSOCUG00000007432
GO:0031090	organelle membrane	cellular_component	0.54278	1	1	10	1225	17125	ENSOCUG00000002688
GO:0043228	non-membrane-bounded organelle	cellular_component	0.54536	1	2	10	2901	17125	ENSOCUG00000005293,ENSOCUG00000012693
GO:0043232	intracellular non-membrane-bounded organelle	cellular_component	0.54536	1	2	10	2901	17125	ENSOCUG00000005293,ENSOCUG00000012693
GO:0007154	cell communication	biological_process	0.54684	1	3	10	4717	17125	ENSOCUG00000015389,ENSOCUG00000008317,ENSOCUG00000002688
GO:0033554	cellular response to stress	biological_process	0.54798	1	1	10	1177	17125	ENSOCUG00000002688
GO:0043234	protein complex	cellular_component	0.5565	1	2	10	2861	17125	ENSOCUG00000005293,ENSOCUG00000009764
GO:0044459	plasma membrane part	cellular_component	0.55951	1	1	10	1180	17125	ENSOCUG00000017956
GO:0048523	negative regulation of cellular process	biological_process	0.56072	1	2	10	2863	17125	ENSOCUG00000008317,ENSOCUG00000007432
GO:0019899	enzyme binding	molecular_function	0.56215	1	1	10	1191	17125	ENSOCUG00000012693
GO:0006928	movement of cell or subcellular component	biological_process	0.5623	1	1	10	1187	17125	ENSOCUG00000005293
GO:0003677	DNA binding	molecular_function	0.56734	1	1	10	1372	17125	ENSOCUG00000015389
GO:0009605	response to external stimulus	biological_process	0.56817	1	1	10	1307	17125	ENSOCUG00000007432
GO:0048584	positive regulation of response to stimulus	biological_process	0.57082	1	1	10	1276	17125	ENSOCUG00000008317
GO:0044271	cellular nitrogen compound biosynthetic process	biological_process	0.57181	1	2	10	3180	17125	ENSOCUG00000015389,ENSOCUG00000007432
GO:0050789	regulation of biological process	biological_process	0.5749	1	5	10	8102	17125	ENSOCUG00000005293,ENSOCUG00000008317,ENSOCUG00000015389,ENSOCUG00000002688,ENSOCUG00000007432
GO:1901564	organonitrogen compound metabolic process	biological_process	0.57497	1	1	10	1516	17125	ENSOCUG00000007432
GO:0002376	immune system process	biological_process	0.5754	1	1	10	1362	17125	ENSOCUG00000008317
GO:0016021	integral component of membrane	cellular_component	0.57886	1	3	10	5059	17125	ENSOCUG00000002688,ENSOCUG00000017956,ENSOCUG00000015389
GO:0050790	regulation of catalytic activity	biological_process	0.58011	1	1	10	1315	17125	ENSOCUG00000007432
GO:0006468	protein phosphorylation	biological_process	0.58076	1	1	10	1276	17125	ENSOCUG00000008317
GO:0003008	system process	biological_process	0.58241	1	1	10	1624	17125	ENSOCUG00000002688
GO:0031224	intrinsic component of membrane	cellular_component	0.58478	1	3	10	5096	17125	ENSOCUG00000017956,ENSOCUG00000015389,ENSOCUG00000002688
GO:0005515	protein binding	molecular_function	0.59517	1	4	10	6108	17125	ENSOCUG00000002688,ENSOCUG00000012693,ENSOCUG00000007432,ENSOCUG00000008317
GO:0048468	cell development	biological_process	0.60312	1	1	10	1320	17125	ENSOCUG00000012693
GO:0048519	negative regulation of biological process	biological_process	0.6037	1	2	10	3079	17125	ENSOCUG00000008317,ENSOCUG00000007432
GO:0043170	macromolecule metabolic process	biological_process	0.61648	1	4	10	6639	17125	ENSOCUG00000012770,ENSOCUG00000015389,ENSOCUG00000008317,ENSOCUG00000007432
GO:0044446	intracellular organelle part	cellular_component	0.63349	1	3	10	4908	17125	ENSOCUG00000005293,ENSOCUG00000012770,ENSOCUG00000002688
GO:0007166	cell surface receptor signaling pathway	biological_process	0.63506	1	1	10	1474	17125	ENSOCUG00000008317
GO:0051716	cellular response to stimulus	biological_process	0.63956	1	3	10	5264	17125	ENSOCUG00000008317,ENSOCUG00000015389,ENSOCUG00000002688
GO:0031324	negative regulation of cellular metabolic process	biological_process	0.64022	1	1	10	1560	17125	ENSOCUG00000007432
GO:0043231	intracellular membrane-bounded organelle	cellular_component	0.64625	1	4	10	6680	17125	ENSOCUG00000012770,ENSOCUG00000015389,ENSOCUG00000002688,ENSOCUG00000007432
GO:0010605	negative regulation of macromolecule metabolic process	biological_process	0.64729	1	1	10	1576	17125	ENSOCUG00000007432
GO:0051128	regulation of cellular component organization	biological_process	0.64971	1	1	10	1520	17125	ENSOCUG00000005293
GO:0043227	membrane-bounded organelle	cellular_component	0.65276	1	4	10	6724	17125	ENSOCUG00000012770,ENSOCUG00000015389,ENSOCUG00000007432,ENSOCUG00000002688
GO:0032268	regulation of cellular protein metabolic process	biological_process	0.65482	1	1	10	1589	17125	ENSOCUG00000008317
GO:0032879	regulation of localization	biological_process	0.6582	1	1	10	1578	17125	ENSOCUG00000007432
GO:0006139	nucleobase-containing compound metabolic process	biological_process	0.66344	1	2	10	3530	17125	ENSOCUG00000015389,ENSOCUG00000007432
GO:0043933	macromolecular complex subunit organization	biological_process	0.67106	1	1	10	1648	17125	ENSOCUG00000007432
GO:0046483	heterocycle metabolic process	biological_process	0.67796	1	2	10	3621	17125	ENSOCUG00000007432,ENSOCUG00000015389
GO:0009892	negative regulation of metabolic process	biological_process	0.67935	1	1	10	1722	17125	ENSOCUG00000007432
GO:0006725	cellular aromatic compound metabolic process	biological_process	0.68144	1	2	10	3637	17125	ENSOCUG00000015389,ENSOCUG00000007432
GO:0051246	regulation of protein metabolic process	biological_process	0.68368	1	1	10	1715	17125	ENSOCUG00000008317
GO:0044425	membrane part	cellular_component	0.69195	1	3	10	5728	17125	ENSOCUG00000002688,ENSOCUG00000017956,ENSOCUG00000015389
GO:0009966	regulation of signal transduction	biological_process	0.69254	1	1	10	1716	17125	ENSOCUG00000008317
GO:0044249	cellular biosynthetic process	biological_process	0.69774	1	2	10	3873	17125	ENSOCUG00000015389,ENSOCUG00000007432
GO:1901360	organic cyclic compound metabolic process	biological_process	0.69884	1	2	10	3758	17125	ENSOCUG00000007432,ENSOCUG00000015389
GO:0016740	transferase activity	molecular_function	0.71052	1	1	10	1820	17125	ENSOCUG00000005709
GO:0032991	macromolecular complex	cellular_component	0.71551	1	2	10	3903	17125	ENSOCUG00000005293,ENSOCUG00000009764
GO:0006355	regulation of transcription, DNA-templated	biological_process	0.73457	1	1	10	2044	17125	ENSOCUG00000015389
GO:0005654	nucleoplasm	cellular_component	0.74089	1	1	10	1940	17125	ENSOCUG00000012770
GO:1903506	regulation of nucleic acid-templated transcription	biological_process	0.7431	1	1	10	2089	17125	ENSOCUG00000015389
GO:0006950	response to stress	biological_process	0.7432	1	1	10	2052	17125	ENSOCUG00000002688
GO:2001141	regulation of RNA biosynthetic process	biological_process	0.74375	1	1	10	2093	17125	ENSOCUG00000015389
GO:0023051	regulation of signaling	biological_process	0.74404	1	1	10	1956	17125	ENSOCUG00000008317
GO:0010646	regulation of cell communication	biological_process	0.74931	1	1	10	1980	17125	ENSOCUG00000008317
GO:0006351	transcription, DNA-templated	biological_process	0.7501	1	1	10	2139	17125	ENSOCUG00000015389
GO:0012505	endomembrane system	cellular_component	0.75029	1	1	10	2002	17125	ENSOCUG00000002688
GO:0097659	nucleic acid-templated transcription	biological_process	0.7574	1	1	10	2180	17125	ENSOCUG00000015389
GO:0032774	RNA biosynthetic process	biological_process	0.75975	1	1	10	2192	17125	ENSOCUG00000015389
GO:0034641	cellular nitrogen compound metabolic process	biological_process	0.76238	1	2	10	4339	17125	ENSOCUG00000015389,ENSOCUG00000007432
GO:0051252	regulation of RNA metabolic process	biological_process	0.76293	1	1	10	2199	17125	ENSOCUG00000015389
GO:2000112	regulation of cellular macromolecule biosynthetic process	biological_process	0.77874	1	1	10	2293	17125	ENSOCUG00000015389
GO:0006807	nitrogen compound metabolic process	biological_process	0.78621	1	2	10	4529	17125	ENSOCUG00000015389,ENSOCUG00000007432
GO:0010556	regulation of macromolecule biosynthetic process	biological_process	0.79231	1	1	10	2383	17125	ENSOCUG00000015389
GO:0019219	regulation of nucleobase-containing compound metabolic process	biological_process	0.7947	1	1	10	2390	17125	ENSOCUG00000015389
GO:0048583	regulation of response to stimulus	biological_process	0.79745	1	1	10	2275	17125	ENSOCUG00000008317
GO:0031326	regulation of cellular biosynthetic process	biological_process	0.80315	1	1	10	2462	17125	ENSOCUG00000015389
GO:0009889	regulation of biosynthetic process	biological_process	0.80785	1	1	10	2499	17125	ENSOCUG00000015389
GO:0051171	regulation of nitrogen compound metabolic process	biological_process	0.81866	1	1	10	2552	17125	ENSOCUG00000015389
GO:0031981	nuclear lumen	cellular_component	0.82485	1	1	10	2490	17125	ENSOCUG00000012770
GO:0016020	membrane	cellular_component	0.83059	1	3	10	6785	17125	ENSOCUG00000002688,ENSOCUG00000015389,ENSOCUG00000017956
GO:0016070	RNA metabolic process	biological_process	0.84205	1	1	10	2789	17125	ENSOCUG00000015389
GO:0070013	intracellular organelle lumen	cellular_component	0.84283	1	1	10	2657	17125	ENSOCUG00000012770
GO:0043233	organelle lumen	cellular_component	0.84316	1	1	10	2659	17125	ENSOCUG00000012770
GO:0031974	membrane-enclosed lumen	cellular_component	0.84687	1	1	10	2696	17125	ENSOCUG00000012770
GO:0006464	cellular protein modification process	biological_process	0.85266	1	1	10	2682	17125	ENSOCUG00000008317
GO:0036211	protein modification process	biological_process	0.85266	1	1	10	2682	17125	ENSOCUG00000008317
GO:0044428	nuclear part	cellular_component	0.85765	1	1	10	2766	17125	ENSOCUG00000012770
GO:0043412	macromolecule modification	biological_process	0.86541	1	1	10	2808	17125	ENSOCUG00000008317
GO:0005886	plasma membrane	cellular_component	0.87595	1	1	10	3238	17125	ENSOCUG00000017956
GO:0034645	cellular macromolecule biosynthetic process	biological_process	0.87734	1	1	10	3259	17125	ENSOCUG00000015389
GO:0090304	nucleic acid metabolic process	biological_process	0.88285	1	1	10	3180	17125	ENSOCUG00000015389
GO:0071944	cell periphery	cellular_component	0.88461	1	1	10	3328	17125	ENSOCUG00000017956
GO:0009059	macromolecule biosynthetic process	biological_process	0.8858	1	1	10	3355	17125	ENSOCUG00000015389
GO:0044267	cellular protein metabolic process	biological_process	0.92342	1	1	10	3726	17125	ENSOCUG00000008317
GO:0044260	cellular macromolecule metabolic process	biological_process	0.92695	1	2	10	6037	17125	ENSOCUG00000015389,ENSOCUG00000008317
GO:0019538	protein metabolic process	biological_process	0.95037	1	1	10	4274	17125	ENSOCUG00000008317
