# Supplementary material for: Morphological changes and functional circRNAs screening of rabbit skeletal muscle development
Source: BMC Genomics. 2021 Jun 24;22:469. doi: 10.1186/s12864-021-07706-y (PMC8223307; doi:10.1186/s12864-021-07706-y)
Supplement: Supplementary file 10 — Additional file 10: miRNAs with DE-circRNA binding sites. [file 12864_2021_7706_MOESM10_ESM.xlsx]

## Sheet: Sheet1
circRNA ID	miRNA
novel_circ_0025633	ocu-miR-1343-5p
novel_circ_0009215	ocu-miR-141-5p
novel_circ_0009215	ocu-miR-143-5p
novel_circ_0009215	ocu-miR-382-5p
novel_circ_0009215	ocu-miR-496-5p
novel_circ_0012045	ocu-miR-138-5p
novel_circ_0012045	ocu-miR-491-3p
novel_circ_0012045	ocu-miR-541-3p
novel_circ_0012045	ocu-miR-574-5p
novel_circ_0025611	ocu-miR-1343-5p
novel_circ_0025611	ocu-miR-139-3p
novel_circ_0025611	ocu-miR-185-5p
novel_circ_0025611	ocu-miR-363-5p
novel_circ_0006425	ocu-miR-130b-5p
novel_circ_0006425	ocu-miR-141-5p
novel_circ_0006425	ocu-miR-223-5p
novel_circ_0006425	ocu-miR-2387-3p
novel_circ_0016999	ocu-miR-758-3p
novel_circ_0016999	ocu-miR-448-3p
novel_circ_0016999	ocu-miR-539-5p
novel_circ_0016999	ocu-miR-670-3p
novel_circ_0001697	ocu-miR-146a-3p
novel_circ_0001697	ocu-miR-214-5p
novel_circ_0001697	ocu-miR-3059-5p
novel_circ_0001697	ocu-miR-448-5p
novel_circ_0001697	ocu-miR-660-3p
novel_circ_0006742	ocu-miR-346-5p
novel_circ_0006742	ocu-miR-367-5p
novel_circ_0006742	ocu-miR-433-3p
novel_circ_0006742	ocu-miR-485-5p
novel_circ_0006742	ocu-miR-744-3p
novel_circ_0010554	ocu-miR-199a-5p
novel_circ_0010554	ocu-miR-302d-5p
novel_circ_0010554	ocu-miR-376c-5p
novel_circ_0010554	ocu-miR-452-3p
novel_circ_0010554	ocu-miR-488-3p
novel_circ_0010653	ocu-miR-135b-3p
novel_circ_0010653	ocu-miR-216a-5p
novel_circ_0010653	ocu-miR-370-3p
novel_circ_0010653	ocu-miR-374a-3p
novel_circ_0010653	ocu-miR-9-3p
novel_circ_0014186	ocu-miR-124-5p
novel_circ_0014186	ocu-miR-2387-3p
novel_circ_0014186	ocu-miR-3059-5p
novel_circ_0014186	ocu-miR-371-3p
novel_circ_0014186	ocu-miR-508-3p
novel_circ_0023908	ocu-miR-103a-2-5p
novel_circ_0023908	ocu-miR-103a-5p
novel_circ_0023908	ocu-miR-107-5p
novel_circ_0023908	ocu-miR-1264-5p
novel_circ_0023908	ocu-miR-1343-3p
novel_circ_0013522	ocu-miR-508-3p
novel_circ_0013522	ocu-miR-6529-3p
novel_circ_0013522	ocu-miR-670-3p
novel_circ_0013522	ocu-miR-9-5p
novel_circ_0013522	ocu-miR-7a-3p
novel_circ_0003345	ocu-miR-145-5p
novel_circ_0003345	ocu-miR-19a-3p
novel_circ_0003345	ocu-miR-19b-3p
novel_circ_0003345	ocu-miR-3059-5p
novel_circ_0003345	ocu-miR-376a-5p
novel_circ_0003345	ocu-miR-513-3p
novel_circ_0025605	ocu-miR-106b-3p
novel_circ_0025605	ocu-miR-12091-5p
novel_circ_0025605	ocu-miR-122-3p
novel_circ_0025605	ocu-miR-128a-5p
novel_circ_0025605	ocu-miR-128b-5p
novel_circ_0025605	ocu-miR-139-3p
novel_circ_0025685	ocu-miR-1249-3p
novel_circ_0025685	ocu-miR-1343-5p
novel_circ_0025685	ocu-miR-363-5p
novel_circ_0025685	ocu-miR-551b-3p
novel_circ_0025685	ocu-miR-654-5p
novel_circ_0025685	ocu-miR-105b-5p
novel_circ_0001724	ocu-miR-1264-3p
novel_circ_0001724	ocu-miR-3085-5p
novel_circ_0001724	ocu-miR-342-5p
novel_circ_0001724	ocu-miR-433-5p
novel_circ_0001724	ocu-miR-488-5p
novel_circ_0001724	ocu-miR-758-3p
novel_circ_0006001	ocu-miR-1298-3p
novel_circ_0006001	ocu-miR-136-5p
novel_circ_0006001	ocu-miR-155-3p
novel_circ_0006001	ocu-miR-204-3p
novel_circ_0006001	ocu-miR-29b-2-5p
novel_circ_0006001	ocu-miR-450b-3p
novel_circ_0015576	ocu-miR-12095-5p
novel_circ_0015576	ocu-miR-139-3p
novel_circ_0015576	ocu-miR-15a-3p
novel_circ_0015576	ocu-miR-221-3p
novel_circ_0015576	ocu-miR-222-3p
novel_circ_0015576	ocu-miR-509c-3p
novel_circ_0025674	ocu-miR-105b-5p
novel_circ_0025674	ocu-miR-1343-5p
novel_circ_0025674	ocu-miR-185-3p
novel_circ_0025674	ocu-miR-363-5p
novel_circ_0025674	ocu-miR-654-5p
novel_circ_0025674	ocu-miR-744-5p
novel_circ_0001215	ocu-miR-127-5p
novel_circ_0001215	ocu-miR-141-5p
novel_circ_0001215	ocu-miR-184-5p
novel_circ_0001215	ocu-miR-3059-5p
novel_circ_0001215	ocu-miR-382-3p
novel_circ_0001215	ocu-miR-505-3p
novel_circ_0001215	ocu-miR-660-5p
novel_circ_0009100	ocu-miR-129-5p
novel_circ_0009100	ocu-miR-145-5p
novel_circ_0009100	ocu-miR-148b-5p
novel_circ_0009100	ocu-miR-17-3p
novel_circ_0009100	ocu-miR-22-5p
novel_circ_0009100	ocu-miR-376b-5p
novel_circ_0009100	ocu-miR-496-5p
novel_circ_0025603	ocu-miR-106b-3p
novel_circ_0025603	ocu-miR-12091-5p
novel_circ_0025603	ocu-miR-128a-5p
novel_circ_0025603	ocu-miR-128b-5p
novel_circ_0025603	ocu-miR-1343-5p
novel_circ_0025603	ocu-miR-139-3p
novel_circ_0025603	ocu-miR-363-5p
novel_circ_0025645	ocu-miR-105b-5p
novel_circ_0025645	ocu-miR-140-3p
novel_circ_0025645	ocu-miR-185-3p
novel_circ_0025645	ocu-miR-370-3p
novel_circ_0025645	ocu-miR-449b-3p
novel_circ_0025645	ocu-miR-654-5p
novel_circ_0025645	ocu-miR-744-5p
novel_circ_0025653	ocu-miR-744-5p
novel_circ_0025653	ocu-miR-1343-5p
novel_circ_0025653	ocu-miR-184-3p
novel_circ_0025653	ocu-miR-185-3p
novel_circ_0025653	ocu-miR-363-5p
novel_circ_0025653	ocu-miR-370-3p
novel_circ_0025653	ocu-miR-375-5p
novel_circ_0014396	ocu-miR-103a-2-5p
novel_circ_0014396	ocu-miR-103a-5p
novel_circ_0014396	ocu-miR-107-5p
novel_circ_0014396	ocu-miR-141-5p
novel_circ_0014396	ocu-miR-2355-3p
novel_circ_0014396	ocu-miR-378-3p
novel_circ_0014396	ocu-miR-497-3p
novel_circ_0014617	ocu-miR-155-5p
novel_circ_0014617	ocu-miR-219b-3p
novel_circ_0014617	ocu-miR-34b-3p
novel_circ_0014617	ocu-miR-34c-3p
novel_circ_0014617	ocu-miR-376b-5p
novel_circ_0014617	ocu-miR-507-3p
novel_circ_0014617	ocu-miR-96-5p
novel_circ_0018845	ocu-miR-17-3p
novel_circ_0018845	ocu-miR-2387-3p
novel_circ_0018845	ocu-miR-3085-3p
novel_circ_0018845	ocu-miR-350-3p
novel_circ_0018845	ocu-miR-378-3p
novel_circ_0018845	ocu-miR-432-3p
novel_circ_0018845	ocu-miR-873-3p
novel_circ_0025378	ocu-miR-7a-5p
novel_circ_0025378	ocu-miR-10b-3p
novel_circ_0025378	ocu-miR-1197-3p
novel_circ_0025378	ocu-miR-145-3p
novel_circ_0025378	ocu-miR-3613-5p
novel_circ_0025378	ocu-miR-509a-3p
novel_circ_0025378	ocu-miR-672-3p
novel_circ_0009106	ocu-miR-1264-3p
novel_circ_0009106	ocu-miR-148a-5p
novel_circ_0009106	ocu-miR-148b-5p
novel_circ_0009106	ocu-miR-22-5p
novel_circ_0009106	ocu-miR-383-3p
novel_circ_0009106	ocu-miR-455-3p
novel_circ_0009106	ocu-miR-7a-3p
novel_circ_0009103	ocu-miR-1264-3p
novel_circ_0009103	ocu-miR-129-5p
novel_circ_0009103	ocu-miR-148b-5p
novel_circ_0009103	ocu-miR-17-3p
novel_circ_0009103	ocu-miR-22-5p
novel_circ_0009103	ocu-miR-376b-5p
novel_circ_0009103	ocu-miR-496-5p
novel_circ_0009103	ocu-miR-660-5p
novel_circ_0021328	ocu-miR-133a-5p
novel_circ_0021328	ocu-miR-185-3p
novel_circ_0021328	ocu-miR-2387-5p
novel_circ_0021328	ocu-miR-370-5p
novel_circ_0021328	ocu-miR-376c-5p
novel_circ_0021328	ocu-miR-423-5p
novel_circ_0021328	ocu-miR-485-5p
novel_circ_0021328	ocu-miR-9851-5p
novel_circ_0016196	ocu-miR-105a-5p
novel_circ_0016196	ocu-miR-1249-5p
novel_circ_0016196	ocu-miR-133a-5p
novel_circ_0016196	ocu-miR-138-5p
novel_circ_0016196	ocu-miR-3059-5p
novel_circ_0016196	ocu-miR-324-3p
novel_circ_0016196	ocu-miR-331-5p
novel_circ_0016196	ocu-miR-409-3p
novel_circ_0022749	ocu-miR-512b-3p
novel_circ_0022749	ocu-miR-532-3p
novel_circ_0022749	ocu-miR-301a-5p
novel_circ_0022749	ocu-miR-301b-5p
novel_circ_0022749	ocu-miR-376c-5p
novel_circ_0022749	ocu-miR-377-3p
novel_circ_0022749	ocu-miR-432-3p
novel_circ_0022749	ocu-miR-512a-3p
novel_circ_0025517	ocu-miR-150-3p
novel_circ_0025517	ocu-miR-2355-5p
novel_circ_0025517	ocu-miR-3059-5p
novel_circ_0025517	ocu-miR-346-5p
novel_circ_0025517	ocu-miR-506-3p
novel_circ_0025517	ocu-miR-512a-5p
novel_circ_0025517	ocu-miR-512b-5p
novel_circ_0025517	ocu-miR-1277-3p
novel_circ_0025630	ocu-miR-105b-5p
novel_circ_0025630	ocu-miR-1343-5p
novel_circ_0025630	ocu-miR-185-3p
novel_circ_0025630	ocu-miR-363-5p
novel_circ_0025630	ocu-miR-370-3p
novel_circ_0025630	ocu-miR-551b-3p
novel_circ_0025630	ocu-miR-654-5p
novel_circ_0025630	ocu-miR-744-5p
novel_circ_0005608	ocu-miR-105a-3p
novel_circ_0005608	ocu-miR-1197-3p
novel_circ_0005608	ocu-miR-136-5p
novel_circ_0005608	ocu-miR-137-3p
novel_circ_0005608	ocu-miR-152-5p
novel_circ_0005608	ocu-miR-22-3p
novel_circ_0005608	ocu-miR-26b-3p
novel_circ_0005608	ocu-miR-30a-3p
novel_circ_0016463	ocu-miR-155-5p
novel_circ_0016463	ocu-miR-22-5p
novel_circ_0016463	ocu-miR-301a-5p
novel_circ_0016463	ocu-miR-301b-5p
novel_circ_0016463	ocu-miR-340-5p
novel_circ_0016463	ocu-miR-409-5p
novel_circ_0016463	ocu-miR-424-3p
novel_circ_0016463	ocu-miR-872-5p
novel_circ_0025673	ocu-miR-105b-5p
novel_circ_0025673	ocu-miR-1343-5p
novel_circ_0025673	ocu-miR-185-3p
novel_circ_0025673	ocu-miR-363-5p
novel_circ_0025673	ocu-miR-370-3p
novel_circ_0025673	ocu-miR-551b-3p
novel_circ_0025673	ocu-miR-654-5p
novel_circ_0025673	ocu-miR-744-5p
novel_circ_0025678	ocu-miR-105b-5p
novel_circ_0025678	ocu-miR-1343-5p
novel_circ_0025678	ocu-miR-185-3p
novel_circ_0025678	ocu-miR-363-5p
novel_circ_0025678	ocu-miR-370-3p
novel_circ_0025678	ocu-miR-551b-3p
novel_circ_0025678	ocu-miR-654-5p
novel_circ_0025678	ocu-miR-744-5p
novel_circ_0000555	ocu-miR-124-3p
novel_circ_0000555	ocu-miR-1264-3p
novel_circ_0000555	ocu-miR-21-3p
novel_circ_0000555	ocu-miR-22-3p
novel_circ_0000555	ocu-miR-377-5p
novel_circ_0000555	ocu-miR-672-5p
novel_circ_0000555	ocu-miR-676-5p
novel_circ_0000555	ocu-miR-9-3p
novel_circ_0014350	ocu-miR-1264-3p
novel_circ_0014350	ocu-miR-130b-5p
novel_circ_0014350	ocu-miR-194-5p
novel_circ_0014350	ocu-miR-26b-3p
novel_circ_0014350	ocu-miR-29a-5p
novel_circ_0014350	ocu-miR-499-5p
novel_circ_0014350	ocu-miR-654-3p
novel_circ_0014350	ocu-miR-676-5p
novel_circ_0003730	ocu-let-7g-3p
novel_circ_0003730	ocu-miR-12091-5p
novel_circ_0003730	ocu-miR-20a-3p
novel_circ_0003730	ocu-miR-21-3p
novel_circ_0003730	ocu-miR-26b-3p
novel_circ_0003730	ocu-miR-29a-5p
novel_circ_0003730	ocu-miR-33a-5p
novel_circ_0003730	ocu-miR-350-3p
novel_circ_0003730	ocu-miR-452-3p
novel_circ_0011644	ocu-miR-196a-3p
novel_circ_0011644	ocu-miR-205-5p
novel_circ_0011644	ocu-miR-29a-3p
novel_circ_0011644	ocu-miR-29b-3p
novel_circ_0011644	ocu-miR-29c-3p
novel_circ_0011644	ocu-miR-382-5p
novel_circ_0011644	ocu-miR-489-3p
novel_circ_0011644	ocu-miR-499-3p
novel_circ_0011644	ocu-miR-653-3p
novel_circ_0013295	ocu-miR-129-5p
novel_circ_0013295	ocu-miR-130a-5p
novel_circ_0013295	ocu-miR-134-3p
novel_circ_0013295	ocu-miR-135a-5p
novel_circ_0013295	ocu-miR-135b-5p
novel_circ_0013295	ocu-miR-509b-5p
novel_circ_0013295	ocu-miR-509c-5p
novel_circ_0013295	ocu-miR-539-5p
novel_circ_0013295	ocu-miR-541-3p
novel_circ_0014700	ocu-miR-141-3p
novel_circ_0014700	ocu-miR-148a-3p
novel_circ_0014700	ocu-miR-148b-3p
novel_circ_0014700	ocu-miR-152-3p
novel_circ_0014700	ocu-miR-193a-5p
novel_circ_0014700	ocu-miR-299-3p
novel_circ_0014700	ocu-miR-323a-3p
novel_circ_0014700	ocu-miR-411-5p
novel_circ_0014700	ocu-miR-676-5p
novel_circ_0018779	ocu-miR-10a-5p
novel_circ_0018779	ocu-miR-10b-5p
novel_circ_0018779	ocu-miR-12092-5p
novel_circ_0018779	ocu-miR-138-3p
novel_circ_0018779	ocu-miR-215-3p
novel_circ_0018779	ocu-miR-217-3p
novel_circ_0018779	ocu-miR-2387-5p
novel_circ_0018779	ocu-miR-450b-3p
novel_circ_0018779	ocu-miR-450b-5p
novel_circ_0020644	ocu-miR-130b-5p
novel_circ_0020644	ocu-miR-133b-5p
novel_circ_0020644	ocu-miR-20a-3p
novel_circ_0020644	ocu-miR-29a-3p
novel_circ_0020644	ocu-miR-29b-3p
novel_circ_0020644	ocu-miR-29c-3p
novel_circ_0020644	ocu-miR-329-5p
novel_circ_0020644	ocu-miR-676-5p
novel_circ_0020644	ocu-miR-889-5p
novel_circ_0025646	ocu-miR-105b-5p
novel_circ_0025646	ocu-miR-1343-5p
novel_circ_0025646	ocu-miR-140-3p
novel_circ_0025646	ocu-miR-185-3p
novel_circ_0025646	ocu-miR-363-5p
novel_circ_0025646	ocu-miR-370-3p
novel_circ_0025646	ocu-miR-449b-3p
novel_circ_0025646	ocu-miR-654-5p
novel_circ_0025646	ocu-miR-744-5p
novel_circ_0000288	ocu-miR-106a-3p
novel_circ_0000288	ocu-miR-1264-5p
novel_circ_0000288	ocu-miR-130b-5p
novel_circ_0000288	ocu-miR-145-5p
novel_circ_0000288	ocu-miR-182-3p
novel_circ_0000288	ocu-miR-452-5p
novel_circ_0000288	ocu-miR-486-5p
novel_circ_0000288	ocu-miR-512a-5p
novel_circ_0000288	ocu-miR-512b-5p
novel_circ_0001114	ocu-miR-127-5p
novel_circ_0001114	ocu-miR-181a-3p
novel_circ_0001114	ocu-miR-181c-3p
novel_circ_0001114	ocu-miR-208a-5p
novel_circ_0001114	ocu-miR-20b-3p
novel_circ_0001114	ocu-miR-30a-3p
novel_circ_0001114	ocu-miR-30d-3p
novel_circ_0001114	ocu-miR-30e-3p
novel_circ_0001114	ocu-miR-489-5p
novel_circ_0003482	ocu-miR-101-5p
novel_circ_0003482	ocu-miR-1264-3p
novel_circ_0003482	ocu-miR-197-3p
novel_circ_0003482	ocu-miR-206-5p
novel_circ_0003482	ocu-miR-3059-5p
novel_circ_0003482	ocu-miR-3085-3p
novel_circ_0003482	ocu-miR-323a-3p
novel_circ_0003482	ocu-miR-363-5p
novel_circ_0003482	ocu-miR-874-3p
novel_circ_0005160	ocu-miR-101-3p
novel_circ_0005160	ocu-miR-103a-5p
novel_circ_0005160	ocu-miR-22-5p
novel_circ_0005160	ocu-miR-26b-3p
novel_circ_0005160	ocu-miR-302a-5p
novel_circ_0005160	ocu-miR-382-3p
novel_circ_0005160	ocu-miR-421-3p
novel_circ_0005160	ocu-miR-433-3p
novel_circ_0005160	ocu-miR-7180-5p
novel_circ_0005518	ocu-miR-140-3p
novel_circ_0005518	ocu-miR-154-3p
novel_circ_0005518	ocu-miR-197-3p
novel_circ_0005518	ocu-miR-301a-5p
novel_circ_0005518	ocu-miR-301b-5p
novel_circ_0005518	ocu-miR-335-5p
novel_circ_0005518	ocu-miR-507-3p
novel_circ_0005518	ocu-miR-873-5p
novel_circ_0005518	ocu-miR-96-5p
novel_circ_0008320	ocu-miR-129-5p
novel_circ_0008320	ocu-miR-133b-5p
novel_circ_0008320	ocu-miR-154-5p
novel_circ_0008320	ocu-miR-23b-5p
novel_circ_0008320	ocu-miR-377-5p
novel_circ_0008320	ocu-miR-383-5p
novel_circ_0008320	ocu-miR-498
novel_circ_0008320	ocu-miR-551b-5p
novel_circ_0008320	ocu-miR-672-5p
novel_circ_0008837	ocu-miR-1251-5p
novel_circ_0008837	ocu-miR-146a-3p
novel_circ_0008837	ocu-miR-20b-3p
novel_circ_0008837	ocu-miR-370-5p
novel_circ_0008837	ocu-miR-410-5p
novel_circ_0008837	ocu-miR-499-3p
novel_circ_0008837	ocu-miR-653-3p
novel_circ_0008837	ocu-miR-653-5p
novel_circ_0008837	ocu-miR-873-5p
novel_circ_0021919	ocu-miR-1343-3p
novel_circ_0021919	ocu-miR-136-5p
novel_circ_0021919	ocu-miR-24-3p
novel_circ_0021919	ocu-miR-3085-3p
novel_circ_0021919	ocu-miR-30b-3p
novel_circ_0021919	ocu-miR-30c-2-3p
novel_circ_0021919	ocu-miR-30c-3p
novel_circ_0021919	ocu-miR-367-5p
novel_circ_0021919	ocu-miR-885-3p
novel_circ_0024377	ocu-miR-152-5p
novel_circ_0024377	ocu-miR-3059-5p
novel_circ_0024377	ocu-miR-3085-3p
novel_circ_0024377	ocu-miR-378-5p
novel_circ_0024377	ocu-miR-503-5p
novel_circ_0024377	ocu-miR-6529-3p
novel_circ_0024377	ocu-miR-660-3p
novel_circ_0024377	ocu-miR-760-3p
novel_circ_0024377	ocu-miR-873-5p
novel_circ_0025086	ocu-miR-12091-5p
novel_circ_0025086	ocu-miR-12093-3p
novel_circ_0025086	ocu-miR-12094-3p
novel_circ_0025086	ocu-miR-1343-3p
novel_circ_0025086	ocu-miR-30c-2-3p
novel_circ_0025086	ocu-miR-30c-3p
novel_circ_0025086	ocu-miR-509a-5p
novel_circ_0025086	ocu-miR-541-3p
novel_circ_0025086	ocu-miR-542-5p
novel_circ_0001202	ocu-miR-660-3p
novel_circ_0001202	ocu-miR-103a-2-5p
novel_circ_0001202	ocu-miR-103a-5p
novel_circ_0001202	ocu-miR-107-5p
novel_circ_0001202	ocu-miR-130a-5p
novel_circ_0001202	ocu-miR-216a-5p
novel_circ_0001202	ocu-miR-26b-3p
novel_circ_0001202	ocu-miR-378-3p
novel_circ_0001202	ocu-miR-384-3p
novel_circ_0014058	ocu-miR-30c-3p
novel_circ_0014058	ocu-miR-671-5p
novel_circ_0014058	ocu-miR-676-5p
novel_circ_0014058	ocu-miR-708-3p
novel_circ_0014058	ocu-miR-106a-3p
novel_circ_0014058	ocu-miR-148a-5p
novel_circ_0014058	ocu-miR-148b-5p
novel_circ_0014058	ocu-miR-152-5p
novel_circ_0014058	ocu-miR-30c-2-3p
novel_circ_0018949	ocu-miR-653-3p
novel_circ_0018949	ocu-miR-671-5p
novel_circ_0018949	ocu-miR-218-5p
novel_circ_0018949	ocu-miR-2355-3p
novel_circ_0018949	ocu-miR-29b-5p
novel_circ_0018949	ocu-miR-301a-5p
novel_circ_0018949	ocu-miR-301b-5p
novel_circ_0018949	ocu-miR-379-5p
novel_circ_0018949	ocu-miR-509a-5p
novel_circ_0003406	ocu-miR-127-5p
novel_circ_0003406	ocu-miR-194-5p
novel_circ_0003406	ocu-miR-211-3p
novel_circ_0003406	ocu-miR-214-3p
novel_circ_0003406	ocu-miR-383-5p
novel_circ_0003406	ocu-miR-449a-3p
novel_circ_0003406	ocu-miR-541-3p
novel_circ_0003406	ocu-miR-889-5p
novel_circ_0003406	ocu-miR-9851-5p
novel_circ_0003838	ocu-miR-196a-2-5p
novel_circ_0003838	ocu-miR-196a-5p
novel_circ_0003838	ocu-miR-196b-5p
novel_circ_0003838	ocu-miR-208a-5p
novel_circ_0003838	ocu-miR-208b-5p
novel_circ_0003838	ocu-miR-217-3p
novel_circ_0003838	ocu-miR-383-3p
novel_circ_0003838	ocu-miR-448-5p
novel_circ_0003838	ocu-miR-508-3p
novel_circ_0003838	ocu-miR-758-5p
novel_circ_0004670	ocu-miR-12095-3p
novel_circ_0004670	ocu-miR-1249-5p
novel_circ_0004670	ocu-miR-138-5p
novel_circ_0004670	ocu-miR-147-5p
novel_circ_0004670	ocu-miR-21-3p
novel_circ_0004670	ocu-miR-2387-3p
novel_circ_0004670	ocu-miR-361-3p
novel_circ_0004670	ocu-miR-421-3p
novel_circ_0004670	ocu-miR-432-5p
novel_circ_0004670	ocu-miR-96-3p
novel_circ_0007537	ocu-miR-10a-3p
novel_circ_0007537	ocu-miR-150-5p
novel_circ_0007537	ocu-miR-152-5p
novel_circ_0007537	ocu-miR-188-3p
novel_circ_0007537	ocu-miR-216b-3p
novel_circ_0007537	ocu-miR-26b-3p
novel_circ_0007537	ocu-miR-452-5p
novel_circ_0007537	ocu-miR-532-3p
novel_circ_0007537	ocu-miR-672-3p
novel_circ_0007537	ocu-miR-875-5p
novel_circ_0011425	ocu-miR-10a-5p
novel_circ_0011425	ocu-miR-10b-5p
novel_circ_0011425	ocu-miR-124-3p
novel_circ_0011425	ocu-miR-1343-3p
novel_circ_0011425	ocu-miR-29a-5p
novel_circ_0011425	ocu-miR-29b-2-5p
novel_circ_0011425	ocu-miR-326-3p
novel_circ_0011425	ocu-miR-485-5p
novel_circ_0011425	ocu-miR-760-3p
novel_circ_0011425	ocu-miR-9-5p
novel_circ_0023960	ocu-miR-103a-3p
novel_circ_0023960	ocu-miR-107-3p
novel_circ_0023960	ocu-miR-127-5p
novel_circ_0023960	ocu-miR-1298-3p
novel_circ_0023960	ocu-miR-137-5p
novel_circ_0023960	ocu-miR-1911-3p
novel_circ_0023960	ocu-miR-21-3p
novel_circ_0023960	ocu-miR-449b-3p
novel_circ_0023960	ocu-miR-708-3p
novel_circ_0023960	ocu-miR-760-5p
novel_circ_0024929	ocu-miR-103a-2-5p
novel_circ_0024929	ocu-miR-103a-5p
novel_circ_0024929	ocu-miR-107-5p
novel_circ_0024929	ocu-miR-12094-3p
novel_circ_0024929	ocu-miR-142-3p
novel_circ_0024929	ocu-miR-199a-5p
novel_circ_0024929	ocu-miR-335-3p
novel_circ_0024929	ocu-miR-452-5p
novel_circ_0024929	ocu-miR-660-5p
novel_circ_0024929	ocu-miR-744-3p
novel_circ_0000048	ocu-miR-1264-5p
novel_circ_0000048	ocu-miR-129-2-3p
novel_circ_0000048	ocu-miR-129-3p
novel_circ_0000048	ocu-miR-133a-3p
novel_circ_0000048	ocu-miR-133b-3p
novel_circ_0000048	ocu-miR-215-3p
novel_circ_0000048	ocu-miR-218-5p
novel_circ_0000048	ocu-miR-432-3p
novel_circ_0000048	ocu-miR-490-3p
novel_circ_0000048	ocu-miR-509b-3p
novel_circ_0000203	ocu-miR-103a-2-5p
novel_circ_0000203	ocu-miR-103a-5p
novel_circ_0000203	ocu-miR-107-5p
novel_circ_0000203	ocu-miR-134-5p
novel_circ_0000203	ocu-miR-148a-5p
novel_circ_0000203	ocu-miR-148b-5p
novel_circ_0000203	ocu-miR-208a-5p
novel_circ_0000203	ocu-miR-216b-5p
novel_circ_0000203	ocu-miR-329-5p
novel_circ_0000203	ocu-miR-9-5p
novel_circ_0000975	ocu-miR-12095-5p
novel_circ_0000975	ocu-miR-125b-2-3p
novel_circ_0000975	ocu-miR-133b-5p
novel_circ_0000975	ocu-miR-1343-3p
novel_circ_0000975	ocu-miR-185-5p
novel_circ_0000975	ocu-miR-382-5p
novel_circ_0000975	ocu-miR-432-5p
novel_circ_0000975	ocu-miR-455-5p
novel_circ_0000975	ocu-miR-653-3p
novel_circ_0000975	ocu-miR-873-3p
novel_circ_0003709	ocu-miR-500-3p
novel_circ_0003709	ocu-miR-1264-5p
novel_circ_0003709	ocu-miR-153-5p
novel_circ_0003709	ocu-miR-17-3p
novel_circ_0003709	ocu-miR-200c-5p
novel_circ_0003709	ocu-miR-22-5p
novel_circ_0003709	ocu-miR-2355-3p
novel_circ_0003709	ocu-miR-410-5p
novel_circ_0003709	ocu-miR-432-5p
novel_circ_0003709	ocu-miR-497-3p
novel_circ_0003913	ocu-miR-106a-3p
novel_circ_0003913	ocu-miR-124-3p
novel_circ_0003913	ocu-miR-17-3p
novel_circ_0003913	ocu-miR-19a-5p
novel_circ_0003913	ocu-miR-19b-2-5p
novel_circ_0003913	ocu-miR-19b-5p
novel_circ_0003913	ocu-miR-2355-3p
novel_circ_0003913	ocu-miR-335-3p
novel_circ_0003913	ocu-miR-449b-3p
novel_circ_0003913	ocu-miR-653-3p
novel_circ_0003931	ocu-miR-12095-3p
novel_circ_0003931	ocu-miR-138-3p
novel_circ_0003931	ocu-miR-21-3p
novel_circ_0003931	ocu-miR-374a-5p
novel_circ_0003931	ocu-miR-374b-5p
novel_circ_0003931	ocu-miR-421-3p
novel_circ_0003931	ocu-miR-491-3p
novel_circ_0003931	ocu-miR-505-3p
novel_circ_0003931	ocu-miR-508-5p
novel_circ_0003931	ocu-miR-599-3p
novel_circ_0005609	ocu-miR-105a-3p
novel_circ_0005609	ocu-miR-1197-3p
novel_circ_0005609	ocu-miR-136-5p
novel_circ_0005609	ocu-miR-137-3p
novel_circ_0005609	ocu-miR-152-5p
novel_circ_0005609	ocu-miR-22-3p
novel_circ_0005609	ocu-miR-26b-3p
novel_circ_0005609	ocu-miR-30a-3p
novel_circ_0005609	ocu-miR-499-3p
novel_circ_0005609	ocu-miR-9-5p
novel_circ_0008391	ocu-miR-151-3p
novel_circ_0008391	ocu-miR-18a-3p
novel_circ_0008391	ocu-miR-34a-5p
novel_circ_0008391	ocu-miR-34c-5p
novel_circ_0008391	ocu-miR-367-5p
novel_circ_0008391	ocu-miR-449a-5p
novel_circ_0008391	ocu-miR-449b-5p
novel_circ_0008391	ocu-miR-498
novel_circ_0008391	ocu-miR-507-5p
novel_circ_0008391	ocu-miR-98-3p
novel_circ_0008847	ocu-miR-129-2-3p
novel_circ_0008847	ocu-miR-129-3p
novel_circ_0008847	ocu-miR-1296-3p
novel_circ_0008847	ocu-miR-17-3p
novel_circ_0008847	ocu-miR-185-3p
novel_circ_0008847	ocu-miR-25-5p
novel_circ_0008847	ocu-miR-363-5p
novel_circ_0008847	ocu-miR-423-5p
novel_circ_0008847	ocu-miR-676-5p
novel_circ_0008847	ocu-miR-758-5p
novel_circ_0011546	ocu-miR-100-3p
novel_circ_0011546	ocu-miR-1251-3p
novel_circ_0011546	ocu-miR-141-3p
novel_circ_0011546	ocu-miR-153-5p
novel_circ_0011546	ocu-miR-191-3p
novel_circ_0011546	ocu-miR-216b-5p
novel_circ_0011546	ocu-miR-217-5p
novel_circ_0011546	ocu-miR-2387-5p
novel_circ_0011546	ocu-miR-335-3p
novel_circ_0011546	ocu-miR-374a-3p
novel_circ_0019591	ocu-miR-124-3p
novel_circ_0019591	ocu-miR-133a-5p
novel_circ_0019591	ocu-miR-135a-5p
novel_circ_0019591	ocu-miR-135b-5p
novel_circ_0019591	ocu-miR-15b-3p
novel_circ_0019591	ocu-miR-191-3p
novel_circ_0019591	ocu-miR-216b-5p
novel_circ_0019591	ocu-miR-383-5p
novel_circ_0019591	ocu-miR-433-5p
novel_circ_0019591	ocu-miR-501-5p
novel_circ_0000408	ocu-miR-103a-2-5p
novel_circ_0000408	ocu-miR-103a-5p
novel_circ_0000408	ocu-miR-107-5p
novel_circ_0000408	ocu-miR-129-5p
novel_circ_0000408	ocu-miR-183-5p
novel_circ_0000408	ocu-miR-20a-3p
novel_circ_0000408	ocu-miR-498
novel_circ_0000408	ocu-miR-508-3p
novel_circ_0000408	ocu-miR-509a-5p
novel_circ_0000408	ocu-miR-676-5p
novel_circ_0005501	ocu-miR-875-3p
novel_circ_0005501	ocu-miR-125b-2-3p
novel_circ_0005501	ocu-miR-1264-3p
novel_circ_0005501	ocu-miR-193b-5p
novel_circ_0005501	ocu-miR-216a-5p
novel_circ_0005501	ocu-miR-218-2-3p
novel_circ_0005501	ocu-miR-218-3p
novel_circ_0005501	ocu-miR-488-5p
novel_circ_0005501	ocu-miR-497-3p
novel_circ_0005501	ocu-miR-539-5p
novel_circ_0019806	ocu-miR-670-5p
novel_circ_0019806	ocu-miR-758-3p
novel_circ_0019806	ocu-miR-875-5p
novel_circ_0019806	ocu-miR-152-5p
novel_circ_0019806	ocu-miR-16a-3p
novel_circ_0019806	ocu-miR-212-5p
novel_circ_0019806	ocu-miR-214-3p
novel_circ_0019806	ocu-miR-328-3p
novel_circ_0019806	ocu-miR-33a-5p
novel_circ_0019806	ocu-miR-532-3p
novel_circ_0003343	ocu-miR-802-5p
novel_circ_0003343	ocu-miR-130b-5p
novel_circ_0003343	ocu-miR-153-5p
novel_circ_0003343	ocu-miR-204-3p
novel_circ_0003343	ocu-miR-216b-5p
novel_circ_0003343	ocu-miR-219b-3p
novel_circ_0003343	ocu-miR-22-5p
novel_circ_0003343	ocu-miR-29a-5p
novel_circ_0003343	ocu-miR-653-5p
novel_circ_0003343	ocu-miR-671-5p
novel_circ_0024184	ocu-let-7b-3p
novel_circ_0024184	ocu-let-7f-2-3p
novel_circ_0024184	ocu-miR-150-3p
novel_circ_0024184	ocu-miR-326-3p
novel_circ_0024184	ocu-miR-489-3p
novel_circ_0024184	ocu-miR-504-3p
novel_circ_0024184	ocu-miR-509c-3p
novel_circ_0024184	ocu-miR-599-5p
novel_circ_0024184	ocu-miR-628-5p
novel_circ_0024184	ocu-miR-670-3p
novel_circ_0001813	ocu-miR-12091-5p
novel_circ_0001813	ocu-miR-135a-2-3p
novel_circ_0001813	ocu-miR-136-5p
novel_circ_0001813	ocu-miR-140-3p
novel_circ_0001813	ocu-miR-3059-5p
novel_circ_0001813	ocu-miR-3085-5p
novel_circ_0001813	ocu-miR-377-5p
novel_circ_0001813	ocu-miR-452-5p
novel_circ_0001813	ocu-miR-508-5p
novel_circ_0001813	ocu-miR-670-3p
novel_circ_0001813	ocu-miR-672-5p
novel_circ_0002386	ocu-miR-106a-5p
novel_circ_0002386	ocu-miR-106b-5p
novel_circ_0002386	ocu-miR-1249-5p
novel_circ_0002386	ocu-miR-17-5p
novel_circ_0002386	ocu-miR-1911-3p
novel_circ_0002386	ocu-miR-197-3p
novel_circ_0002386	ocu-miR-20a-5p
novel_circ_0002386	ocu-miR-20b-5p
novel_circ_0002386	ocu-miR-361-3p
novel_circ_0002386	ocu-miR-93-5p
novel_circ_0002386	ocu-miR-9-5p
novel_circ_0012721	ocu-miR-1197-3p
novel_circ_0012721	ocu-miR-133a-5p
novel_circ_0012721	ocu-miR-145-5p
novel_circ_0012721	ocu-miR-184-5p
novel_circ_0012721	ocu-miR-187-5p
novel_circ_0012721	ocu-miR-26b-3p
novel_circ_0012721	ocu-miR-335-5p
novel_circ_0012721	ocu-miR-411-5p
novel_circ_0012721	ocu-miR-628-5p
novel_circ_0012721	ocu-miR-660-3p
novel_circ_0012721	ocu-miR-93-3p
novel_circ_0026325	ocu-miR-875-3p
novel_circ_0026325	ocu-miR-135a-5p
novel_circ_0026325	ocu-miR-135b-5p
novel_circ_0026325	ocu-miR-30b-3p
novel_circ_0026325	ocu-miR-376c-5p
novel_circ_0026325	ocu-miR-486-5p
novel_circ_0026325	ocu-miR-504-3p
novel_circ_0026325	ocu-miR-508-3p
novel_circ_0026325	ocu-miR-512a-5p
novel_circ_0026325	ocu-miR-512b-5p
novel_circ_0026325	ocu-miR-758-3p
novel_circ_0000051	ocu-miR-105b-5p
novel_circ_0000051	ocu-miR-18a-5p
novel_circ_0000051	ocu-miR-18b-5p
novel_circ_0000051	ocu-miR-205-5p
novel_circ_0000051	ocu-miR-214-5p
novel_circ_0000051	ocu-miR-2355-3p
novel_circ_0000051	ocu-miR-27b-3p
novel_circ_0000051	ocu-miR-301a-5p
novel_circ_0000051	ocu-miR-301b-5p
novel_circ_0000051	ocu-miR-3085-5p
novel_circ_0000051	ocu-miR-379-5p
novel_circ_0003543	ocu-miR-23b-5p
novel_circ_0003543	ocu-miR-26b-3p
novel_circ_0003543	ocu-miR-3059-5p
novel_circ_0003543	ocu-miR-3085-3p
novel_circ_0003543	ocu-miR-367-5p
novel_circ_0003543	ocu-miR-378-5p
novel_circ_0003543	ocu-miR-487b-5p
novel_circ_0003543	ocu-miR-498
novel_circ_0003543	ocu-miR-660-3p
novel_circ_0003543	ocu-miR-676-5p
novel_circ_0003543	ocu-miR-758-5p
novel_circ_0021601	ocu-miR-153-5p
novel_circ_0021601	ocu-miR-186-3p
novel_circ_0021601	ocu-miR-24-3p
novel_circ_0021601	ocu-miR-26a-5p
novel_circ_0021601	ocu-miR-26b-5p
novel_circ_0021601	ocu-miR-409-3p
novel_circ_0021601	ocu-miR-487b-5p
novel_circ_0021601	ocu-miR-504-5p
novel_circ_0021601	ocu-miR-513-5p
novel_circ_0021601	ocu-miR-590-3p
novel_circ_0021601	ocu-miR-9-5p
novel_circ_0024375	ocu-miR-106a-3p
novel_circ_0024375	ocu-miR-130b-5p
novel_circ_0024375	ocu-miR-145-5p
novel_circ_0024375	ocu-miR-1-5p
novel_circ_0024375	ocu-miR-204-3p
novel_circ_0024375	ocu-miR-214-3p
novel_circ_0024375	ocu-miR-34a-3p
novel_circ_0024375	ocu-miR-378-5p
novel_circ_0024375	ocu-miR-489-3p
novel_circ_0024375	ocu-miR-512a-5p
novel_circ_0024375	ocu-miR-512b-5p
novel_circ_0024821	ocu-miR-96-3p
novel_circ_0024821	ocu-miR-146a-3p
novel_circ_0024821	ocu-miR-148a-3p
novel_circ_0024821	ocu-miR-148b-3p
novel_circ_0024821	ocu-miR-152-3p
novel_circ_0024821	ocu-miR-218-5p
novel_circ_0024821	ocu-miR-224-3p
novel_circ_0024821	ocu-miR-299-3p
novel_circ_0024821	ocu-miR-370-5p
novel_circ_0024821	ocu-miR-10b-3p
novel_circ_0024821	ocu-miR-12092-5p
novel_circ_0026468	ocu-miR-129-5p
novel_circ_0026468	ocu-miR-138-5p
novel_circ_0026468	ocu-miR-191-3p
novel_circ_0026468	ocu-miR-20a-3p
novel_circ_0026468	ocu-miR-216b-5p
novel_circ_0026468	ocu-miR-324-5p
novel_circ_0026468	ocu-miR-326-3p
novel_circ_0026468	ocu-miR-337-3p
novel_circ_0026468	ocu-miR-33a-5p
novel_circ_0026468	ocu-miR-676-5p
novel_circ_0026468	ocu-miR-760-3p
novel_circ_0003078	ocu-miR-100-3p
novel_circ_0003078	ocu-miR-12093-3p
novel_circ_0003078	ocu-miR-141-5p
novel_circ_0003078	ocu-miR-214-3p
novel_circ_0003078	ocu-miR-29b-2-5p
novel_circ_0003078	ocu-miR-30a-3p
novel_circ_0003078	ocu-miR-30b-3p
novel_circ_0003078	ocu-miR-490-3p
novel_circ_0003078	ocu-miR-504-3p
novel_circ_0003078	ocu-miR-541-5p
novel_circ_0003078	ocu-miR-872-5p
novel_circ_0009439	ocu-miR-135a-2-3p
novel_circ_0009439	ocu-miR-1-3p
novel_circ_0009439	ocu-miR-153-5p
novel_circ_0009439	ocu-miR-184-5p
novel_circ_0009439	ocu-miR-185-3p
novel_circ_0009439	ocu-miR-197-3p
novel_circ_0009439	ocu-miR-206-3p
novel_circ_0009439	ocu-miR-323a-3p
novel_circ_0009439	ocu-miR-370-3p
novel_circ_0009439	ocu-miR-509a-5p
novel_circ_0009439	ocu-miR-672-3p
novel_circ_0024942	ocu-miR-660-3p
novel_circ_0024942	ocu-miR-107-5p
novel_circ_0024942	ocu-miR-1343-3p
novel_circ_0024942	ocu-miR-181a-2-3p
novel_circ_0024942	ocu-miR-324-3p
novel_circ_0024942	ocu-miR-450a-2-3p
novel_circ_0024942	ocu-miR-450a-3p
novel_circ_0024942	ocu-miR-486-3p
novel_circ_0024942	ocu-miR-532-3p
novel_circ_0024942	ocu-miR-103a-2-5p
novel_circ_0024942	ocu-miR-103a-5p
novel_circ_0007383	ocu-miR-1251-3p
novel_circ_0007383	ocu-miR-133a-3p
novel_circ_0007383	ocu-miR-133b-3p
novel_circ_0007383	ocu-miR-135b-3p
novel_circ_0007383	ocu-miR-224-3p
novel_circ_0007383	ocu-miR-325-3p
novel_circ_0007383	ocu-miR-365-3p
novel_circ_0007383	ocu-miR-450b-5p
novel_circ_0007383	ocu-miR-499-3p
novel_circ_0007383	ocu-miR-509a-5p
novel_circ_0007383	ocu-miR-653-5p
novel_circ_0017691	ocu-miR-138-5p
novel_circ_0017691	ocu-miR-22-5p
novel_circ_0017691	ocu-miR-23b-5p
novel_circ_0017691	ocu-miR-3059-5p
novel_circ_0017691	ocu-miR-30b-3p
novel_circ_0017691	ocu-miR-326-3p
novel_circ_0017691	ocu-miR-374b-3p
novel_circ_0017691	ocu-miR-421-3p
novel_circ_0017691	ocu-miR-505-5p
novel_circ_0017691	ocu-miR-676-5p
novel_circ_0017691	ocu-miR-7180-5p
novel_circ_0001256	ocu-miR-10b-3p
novel_circ_0001256	ocu-miR-144-5p
novel_circ_0001256	ocu-miR-183-5p
novel_circ_0001256	ocu-miR-20a-3p
novel_circ_0001256	ocu-miR-28-3p
novel_circ_0001256	ocu-miR-324-3p
novel_circ_0001256	ocu-miR-382-3p
novel_circ_0001256	ocu-miR-383-5p
novel_circ_0001256	ocu-miR-432-3p
novel_circ_0001256	ocu-miR-448-5p
novel_circ_0001256	ocu-miR-676-5p
novel_circ_0001256	ocu-miR-802-5p
novel_circ_0005749	ocu-miR-105a-2-3p
novel_circ_0005749	ocu-miR-148a-5p
novel_circ_0005749	ocu-miR-148b-5p
novel_circ_0005749	ocu-miR-2355-5p
novel_circ_0005749	ocu-miR-329-5p
novel_circ_0005749	ocu-miR-335-5p
novel_circ_0005749	ocu-miR-363-5p
novel_circ_0005749	ocu-miR-432-3p
novel_circ_0005749	ocu-miR-500-5p
novel_circ_0005749	ocu-miR-501-5p
novel_circ_0005749	ocu-miR-502b-5p
novel_circ_0005749	ocu-miR-671-5p
novel_circ_0014679	ocu-miR-153-5p
novel_circ_0014679	ocu-miR-15b-3p
novel_circ_0014679	ocu-miR-188-3p
novel_circ_0014679	ocu-miR-204-5p
novel_circ_0014679	ocu-miR-211-5p
novel_circ_0014679	ocu-miR-218-5p
novel_circ_0014679	ocu-miR-223-5p
novel_circ_0014679	ocu-miR-2387-3p
novel_circ_0014679	ocu-miR-28-5p
novel_circ_0014679	ocu-miR-433-3p
novel_circ_0014679	ocu-miR-708-5p
novel_circ_0014679	ocu-miR-96-3p
novel_circ_0000109	ocu-miR-125b-2-3p
novel_circ_0000109	ocu-miR-1307-3p
novel_circ_0000109	ocu-miR-140-3p
novel_circ_0000109	ocu-miR-188-3p
novel_circ_0000109	ocu-miR-1911-5p
novel_circ_0000109	ocu-miR-196b-3p
novel_circ_0000109	ocu-miR-30b-3p
novel_circ_0000109	ocu-miR-381-5p
novel_circ_0000109	ocu-miR-653-3p
novel_circ_0000109	ocu-miR-760-3p
novel_circ_0000109	ocu-miR-92a-5p
novel_circ_0000109	ocu-miR-99a-3p
novel_circ_0000404	ocu-miR-676-5p
novel_circ_0000404	ocu-miR-125b-2-3p
novel_circ_0000404	ocu-miR-130a-5p
novel_circ_0000404	ocu-miR-140-3p
novel_circ_0000404	ocu-miR-20a-3p
novel_circ_0000404	ocu-miR-2355-5p
novel_circ_0000404	ocu-miR-27b-5p
novel_circ_0000404	ocu-miR-33a-5p
novel_circ_0000404	ocu-miR-508-3p
novel_circ_0000404	ocu-miR-509a-5p
novel_circ_0000404	ocu-miR-532-3p
novel_circ_0000404	ocu-miR-541-5p
novel_circ_0007082	ocu-miR-106a-3p
novel_circ_0007082	ocu-miR-204-5p
novel_circ_0007082	ocu-miR-211-5p
novel_circ_0007082	ocu-miR-218-5p
novel_circ_0007082	ocu-miR-34b-3p
novel_circ_0007082	ocu-miR-34c-3p
novel_circ_0007082	ocu-miR-410-3p
novel_circ_0007082	ocu-miR-455-5p
novel_circ_0007082	ocu-miR-512a-3p
novel_circ_0007082	ocu-miR-512b-3p
novel_circ_0007082	ocu-miR-628-5p
novel_circ_0007082	ocu-miR-656-3p
novel_circ_0010285	ocu-miR-103a-2-5p
novel_circ_0010285	ocu-miR-103a-5p
novel_circ_0010285	ocu-miR-107-5p
novel_circ_0010285	ocu-miR-130b-5p
novel_circ_0010285	ocu-miR-1343-3p
novel_circ_0010285	ocu-miR-197-3p
novel_circ_0010285	ocu-miR-21-3p
novel_circ_0010285	ocu-miR-214-3p
novel_circ_0010285	ocu-miR-214-5p
novel_circ_0010285	ocu-miR-3059-5p
novel_circ_0010285	ocu-miR-326-3p
novel_circ_0010285	ocu-miR-378-3p
novel_circ_0014037	ocu-miR-423-3p
novel_circ_0014037	ocu-miR-509a-5p
novel_circ_0014037	ocu-miR-106a-3p
novel_circ_0014037	ocu-miR-140-3p
novel_circ_0014037	ocu-miR-206-5p
novel_circ_0014037	ocu-miR-2355-5p
novel_circ_0014037	ocu-miR-26b-3p
novel_circ_0014037	ocu-miR-3059-5p
novel_circ_0014037	ocu-miR-30a-3p
novel_circ_0014037	ocu-miR-30d-3p
novel_circ_0014037	ocu-miR-30e-3p
novel_circ_0014037	ocu-miR-34a-3p
novel_circ_0015002	ocu-miR-2355-5p
novel_circ_0015002	ocu-miR-361-3p
novel_circ_0015002	ocu-miR-377-3p
novel_circ_0015002	ocu-miR-512a-5p
novel_circ_0015002	ocu-miR-512b-5p
novel_circ_0015002	ocu-miR-532-3p
novel_circ_0015002	ocu-miR-105a-3p
novel_circ_0015002	ocu-miR-1249-5p
novel_circ_0015002	ocu-miR-1264-5p
novel_circ_0015002	ocu-miR-1296-3p
novel_circ_0015002	ocu-miR-1343-5p
novel_circ_0015002	ocu-miR-18a-3p
novel_circ_0015733	ocu-miR-505-5p
novel_circ_0015733	ocu-miR-541-3p
novel_circ_0015733	ocu-miR-133b-5p
novel_circ_0015733	ocu-miR-141-3p
novel_circ_0015733	ocu-miR-188-3p
novel_circ_0015733	ocu-miR-342-3p
novel_circ_0015733	ocu-miR-362-5p
novel_circ_0015733	ocu-miR-377-3p
novel_circ_0015733	ocu-miR-500-5p
novel_circ_0015733	ocu-miR-502a-5p
novel_circ_0015733	ocu-miR-502b-5p
novel_circ_0015733	ocu-miR-12094-5p
novel_circ_0021343	ocu-miR-6529-3p
novel_circ_0021343	ocu-miR-676-5p
novel_circ_0021343	ocu-miR-135b-5p
novel_circ_0021343	ocu-miR-26a-5p
novel_circ_0021343	ocu-miR-33a-3p
novel_circ_0021343	ocu-miR-350-5p
novel_circ_0021343	ocu-miR-374a-3p
novel_circ_0021343	ocu-miR-452-5p
novel_circ_0021343	ocu-miR-500-5p
novel_circ_0021343	ocu-miR-501-5p
novel_circ_0021343	ocu-miR-502b-5p
novel_circ_0021343	ocu-miR-509b-3p
novel_circ_0024717	ocu-miR-125b-5p
novel_circ_0024717	ocu-miR-133a-5p
novel_circ_0024717	ocu-miR-25-5p
novel_circ_0024717	ocu-miR-301a-5p
novel_circ_0024717	ocu-miR-301b-5p
novel_circ_0024717	ocu-miR-328-5p
novel_circ_0024717	ocu-miR-489-5p
novel_circ_0024717	ocu-miR-490-5p
novel_circ_0024717	ocu-miR-501-3p
novel_circ_0024717	ocu-miR-502a-3p
novel_circ_0024717	ocu-miR-502b-3p
novel_circ_0024717	ocu-miR-885-3p
novel_circ_0001817	ocu-miR-133a-3p
novel_circ_0001817	ocu-miR-133b-3p
novel_circ_0001817	ocu-miR-151-5p
novel_circ_0001817	ocu-miR-204-5p
novel_circ_0001817	ocu-miR-211-5p
novel_circ_0001817	ocu-miR-221-5p
novel_circ_0001817	ocu-miR-28-5p
novel_circ_0001817	ocu-miR-452-3p
novel_circ_0001817	ocu-miR-452-5p
novel_circ_0001817	ocu-miR-708-5p
novel_circ_0001817	ocu-miR-873-5p
novel_circ_0001817	ocu-miR-885-3p
novel_circ_0003080	ocu-miR-100-3p
novel_circ_0003080	ocu-miR-130a-5p
novel_circ_0003080	ocu-miR-141-5p
novel_circ_0003080	ocu-miR-29b-2-5p
novel_circ_0003080	ocu-miR-30a-3p
novel_circ_0003080	ocu-miR-30b-3p
novel_circ_0003080	ocu-miR-501-3p
novel_circ_0003080	ocu-miR-502a-3p
novel_circ_0003080	ocu-miR-502b-3p
novel_circ_0003080	ocu-miR-504-3p
novel_circ_0003080	ocu-miR-541-5p
novel_circ_0003080	ocu-miR-872-5p
novel_circ_0004527	ocu-miR-127-5p
novel_circ_0004527	ocu-miR-133a-3p
novel_circ_0004527	ocu-miR-133b-3p
novel_circ_0004527	ocu-miR-138-3p
novel_circ_0004527	ocu-miR-208a-5p
novel_circ_0004527	ocu-miR-208b-5p
novel_circ_0004527	ocu-miR-20b-3p
novel_circ_0004527	ocu-miR-212-3p
novel_circ_0004527	ocu-miR-215-3p
novel_circ_0004527	ocu-miR-23b-3p
novel_circ_0004527	ocu-miR-350-3p
novel_circ_0004527	ocu-miR-487b-3p
novel_circ_0009353	ocu-miR-96-3p
novel_circ_0009353	ocu-miR-135a-2-3p
novel_circ_0009353	ocu-miR-135b-3p
novel_circ_0009353	ocu-miR-200c-5p
novel_circ_0009353	ocu-miR-208a-5p
novel_circ_0009353	ocu-miR-3059-5p
novel_circ_0009353	ocu-miR-3085-3p
novel_circ_0009353	ocu-miR-329-5p
novel_circ_0009353	ocu-miR-340-5p
novel_circ_0009353	ocu-miR-485-5p
novel_circ_0009353	ocu-miR-508-5p
novel_circ_0009353	ocu-miR-802-5p
novel_circ_0010566	ocu-miR-432-3p
novel_circ_0010566	ocu-miR-12095-3p
novel_circ_0010566	ocu-miR-145-5p
novel_circ_0010566	ocu-miR-148a-5p
novel_circ_0010566	ocu-miR-148b-5p
novel_circ_0010566	ocu-miR-18a-5p
novel_circ_0010566	ocu-miR-18b-5p
novel_circ_0010566	ocu-miR-222-5p
novel_circ_0010566	ocu-miR-26b-3p
novel_circ_0010566	ocu-miR-27b-3p
novel_circ_0010566	ocu-miR-342-3p
novel_circ_0010566	ocu-miR-376c-5p
novel_circ_0013905	ocu-miR-19b-3p
novel_circ_0013905	ocu-miR-381-5p
novel_circ_0013905	ocu-miR-423-5p
novel_circ_0013905	ocu-miR-485-5p
novel_circ_0013905	ocu-miR-504-3p
novel_circ_0013905	ocu-miR-574-5p
novel_circ_0013905	ocu-miR-1264-5p
novel_circ_0013905	ocu-miR-129-5p
novel_circ_0013905	ocu-miR-136-3p
novel_circ_0013905	ocu-miR-153-3p
novel_circ_0013905	ocu-miR-196a-2-3p
novel_circ_0013905	ocu-miR-19a-3p
novel_circ_0017828	ocu-miR-103a-3p
novel_circ_0017828	ocu-miR-107-3p
novel_circ_0017828	ocu-miR-1251-3p
novel_circ_0017828	ocu-miR-125b-2-3p
novel_circ_0017828	ocu-miR-139-5p
novel_circ_0017828	ocu-miR-141-5p
novel_circ_0017828	ocu-miR-155-3p
novel_circ_0017828	ocu-miR-376a-5p
novel_circ_0017828	ocu-miR-495-3p
novel_circ_0017828	ocu-miR-508-3p
novel_circ_0017828	ocu-miR-582-5p
novel_circ_0017828	ocu-miR-676-3p
novel_circ_0019240	ocu-miR-655-5p
novel_circ_0019240	ocu-miR-7180-3p
novel_circ_0019240	ocu-miR-758-5p
novel_circ_0019240	ocu-miR-7a-3p
novel_circ_0019240	ocu-miR-96-3p
novel_circ_0019240	ocu-miR-101-3p
novel_circ_0019240	ocu-miR-122-5p
novel_circ_0019240	ocu-miR-141-3p
novel_circ_0019240	ocu-miR-199a-5p
novel_circ_0019240	ocu-miR-450b-5p
novel_circ_0019240	ocu-miR-455-5p
novel_circ_0019240	ocu-miR-488-3p
novel_circ_0005309	ocu-miR-135a-5p
novel_circ_0005309	ocu-miR-135b-5p
novel_circ_0005309	ocu-miR-138-2-3p
novel_circ_0005309	ocu-miR-18b-3p
novel_circ_0005309	ocu-miR-29b-2-5p
novel_circ_0005309	ocu-miR-30c-2-3p
novel_circ_0005309	ocu-miR-30c-3p
novel_circ_0005309	ocu-miR-361-5p
novel_circ_0005309	ocu-miR-370-5p
novel_circ_0005309	ocu-miR-487a-5p
novel_circ_0005309	ocu-miR-498
novel_circ_0005309	ocu-miR-676-5p
novel_circ_0006614	ocu-miR-7180-5p
novel_circ_0006614	ocu-miR-12095-3p
novel_circ_0006614	ocu-miR-1296-5p
novel_circ_0006614	ocu-miR-133b-5p
novel_circ_0006614	ocu-miR-135a-3p
novel_circ_0006614	ocu-miR-141-5p
novel_circ_0006614	ocu-miR-148b-5p
novel_circ_0006614	ocu-miR-152-5p
novel_circ_0006614	ocu-miR-188-3p
novel_circ_0006614	ocu-miR-302a-5p
novel_circ_0006614	ocu-miR-509b-3p
novel_circ_0006614	ocu-miR-539-5p
novel_circ_0010463	ocu-miR-6529-3p
novel_circ_0010463	ocu-miR-105a-2-3p
novel_circ_0010463	ocu-miR-135a-5p
novel_circ_0010463	ocu-miR-135b-5p
novel_circ_0010463	ocu-miR-208a-5p
novel_circ_0010463	ocu-miR-208b-5p
novel_circ_0010463	ocu-miR-3059-5p
novel_circ_0010463	ocu-miR-335-3p
novel_circ_0010463	ocu-miR-376a-3p
novel_circ_0010463	ocu-miR-376b-3p
novel_circ_0010463	ocu-miR-376c-3p
novel_circ_0010463	ocu-miR-498
novel_circ_0010844	ocu-miR-105a-5p
novel_circ_0010844	ocu-miR-138-3p
novel_circ_0010844	ocu-miR-138-5p
novel_circ_0010844	ocu-miR-148a-5p
novel_circ_0010844	ocu-miR-148b-5p
novel_circ_0010844	ocu-miR-153-5p
novel_circ_0010844	ocu-miR-20a-3p
novel_circ_0010844	ocu-miR-299-5p
novel_circ_0010844	ocu-miR-342-3p
novel_circ_0010844	ocu-miR-507-3p
novel_circ_0010844	ocu-miR-671-5p
novel_circ_0010844	ocu-miR-96-5p
novel_circ_0014459	ocu-miR-1197-3p
novel_circ_0014459	ocu-miR-12092-5p
novel_circ_0014459	ocu-miR-140-3p
novel_circ_0014459	ocu-miR-152-5p
novel_circ_0014459	ocu-miR-181b-2-3p
novel_circ_0014459	ocu-miR-181b-3p
novel_circ_0014459	ocu-miR-211-3p
novel_circ_0014459	ocu-miR-214-3p
novel_circ_0014459	ocu-miR-30b-3p
novel_circ_0014459	ocu-miR-335-3p
novel_circ_0014459	ocu-miR-541-3p
novel_circ_0014459	ocu-miR-671-5p
novel_circ_0023275	ocu-miR-1911-3p
novel_circ_0023275	ocu-miR-197-3p
novel_circ_0023275	ocu-miR-224-5p
novel_circ_0023275	ocu-miR-27b-3p
novel_circ_0023275	ocu-miR-29b-2-5p
novel_circ_0023275	ocu-miR-3085-3p
novel_circ_0023275	ocu-miR-485-3p
novel_circ_0023275	ocu-miR-542-3p
novel_circ_0023275	ocu-miR-545-5p
novel_circ_0023275	ocu-miR-582-5p
novel_circ_0023275	ocu-miR-628-3p
novel_circ_0023275	ocu-miR-875-5p
novel_circ_0014859	ocu-miR-141-3p
novel_circ_0014859	ocu-miR-146a-5p
novel_circ_0014859	ocu-miR-146b-5p
novel_circ_0014859	ocu-miR-188-5p
novel_circ_0014859	ocu-miR-193a-5p
novel_circ_0014859	ocu-miR-199a-5p
novel_circ_0014859	ocu-miR-211-5p
novel_circ_0014859	ocu-miR-3059-3p
novel_circ_0014859	ocu-miR-31-3p
novel_circ_0014859	ocu-miR-542-3p
novel_circ_0014859	ocu-miR-7180-5p
novel_circ_0014859	ocu-miR-802-5p
novel_circ_0018009	ocu-miR-670-3p
novel_circ_0018009	ocu-miR-197-3p
novel_circ_0018009	ocu-miR-205-3p
novel_circ_0018009	ocu-miR-223-5p
novel_circ_0018009	ocu-miR-2387-3p
novel_circ_0018009	ocu-miR-382-3p
novel_circ_0018009	ocu-miR-503-5p
novel_circ_0018009	ocu-miR-574-3p
novel_circ_0018009	ocu-miR-105b-5p
novel_circ_0018009	ocu-miR-134-5p
novel_circ_0018009	ocu-miR-145-3p
novel_circ_0018009	ocu-miR-150-5p
novel_circ_0022985	ocu-miR-145-3p
novel_circ_0022985	ocu-miR-154-5p
novel_circ_0022985	ocu-miR-219b-3p
novel_circ_0022985	ocu-miR-2387-3p
novel_circ_0022985	ocu-miR-34a-5p
novel_circ_0022985	ocu-miR-34c-5p
novel_circ_0022985	ocu-miR-378-5p
novel_circ_0022985	ocu-miR-448-5p
novel_circ_0022985	ocu-miR-449a-5p
novel_circ_0022985	ocu-miR-449b-5p
novel_circ_0022985	ocu-miR-509a-5p
novel_circ_0022985	ocu-miR-676-5p
novel_circ_0005716	ocu-miR-196a-2-5p
novel_circ_0005716	ocu-miR-196a-5p
novel_circ_0005716	ocu-miR-196b-5p
novel_circ_0005716	ocu-miR-21-3p
novel_circ_0005716	ocu-miR-215-3p
novel_circ_0005716	ocu-miR-331-3p
novel_circ_0005716	ocu-miR-34a-5p
novel_circ_0005716	ocu-miR-34b-5p
novel_circ_0005716	ocu-miR-34c-5p
novel_circ_0005716	ocu-miR-449a-5p
novel_circ_0005716	ocu-miR-449b-3p
novel_circ_0005716	ocu-miR-449b-5p
novel_circ_0012606	ocu-miR-497-5p
novel_circ_0012606	ocu-miR-101-2-5p
novel_circ_0012606	ocu-miR-1307-5p
novel_circ_0012606	ocu-miR-15a-5p
novel_circ_0012606	ocu-miR-15b-5p
novel_circ_0012606	ocu-miR-16a-5p
novel_circ_0012606	ocu-miR-16b-5p
novel_circ_0012606	ocu-miR-195-5p
novel_circ_0012606	ocu-miR-2355-5p
novel_circ_0012606	ocu-miR-340-3p
novel_circ_0012606	ocu-miR-382-5p
novel_circ_0012606	ocu-miR-424-5p
novel_circ_0002430	ocu-miR-105a-3p
novel_circ_0002430	ocu-miR-1197-5p
novel_circ_0002430	ocu-miR-1249-3p
novel_circ_0002430	ocu-miR-136-5p
novel_circ_0002430	ocu-miR-144-5p
novel_circ_0002430	ocu-miR-154-3p
novel_circ_0002430	ocu-miR-205-5p
novel_circ_0002430	ocu-miR-26b-3p
novel_circ_0002430	ocu-miR-487a-3p
novel_circ_0002430	ocu-miR-498
novel_circ_0002430	ocu-miR-653-3p
novel_circ_0002430	ocu-miR-676-5p
novel_circ_0002430	ocu-miR-760-3p
novel_circ_0006915	ocu-miR-129-5p
novel_circ_0006915	ocu-miR-153-5p
novel_circ_0006915	ocu-miR-15a-3p
novel_circ_0006915	ocu-miR-224-3p
novel_circ_0006915	ocu-miR-29a-5p
novel_circ_0006915	ocu-miR-301a-5p
novel_circ_0006915	ocu-miR-301b-5p
novel_circ_0006915	ocu-miR-3059-5p
novel_circ_0006915	ocu-miR-455-5p
novel_circ_0006915	ocu-miR-485-3p
novel_circ_0006915	ocu-miR-499-5p
novel_circ_0006915	ocu-miR-501-5p
novel_circ_0006915	ocu-miR-9-5p
novel_circ_0009285	ocu-miR-145-5p
novel_circ_0009285	ocu-miR-215-3p
novel_circ_0009285	ocu-miR-216b-3p
novel_circ_0009285	ocu-miR-224-3p
novel_circ_0009285	ocu-miR-3085-5p
novel_circ_0009285	ocu-miR-34a-3p
novel_circ_0009285	ocu-miR-432-3p
novel_circ_0009285	ocu-miR-496-5p
novel_circ_0009285	ocu-miR-498
novel_circ_0009285	ocu-miR-545-3p
novel_circ_0009285	ocu-miR-676-5p
novel_circ_0009285	ocu-miR-7a-3p
novel_circ_0009285	ocu-miR-889-3p
novel_circ_0014188	ocu-miR-150-5p
novel_circ_0014188	ocu-miR-153-5p
novel_circ_0014188	ocu-miR-186-3p
novel_circ_0014188	ocu-miR-191-3p
novel_circ_0014188	ocu-miR-21-5p
novel_circ_0014188	ocu-miR-2387-3p
novel_circ_0014188	ocu-miR-27b-5p
novel_circ_0014188	ocu-miR-302c-5p
novel_circ_0014188	ocu-miR-448-5p
novel_circ_0014188	ocu-miR-452-3p
novel_circ_0014188	ocu-miR-590-5p
novel_circ_0014188	ocu-miR-599-5p
novel_circ_0014188	ocu-miR-873-3p
novel_circ_0017205	ocu-miR-367-3p
novel_circ_0017205	ocu-miR-382-3p
novel_circ_0017205	ocu-miR-7180-3p
novel_circ_0017205	ocu-miR-874-3p
novel_circ_0017205	ocu-miR-92a-3p
novel_circ_0017205	ocu-miR-146a-5p
novel_circ_0017205	ocu-miR-146b-5p
novel_circ_0017205	ocu-miR-18a-3p
novel_circ_0017205	ocu-miR-224-3p
novel_circ_0017205	ocu-miR-25-3p
novel_circ_0017205	ocu-miR-32-5p
novel_circ_0017205	ocu-miR-340-3p
novel_circ_0017205	ocu-miR-363-3p
novel_circ_0025258	ocu-miR-103a-3p
novel_circ_0025258	ocu-miR-107-3p
novel_circ_0025258	ocu-miR-12091-5p
novel_circ_0025258	ocu-miR-133a-5p
novel_circ_0025258	ocu-miR-183-5p
novel_circ_0025258	ocu-miR-2387-3p
novel_circ_0025258	ocu-miR-377-5p
novel_circ_0025258	ocu-miR-410-5p
novel_circ_0025258	ocu-miR-452-3p
novel_circ_0025258	ocu-miR-496-5p
novel_circ_0025258	ocu-miR-670-5p
novel_circ_0025258	ocu-miR-672-5p
novel_circ_0025258	ocu-miR-9-5p
novel_circ_0003581	ocu-miR-10a-5p
novel_circ_0003581	ocu-miR-10b-5p
novel_circ_0003581	ocu-miR-129-2-3p
novel_circ_0003581	ocu-miR-129-3p
novel_circ_0003581	ocu-miR-146b-3p
novel_circ_0003581	ocu-miR-182-5p
novel_circ_0003581	ocu-miR-216b-3p
novel_circ_0003581	ocu-miR-2355-3p
novel_circ_0003581	ocu-miR-23b-3p
novel_circ_0003581	ocu-miR-331-3p
novel_circ_0003581	ocu-miR-503-5p
novel_circ_0003581	ocu-miR-512a-3p
novel_circ_0003581	ocu-miR-512b-3p
novel_circ_0003834	ocu-miR-671-5p
novel_circ_0003834	ocu-miR-196a-2-5p
novel_circ_0003834	ocu-miR-196a-5p
novel_circ_0003834	ocu-miR-196b-5p
novel_circ_0003834	ocu-miR-206-5p
novel_circ_0003834	ocu-miR-208a-5p
novel_circ_0003834	ocu-miR-208b-5p
novel_circ_0003834	ocu-miR-21-3p
novel_circ_0003834	ocu-miR-217-3p
novel_circ_0003834	ocu-miR-328-3p
novel_circ_0003834	ocu-miR-383-3p
novel_circ_0003834	ocu-miR-449b-3p
novel_circ_0003834	ocu-miR-508-3p
novel_circ_0004398	ocu-miR-100-5p
novel_circ_0004398	ocu-miR-1249-5p
novel_circ_0004398	ocu-miR-153-5p
novel_circ_0004398	ocu-miR-193a-3p
novel_circ_0004398	ocu-miR-193b-3p
novel_circ_0004398	ocu-miR-215-3p
novel_circ_0004398	ocu-miR-29a-5p
novel_circ_0004398	ocu-miR-326-3p
novel_circ_0004398	ocu-miR-371-5p
novel_circ_0004398	ocu-miR-382-5p
novel_circ_0004398	ocu-miR-491-5p
novel_circ_0004398	ocu-miR-551b-5p
novel_circ_0004398	ocu-miR-99a-5p
novel_circ_0005252	ocu-miR-103a-2-5p
novel_circ_0005252	ocu-miR-103a-5p
novel_circ_0005252	ocu-miR-107-5p
novel_circ_0005252	ocu-miR-1298-5p
novel_circ_0005252	ocu-miR-130b-5p
novel_circ_0005252	ocu-miR-196a-2-5p
novel_circ_0005252	ocu-miR-196a-5p
novel_circ_0005252	ocu-miR-196b-5p
novel_circ_0005252	ocu-miR-216a-5p
novel_circ_0005252	ocu-miR-216b-5p
novel_circ_0005252	ocu-miR-217-3p
novel_circ_0005252	ocu-miR-448-3p
novel_circ_0005252	ocu-miR-9-5p
novel_circ_0019207	ocu-miR-9851-5p
novel_circ_0019207	ocu-miR-135a-5p
novel_circ_0019207	ocu-miR-135b-5p
novel_circ_0019207	ocu-miR-154-5p
novel_circ_0019207	ocu-miR-188-3p
novel_circ_0019207	ocu-miR-208a-5p
novel_circ_0019207	ocu-miR-214-3p
novel_circ_0019207	ocu-miR-215-3p
novel_circ_0019207	ocu-miR-350-3p
novel_circ_0019207	ocu-miR-509b-5p
novel_circ_0019207	ocu-miR-509c-5p
novel_circ_0019207	ocu-miR-802-3p
novel_circ_0019207	ocu-miR-873-5p
novel_circ_0020443	ocu-let-7a-2-3p
novel_circ_0020443	ocu-let-7c-3p
novel_circ_0020443	ocu-miR-125b-5p
novel_circ_0020443	ocu-miR-135a-5p
novel_circ_0020443	ocu-miR-135b-5p
novel_circ_0020443	ocu-miR-16a-3p
novel_circ_0020443	ocu-miR-17-3p
novel_circ_0020443	ocu-miR-193a-3p
novel_circ_0020443	ocu-miR-193b-3p
novel_circ_0020443	ocu-miR-223-3p
novel_circ_0020443	ocu-miR-486-5p
novel_circ_0020443	ocu-miR-504-5p
novel_circ_0020443	ocu-miR-508-5p
novel_circ_0025826	ocu-miR-33a-3p
novel_circ_0025826	ocu-miR-370-5p
novel_circ_0025826	ocu-miR-371-5p
novel_circ_0025826	ocu-miR-423-3p
novel_circ_0025826	ocu-miR-488-5p
novel_circ_0025826	ocu-miR-496-5p
novel_circ_0025826	ocu-miR-574-3p
novel_circ_0025826	ocu-miR-6529-3p
novel_circ_0025826	ocu-miR-885-3p
novel_circ_0025826	ocu-miR-206-5p
novel_circ_0025826	ocu-miR-219a-5p
novel_circ_0025826	ocu-miR-219b-5p
novel_circ_0025826	ocu-miR-324-3p
novel_circ_0005395	ocu-let-7g-3p
novel_circ_0005395	ocu-miR-136-5p
novel_circ_0005395	ocu-miR-141-3p
novel_circ_0005395	ocu-miR-182-5p
novel_circ_0005395	ocu-miR-28-5p
novel_circ_0005395	ocu-miR-29a-3p
novel_circ_0005395	ocu-miR-29b-3p
novel_circ_0005395	ocu-miR-29c-3p
novel_circ_0005395	ocu-miR-452-5p
novel_circ_0005395	ocu-miR-486-5p
novel_circ_0005395	ocu-miR-487a-5p
novel_circ_0005395	ocu-miR-708-5p
novel_circ_0005395	ocu-miR-9851-5p
novel_circ_0012603	ocu-miR-129-2-3p
novel_circ_0012603	ocu-miR-129-3p
novel_circ_0012603	ocu-miR-147-3p
novel_circ_0012603	ocu-miR-153-5p
novel_circ_0012603	ocu-miR-193a-5p
novel_circ_0012603	ocu-miR-196a-2-3p
novel_circ_0012603	ocu-miR-377-5p
novel_circ_0012603	ocu-miR-383-5p
novel_circ_0012603	ocu-miR-432-5p
novel_circ_0012603	ocu-miR-489-3p
novel_circ_0012603	ocu-miR-541-3p
novel_circ_0012603	ocu-miR-672-5p
novel_circ_0012603	ocu-miR-885-3p
novel_circ_0018127	ocu-miR-106a-3p
novel_circ_0018127	ocu-miR-1197-3p
novel_circ_0018127	ocu-miR-128a-3p
novel_circ_0018127	ocu-miR-128b-3p
novel_circ_0018127	ocu-miR-129-5p
novel_circ_0018127	ocu-miR-194-5p
novel_circ_0018127	ocu-miR-216a-3p
novel_circ_0018127	ocu-miR-378-5p
novel_circ_0018127	ocu-miR-379-3p
novel_circ_0018127	ocu-miR-495-3p
novel_circ_0018127	ocu-miR-545-3p
novel_circ_0018127	ocu-miR-656-3p
novel_circ_0018127	ocu-miR-7a-5p
novel_circ_0018516	ocu-miR-127-3p
novel_circ_0018516	ocu-miR-146b-3p
novel_circ_0018516	ocu-miR-188-3p
novel_circ_0018516	ocu-miR-21-3p
novel_circ_0018516	ocu-miR-22-5p
novel_circ_0018516	ocu-miR-30a-5p
novel_circ_0018516	ocu-miR-30d-5p
novel_circ_0018516	ocu-miR-30e-5p
novel_circ_0018516	ocu-miR-370-5p
novel_circ_0018516	ocu-miR-377-5p
novel_circ_0018516	ocu-miR-384-5p
novel_circ_0018516	ocu-miR-532-3p
novel_circ_0018516	ocu-miR-672-5p
novel_circ_0021483	ocu-miR-502a-5p
novel_circ_0021483	ocu-miR-502b-5p
novel_circ_0021483	ocu-miR-509c-3p
novel_circ_0021483	ocu-miR-532-3p
novel_circ_0021483	ocu-miR-6529-5p
novel_circ_0021483	ocu-miR-660-3p
novel_circ_0021483	ocu-miR-105b-3p
novel_circ_0021483	ocu-miR-185-5p
novel_circ_0021483	ocu-miR-26b-3p
novel_circ_0021483	ocu-miR-29b-5p
novel_circ_0021483	ocu-miR-362-5p
novel_circ_0021483	ocu-miR-424-3p
novel_circ_0021483	ocu-miR-500-5p
novel_circ_0024824	ocu-miR-127-5p
novel_circ_0024824	ocu-miR-18a-3p
novel_circ_0024824	ocu-miR-197-3p
novel_circ_0024824	ocu-miR-22-3p
novel_circ_0024824	ocu-miR-2355-5p
novel_circ_0024824	ocu-miR-3085-5p
novel_circ_0024824	ocu-miR-432-3p
novel_circ_0024824	ocu-miR-433-5p
novel_circ_0024824	ocu-miR-489-3p
novel_circ_0024824	ocu-miR-507-3p
novel_circ_0024824	ocu-miR-508-5p
novel_circ_0024824	ocu-miR-874-3p
novel_circ_0024824	ocu-miR-96-5p
novel_circ_0002775	ocu-miR-1251-5p
novel_circ_0002775	ocu-miR-143-3p
novel_circ_0002775	ocu-miR-145-3p
novel_circ_0002775	ocu-miR-145-5p
novel_circ_0002775	ocu-miR-204-5p
novel_circ_0002775	ocu-miR-20a-3p
novel_circ_0002775	ocu-miR-211-5p
novel_circ_0002775	ocu-miR-33a-5p
novel_circ_0002775	ocu-miR-378-5p
novel_circ_0002775	ocu-miR-6529-5p
novel_circ_0002775	ocu-miR-670-3p
novel_circ_0002775	ocu-miR-670-5p
novel_circ_0002775	ocu-miR-93-3p
novel_circ_0006154	ocu-miR-1251-3p
novel_circ_0006154	ocu-miR-1264-5p
novel_circ_0006154	ocu-miR-130b-5p
novel_circ_0006154	ocu-miR-135a-5p
novel_circ_0006154	ocu-miR-135b-5p
novel_circ_0006154	ocu-miR-138-5p
novel_circ_0006154	ocu-miR-147-3p
novel_circ_0006154	ocu-miR-218-5p
novel_circ_0006154	ocu-miR-223-5p
novel_circ_0006154	ocu-miR-3085-3p
novel_circ_0006154	ocu-miR-31-5p
novel_circ_0006154	ocu-miR-485-5p
novel_circ_0006154	ocu-miR-670-3p
novel_circ_0008969	ocu-miR-672-5p
novel_circ_0008969	ocu-miR-10b-3p
novel_circ_0008969	ocu-miR-1249-3p
novel_circ_0008969	ocu-miR-181d-3p
novel_circ_0008969	ocu-miR-206-3p
novel_circ_0008969	ocu-miR-22-5p
novel_circ_0008969	ocu-miR-26b-3p
novel_circ_0008969	ocu-miR-3059-5p
novel_circ_0008969	ocu-miR-324-3p
novel_circ_0008969	ocu-miR-377-5p
novel_circ_0008969	ocu-miR-451-5p
novel_circ_0008969	ocu-miR-542-3p
novel_circ_0008969	ocu-miR-656-5p
novel_circ_0013181	ocu-miR-9851-3p
novel_circ_0013181	ocu-miR-1-3p
novel_circ_0013181	ocu-miR-148b-5p
novel_circ_0013181	ocu-miR-153-5p
novel_circ_0013181	ocu-miR-190b-3p
novel_circ_0013181	ocu-miR-206-3p
novel_circ_0013181	ocu-miR-208a-3p
novel_circ_0013181	ocu-miR-208b-3p
novel_circ_0013181	ocu-miR-26a-3p
novel_circ_0013181	ocu-miR-30a-3p
novel_circ_0013181	ocu-miR-30d-3p
novel_circ_0013181	ocu-miR-30e-3p
novel_circ_0013181	ocu-miR-409-3p
novel_circ_0012476	ocu-miR-672-5p
novel_circ_0012476	ocu-miR-103a-2-5p
novel_circ_0012476	ocu-miR-103a-5p
novel_circ_0012476	ocu-miR-107-5p
novel_circ_0012476	ocu-miR-12095-5p
novel_circ_0012476	ocu-miR-1264-5p
novel_circ_0012476	ocu-miR-135a-2-3p
novel_circ_0012476	ocu-miR-135b-3p
novel_circ_0012476	ocu-miR-224-3p
novel_circ_0012476	ocu-miR-377-5p
novel_circ_0012476	ocu-miR-452-5p
novel_circ_0012476	ocu-miR-504-5p
novel_circ_0012476	ocu-miR-506-3p
novel_circ_0018134	ocu-miR-660-5p
novel_circ_0018134	ocu-miR-93-3p
novel_circ_0018134	ocu-miR-185-3p
novel_circ_0018134	ocu-miR-206-3p
novel_circ_0018134	ocu-miR-379-5p
novel_circ_0018134	ocu-miR-423-5p
novel_circ_0018134	ocu-miR-485-5p
novel_circ_0018134	ocu-miR-507-5p
novel_circ_0018134	ocu-miR-103a-2-5p
novel_circ_0018134	ocu-miR-103a-5p
novel_circ_0018134	ocu-miR-107-5p
novel_circ_0018134	ocu-miR-133a-5p
novel_circ_0018134	ocu-miR-1-3p
novel_circ_0025483	ocu-miR-33a-3p
novel_circ_0025483	ocu-miR-33a-5p
novel_circ_0025483	ocu-miR-350-3p
novel_circ_0025483	ocu-miR-383-3p
novel_circ_0025483	ocu-miR-432-3p
novel_circ_0025483	ocu-miR-7180-3p
novel_circ_0025483	ocu-miR-1197-3p
novel_circ_0025483	ocu-miR-141-5p
novel_circ_0025483	ocu-miR-152-5p
novel_circ_0025483	ocu-miR-29b-2-5p
novel_circ_0025483	ocu-miR-29b-5p
novel_circ_0025483	ocu-miR-3085-3p
novel_circ_0025483	ocu-miR-331-3p
novel_circ_0011274	ocu-miR-103a-2-5p
novel_circ_0011274	ocu-miR-103a-5p
novel_circ_0011274	ocu-miR-107-5p
novel_circ_0011274	ocu-miR-127-5p
novel_circ_0011274	ocu-miR-1277-3p
novel_circ_0011274	ocu-miR-153-5p
novel_circ_0011274	ocu-miR-204-5p
novel_circ_0011274	ocu-miR-211-5p
novel_circ_0011274	ocu-miR-217-3p
novel_circ_0011274	ocu-miR-223-3p
novel_circ_0011274	ocu-miR-33a-3p
novel_circ_0011274	ocu-miR-367-5p
novel_circ_0011274	ocu-miR-507-5p
novel_circ_0002192	ocu-miR-133a-5p
novel_circ_0002192	ocu-miR-140-5p
novel_circ_0002192	ocu-miR-154-5p
novel_circ_0002192	ocu-miR-26a-5p
novel_circ_0002192	ocu-miR-26b-5p
novel_circ_0002192	ocu-miR-370-3p
novel_circ_0002192	ocu-miR-432-5p
novel_circ_0002192	ocu-miR-501-3p
novel_circ_0002192	ocu-miR-502a-3p
novel_circ_0002192	ocu-miR-502b-3p
novel_circ_0002192	ocu-miR-508-5p
novel_circ_0002192	ocu-miR-7a-3p
novel_circ_0002192	ocu-miR-875-3p
novel_circ_0002192	ocu-miR-889-5p
novel_circ_0003594	ocu-miR-152-5p
novel_circ_0003594	ocu-miR-188-5p
novel_circ_0003594	ocu-miR-18a-3p
novel_circ_0003594	ocu-miR-2387-5p
novel_circ_0003594	ocu-miR-23b-5p
novel_circ_0003594	ocu-miR-24-3p
novel_circ_0003594	ocu-miR-29b-5p
novel_circ_0003594	ocu-miR-3059-5p
novel_circ_0003594	ocu-miR-328-3p
novel_circ_0003594	ocu-miR-361-3p
novel_circ_0003594	ocu-miR-365-3p
novel_circ_0003594	ocu-miR-574-5p
novel_circ_0003594	ocu-miR-653-3p
novel_circ_0003594	ocu-miR-671-3p
novel_circ_0011231	ocu-miR-106b-3p
novel_circ_0011231	ocu-miR-12092-3p
novel_circ_0011231	ocu-miR-1264-5p
novel_circ_0011231	ocu-miR-134-5p
novel_circ_0011231	ocu-miR-26b-3p
novel_circ_0011231	ocu-miR-324-5p
novel_circ_0011231	ocu-miR-326-3p
novel_circ_0011231	ocu-miR-342-3p
novel_circ_0011231	ocu-miR-370-3p
novel_circ_0011231	ocu-miR-376b-5p
novel_circ_0011231	ocu-miR-452-3p
novel_circ_0011231	ocu-miR-501-5p
novel_circ_0011231	ocu-miR-676-5p
novel_circ_0011231	ocu-miR-7a-5p
novel_circ_0014373	ocu-miR-155-5p
novel_circ_0014373	ocu-miR-1-5p
novel_circ_0014373	ocu-miR-181a-5p
novel_circ_0014373	ocu-miR-181b-5p
novel_circ_0014373	ocu-miR-181c-5p
novel_circ_0014373	ocu-miR-181d-5p
novel_circ_0014373	ocu-miR-187-5p
novel_circ_0014373	ocu-miR-194-5p
novel_circ_0014373	ocu-miR-195-3p
novel_circ_0014373	ocu-miR-214-5p
novel_circ_0014373	ocu-miR-27b-3p
novel_circ_0014373	ocu-miR-3059-5p
novel_circ_0014373	ocu-miR-433-3p
novel_circ_0014373	ocu-miR-452-3p
novel_circ_0024726	ocu-miR-12092-5p
novel_circ_0024726	ocu-miR-122-3p
novel_circ_0024726	ocu-miR-1343-3p
novel_circ_0024726	ocu-miR-138-5p
novel_circ_0024726	ocu-miR-214-3p
novel_circ_0024726	ocu-miR-221-5p
novel_circ_0024726	ocu-miR-3085-5p
novel_circ_0024726	ocu-miR-363-5p
novel_circ_0024726	ocu-miR-370-3p
novel_circ_0024726	ocu-miR-452-3p
novel_circ_0024726	ocu-miR-504-5p
novel_circ_0024726	ocu-miR-628-5p
novel_circ_0024726	ocu-miR-760-3p
novel_circ_0024726	ocu-miR-93-3p
novel_circ_0024887	ocu-miR-101-3p
novel_circ_0024887	ocu-miR-101-5p
novel_circ_0024887	ocu-miR-12091-5p
novel_circ_0024887	ocu-miR-1298-5p
novel_circ_0024887	ocu-miR-137-5p
novel_circ_0024887	ocu-miR-144-3p
novel_circ_0024887	ocu-miR-155-5p
novel_circ_0024887	ocu-miR-16a-3p
novel_circ_0024887	ocu-miR-219b-3p
novel_circ_0024887	ocu-miR-379-3p
novel_circ_0024887	ocu-miR-421-3p
novel_circ_0024887	ocu-miR-421-5p
novel_circ_0024887	ocu-miR-452-3p
novel_circ_0024887	ocu-miR-628-5p
novel_circ_0000416	ocu-miR-103a-2-5p
novel_circ_0000416	ocu-miR-103a-5p
novel_circ_0000416	ocu-miR-105a-5p
novel_circ_0000416	ocu-miR-107-5p
novel_circ_0000416	ocu-miR-129-5p
novel_circ_0000416	ocu-miR-130a-5p
novel_circ_0000416	ocu-miR-154-5p
novel_circ_0000416	ocu-miR-219b-3p
novel_circ_0000416	ocu-miR-3059-5p
novel_circ_0000416	ocu-miR-3085-3p
novel_circ_0000416	ocu-miR-350-3p
novel_circ_0000416	ocu-miR-425-5p
novel_circ_0000416	ocu-miR-452-3p
novel_circ_0000416	ocu-miR-889-5p
novel_circ_0001908	ocu-miR-124-5p
novel_circ_0001908	ocu-miR-1251-3p
novel_circ_0001908	ocu-miR-129-5p
novel_circ_0001908	ocu-miR-141-5p
novel_circ_0001908	ocu-miR-145-3p
novel_circ_0001908	ocu-miR-151-3p
novel_circ_0001908	ocu-miR-181b-2-3p
novel_circ_0001908	ocu-miR-181b-3p
novel_circ_0001908	ocu-miR-199a-5p
novel_circ_0001908	ocu-miR-205-3p
novel_circ_0001908	ocu-miR-20a-3p
novel_circ_0001908	ocu-miR-501-5p
novel_circ_0001908	ocu-miR-532-5p
novel_circ_0001908	ocu-miR-873-3p
novel_circ_0003609	ocu-miR-660-3p
novel_circ_0003609	ocu-miR-1343-5p
novel_circ_0003609	ocu-miR-151-3p
novel_circ_0003609	ocu-miR-186-3p
novel_circ_0003609	ocu-miR-29a-3p
novel_circ_0003609	ocu-miR-29b-3p
novel_circ_0003609	ocu-miR-29c-3p
novel_circ_0003609	ocu-miR-3085-3p
novel_circ_0003609	ocu-miR-346-5p
novel_circ_0003609	ocu-miR-376a-3p
novel_circ_0003609	ocu-miR-376a-5p
novel_circ_0003609	ocu-miR-376b-3p
novel_circ_0003609	ocu-miR-376c-3p
novel_circ_0003609	ocu-miR-539-5p
novel_circ_0004186	ocu-miR-103a-2-5p
novel_circ_0004186	ocu-miR-103a-5p
novel_circ_0004186	ocu-miR-105a-5p
novel_circ_0004186	ocu-miR-107-5p
novel_circ_0004186	ocu-miR-12095-3p
novel_circ_0004186	ocu-miR-138-2-3p
novel_circ_0004186	ocu-miR-145-5p
novel_circ_0004186	ocu-miR-206-5p
novel_circ_0004186	ocu-miR-21-5p
novel_circ_0004186	ocu-miR-3059-5p
novel_circ_0004186	ocu-miR-326-3p
novel_circ_0004186	ocu-miR-374a-3p
novel_circ_0004186	ocu-miR-501-5p
novel_circ_0004186	ocu-miR-539-5p
novel_circ_0010558	ocu-miR-103a-2-5p
novel_circ_0010558	ocu-miR-103a-5p
novel_circ_0010558	ocu-miR-107-5p
novel_circ_0010558	ocu-miR-141-5p
novel_circ_0010558	ocu-miR-183-5p
novel_circ_0010558	ocu-miR-214-3p
novel_circ_0010558	ocu-miR-2387-3p
novel_circ_0010558	ocu-miR-3085-3p
novel_circ_0010558	ocu-miR-323a-5p
novel_circ_0010558	ocu-miR-378-3p
novel_circ_0010558	ocu-miR-503-5p
novel_circ_0010558	ocu-miR-504-5p
novel_circ_0010558	ocu-miR-507-3p
novel_circ_0010558	ocu-miR-96-5p
novel_circ_0016375	ocu-miR-10a-5p
novel_circ_0016375	ocu-miR-10b-5p
novel_circ_0016375	ocu-miR-1296-5p
novel_circ_0016375	ocu-miR-1343-5p
novel_circ_0016375	ocu-miR-144-3p
novel_circ_0016375	ocu-miR-16a-3p
novel_circ_0016375	ocu-miR-323a-5p
novel_circ_0016375	ocu-miR-363-5p
novel_circ_0016375	ocu-miR-488-5p
novel_circ_0016375	ocu-miR-504-5p
novel_circ_0016375	ocu-miR-508-5p
novel_circ_0016375	ocu-miR-509a-5p
novel_circ_0016375	ocu-miR-653-3p
novel_circ_0016375	ocu-miR-7180-3p
novel_circ_0017909	ocu-let-7i-3p
novel_circ_0017909	ocu-miR-106a-3p
novel_circ_0017909	ocu-miR-10b-3p
novel_circ_0017909	ocu-miR-140-3p
novel_circ_0017909	ocu-miR-199a-3p
novel_circ_0017909	ocu-miR-216b-5p
novel_circ_0017909	ocu-miR-217-3p
novel_circ_0017909	ocu-miR-2387-5p
novel_circ_0017909	ocu-miR-329-5p
novel_circ_0017909	ocu-miR-449b-3p
novel_circ_0017909	ocu-miR-498
novel_circ_0017909	ocu-miR-599-3p
novel_circ_0017909	ocu-miR-99a-3p
novel_circ_0017909	ocu-miR-218-5p
novel_circ_0018533	ocu-miR-125b-2-3p
novel_circ_0018533	ocu-miR-133a-5p
novel_circ_0018533	ocu-miR-133b-5p
novel_circ_0018533	ocu-miR-135b-3p
novel_circ_0018533	ocu-miR-20a-3p
novel_circ_0018533	ocu-miR-219a-3p
novel_circ_0018533	ocu-miR-22-3p
novel_circ_0018533	ocu-miR-224-5p
novel_circ_0018533	ocu-miR-29a-5p
novel_circ_0018533	ocu-miR-433-3p
novel_circ_0018533	ocu-miR-495-3p
novel_circ_0018533	ocu-miR-653-3p
novel_circ_0018533	ocu-miR-150-3p
novel_circ_0018533	ocu-miR-545-3p
novel_circ_0019281	ocu-miR-1264-3p
novel_circ_0019281	ocu-miR-127-5p
novel_circ_0019281	ocu-miR-151-3p
novel_circ_0019281	ocu-miR-181a-5p
novel_circ_0019281	ocu-miR-181b-5p
novel_circ_0019281	ocu-miR-181c-5p
novel_circ_0019281	ocu-miR-181d-5p
novel_circ_0019281	ocu-miR-20b-3p
novel_circ_0019281	ocu-miR-22-5p
novel_circ_0019281	ocu-miR-29a-5p
novel_circ_0019281	ocu-miR-383-3p
novel_circ_0019281	ocu-miR-498
novel_circ_0019281	ocu-miR-628-3p
novel_circ_0019281	ocu-miR-9-5p
novel_circ_0002880	ocu-miR-141-3p
novel_circ_0002880	ocu-miR-183-5p
novel_circ_0002880	ocu-miR-19a-5p
novel_circ_0002880	ocu-miR-19b-2-5p
novel_circ_0002880	ocu-miR-19b-5p
novel_circ_0002880	ocu-miR-214-5p
novel_circ_0002880	ocu-miR-34a-3p
novel_circ_0002880	ocu-miR-432-3p
novel_circ_0002880	ocu-miR-450a-2-3p
novel_circ_0002880	ocu-miR-450a-3p
novel_circ_0002880	ocu-miR-6529-5p
novel_circ_0002880	ocu-miR-653-5p
novel_circ_0002880	ocu-miR-9851-3p
novel_circ_0002880	ocu-miR-9851-5p
novel_circ_0006518	ocu-miR-128a-5p
novel_circ_0006518	ocu-miR-128b-5p
novel_circ_0006518	ocu-miR-1-3p
novel_circ_0006518	ocu-miR-193a-3p
novel_circ_0006518	ocu-miR-193b-3p
novel_circ_0006518	ocu-miR-206-3p
novel_circ_0006518	ocu-miR-217-5p
novel_circ_0006518	ocu-miR-31-5p
novel_circ_0006518	ocu-miR-340-3p
novel_circ_0006518	ocu-miR-382-5p
novel_circ_0006518	ocu-miR-449b-3p
novel_circ_0006518	ocu-miR-504-5p
novel_circ_0006518	ocu-miR-653-3p
novel_circ_0006518	ocu-miR-93-3p
novel_circ_0011122	ocu-miR-9851-5p
novel_circ_0011122	ocu-miR-133a-5p
novel_circ_0011122	ocu-miR-1343-3p
novel_circ_0011122	ocu-miR-140-3p
novel_circ_0011122	ocu-miR-141-3p
novel_circ_0011122	ocu-miR-199a-3p
novel_circ_0011122	ocu-miR-27b-3p
novel_circ_0011122	ocu-miR-29b-2-5p
novel_circ_0011122	ocu-miR-29b-5p
novel_circ_0011122	ocu-miR-489-5p
novel_circ_0011122	ocu-miR-491-5p
novel_circ_0011122	ocu-miR-505-5p
novel_circ_0011122	ocu-miR-873-5p
novel_circ_0011122	ocu-miR-92a-2-5p
novel_circ_0011405	ocu-miR-9-5p
novel_circ_0011405	ocu-miR-12095-5p
novel_circ_0011405	ocu-miR-124-3p
novel_circ_0011405	ocu-miR-1249-5p
novel_circ_0011405	ocu-miR-142-3p
novel_circ_0011405	ocu-miR-185-3p
novel_circ_0011405	ocu-miR-23b-3p
novel_circ_0011405	ocu-miR-29a-5p
novel_circ_0011405	ocu-miR-29b-2-5p
novel_circ_0011405	ocu-miR-370-3p
novel_circ_0011405	ocu-miR-486-3p
novel_circ_0011405	ocu-miR-498
novel_circ_0011405	ocu-miR-758-3p
novel_circ_0011405	ocu-miR-885-5p
novel_circ_0015175	ocu-miR-9-5p
novel_circ_0015175	ocu-let-7b-3p
novel_circ_0015175	ocu-miR-1197-5p
novel_circ_0015175	ocu-miR-141-5p
novel_circ_0015175	ocu-miR-153-3p
novel_circ_0015175	ocu-miR-194-3p
novel_circ_0015175	ocu-miR-223-5p
novel_circ_0015175	ocu-miR-370-3p
novel_circ_0015175	ocu-miR-421-3p
novel_circ_0015175	ocu-miR-432-3p
novel_circ_0015175	ocu-miR-505-3p
novel_circ_0015175	ocu-miR-628-5p
novel_circ_0015175	ocu-miR-655-3p
novel_circ_0015175	ocu-miR-93-3p
novel_circ_0016464	ocu-miR-365-3p
novel_circ_0016464	ocu-miR-423-5p
novel_circ_0016464	ocu-miR-424-3p
novel_circ_0016464	ocu-miR-433-3p
novel_circ_0016464	ocu-miR-506-5p
novel_circ_0016464	ocu-let-7g-3p
novel_circ_0016464	ocu-miR-103a-2-5p
novel_circ_0016464	ocu-miR-103a-5p
novel_circ_0016464	ocu-miR-107-5p
novel_circ_0016464	ocu-miR-133b-5p
novel_circ_0016464	ocu-miR-148a-5p
novel_circ_0016464	ocu-miR-148b-5p
novel_circ_0016464	ocu-miR-155-5p
novel_circ_0016464	ocu-miR-22-5p
novel_circ_0017128	ocu-miR-128a-5p
novel_circ_0017128	ocu-miR-128b-5p
novel_circ_0017128	ocu-miR-185-5p
novel_circ_0017128	ocu-miR-188-3p
novel_circ_0017128	ocu-miR-301a-5p
novel_circ_0017128	ocu-miR-301b-5p
novel_circ_0017128	ocu-miR-3059-5p
novel_circ_0017128	ocu-miR-3085-3p
novel_circ_0017128	ocu-miR-323a-5p
novel_circ_0017128	ocu-miR-370-5p
novel_circ_0017128	ocu-miR-488-5p
novel_circ_0017128	ocu-miR-509a-5p
novel_circ_0017128	ocu-miR-532-3p
novel_circ_0017128	ocu-miR-6529-3p
novel_circ_0020812	ocu-miR-1251-3p
novel_circ_0020812	ocu-miR-133a-3p
novel_circ_0020812	ocu-miR-133b-3p
novel_circ_0020812	ocu-miR-1343-3p
novel_circ_0020812	ocu-miR-16b-3p
novel_circ_0020812	ocu-miR-193b-5p
novel_circ_0020812	ocu-miR-195-3p
novel_circ_0020812	ocu-miR-215-3p
novel_circ_0020812	ocu-miR-219a-3p
novel_circ_0020812	ocu-miR-365-3p
novel_circ_0020812	ocu-miR-489-3p
novel_circ_0020812	ocu-miR-499-3p
novel_circ_0020812	ocu-miR-760-5p
novel_circ_0020812	ocu-miR-9-5p
novel_circ_0024873	ocu-miR-12093-3p
novel_circ_0024873	ocu-miR-211-3p
novel_circ_0024873	ocu-miR-24-3p
novel_circ_0024873	ocu-miR-3085-5p
novel_circ_0024873	ocu-miR-326-3p
novel_circ_0024873	ocu-miR-34a-5p
novel_circ_0024873	ocu-miR-34b-5p
novel_circ_0024873	ocu-miR-34c-5p
novel_circ_0024873	ocu-miR-449a-5p
novel_circ_0024873	ocu-miR-449b-3p
novel_circ_0024873	ocu-miR-449b-5p
novel_circ_0024873	ocu-miR-7180-3p
novel_circ_0024873	ocu-miR-802-3p
novel_circ_0024873	ocu-miR-875-3p
novel_circ_0004508	ocu-miR-541-5p
novel_circ_0004508	ocu-miR-101-3p
novel_circ_0004508	ocu-miR-1264-3p
novel_circ_0004508	ocu-miR-127-5p
novel_circ_0004508	ocu-miR-136-5p
novel_circ_0004508	ocu-miR-144-5p
novel_circ_0004508	ocu-miR-194-3p
novel_circ_0004508	ocu-miR-216a-3p
novel_circ_0004508	ocu-miR-29a-5p
novel_circ_0004508	ocu-miR-30a-3p
novel_circ_0004508	ocu-miR-30d-3p
novel_circ_0004508	ocu-miR-30e-3p
novel_circ_0004508	ocu-miR-376c-5p
novel_circ_0004508	ocu-miR-381-3p
novel_circ_0011754	ocu-miR-513-5p
novel_circ_0011754	ocu-miR-130b-5p
novel_circ_0011754	ocu-miR-138-5p
novel_circ_0011754	ocu-miR-145-5p
novel_circ_0011754	ocu-miR-146b-3p
novel_circ_0011754	ocu-miR-148a-5p
novel_circ_0011754	ocu-miR-148b-5p
novel_circ_0011754	ocu-miR-193a-5p
novel_circ_0011754	ocu-miR-219a-5p
novel_circ_0011754	ocu-miR-219b-5p
novel_circ_0011754	ocu-miR-450a-2-3p
novel_circ_0011754	ocu-miR-450a-3p
novel_circ_0011754	ocu-miR-508-5p
novel_circ_0011754	ocu-miR-509a-5p
novel_circ_0015777	ocu-miR-140-3p
novel_circ_0015777	ocu-miR-15a-5p
novel_circ_0015777	ocu-miR-15b-5p
novel_circ_0015777	ocu-miR-16a-5p
novel_circ_0015777	ocu-miR-16b-5p
novel_circ_0015777	ocu-miR-181b-2-3p
novel_circ_0015777	ocu-miR-181b-3p
novel_circ_0015777	ocu-miR-195-5p
novel_circ_0015777	ocu-miR-21-3p
novel_circ_0015777	ocu-miR-2387-3p
novel_circ_0015777	ocu-miR-424-5p
novel_circ_0015777	ocu-miR-497-5p
novel_circ_0015777	ocu-miR-671-3p
novel_circ_0015777	ocu-miR-92a-5p
novel_circ_0016052	ocu-miR-125b-2-3p
novel_circ_0016052	ocu-miR-1296-5p
novel_circ_0016052	ocu-miR-135b-3p
novel_circ_0016052	ocu-miR-193a-5p
novel_circ_0016052	ocu-miR-197-3p
novel_circ_0016052	ocu-miR-20b-3p
novel_circ_0016052	ocu-miR-299-3p
novel_circ_0016052	ocu-miR-346-5p
novel_circ_0016052	ocu-miR-383-3p
novel_circ_0016052	ocu-miR-383-5p
novel_circ_0016052	ocu-miR-423-3p
novel_circ_0016052	ocu-miR-485-5p
novel_circ_0016052	ocu-miR-672-3p
novel_circ_0016052	ocu-miR-873-3p
novel_circ_0022656	ocu-miR-12090-5p
novel_circ_0022656	ocu-miR-1264-3p
novel_circ_0022656	ocu-miR-1343-3p
novel_circ_0022656	ocu-miR-188-3p
novel_circ_0022656	ocu-miR-193a-5p
novel_circ_0022656	ocu-miR-205-3p
novel_circ_0022656	ocu-miR-214-3p
novel_circ_0022656	ocu-miR-2387-3p
novel_circ_0022656	ocu-miR-376b-5p
novel_circ_0022656	ocu-miR-383-3p
novel_circ_0022656	ocu-miR-490-3p
novel_circ_0022656	ocu-miR-505-5p
novel_circ_0022656	ocu-miR-532-5p
novel_circ_0022656	ocu-miR-93-3p
novel_circ_0022838	ocu-miR-136-5p
novel_circ_0022838	ocu-miR-182-5p
novel_circ_0022838	ocu-miR-199a-5p
novel_circ_0022838	ocu-miR-205-5p
novel_circ_0022838	ocu-miR-208a-5p
novel_circ_0022838	ocu-miR-208b-5p
novel_circ_0022838	ocu-miR-21-3p
novel_circ_0022838	ocu-miR-31-5p
novel_circ_0022838	ocu-miR-324-3p
novel_circ_0022838	ocu-miR-485-3p
novel_circ_0022838	ocu-miR-495-3p
novel_circ_0022838	ocu-miR-509a-5p
novel_circ_0022838	ocu-miR-532-3p
novel_circ_0022838	ocu-miR-676-5p
novel_circ_0023127	ocu-miR-26b-3p
novel_circ_0023127	ocu-miR-299-5p
novel_circ_0023127	ocu-miR-378-3p
novel_circ_0023127	ocu-miR-421-5p
novel_circ_0023127	ocu-miR-501-5p
novel_circ_0023127	ocu-miR-509b-5p
novel_circ_0023127	ocu-miR-509c-5p
novel_circ_0023127	ocu-miR-670-3p
novel_circ_0023127	ocu-miR-758-5p
novel_circ_0023127	ocu-miR-125b-2-3p
novel_circ_0023127	ocu-miR-143-3p
novel_circ_0023127	ocu-miR-185-5p
novel_circ_0023127	ocu-miR-216b-5p
novel_circ_0023127	ocu-miR-222-5p
novel_circ_0024991	ocu-miR-127-3p
novel_circ_0024991	ocu-miR-133b-5p
novel_circ_0024991	ocu-miR-142-3p
novel_circ_0024991	ocu-miR-145-5p
[truncated: 6,436 more rows]
