# Supplementary material for: Morphological changes and functional circRNAs screening of rabbit skeletal muscle development
Source: BMC Genomics. 2021 Jun 24;22:469. doi: 10.1186/s12864-021-07706-y (PMC8223307; doi:10.1186/s12864-021-07706-y)
Supplement: Supplementary file 11 — Additional file 11: Convergent and divergent primer pairs used for qPCR and PCR amplification. [file 12864_2021_7706_MOESM11_ESM.xlsx]

## Sheet: Sheet1
Transcripts	Divergent		length		length
novel_circ_0002152	F	TGCTTGCTACAATGATGGAGTT	90	ATTCCTCAGATGGCCGACACA	307
	R	GTGTCGGCCATCTGAGGAAT		TGGTCCGCATTACACCATCAGC
novel_circ_0007427	F	GCTGGGAGCCCTACCCTC	94	TCGATTACCGTGTGGTCTGG	352
	R	TCTTCCCACCATTCCTTCCAG		TGCCACTCATCTTCCCAACA
novel_circ_0025459	F	CCAACCCTGTCGCCTGTC	251	ACATCCGCCACTTCAATGTCT	507
	R	CAGGTGGCTGAAGACGTAGA		CACGTCGGGCTTGGTTGTA
novel_circ_0009353	F	GGAGTTCATTGGCGCCTGA	294	ACCTTTGTAAAAGCTGCATTGT	228
	R	AACCCTTGCAGATGGAACAC		CTGGCTGTGGAACAGAGGTT
novel_circ_0023466	F	ACTCAGTGCATTCGGACCTG	78	TTGATGGTCATTGGAGGCCG	92
	R	CGGCCTCCAATGACCATCAA		GCTGCTCAGCACCTGCATCTG
novel_circ_0025653	F	GAGCGAGACCTGTGTAAACG	108	AGTCCGCTCGGAGGATTCAA	219
	R	GGGAGCGGGAAAGATCCG		GTCTCGCTCACTCGGCTC
novel_circ_0007537	F	TACCCTCCTGGCTGTTCATC	79	TCCTTGAATCAGGTGCTCACG	92
	R	TCGGCATCTTTCCCTTCAGTC		TGAGGTCTCATCTGCACACAG
novel_circ_0025664	F	CCGGGTCTCGCTCCCTC	79	GGATTCAGCGACCTGCTGC	188
	R	GACCCCTCCCCGGGTGTTA		CCACAGAAGGCCACCACTTTC
novel_circ_0024406	F	ACAGTCTTGTCTCATATGGGGT	105	ACCAGCGAACCAGACACCAG	494
	R	GAATCCTTGCCCTCGGTGAA		CACACGGACACTCTCTCGAACATAA
novel_circ_0004210	F	CAAAATTACGGAAGTGATGGA	74	TATGCGATTCAGATACTAGGCGA	303
	R	TGGCAGATGGCAAATGTC		CTTACCCATGACTCGCGAGCA
novel_circ_0001669	F	GCAGATGGGGCTGAGAAAGT	78	AACACGTCTGCCTTCTGGTT	285
	R	TGCACTCCTGCCTCCACT		TTGGAGATGCTCGTGGTACG
novel_circ_0008909	F	CCCAGTGTGTCAACCATCCA	78	CCCAGTGTGTCAACCATCCA	502
	R	TCTCGAGTTCCTTGCCTTCAC		TCTCGAGTTCCTTGCCTTCAC
GAPDH	F	CACAGTCAAGGCAGAGAAC
	R	TACTCAGCACCAGCATCA
